# Supplementary material for: Order–disorder transition of a rigid cage cation embedded in a cubic perovskite
Source: Nat Commun. 2021 Jun 10;12:3548. doi: 10.1038/s41467-021-23917-z (PMC8192939; doi:10.1038/s41467-021-23917-z)
Supplement: Supplementary file 3 — Dataset 1 [file 41467_2021_23917_MOESM3_ESM.cif]

data_mo_szf_05_40_0m
_audit_creation_date               2020-07-30
_audit_creation_method
;
Olex2 1.2
(compiled 2018.05.29 svn.r3508 for OlexSys, GUI svn.r5506)
;
_shelx_SHELXL_version_number       '2016/6'
_audit_contact_author_address      ?
_audit_contact_author_email        ?
_audit_contact_author_name         ''
_audit_contact_author_phone        ?
_publ_contact_author_id_orcid      ?
_publ_section_references
;
Dolomanov, O.V., Bourhis, L.J., Gildea, R.J, Howard, J.A.K. & Puschmann, H.
 (2009), J. Appl. Cryst. 42, 339-341.

Sheldrick, G.M. (2008). Acta Cryst. A64, 112-122.

Sheldrick, G.M. (2015). Acta Cryst. C71, 3-8.
;
_chemical_name_common              ?
_chemical_name_systematic          ?
_chemical_formula_moiety           'I, C6 H10 N'
_chemical_formula_sum              'C6 H10 I N'
_chemical_formula_weight           223.05
_chemical_melting_point            ?
loop_
  _atom_type_symbol
  _atom_type_description
  _atom_type_scat_dispersion_real
  _atom_type_scat_dispersion_imag
  _atom_type_scat_source
 'C' 'C' 0.0033 0.0016 'International Tables Vol C Tables 4.2.6.8 and 6.1.1.4'
 'H' 'H' 0.0000 0.0000 'International Tables Vol C Tables 4.2.6.8 and 6.1.1.4'
 'N' 'N' 0.0061 0.0033 'International Tables Vol C Tables 4.2.6.8 and 6.1.1.4'
 'I' 'I' -0.4742 1.8119 'International Tables Vol C Tables 4.2.6.8 and 6.1.1.4'

_shelx_space_group_comment
;
The symmetry employed for this shelxl refinement is uniquely defined
by the following loop, which should always be used as a source of
symmetry information in preference to the above space-group names.
They are only intended as comments.
;
_space_group_crystal_system        'monoclinic'
_space_group_IT_number             11
_space_group_name_H-M_alt          'P 1 21/m 1'
_space_group_name_Hall             '-P 2yb'
loop_
  _space_group_symop_operation_xyz
 'x, y, z'
 '-x, y+1/2, -z'
 '-x, -y, -z'
 'x, -y-1/2, z'

_cell_length_a                     5.6422(4)
_cell_length_b                     7.9766(5)
_cell_length_c                     8.0323(6)
_cell_angle_alpha                  90
_cell_angle_beta                   94.695(2)
_cell_angle_gamma                  90
_cell_volume                       360.29(4)
_cell_formula_units_Z              2
_cell_measurement_reflns_used      4154
_cell_measurement_temperature      150(2)
_cell_measurement_theta_max        26.40
_cell_measurement_theta_min        2.54
_shelx_estimated_absorpt_T_max     ?
_shelx_estimated_absorpt_T_min     ?
_exptl_absorpt_coefficient_mu      4.344
_exptl_absorpt_correction_T_max    ?
_exptl_absorpt_correction_T_min    ?
_exptl_absorpt_correction_type     none
_exptl_absorpt_process_details     ?
_exptl_absorpt_special_details     ?
_exptl_crystal_colour              'clear light colourless'
_exptl_crystal_colour_lustre       clear
_exptl_crystal_colour_modifier     light
_exptl_crystal_colour_primary      colourless
_exptl_crystal_density_diffrn      2.056
_exptl_crystal_density_meas        ?
_exptl_crystal_density_method      ?
_exptl_crystal_description         needle
_exptl_crystal_F_000               212
_exptl_crystal_size_max            ?
_exptl_crystal_size_mid            ?
_exptl_crystal_size_min            ?
_exptl_transmission_factor_max     ?
_exptl_transmission_factor_min     ?
_diffrn_reflns_av_R_equivalents    0.0297
_diffrn_reflns_av_unetI/netI       0.0195
_diffrn_reflns_Laue_measured_fraction_full  0.997
_diffrn_reflns_Laue_measured_fraction_max  0.997
_diffrn_reflns_limit_h_max         7
_diffrn_reflns_limit_h_min         -7
_diffrn_reflns_limit_k_max         9
_diffrn_reflns_limit_k_min         -9
_diffrn_reflns_limit_l_max         10
_diffrn_reflns_limit_l_min         -10
_diffrn_reflns_number              4910
_diffrn_reflns_point_group_measured_fraction_full  0.997
_diffrn_reflns_point_group_measured_fraction_max  0.997
_diffrn_reflns_theta_full          25.242
_diffrn_reflns_theta_max           26.398
_diffrn_reflns_theta_min           2.544
_diffrn_ambient_temperature        150.0
_diffrn_detector_area_resol_mean   ?
_diffrn_measured_fraction_theta_full  0.997
_diffrn_measured_fraction_theta_max  0.997
_diffrn_measurement_device_type    'Bruker APEX-II CCD'
_diffrn_measurement_method         '\f and \w scans'
_diffrn_radiation_type             MoK\a
_diffrn_radiation_wavelength       0.71073
_diffrn_source                     ?
_diffrn_standards_number           0
_reflns_Friedel_coverage           0.000
_reflns_Friedel_fraction_full      .
_reflns_Friedel_fraction_max       .
_reflns_number_gt                  764
_reflns_number_total               788
_reflns_special_details
;
 Reflections were merged by SHELXL according to the crystal
 class for the calculation of statistics and refinement.
 
 _reflns_Friedel_fraction is defined as the number of unique
 Friedel pairs measured divided by the number that would be
 possible theoretically, ignoring centric projections and
 systematic absences.
;
_reflns_threshold_expression       'I > 2\s(I)'
_computing_cell_refinement         ?
_computing_data_collection         ?
_computing_data_reduction          ?
_computing_molecular_graphics      'Olex2 (Dolomanov et al., 2009)'
_computing_publication_material    'Olex2 (Dolomanov et al., 2009)'
_computing_structure_refinement    'ShelXL (Sheldrick, 2015)'
_computing_structure_solution      'ShelXS (Sheldrick, 2008)'
_refine_diff_density_max           0.524
_refine_diff_density_min           -0.588
_refine_diff_density_rms           0.133
_refine_ls_extinction_coef         .
_refine_ls_extinction_method       none
_refine_ls_goodness_of_fit_ref     1.144
_refine_ls_hydrogen_treatment      constr
_refine_ls_matrix_type             full
_refine_ls_number_parameters       43
_refine_ls_number_reflns           788
_refine_ls_number_restraints       0
_refine_ls_R_factor_all            0.0166
_refine_ls_R_factor_gt             0.0159
_refine_ls_restrained_S_all        1.144
_refine_ls_shift/su_max            0.001
_refine_ls_shift/su_mean           0.000
_refine_ls_structure_factor_coef   Fsqd
_refine_ls_weighting_details      
 'w=1/[\s^2^(Fo^2^)+(0.0217P)^2^+0.1840P] where P=(Fo^2^+2Fc^2^)/3'
_refine_ls_weighting_scheme        calc
_refine_ls_wR_factor_gt            0.0398
_refine_ls_wR_factor_ref           0.0401
_refine_special_details            ?
_olex2_refinement_description
;
1. Fixed Uiso
 At 1.2 times of:
  All C(H) groups, All C(H,H) groups, All N(H) groups
2. Others
 Fixed Sof: H4b(0.5) H4a(0.5)
3.a Ternary CH refined with riding coordinates:
 N1(H1), C1(H1a), C3(H3)
3.b Secondary CH2 refined with riding coordinates:
 C2(H2a,H2b), C4(H4b,H4a)
;
_atom_sites_solution_hydrogens     geom
_atom_sites_solution_primary       direct
_atom_sites_solution_secondary     ?
loop_
  _atom_site_label
  _atom_site_type_symbol
  _atom_site_fract_x
  _atom_site_fract_y
  _atom_site_fract_z
  _atom_site_U_iso_or_equiv
  _atom_site_adp_type
  _atom_site_occupancy
  _atom_site_site_symmetry_order
  _atom_site_calc_flag
  _atom_site_refinement_flags_posn
  _atom_site_refinement_flags_adp
  _atom_site_refinement_flags_occupancy
  _atom_site_disorder_assembly
  _atom_site_disorder_group
 I1 I 1.01942(3) 0.750000 0.68785(2) 0.01508(9) Uani 1 2 d S T P . .
 N1 N 0.6047(5) 0.750000 0.3406(3) 0.0166(5) Uani 1 2 d S T P . .
 H1 H 0.691908 0.750001 0.454132 0.020 Uiso 1 2 calc RS T P . .
 C1 C 0.5596(6) 0.750000 0.0591(4) 0.0189(6) Uani 1 2 d S T P . .
 H1A H 0.587880 0.749999 -0.062162 0.023 Uiso 1 2 calc RS T P . .
 C2 C 0.4423(4) 0.6021(3) 0.3017(3) 0.0166(4) Uani 1 1 d . . . . .
 H2A H 0.529722 0.494402 0.303939 0.020 Uiso 1 1 calc R . . . .
 H2B H 0.311728 0.596098 0.376606 0.020 Uiso 1 1 calc R . . . .
 C3 C 0.3563(4) 0.6548(3) 0.1268(3) 0.0144(4) Uani 1 1 d . . . . .
 H3 H 0.240235 0.587074 0.053951 0.017 Uiso 1 1 calc R . . . .
 C4 C 0.7595(6) 0.750000 0.1946(4) 0.0225(7) Uani 1 2 d S T P . .
 H4B H 0.859782 0.851659 0.192024 0.027 Uiso 0.5 1 calc R . . . .
 H4A H 0.859782 0.648341 0.192024 0.027 Uiso 0.5 1 calc R . . . .

loop_
  _atom_site_aniso_label
  _atom_site_aniso_U_11
  _atom_site_aniso_U_22
  _atom_site_aniso_U_33
  _atom_site_aniso_U_23
  _atom_site_aniso_U_13
  _atom_site_aniso_U_12
 I1 0.01395(12) 0.01619(13) 0.01457(13) 0.000 -0.00206(8) 0.000
 N1 0.0149(12) 0.0164(13) 0.0179(14) 0.000 -0.0034(10) 0.000
 C1 0.0206(15) 0.0180(15) 0.0190(15) 0.000 0.0070(12) 0.000
 C2 0.0165(9) 0.0139(11) 0.0192(11) 0.0036(8) 0.0005(8) -0.0013(8)
 C3 0.0164(10) 0.0123(11) 0.0144(10) -0.0012(8) 0.0007(8) -0.0007(8)
 C4 0.0148(15) 0.0218(17) 0.0316(19) 0.000 0.0066(13) 0.000

_geom_special_details
;
 All esds (except the esd in the dihedral angle between two l.s. planes)
 are estimated using the full covariance matrix.  The cell esds are taken
 into account individually in the estimation of esds in distances, angles
 and torsion angles; correlations between esds in cell parameters are only
 used when they are defined by crystal symmetry.  An approximate (isotropic)
 treatment of cell esds is used for estimating esds involving l.s. planes.
;
loop_
  _geom_bond_atom_site_label_1
  _geom_bond_atom_site_label_2
  _geom_bond_distance
  _geom_bond_site_symmetry_2
  _geom_bond_publ_flag
 N1 H1 1.0000 . ?
 N1 C2 1.511(3) 4_575 ?
 N1 C2 1.511(3) . ?
 N1 C4 1.518(4) . ?
 C1 H1A 1.0000 . ?
 C1 C3 1.514(3) . ?
 C1 C3 1.514(3) 4_575 ?
 C1 C4 1.501(5) . ?
 C2 H2A 0.9900 . ?
 C2 H2B 0.9900 . ?
 C2 C3 1.508(3) . ?
 C3 C3 1.519(4) 4_575 ?
 C3 H3 1.0000 . ?
 C4 H4B 0.9900 . ?
 C4 H4A 0.9900 . ?

loop_
  _geom_angle_atom_site_label_1
  _geom_angle_atom_site_label_2
  _geom_angle_atom_site_label_3
  _geom_angle
  _geom_angle_site_symmetry_1
  _geom_angle_site_symmetry_3
  _geom_angle_publ_flag
 C2 N1 H1 115.7 4_575 . ?
 C2 N1 H1 115.7 . . ?
 C2 N1 C2 102.7(2) . 4_575 ?
 C2 N1 C4 102.56(17) . . ?
 C2 N1 C4 102.56(17) 4_575 . ?
 C4 N1 H1 115.7 . . ?
 C3 C1 H1A 122.4 . . ?
 C3 C1 H1A 122.4 4_575 . ?
 C3 C1 C3 60.2(2) 4_575 . ?
 C4 C1 H1A 122.4 . . ?
 C4 C1 C3 106.6(2) . 4_575 ?
 C4 C1 C3 106.6(2) . . ?
 N1 C2 H2A 112.4 . . ?
 N1 C2 H2B 112.4 . . ?
 H2A C2 H2B 110.0 . . ?
 C3 C2 N1 96.83(18) . . ?
 C3 C2 H2A 112.4 . . ?
 C3 C2 H2B 112.4 . . ?
 C1 C3 C3 59.88(10) . 4_575 ?
 C1 C3 H3 122.7 . . ?
 C2 C3 C1 106.2(2) . . ?
 C2 C3 C3 106.18(12) . 4_575 ?
 C2 C3 H3 122.7 . . ?
 C3 C3 H3 122.7 4_575 . ?
 N1 C4 H4B 112.4 . . ?
 N1 C4 H4A 112.4 . . ?
 C1 C4 N1 96.6(2) . . ?
 C1 C4 H4B 112.4 . . ?
 C1 C4 H4A 112.4 . . ?
 H4B C4 H4A 110.0 . . ?

_shelx_res_file
;
TITL mo_szf_05_40_0m_a.res in P2(1)/m
    mo_szf_05_40_0m.res
    created by SHELXL-2016/6 at 18:32:23 on 22-Jun-2020
REM Old TITL mo_SZF_05_40_0m in P2(1)
REM SHELXT solution in P2(1)/m
REM R1 0.038, Rweak 0.008, Alpha 0.017, Orientation as input
REM Formula found by SHELXT: C6 N I
CELL 0.71073 5.6422 7.9766 8.0323 90 94.695 90
ZERR 2 0.0004 0.0005 0.0006 0 0.002 0
LATT 1
SYMM -X,0.5+Y,-Z
SFAC C H N I
UNIT 12 20 2 2

L.S. 4 0 0
PLAN  20
TEMP -123.15
BOND $H
list 4
fmap 2 53
acta
REM <olex2.extras>
REM <HklSrc "%.\\mo_SZF_05_40_0m.hkl">
REM </olex2.extras>

WGHT    0.021700    0.184000
FVAR       0.97647
I1    4    1.019424    0.750000    0.687849    10.50000    0.01395    0.01619 =
         0.01457    0.00000   -0.00206    0.00000
N1    3    0.604746    0.750000    0.340603    10.50000    0.01485    0.01639 =
         0.01789    0.00000   -0.00341    0.00000
AFIX  13
H1    2    0.691908    0.750001    0.454132    10.50000   -1.20000
AFIX   0
C1    1    0.559636    0.750000    0.059131    10.50000    0.02061    0.01805 =
         0.01898    0.00000    0.00700    0.00000
AFIX  13
H1A   2    0.587880    0.749999   -0.062162    10.50000   -1.20000
AFIX   0
C2    1    0.442314    0.602102    0.301666    11.00000    0.01651    0.01394 =
         0.01923    0.00355    0.00046   -0.00131
AFIX  23
H2A   2    0.529722    0.494402    0.303939    11.00000   -1.20000
H2B   2    0.311728    0.596098    0.376606    11.00000   -1.20000
AFIX   0
C3    1    0.356266    0.654781    0.126805    11.00000    0.01642    0.01227 =
         0.01435   -0.00121    0.00066   -0.00070
AFIX  13
H3    2    0.240235    0.587074    0.053951    11.00000   -1.20000
AFIX   0
C4    1    0.759484    0.750000    0.194568    10.50000    0.01479    0.02184 =
         0.03160    0.00000    0.00664    0.00000
AFIX  23
H4B   2    0.859782    0.851659    0.192024    10.50000   -1.20000
H4A   2    0.859782    0.648341    0.192024    10.50000   -1.20000
AFIX   0
HKLF 4


REM  mo_szf_05_40_0m_a.res in P2(1)/m
REM R1 =  0.0159 for     764 Fo > 4sig(Fo)  and  0.0166 for all     788 data
REM     43 parameters refined using      0 restraints

END

WGHT      0.0217      0.1838

REM Highest difference peak  0.524,  deepest hole -0.588,  1-sigma level  0.133
Q1    1   1.1712  0.8265  0.5536  11.00000  0.05    0.52
Q2    1   0.6644  0.7500  0.1092  10.50000  0.05    0.39
Q3    1   0.4815  0.8270  0.0781  11.00000  0.05    0.39
Q4    1   0.2883  0.7500  0.4728  10.50000  0.05    0.35
Q5    1   1.1459  0.6253  0.8273  11.00000  0.05    0.33
Q6    1   0.8599  0.6680  0.8265  11.00000  0.05    0.32
Q7    1   0.1846  0.3872  0.1322  11.00000  0.05    0.31
Q8    1   0.3610  0.6387  0.4496  11.00000  0.05    0.31
Q9    1   0.7536  0.7500 -0.0042  10.50000  0.05    0.30
Q10   1   0.1874  0.5441  0.5373  11.00000  0.05    0.30
Q11   1   0.1828  0.6982  0.4513  11.00000  0.05    0.29
Q12   1   0.7001  0.8049 -0.0333  11.00000  0.05    0.29
Q13   1   0.0760  0.4710  0.1593  11.00000  0.05    0.28
Q14   1   0.3752  0.5460  0.5264  11.00000  0.05    0.28
Q15   1   0.5515  0.3580  0.4462  11.00000  0.05    0.27
Q16   1   0.3578  0.7500  0.4207  10.50000  0.05    0.27
Q17   1   0.8241  0.6816  0.5645  11.00000  0.05    0.27
Q18   1   0.5820  0.7500 -0.0023  10.50000  0.05    0.26
Q19   1   0.2175  0.4577  0.4882  11.00000  0.05    0.26
Q20   1   0.3749  0.7500  0.1246  10.50000  0.05    0.26
;
_shelx_res_checksum                72773
_shelx_hkl_file
;
  -1   0   0 1556.64   58.49
  -1   0   0 1625.24   58.49
   1   0   0 1529.65   58.39
   2   0   0 6416.36  237.28
  -2   0   0 6441.86  237.28
   3   0   0 4334.27  161.58
  -3   0   0 4335.67  161.58
  -4   0   0 2004.60   75.79
   4   0   0 2034.40   75.79
  -4   0   0 1845.52   75.79
  -5   0   0 1974.70   77.49
  -6   0   0  531.25   27.00
  -6   0   0  565.04   27.80
   7   0   0  387.06   25.70
  -7   0   0  405.06   25.70
  -7   0   0  388.56   25.20
   7   0   0  410.46   30.70
   0  -1   0    9.90    1.20
   0   1   0    9.70    1.30
  -1  -1   0   58.69    2.80
  -1  -1   0   57.69    2.90
   1  -1   0   57.09    3.90
   1  -1   0   58.09    4.00
   1   1   0   55.29    3.00
  -1   1   0   54.59    3.80
  -1   1   0   56.79    3.90
   2  -1   0  189.58    9.60
  -2  -1   0  191.58    8.60
  -2  -1   0  193.38    8.60
   2  -1   0  197.98    9.70
   2   1   0  195.88    8.60
  -2   1   0  190.48    9.60
   2   1   0  192.38    8.50
  -2   1   0  194.18    9.60
  -3  -1   0  669.93   27.10
   3  -1   0  677.13   28.20
  -3  -1   0  707.83   27.40
   3  -1   0  654.63   28.10
  -3   1   0  680.23   28.20
  -3   1   0  691.43   28.30
   3   1   0  662.23   27.10
   3   1   0  666.33   27.00
   4  -1   0 1051.59   42.30
   4  -1   0 1016.50   42.10
  -4  -1   0  999.10   41.20
  -4  -1   0 1048.20   41.10
   4   1   0 1009.90   41.00
  -4   1   0 1048.50   42.20
   4   1   0 1014.60   40.80
  -5  -1   0  444.66   21.30
   5  -1   0  435.86   22.30
   5  -1   0  459.35   22.80
  -5   1   0  429.96   22.40
   5   1   0  443.46   21.30
   5   1   0  473.05   21.10
  -6  -1   0  599.34   28.70
   6  -1   0  609.24   30.30
   6  -1   0  628.64   30.60
  -6  -1   0  597.54   29.10
   6   1   0  627.34   28.50
  -6   1   0  603.94   30.20
  -6   1   0  595.14   30.20
   6   1   0  607.64   28.80
   7  -1   0  700.73   36.10
   7   1   0  702.33   34.40
   7   1   0  655.23   34.10
   1  -2   0 4765.42  178.28
   1  -2   0 4754.72  178.28
  -1   2   0 4804.32  178.28
  -1   2   0 4923.81  178.38
  -2  -2   0 4504.75  162.18
  -2  -2   0 4488.55  161.98
   2  -2   0 4546.04  163.98
   2  -2   0 4533.45  164.08
   2   2   0 4293.17  161.68
   2   2   0 3757.32  161.88
  -2   2   0 4532.05  163.98
  -2   2   0 4502.05  163.98
  -3  -2   0 4198.98  155.38
  -3  -2   0 4167.58  155.58
   3  -2   0 4095.09  157.48
   3  -2   0 4303.07  157.58
   3   2   0 4237.38  155.68
  -3   2   0 4301.97  157.78
   3   2   0 4081.89  155.08
  -3   2   0 4149.08  157.48
   4  -2   0 2059.19   79.89
   4  -2   0 2013.80   79.69
  -4  -2   0 2093.99   77.79
  -4  -2   0 2009.70   77.39
   4   2   0 1982.00   77.09
   4   2   0 2120.19   77.79
  -4   2   0 1985.30   79.59
  -5  -2   0 1566.54   69.19
   5  -2   0 1774.32   69.99
   5  -2   0 1766.72   70.19
  -5  -2   0 1776.82   67.29
   5   2   0 1729.83   66.79
   5   2   0 1721.63   67.59
  -5   2   0 1778.02   70.19
   6  -2   0  576.14   29.50
  -6  -2   0  547.15   26.60
  -6  -2   0  594.84   27.60
   6  -2   0  566.74   30.10
  -6   2   0  571.44   30.00
  -6   2   0  557.44   30.20
   6   2   0  592.54   26.30
   6   2   0  592.84   27.60
   0  -3   0    1.20    1.60
   0  -3   0    1.50    1.50
  -1  -3   0  259.47   10.70
  -1  -3   0  259.67   10.80
   1  -3   0  258.37   12.10
   1  -3   0  253.67   12.20
  -1   3   0  260.27   12.20
   1   3   0  255.97   10.50
  -1   3   0  248.78   12.20
   1   3   0  268.17   10.90
   2  -3   0 1468.25   58.59
   2  -3   0 1498.45   58.59
  -2  -3   0 1521.95   56.09
  -2  -3   0 1510.05   56.09
  -2   3   0 1523.35   58.69
  -2   3   0 1487.35   58.69
  -3  -3   0  106.79    6.60
   3  -3   0  119.59    9.20
  -3  -3   0  112.79    5.80
   3  -3   0  118.69    9.20
   3   3   0  113.89    5.10
  -3   3   0  109.19    8.90
   3   3   0  122.39    5.40
  -3   3   0  110.69    8.90
   4  -3   0 1190.38   49.40
  -4  -3   0 1244.48   46.50
  -4  -3   0 1170.78   45.60
   4  -3   0 1204.18   49.30
  -4   3   0 1213.58   49.40
   4   3   0 1193.08   44.90
   4   3   0 1073.09   45.60
  -5  -3   0  276.97   14.80
  -5  -3   0  267.47   13.50
   5  -3   0  279.87   18.20
   5  -3   0  284.77   17.80
  -5   3   0  283.67   17.80
   5   3   0  229.18   14.10
   5   3   0  269.17   12.60
  -6  -3   0  622.44   28.00
   6  -3   0  602.54   31.70
   6  -3   0  596.74   31.40
  -6  -3   0  562.34   26.20
   6   3   0  501.75   26.50
  -6   3   0  609.44   32.20
  -6   3   0  644.64   32.30
   6   3   0  594.84   24.90
   0  -4   0 4476.35  170.38
   0  -4   0 4612.44  170.28
   0   4   0 4656.63  170.28
   1  -4   0 4731.33  169.98
  -1  -4   0 4507.85  168.18
   1  -4   0 4530.85  169.68
  -1  -4   0 4439.16  168.08
   1   4   0 4597.84  168.18
  -1   4   0 4631.54  169.78
   1   4   0 4361.26  167.78
  -1   4   0 4542.75  169.68
  -2  -4   0 3401.36  124.49
   2  -4   0 3471.05  127.69
  -2  -4   0 2950.80  124.69
   2  -4   0 3455.65  127.79
  -2   4   0 3445.66  127.69
  -2   4   0 3486.35  127.79
   3  -4   0 2483.05   95.79
  -3  -4   0 2526.05   91.79
   3  -4   0 2428.76   95.89
  -3  -4   0 2440.26   91.49
  -3   4   0 2483.65   95.89
  -3   4   0 2455.85   95.89
   4  -4   0 2049.59   82.09
   4  -4   0 2072.69   81.89
  -4  -4   0 2042.20   76.89
  -4  -4   0 2039.30   77.89
  -4   4   0 2138.69   82.19
  -4   4   0 2001.70   81.89
  -5  -4   0 1192.58   45.60
   5  -4   0 1187.38   51.59
   5  -4   0 1221.98   51.29
  -5  -4   0 1070.19   47.00
  -5   4   0 1225.18   51.59
   6  -4   0  368.26   25.50
  -6  -4   0  338.07   20.20
  -6  -4   0  383.06   17.50
  -6   4   0  377.06   26.50
  -6   4   0  382.86   25.20
   0  -5   0   -0.40    2.60
   0  -5   0    4.00    2.50
   0   5   0   10.00    3.00
  -1  -5   0   64.09    5.20
   1  -5   0   66.89    6.80
  -1  -5   0   61.09    4.80
   1  -5   0   54.89    6.80
  -1   5   0   65.09    6.70
   1   5   0   66.69    5.30
  -1   5   0   42.50    6.10
   1   5   0   58.49    4.80
   2  -5   0  864.31   36.00
   2  -5   0  811.22   36.00
  -2  -5   0  864.31   32.50
  -2  -5   0  820.12   33.10
  -2   5   0  866.11   36.20
  -2   5   0  821.52   36.00
   2   5   0  857.41   31.60
   3  -5   0  115.19   10.60
  -3  -5   0  143.89    6.10
   3  -5   0  122.49   11.60
  -3   5   0  135.19   11.50
  -3   5   0  143.29   11.70
   4  -5   0  499.55   25.50
  -4  -5   0  489.05   18.80
   4  -5   0  518.05   26.50
  -4  -5   0  491.15   18.80
  -4   5   0  497.15   26.10
  -5  -5   0  469.15   18.00
   5  -5   0  452.55   26.20
   5  -5   0  476.35   27.10
  -5   5   0  453.15   27.10
  -6  -5   0  285.57   12.60
   6  -5   0  260.77   24.70
   6  -5   0  315.47   23.80
  -6   5   0  296.77   25.20
   0  -6   0 3995.20  144.79
   0  -6   0 3588.74  145.09
   0   6   0 3752.22  144.49
   0   6   0 4034.60  144.79
  -1  -6   0 2006.40   78.79
  -1  -6   0 2049.09   78.69
   1  -6   0 2082.29   80.59
   1  -6   0 2056.49   80.69
  -1   6   0 2101.29   80.69
   1   6   0 2137.89   78.89
   1   6   0 2005.50   78.29
  -1   6   0 2102.69   80.59
  -2  -6   0 2709.13   98.79
   2  -6   0 2571.04  101.89
   2  -6   0 2559.94  101.59
  -2  -6   0 2567.54   97.89
  -2   6   0 2644.04  101.89
   2   6   0 2654.33   97.09
  -2   6   0 2623.44  101.89
   3  -6   0 1323.47   54.49
  -3  -6   0 1273.77   47.60
  -3  -6   0 1322.67   47.70
   3  -6   0 1311.67   53.89
  -3   6   0 1288.47   53.89
  -3   6   0 1087.59   62.49
   4  -6   0 1427.26   61.49
   4  -6   0 1408.36   61.89
  -4   6   0 1514.95   62.19
   5  -6   0  906.21   44.20
   5  -6   0  850.31   43.20
  -5   6   0  873.31   43.80
   0  -7   0   -3.70    4.00
   0   7   0   -3.60    3.70
   0   7   0   -5.60    4.00
  -1  -7   0   -0.50    3.30
  -1  -7   0   -0.70    3.70
   1  -7   0    2.00    4.80
   1   7   0    6.60    4.00
  -1   7   0    1.30    4.70
   2  -7   0  188.58   14.00
  -2  -7   0  187.68   11.20
  -2  -7   0  178.88   10.00
   2  -7   0  194.08   14.80
   2   7   0  191.98    8.50
  -2   7   0  162.08   14.20
  -2   7   0  177.88   13.80
   2   7   0  193.68    9.00
   3  -7   0  203.68   16.30
   3  -7   0  211.18   17.10
  -3  -7   0  179.68    8.90
  -3  -7   0  225.48    9.00
  -3   7   0  201.98   16.10
  -3   7   0  238.48   18.40
   4  -7   0  221.08   19.00
  -4   7   0  210.28   19.80
   5  -7   0  339.77   28.00
   5  -7   0  376.36   27.90
  -5   7   0  308.17   27.20
   0  -8   0 2507.65   91.79
   0  -8   0 2165.68   98.29
  -1  -8   0 1065.89   42.90
   1  -8   0 1024.60   45.30
  -1  -8   0 1023.40   43.30
   1  -8   0 1081.59   45.30
  -1   8   0 1029.10   44.70
  -2  -8   0 1356.86   54.39
  -2  -8   0 1398.66   55.59
   2  -8   0 1387.06   59.09
   2  -8   0 1340.47   59.39
   2   8   0 1496.45   53.39
  -2   8   0 1364.96   59.19
   2   8   0 1441.36   52.59
  -3  -8   0  946.91   36.20
   3  -8   0  905.31   44.60
  -3  -8   0  966.60   35.80
   3  -8   0  934.81   44.20
  -3   8   0  971.60   45.30
   4  -8   0  588.44   36.80
   4  -8   0  669.23   35.70
  -4   8   0  657.33   36.60
   0  -9   0    4.30    7.50
   0  -9   0    6.90    6.10
   0   9   0    5.20    7.10
  -1  -9   0    1.30    6.40
   1  -9   0    1.10    7.00
   1  -9   0    3.90    8.00
  -1  -9   0    9.30    5.40
   1   9   0   -2.30    6.70
   1   9   0    4.30    5.70
  -1   9   0    9.80    8.60
  -2  -9   0   98.89   11.50
   2  -9   0   73.59   12.40
  -2  -9   0   77.99    8.90
   2  -9   0   85.29   12.40
  -2   9   0   69.29   13.10
   3  -9   0   50.59   12.40
   3  -9   0   68.39   14.60
  -3   9   0   59.29   14.50
  -7   0   1  638.24   33.40
  -7   0   1  605.44   32.70
   7   0  -1  663.13   33.30
  -6   0   1 1184.08   50.79
  -6   0   1 1217.98   51.39
   6   0  -1 1233.08   50.99
  -5   0   1 1638.44   64.89
   4   0  -1 1989.30   72.59
  -4   0   1 1896.71   72.49
  -4   0   1 1744.93   72.39
  -3   0   1 1310.67   50.09
  -3   0   1 1237.68   49.90
   3   0  -1 1323.47   49.99
   2   0  -1 4113.89  150.28
  -2   0   1 4059.59  150.28
  -2   0   1 3985.50  150.18
  -1   0   1 2361.66   87.29
   1   0  -1 2365.16   87.29
  -1   0   1 2328.87   87.29
   0   0   1  359.56   16.20
   0   0   1  435.66   16.50
   0   0  -1  427.86   16.40
   0   0  -1  420.16   16.50
  -1   0  -1  897.41   34.30
   1   0   1  868.81   34.30
   1   0   1  909.61   34.30
  -1   0  -1  899.61   34.40
  -2   0  -1   18.40    2.90
   2   0   1   18.30    2.90
  -2   0  -1   25.50    3.50
   3   0   1   44.30    5.10
  -3   0  -1   39.30    5.10
   3   0   1   50.99    5.20
  -3   0  -1   46.00    5.00
   4   0   1   14.00    4.10
  -4   0  -1   12.80    4.00
   4   0   1   19.50    4.40
   5   0   1  125.09   11.60
  -5   0  -1  126.99   11.30
  -5   0  -1  128.79   11.90
   6   0   1  308.07   19.60
  -6   0  -1  275.67   18.40
   6   0   1  261.97   18.20
  -6   0  -1  293.97   18.80
  -7  -1   1   65.29   11.00
   7  -1  -1   46.30   11.50
  -7  -1   1   68.79   10.80
   7   1  -1   62.69   10.60
  -7   1   1   80.79   13.00
   7   1  -1   55.69   10.20
  -7   1   1   78.99   12.60
   6  -1  -1  604.24   29.50
  -6  -1   1  608.44   28.60
  -6  -1   1  585.34   28.10
   6  -1  -1  623.54   30.20
   6   1  -1  581.24   28.00
  -6   1   1  628.64   30.40
   6   1  -1  605.24   27.70
  -6   1   1  579.04   29.50
  -5  -1   1  154.98   10.80
   5  -1  -1  173.58   12.00
   5   1  -1  167.38   10.70
   5   1  -1  169.68   10.70
  -5   1   1  144.19   11.60
  -4  -1   1 2014.50   75.69
   4  -1  -1 1989.00   76.89
   4  -1  -1 2014.60   76.89
   4   1  -1 1994.00   75.59
   4   1  -1 2055.29   75.59
  -4   1   1 1953.40   76.79
  -4   1   1 1838.42   76.69
  -3  -1   1 1987.30   77.79
  -3  -1   1 2108.89   78.09
   3  -1  -1 2059.29   79.19
   3  -1  -1 2107.59   79.19
   3   1  -1 2118.99   77.89
   3   1  -1 2047.00   77.79
  -3   1   1 2062.79   79.09
  -3   1   1 2074.29   79.29
  -2  -1   1 3167.88  119.69
  -2  -1   1 3232.48  119.69
   2  -1  -1 3283.17  120.89
   2  -1  -1 3250.77  120.89
  -2   1   1 3215.58  120.99
  -2   1   1 3242.88  120.89
   2   1  -1 3303.27  119.69
   2   1  -1 3183.48  119.59
  -1   1   1 9999.00  367.86
   0  -1   1 1418.36   53.09
   0  -1  -1 1484.55   53.49
   0  -1   1 1406.86   53.09
   0  -1  -1 1409.56   53.39
   0   1   1 1452.25   53.49
   0   1  -1 1351.86   52.99
   0   1   1 1429.16   53.39
  -2  -1  -1 6554.14  240.28
   2  -1   1 6473.55  240.78
   2  -1   1 6775.72  240.88
  -2  -1  -1 6007.80  240.28
  -2   1  -1 6740.33  240.98
   2   1   1 6568.24  240.08
  -2   1  -1 6363.86  240.68
   3  -1   1 4063.29  148.89
  -3  -1  -1 3908.11  147.89
   3  -1   1 3947.21  148.69
  -3  -1  -1 3918.81  148.09
  -3   1  -1 3920.91  148.89
  -3   1  -1 3921.81  148.59
   3   1   1 4022.40  147.79
   4  -1   1 3030.90  110.29
  -4  -1  -1 2966.30  109.49
  -4  -1  -1 2836.22  108.99
   4  -1   1 2989.60  110.19
  -4   1  -1 2937.61  110.09
   4   1   1 2417.76  109.39
  -4   1  -1 2802.82  110.09
   4   1   1 2981.70  108.99
  -5  -1  -1 2300.57   86.79
  -5  -1  -1 2217.18   86.09
   5  -1   1 2296.57   87.39
   5  -1   1 2300.37   87.59
  -5   1  -1 1935.91   92.79
   5   1   1 2239.98   86.29
  -5   1  -1 2156.68   86.99
  -6  -1  -1 1016.90   51.19
  -6  -1  -1 1087.29   48.80
   6  -1   1 1184.48   50.39
   6  -1   1 1210.08   50.29
   6   1   1 1197.08   48.30
   6   1   1 1101.49   48.70
  -6   1  -1 1174.18   50.59
  -6   1  -1 1122.89   49.50
  -6  -2   1 1101.89   45.60
   6  -2  -1 1077.79   48.50
  -6  -2   1 1059.79   44.90
   6  -2  -1 1106.29   48.40
  -6   2   1 1108.19   48.20
   6   2  -1 1093.79   44.20
   6   2  -1 1116.29   45.00
  -5  -2   1 1841.62   71.99
   5  -2  -1 1868.01   74.79
   5  -2  -1 1841.52   74.79
  -5   2   1 1847.52   74.79
   5   2  -1 1920.61   71.99
   5   2  -1 1905.41   71.59
   4  -2  -1 1210.88   48.40
  -4  -2   1 1139.29   46.00
   4  -2  -1 1176.38   48.40
  -4  -2   1 1214.48   45.90
   4   2  -1 1211.68   45.70
   4   2  -1 1219.08   45.50
  -4   2   1 1151.88   48.40
  -4   2   1 1141.19   48.20
   3  -2  -1 2348.27   88.09
   3  -2  -1 2283.07   87.99
  -3  -2   1 2258.37   85.49
   3   2  -1 2291.07   85.29
  -3   2   1 2401.96   88.39
   3   2  -1 2277.97   85.19
  -3   2   1 2204.78   87.79
   2  -2  -1 1305.67   50.89
  -2  -2   1 1303.47   48.40
   2  -2  -1 1292.27   50.79
  -2   2   1 1358.66   51.09
  -2   2   1 1264.77   50.69
   1  -2  -1 3594.34  137.49
   1  -2  -1 3689.03  137.59
  -1   2   1 3643.04  137.59
  -1   2   1 3854.01  137.79
   0  -2  -1  480.45   18.70
   0  -2   1  458.05   18.20
   0  -2   1  407.76   18.30
   0  -2  -1  450.85   18.60
   0   2   1  482.05   18.70
   0   2   1  460.05   18.50
   0   2  -1  475.25   18.20
   1  -2   1  317.17   13.90
  -1  -2  -1  309.37   13.60
  -1  -2  -1  311.77   13.70
   1  -2   1  324.37   13.90
   1   2   1  283.27   13.50
  -1   2  -1  327.97   14.00
  -1   2  -1  325.47   13.90
   1   2   1  321.77   13.40
  -2  -2  -1  190.48    8.70
  -2  -2  -1  167.58    8.90
   2  -2   1  164.88    9.50
   2  -2   1  175.58    9.80
  -2   2  -1  178.18    9.80
   2   2   1  146.89    8.90
  -2   2  -1  155.68    9.50
   2   2   1  185.38    8.40
  -3  -2  -1    4.30    2.60
  -3  -2  -1    3.80    2.40
   3  -2   1   -0.30    3.20
   3  -2   1    2.80    3.10
  -3   2  -1    6.50    3.40
  -3   2  -1   -2.90    2.60
   3   2   1    1.40    2.70
  -4  -2  -1    3.90    3.30
   4  -2   1   -4.30    3.80
   4  -2   1    3.70    4.50
  -4  -2  -1    1.80    3.00
   4   2   1   10.40    4.00
  -4   2  -1    7.00    4.30
  -4   2  -1    1.00    3.50
   4   2   1   -0.80    2.80
  -5  -2  -1  185.98   12.60
   5  -2   1  208.48   14.80
   5  -2   1  209.38   15.90
  -5  -2  -1  216.28   13.60
  -5   2  -1  158.78   16.80
   5   2   1  199.08   13.70
  -5   2  -1  209.38   15.50
   5   2   1  217.38   13.40
   6  -2   1  148.69   16.10
  -6  -2  -1  144.29   13.30
  -6  -2  -1  131.29   13.70
   6  -2   1  103.69   13.00
   6   2   1  151.98   14.60
  -6   2  -1  139.49   15.30
   6   2   1  144.49   12.60
  -6   2  -1  142.59   15.40
  -6  -3   1  306.67   15.40
   6  -3  -1  280.17   20.70
   6  -3  -1  295.27   22.20
  -6  -3   1  303.07   16.60
  -6   3   1  300.37   21.10
   6   3  -1  268.87   15.40
   5  -3  -1  375.06   21.30
  -5  -3   1  374.76   16.30
   5  -3  -1  361.96   20.40
   5   3  -1  331.77   15.30
   5   3  -1  376.06   14.70
  -5   3   1  355.16   21.20
  -5   3   1  357.76   20.80
  -4  -3   1 1072.39   40.40
   4  -3  -1 1064.99   44.60
   4  -3  -1 1051.49   44.30
  -4  -3   1 1018.40   40.70
  -4   3   1 1034.30   44.40
  -4   3   1 1092.09   44.50
  -3  -3   1 1882.41   69.89
   3  -3  -1 1843.42   73.49
  -3  -3   1 1887.71   69.59
   3  -3  -1 1860.71   73.49
  -3   3   1 1849.81   73.49
  -3   3   1 1964.50   73.89
   2  -3  -1 3663.43  141.39
   2  -3  -1 3805.12  141.49
  -2   3   1 3719.83  141.39
  -2   3   1 3857.11  141.69
   1  -3  -1 3352.26  124.89
   1  -3  -1 3383.26  124.89
  -1  -3   1 3313.47  122.89
  -1  -3   1 3320.57  122.89
   1   3  -1 3215.08  122.59
   1   3  -1 3315.47  122.69
  -1   3   1 3361.26  124.99
  -1   3   1 3384.16  124.89
   0  -3  -1 4988.00  182.58
   0  -3  -1 4937.11  182.58
   0  -3   1 4908.51  182.08
   0   3   1 4908.31  182.58
   0   3   1 4651.03  182.38
   0   3  -1 5141.19  182.18
   1  -3   1 4656.83  170.58
  -1  -3  -1 4609.54  169.78
  -1  -3  -1 4614.74  169.98
   1  -3   1 4690.43  170.68
   1   3   1 4504.95  169.48
   1   3   1 4224.78  169.98
  -1   3  -1 4758.42  170.58
   2  -3   1 5715.33  207.18
  -2  -3  -1 5397.16  205.58
  -2  -3  -1 5270.67  205.68
   2  -3   1 5510.85  206.88
   2   3   1 5616.54  205.18
  -2   3  -1 5644.33  207.08
   2   3   1 5684.53  205.18
  -3  -3  -1 3053.19  111.59
  -3  -3  -1 2819.52  112.29
   3  -3   1 3017.00  113.89
   3  -3   1 3095.09  114.29
   3   3   1 2937.61  111.79
  -3   3  -1 2941.81  113.79
   4  -3   1 2605.54   96.99
  -4  -3  -1 2587.54   94.79
  -4  -3  -1 2562.24   93.59
   4  -3   1 2477.95   96.49
  -4   3  -1 2433.36   96.49
   4   3   1 2566.44   93.09
  -4   3  -1 2327.27   96.29
   4   3   1 2177.18   93.89
   5  -3   1 1702.63   67.79
   5  -3   1 1665.73   67.19
  -5  -3  -1 1658.63   63.59
  -5  -3  -1 1719.93   65.19
  -5   3  -1 1652.23   67.19
   5   3   1 1454.05   64.29
  -5   3  -1 1683.13   68.49
   5   3   1 1459.75   67.49
   6  -3   1 1169.78   52.19
  -6  -3  -1 1162.98   47.80
  -6  -3  -1 1216.78   49.70
   6  -3   1 1179.98   52.39
  -6   3  -1 1144.09   51.99
  -6   3  -1 1195.98   52.49
   6   3   1 1181.18   46.80
   6   3   1 1010.10   48.50
   6  -4  -1 1014.20   47.80
  -6  -4   1  889.51   40.90
  -6  -4   1 1075.29   39.80
   6  -4  -1 1101.49   48.10
  -6   4   1 1030.00   47.80
  -5  -4   1 1167.48   53.59
   5  -4  -1 1415.06   58.59
   5  -4  -1 1407.66   58.19
  -5  -4   1 1462.15   51.59
  -5   4   1 1387.16   58.49
  -5   4   1 1377.86   58.29
   4  -4  -1  627.24   30.70
   4  -4  -1  644.34   30.30
  -4   4   1  652.83   30.90
  -4   4   1  688.53   30.60
   3  -4  -1 2535.15  100.09
   3  -4  -1 2657.23  100.19
  -3   4   1 2624.34  100.29
  -3   4   1 2524.15   99.99
   2  -4  -1  292.77   14.90
   2  -4  -1  268.47   14.80
  -2   4   1  305.27   15.20
  -2   4   1  269.27   14.80
   1  -4  -1 2538.55   97.19
   1  -4  -1 2639.84   97.29
  -1  -4   1 2496.75   94.99
  -1  -4   1 2542.35   95.09
   1   4  -1 2448.75   94.79
   1   4  -1 2519.35   94.79
  -1   4   1 2654.33   97.39
  -1   4   1 2607.04   97.19
   0  -4   1  731.23   29.30
   0  -4  -1  736.03   29.80
   0  -4  -1  747.43   30.00
   0   4  -1  737.83   29.30
   0   4   1  718.93   29.70
   1  -4   1    8.90    3.00
  -1  -4  -1    9.40    2.40
   1  -4   1    6.10    3.20
  -1  -4  -1    8.30    2.60
   1   4   1    9.80    2.40
  -1   4  -1    6.60    2.90
   1   4   1    9.50    2.80
   2  -4   1  453.75   21.10
  -2  -4  -1  414.46   19.70
  -2  -4  -1  475.55   19.30
   2  -4   1  463.25   21.50
   2   4   1  471.45   19.20
  -2   4  -1  476.45   21.50
   2   4   1  460.15   18.70
  -3  -4  -1    3.00    2.40
   3  -4   1   -4.70    3.50
   3  -4   1    4.10    4.40
   3   4   1   -0.70    1.90
  -3   4  -1   -3.70    4.00
  -4  -4  -1    8.80    4.40
   4  -4   1   11.00    6.30
  -4  -4  -1   17.20    3.40
   4  -4   1    6.90    5.40
  -4   4  -1   10.50    5.90
   4   4   1   14.50    3.20
   4   4   1   16.60    2.80
  -5  -4  -1  122.89   12.20
  -5  -4  -1  119.69    9.20
   5  -4   1  129.79   15.10
  -5   4  -1  131.69   15.00
   5   4   1  112.19   10.30
  -5   4  -1  131.29   14.80
   5   4   1  143.89    9.10
  -6  -4  -1   72.69    9.90
   6  -4   1   74.59   13.50
  -6  -4  -1   40.40    9.30
  -6   4  -1   68.09   13.10
  -6   4  -1   69.39   12.30
   6   4   1   78.29    7.20
   6  -5  -1  266.97   24.40
   6  -5  -1  274.07   23.00
  -6   5   1  244.18   23.50
   5  -5  -1  384.56   20.50
   5  -5  -1  282.67   22.00
  -5   5   1  319.77   22.20
  -5   5   1  294.07   22.20
   4  -5  -1  543.95   28.00
  -4   5   1  528.95   27.60
  -4   5   1  543.15   27.50
   3  -5  -1 1441.56   56.09
   3  -5  -1 1316.67   56.09
  -3   5   1 1338.47   56.19
  -3   5   1 1351.26   56.29
  -2  -5   1 2534.05   94.99
   2  -5  -1 2637.74   99.49
  -2  -5   1 2665.63   95.29
   2  -5  -1 2534.85   99.29
  -2   5   1 2488.75   99.19
  -2   5   1 2558.44   99.39
  -1  -5   1 2309.47   86.29
   1  -5  -1 2269.37   88.39
  -1  -5   1 2224.38   85.99
   1  -5  -1 2392.36   88.59
   1   5  -1 2296.07   85.89
  -1   5   1 2265.97   88.29
  -1   5   1 2322.17   88.39
   1   5  -1 2281.77   85.89
   0  -5   1 2840.82  110.39
   0  -5  -1 2996.30  111.09
   0  -5  -1 2934.11  111.09
   0   5   1 2911.61  110.99
   0   5  -1 2990.40  110.49
   1  -5   1 3782.22  146.39
  -1  -5  -1 3969.00  145.79
   1  -5   1 3830.42  146.69
  -1  -5  -1 3969.10  145.49
   1   5   1 3989.90  145.99
   1   5   1 3884.01  145.19
  -1   5  -1 3818.22  146.49
   2  -5   1 2522.75   98.49
  -2  -5  -1 2402.56   96.49
   2  -5   1 2585.14   98.29
  -2  -5  -1 2480.95   95.69
   2   5   1 2554.74   95.19
  -2   5  -1 2704.63   98.69
   2   5   1 2574.64   95.99
  -3  -5  -1 2993.10  109.69
  -3  -5  -1 3013.60  109.89
   3  -5   1 2693.13  112.89
   3  -5   1 2952.50  113.69
  -3   5  -1 2980.60  113.59
   3   5   1 2913.01  108.39
  -4  -5  -1 1714.83   62.09
   4  -5   1 1582.74   65.69
  -4  -5  -1 1526.25   60.49
   4  -5   1 1522.65   65.89
  -4   5  -1 1685.63   66.19
  -4   5  -1 1487.95   65.49
   5  -5   1 1052.79   49.60
  -5  -5  -1 1166.58   44.30
   5  -5   1 1077.69   49.40
  -5  -5  -1 1068.89   42.70
  -5   5  -1 1089.99   54.29
  -5   5  -1 1066.39   49.70
   5  -6  -1  587.74   33.60
  -5   6   1  573.24   32.90
  -5   6   1  622.24   34.10
   4  -6  -1  795.42   37.50
   4  -6  -1  724.53   36.40
  -4   6   1  756.22   36.90
  -4   6   1  784.42   37.30
   3  -6  -1 1112.79   48.50
   3  -6  -1 1115.99   48.80
  -3   6   1 1159.68   51.89
  -3   6   1 1121.39   48.50
   2  -6  -1  595.14   28.40
   2  -6  -1  597.54   28.10
  -2  -6   1  621.64   23.80
  -2  -6   1  620.64   23.30
  -2   6   1  558.34   27.70
  -2   6   1  563.54   27.90
   1  -6  -1  799.12   35.50
   1  -6  -1  801.92   35.50
  -1  -6   1  823.82   33.40
  -1  -6   1  848.92   33.10
  -1   6   1  844.02   35.80
  -1   6   1  850.01   35.60
   1   6  -1  852.11   33.00
   1   6  -1  815.12   32.80
   0  -6   1  520.35   25.00
   0  -6  -1  587.64   25.10
   0  -6  -1  549.35   25.10
   0  -6   1  547.85   24.30
   0   6  -1  587.14   24.50
   0   6   1  574.04   25.10
   1  -6   1   36.00    5.50
  -1  -6  -1   24.80    4.10
  -1  -6  -1   18.40    4.20
   1  -6   1   21.70    5.30
   1   6   1   21.40    4.60
  -1   6  -1   22.60    5.40
   1   6   1   25.70    4.10
  -2  -6  -1  124.29    7.90
   2  -6   1  107.59   10.80
  -2  -6  -1  120.69    9.30
   2  -6   1  102.39   10.10
   2   6   1  109.39    8.50
   2   6   1  112.69    7.10
  -2   6  -1  136.09   11.90
  -3  -6  -1   45.60    6.20
  -3  -6  -1   43.20    5.20
   3  -6   1   50.29    7.90
   3  -6   1   47.70    8.60
  -3   6  -1   53.79    8.50
  -4  -6  -1  129.69    7.90
  -4  -6  -1  141.49    7.60
   4  -6   1  128.99   16.60
  -4   6  -1  107.09   15.00
  -4   6  -1  137.59   15.30
   5  -6   1    0.50    9.30
  -5  -6  -1    9.80    3.20
  -5  -6  -1    3.50    2.70
   5  -6   1   19.30   11.30
  -5   6  -1    9.50   10.40
  -5   6  -1   13.00   10.40
   5  -7  -1   80.29   14.50
   5  -7  -1  105.09   16.70
  -5   7   1   94.89   16.20
   4  -7  -1  345.87   36.30
   4  -7  -1  459.05   26.80
  -4   7   1  458.95   27.50
  -4   7   1  457.05   27.40
   3  -7  -1  803.02   38.90
   3  -7  -1  811.32   38.90
  -3   7   1  841.22   39.00
  -3   7   1  843.02   38.90
   2  -7  -1 1203.28   51.99
  -2  -7   1 1208.48   46.90
  -2  -7   1 1285.67   47.60
   2  -7  -1 1229.38   52.79
  -2   7   1 1221.58   51.89
  -2   7   1 1193.18   51.99
   1  -7  -1 1776.22   71.79
  -1  -7   1 1848.62   69.29
  -1  -7   1 1811.12   68.99
   1   7  -1 1603.24   70.09
  -1   7   1 1840.22   71.79
  -1   7   1 1809.72   71.59
   1   7  -1 1839.72   68.59
   0  -7  -1 1111.59   44.50
   0  -7   1 1090.49   43.90
   0  -7   1  928.81   47.70
   0   7  -1 1086.29   43.50
   0   7  -1 1071.09   43.40
   1  -7   1 2781.12  107.59
   1   7   1 2717.03  105.29
   1   7   1 2824.92  106.39
  -2  -7  -1 1318.67   52.39
  -2  -7  -1 1297.67   51.09
   2  -7   1 1313.47   54.39
   2  -7   1 1307.27   54.79
  -2   7  -1 1337.27   54.69
   2   7   1 1199.38   51.09
   2   7   1 1328.57   50.19
  -3  -7  -1 1900.51   70.99
   3  -7   1 1936.21   76.69
   3  -7   1 1762.42   76.49
  -3  -7  -1 1848.92   71.79
  -3   7  -1 1853.71   76.59
  -3   7  -1 1890.21   76.69
  -4  -7  -1  888.61   34.70
   4  -7   1  920.71   43.50
   4  -7   1 1036.80   50.59
  -4  -7  -1  926.41   34.80
  -4   7  -1  834.42   43.20
  -4   7  -1  868.31   43.40
   4  -8  -1  410.06   29.50
   4  -8  -1  397.36   27.50
  -4   8   1  397.76   28.90
  -4   8   1  446.46   28.70
   3  -8  -1  504.35   29.50
   3  -8  -1  497.25   29.70
  -3   8   1  537.25   29.00
  -3   8   1  531.25   30.50
   2  -8  -1  397.76   24.30
   2  -8  -1  448.36   25.70
  -2  -8   1  458.95   19.80
  -2  -8   1  410.56   18.70
  -2   8   1  448.96   25.00
  -2   8   1  419.26   25.30
   1  -8  -1  459.55   24.70
   1  -8  -1  498.15   25.10
  -1  -8   1  474.65   21.80
  -1  -8   1  465.05   22.20
  -1   8   1  454.95   24.70
  -1   8   1  449.16   25.20
   1   8  -1  485.05   21.30
   0  -8   1  179.98   13.00
   0  -8  -1  184.78   14.50
   0  -8   1  199.28   14.50
   0  -8  -1  200.28   14.00
   0   8   1  198.88   14.10
   0   8  -1  178.98   13.30
  -1  -8  -1   61.59    8.10
   1  -8   1   50.79    7.90
  -1  -8  -1   46.30    6.70
   1  -8   1   49.60    8.40
   1   8   1   66.79    8.80
  -1   8  -1   63.59    9.00
   1   8   1   40.40    7.50
   2  -8   1   23.10    7.40
  -2  -8  -1   26.40    6.70
   2  -8   1   42.10    9.80
  -2  -8  -1   28.90    5.30
  -2   8  -1   34.00    8.80
  -2   8  -1   40.70    9.30
   3  -8   1    3.40    9.60
   3  -8   1    4.50    7.90
  -3  -8  -1   14.20    3.90
  -3   8  -1   24.60   10.40
  -3   8  -1    0.00    8.50
   4  -8   1   20.60   12.60
   4  -8   1   -3.70   10.70
  -4   8  -1   10.00   11.90
  -4   8  -1   18.10   12.30
  -3   9   1  349.47   29.20
   2  -9  -1  641.04   32.50
  -2  -9   1  616.14   26.00
  -2  -9   1  540.95   26.90
   2  -9  -1  610.74   34.00
  -2   9   1  632.04   34.40
  -2   9   1  650.33   33.50
   1  -9  -1  942.61   42.80
  -1  -9   1  918.21   39.20
   1  -9  -1  959.20   43.70
  -1  -9   1  945.01   40.10
   1   9  -1  925.91   39.30
   1   9  -1  908.71   38.60
  -1   9   1  920.01   42.50
  -1   9   1  949.71   43.50
   0  -9  -1  665.43   35.50
   0  -9   1  696.53   31.80
   0  -9  -1  668.73   32.00
   0  -9   1  713.63   32.90
   0   9  -1  702.73   32.20
   0   9   1  661.53   32.00
   0   9  -1  657.73   31.60
   1  -9   1 1017.50   44.70
   1  -9   1 1022.20   45.70
  -1  -9  -1 1026.40   44.10
  -1  -9  -1  987.90   42.60
   1   9   1  971.60   41.80
   1   9   1  957.70   43.80
  -1   9  -1 1022.70   45.00
  -2  -9  -1 1200.28   48.70
   2  -9   1 1201.08   53.09
  -2  -9  -1 1172.48   50.59
   2  -9   1 1233.98   54.19
  -2   9  -1 1199.08   54.19
   2   9   1 1138.49   48.00
  -2   9  -1 1265.67   54.09
   7   0  -2   -6.90   12.60
   7   0  -2   -0.50    9.00
   6   0  -2   92.09   11.60
   6   0  -2   68.69    9.10
  -6   0   2   71.69   10.80
  -5   0   2  445.76   21.50
   5   0  -2  438.56   21.30
  -5   0   2  434.16   24.20
   4   0  -2   92.79    7.70
  -4   0   2  100.89    8.00
  -3   0   2  348.97   16.20
   3   0  -2  368.86   16.50
  -3   0   2  376.36   16.50
   2   0  -2 3075.99  115.69
  -2   0   2 3159.18  115.79
  -2   0   2 3058.59  115.69
  -1   0   2 1363.36   51.99
   1   0  -2 1374.36   51.99
  -1   0   2 1400.66   52.09
   1   0  -2 1330.17   51.89
   0   0   2 5665.53  205.78
   0   0  -2 5580.94  205.68
   0   0   2 5498.35  205.58
   0   0  -2 5447.56  205.58
  -1   0  -2 4224.78  159.58
   1   0   2 4260.27  159.58
  -1   0  -2 4362.26  159.68
   1   0   2 4293.47  159.58
  -2   0  -2 3059.09  115.49
   2   0   2 3050.69  115.39
  -2   0  -2 3019.10  115.29
   2   0   2 3123.19  115.49
  -3   0  -2 3852.81  141.39
   3   0   2 3658.03  140.99
  -3   0  -2 3712.73  140.99
  -4   0  -2 3658.53  137.49
  -4   0  -2 3630.14  137.89
   4   0   2 3585.74  137.29
   4   0   2 3589.14  137.59
  -5   0  -2 1361.66   57.49
  -5   0  -2 1408.76   58.29
   5   0   2 1429.86   58.09
   6   0   2 1775.22   72.39
  -6   0  -2 1720.53   71.79
   6   0   2 1737.43   71.89
  -6   0  -2 1750.52   72.89
   6  -1  -2 1186.88   49.70
  -6  -1   2 1147.29   48.40
   6  -1  -2 1150.78   49.60
  -6  -1   2 1162.28   48.00
  -6   1   2 1110.89   49.10
   6   1  -2 1139.29   47.50
   6   1  -2 1190.18   47.70
   5  -1  -2 2088.29   80.39
  -5  -1   2 2034.50   78.89
  -5   1   2 2051.99   81.09
   5   1  -2 2017.50   78.49
  -5   1   2 1960.80   80.09
   5   1  -2 2080.49   78.69
   4  -1  -2 2429.86   90.49
  -4  -1   2 2361.56   89.19
   4  -1  -2 2314.27   90.39
  -4  -1   2 2337.97   89.19
   4   1  -2 2290.17   88.89
  -4   1   2 2274.17   90.29
   4   1  -2 2431.36   89.09
  -4   1   2 2340.67   90.59
  -3  -1   2 4697.03  179.38
   3  -1  -2 4880.41  180.78
   3  -1  -2 4846.72  180.58
  -3  -1   2 5023.00  179.58
  -3   1   2 4817.52  180.68
   3   1  -2 4786.52  179.38
   3   1  -2 4714.63  179.18
  -3   1   2 4931.01  180.88
  -2  -1   2 2280.17   87.49
   2  -1  -2 2339.67   88.59
   2  -1  -2 2445.16   88.79
  -2  -1   2 2346.47   87.59
   2   1  -2 2258.07   87.29
   2   1  -2 2323.77   87.49
  -2   1   2 2442.66   88.89
  -2   1   2 2318.37   88.59
  -1  -1   2 3572.44  136.29
   1  -1  -2 3997.00  137.09
  -1  -1   2 3626.64  136.29
   1  -1  -2 3881.41  136.99
   1   1  -2 3471.95  136.19
   1   1  -2 3097.09  136.09
  -1   1   2 3776.32  136.89
  -1   1   2 3959.60  136.99
   0  -1   2 4636.44  172.48
   0  -1   2 4690.33  172.38
   0  -1  -2 4774.02  172.98
   0  -1  -2 4568.94  172.68
   0   1  -2 4674.53  172.38
   0   1   2 4579.24  172.88
   0   1  -2 4564.94  172.38
   0   1   2 4712.83  172.78
   1  -1   2 3175.88  117.69
  -1  -1  -2 2939.21  117.79
   1  -1   2 3351.96  117.79
  -1  -1  -2 3074.89  117.99
   1   1   2 3073.19  117.79
  -1   1  -2 3363.56  117.79
   1   1   2 2907.91  117.79
  -1   1  -2 3235.18  117.79
   2  -1   2 1337.47   52.09
  -2  -1  -2 1334.07   51.79
  -2  -1  -2 1341.07   51.89
   2  -1   2 1341.17   51.99
  -2   1  -2 1295.57   51.89
   2   1   2 1326.87   51.69
   2   1   2 1299.47   51.99
  -2   1  -2 1343.67   52.19
  -3  -1  -2  433.16   20.10
   3  -1   2  454.95   20.90
  -3  -1  -2  437.36   20.40
   3  -1   2  437.36   20.80
  -3   1  -2  453.05   21.00
   3   1   2  457.05   20.70
   3   1   2  459.55   20.30
  -3   1  -2  460.55   20.90
   4  -1   2  385.96   19.80
  -4  -1  -2  372.36   18.90
   4  -1   2  393.26   20.00
  -4  -1  -2  383.76   19.50
  -4   1  -2  384.26   19.70
   4   1   2  399.36   19.20
  -4   1  -2  383.16   20.00
   4   1   2  418.96   19.80
   5  -1   2    9.30    6.40
   5  -1   2   16.50    6.30
  -5  -1  -2   13.90    6.00
  -5  -1  -2   11.80    5.40
  -5   1  -2   14.20    6.40
  -5   1  -2   10.10    6.10
  -6  -1  -2   65.49   10.30
  -6  -1  -2   64.19   10.00
   6  -1   2   58.39   10.40
   6  -1   2   63.49   10.50
  -6   1  -2   85.59   11.70
  -6   1  -2   66.99   10.80
   6   1   2   75.39   10.10
   6   1   2   54.19   14.10
  -6  -2   2    2.00    4.80
   6  -2  -2   20.00    8.50
  -6  -2   2    5.50    5.20
   6  -2  -2   -0.50    7.60
  -6   2   2   -0.80    7.10
  -6   2   2    3.40    7.10
   6   2  -2    3.40    5.00
   6   2  -2    7.10    4.70
  -5  -2   2  189.58   11.10
   5  -2  -2  180.88   14.70
   5  -2  -2  173.78   13.30
  -5   2   2  181.98   13.80
  -5   2   2  199.08   14.30
   5   2  -2  195.88   10.50
   5   2  -2  185.28   10.40
   4  -2  -2  200.78   13.50
  -4  -2   2  223.68   10.80
   4  -2  -2  226.48   13.60
  -4   2   2  203.08   13.20
   4   2  -2  213.58   10.10
   4   2  -2  203.58   10.10
  -4   2   2  227.38   13.30
  -3  -2   2  438.16   18.20
  -3  -2   2  476.15   18.40
   3  -2  -2  422.06   20.60
   3  -2  -2  450.85   20.70
   3   2  -2  461.75   18.10
  -3   2   2  457.55   20.90
  -3   2   2  441.36   20.80
   3   2  -2  457.55   17.80
   2  -2  -2 1385.96   53.89
  -2  -2   2 1376.26   51.79
   2  -2  -2 1428.86   53.89
  -2  -2   2 1369.76   51.49
   2   2  -2 1239.28   51.39
  -2   2   2 1411.86   53.99
  -2   2   2 1434.06   53.99
   2   2  -2 1375.36   51.19
  -1  -2   2 2460.35  101.09
  -1  -2   2 2698.73  101.19
   1  -2  -2 2904.91  102.69
   1  -2  -2 2804.32  102.49
   1   2  -2 2446.26  100.99
   1   2  -2 2714.43  100.79
  -1   2   2 2934.01  102.69
  -1   2   2 2802.92  102.49
   0  -2  -2 3247.97  119.39
   0  -2   2 3072.59  118.59
   0  -2  -2 3210.08  119.29
   0  -2   2 3156.48  118.59
   0   2  -2 3168.38  118.49
   0   2   2 3236.98  119.39
   0   2   2 3190.48  119.19
  -1  -2  -2 4550.44  184.28
   1  -2   2 5136.19  184.18
  -1  -2  -2 4584.74  184.18
   1  -2   2 5353.36  184.48
   1   2   2 4580.24  184.28
   1   2   2 4937.81  184.18
  -1   2  -2 5038.40  184.08
  -1   2  -2 5407.56  184.48
  -2  -2  -2 1694.43   65.19
  -2  -2  -2 1599.44   65.29
   2  -2   2 1712.23   65.49
   2  -2   2 1666.13   65.49
   2   2   2 1723.63   64.89
  -2   2  -2 1704.43   65.59
  -2   2  -2 1691.33   65.39
   3  -2   2 4523.95  162.58
  -3  -2  -2 4333.67  161.68
   3  -2   2 4347.47  162.28
  -3  -2  -2 3990.20  162.28
   3   2   2 3868.71  161.78
  -3   2  -2 4363.36  162.18
  -3   2  -2 4485.15  162.58
   3   2   2 4464.85  160.98
   4  -2   2 2583.64  102.89
  -4  -2  -2 2639.04  102.09
   4  -2   2 2692.33  103.09
  -4   2  -2 2652.43  102.99
  -4   2  -2 2656.23  103.29
   4   2   2 2666.73  102.39
   5  -2   2 1645.44   66.29
  -5  -2  -2 1597.34   64.19
  -5  -2  -2 1578.54   64.89
   5  -2   2 1539.65   65.79
   5   2   2 1578.74   64.99
  -5   2  -2 1637.94   66.59
  -5   2  -2 1609.04   65.99
   6  -2   2 1326.17   59.89
  -6  -2  -2 1418.86   59.09
  -6  -2  -2 1399.66   57.79
   6  -2   2 1361.96   60.49
  -6   2  -2 1422.46   61.29
  -6   2  -2 1368.66   60.09
   6   2   2 1419.96   57.29
   6   2   2 1377.06   59.09
  -6  -3   2  970.60   38.50
   6  -3  -2  957.10   44.00
  -6  -3   2  949.71   38.90
   6  -3  -2  935.81   44.40
  -6   3   2  947.21   44.10
  -6   3   2  937.51   44.30
   5  -3  -2 1234.98   53.09
  -5  -3   2 1273.47   48.30
   5  -3  -2 1263.37   52.89
  -5   3   2 1208.28   52.69
  -5   3   2 1251.27   53.39
   4  -3  -2 3187.88  122.29
   4  -3  -2 3180.48  122.39
  -4  -3   2 3173.48  118.09
  -4  -3   2 3268.97  118.09
  -4   3   2 3227.78  122.59
  -4   3   2 3034.40  122.09
  -3  -3   2 1983.30   75.49
   3  -3  -2 2019.50   79.39
   3  -3  -2 2036.10   79.39
  -3   3   2 2000.50   79.29
  -3   3   2 2144.19   79.89
  -2  -3   2 3858.91  144.89
   2  -3  -2 3991.40  148.29
   2  -3  -2 3979.10  148.39
  -2  -3   2 3860.21  144.89
  -2   3   2 3945.81  148.39
  -2   3   2 3999.60  148.39
  -1  -3   2 2284.97   86.29
   1  -3  -2 2417.06   88.29
  -1  -3   2 2302.27   86.39
   1  -3  -2 2333.77   88.29
   1   3  -2 2166.88   86.29
  -1   3   2 2330.07   88.19
   1   3  -2 2312.47   85.99
  -1   3   2 2379.96   88.29
   0  -3  -2 3171.58  118.59
   0  -3  -2 3080.39  118.49
   0  -3   2 3212.08  117.89
   0   3   2 3198.28  118.49
   0   3   2 3199.08  118.69
   0   3  -2 3059.39  117.59
  -1  -3  -2 2088.99   82.19
   1  -3   2 2211.58   82.19
   1  -3   2 2166.68   82.19
  -1  -3  -2 2227.98   82.19
  -1   3  -2 2167.68   82.09
  -1   3  -2 2278.67   82.39
   1   3   2 1934.41   82.09
   2  -3   2 1022.10   40.50
  -2  -3  -2  931.31   40.10
  -2  -3  -2  943.11   39.90
   2  -3   2 1033.60   40.80
  -2   3  -2 1016.20   40.70
   2   3   2 1007.20   39.80
   2   3   2  995.00   39.70
  -2   3  -2  968.70   40.30
   3  -3   2  407.06   20.20
   3  -3   2  385.16   20.10
  -3  -3  -2  426.26   18.90
  -3   3  -2  408.86   20.20
   3   3   2  370.46   19.20
   3   3   2  418.26   18.40
  -3   3  -2  406.56   20.30
  -4  -3  -2  273.07   16.10
   4  -3   2  291.07   17.50
   4  -3   2  272.27   16.60
  -4  -3  -2  289.67   14.90
   4   3   2  250.87   16.00
  -4   3  -2  262.57   16.80
   5  -3   2   81.09   11.10
  -5  -3  -2   78.19    9.70
  -5  -3  -2   82.39    9.90
   5  -3   2   58.59    9.70
  -5   3  -2   75.99   10.50
   5   3   2   64.29    9.30
  -5   3  -2   71.99   10.70
  -6  -3  -2    4.40    6.60
   6  -3   2   21.00    9.70
   6  -3   2   11.90   10.60
  -6  -3  -2    0.40    8.30
  -6   3  -2   -7.90   10.00
  -6   3  -2    7.50    9.10
   6   3   2    6.40    8.80
   6   3   2    6.30    6.90
   6  -4  -2   22.40    9.40
  -6  -4   2    9.30    4.00
   6  -4  -2   12.50   11.40
  -6   4   2    7.80   11.10
  -6   4   2   13.20    9.60
   5  -4  -2   28.50    8.60
   5  -4  -2    8.40    7.00
  -5   4   2   17.80    8.20
  -5   4   2   24.00    8.30
   4  -4  -2  325.27   19.10
   4  -4  -2  333.87   19.60
  -4   4   2  331.87   19.40
  -4   4   2  349.17   19.90
   3  -4  -2  389.26   20.40
   3  -4  -2  398.36   20.80
  -3   4   2  418.16   20.80
  -3   4   2  419.06   20.90
  -2  -4   2  544.95   21.10
   2  -4  -2  554.54   25.20
   2  -4  -2  558.44   25.30
  -2  -4   2  570.54   21.00
  -2   4   2  551.04   25.20
  -2   4   2  568.84   25.40
   1  -4  -2 2393.96   93.39
  -1  -4   2 2418.76   91.19
  -1  -4   2 2416.86   91.19
   1  -4  -2 2475.25   93.49
  -1   4   2 2535.75   93.59
  -1   4   2 2424.26   93.39
   1   4  -2 2418.86   90.79
   1   4  -2 2438.26   91.09
   0  -4   2 1852.21   69.59
   0  -4  -2 1849.11   70.39
   0  -4  -2 1844.52   70.49
   0   4   2 1861.01   70.59
   0   4  -2 1536.05   70.99
   0   4   2 1940.91   70.49
   0   4  -2 1885.11   69.59
  -1  -4  -2 2994.80  112.29
  -1  -4  -2 2960.70  111.89
   1  -4   2 2971.70  112.19
   1  -4   2 2969.70  112.39
  -1   4  -2 3022.50  112.29
  -1   4  -2 2967.40  112.29
   1   4   2 2850.91  112.29
   2  -4   2 1782.92   70.99
  -2  -4  -2 1868.61   69.99
   2  -4   2 1818.92   70.89
  -2  -4  -2 1632.84   69.99
   2   4   2 1878.41   69.29
   2   4   2 1813.02   69.99
  -2   4  -2 1809.12   70.99
  -2   4  -2 1840.52   70.89
  -3  -4  -2 3015.80  121.69
  -3  -4  -2 3243.48  121.29
   3  -4   2 3271.67  123.19
   3  -4   2 3141.59  123.29
   3   4   2 3269.37  120.59
  -3   4  -2 3132.99  123.09
  -3   4  -2 3099.79  122.89
   3   4   2 3427.76  120.99
   4  -4   2 1747.93   71.89
   4  -4   2 1757.02   71.09
  -4  -4  -2 1767.92   68.39
   4   4   2 1761.62   68.69
  -4   4  -2 1796.42   71.79
  -4   4  -2 1696.93   71.39
   5  -4   2 1607.24   67.09
   5  -4   2 1345.97   65.99
  -5  -4  -2 1635.74   62.49
  -5  -4  -2 1588.94   64.89
   5   4   2 1654.53   63.19
   5   4   2 1446.46   61.09
  -5   4  -2 1660.73   67.39
  -5   4  -2 1665.03   67.09
  -6  -4  -2  879.71   38.50
  -6  -4  -2  825.62   41.50
   6  -4   2  898.51   44.80
   6  -4   2  911.41   44.50
   6   4   2  837.22   39.00
   6   4   2  919.41   37.20
  -6   4  -2  920.21   45.50
   6  -5  -2  508.05   32.90
   6  -5  -2  517.35   32.30
  -6   5   2  545.15   33.80
  -6   5   2  543.05   33.10
   5  -5  -2 1001.70   47.30
   5  -5  -2 1113.99   46.60
  -5   5   2  971.00   47.40
  -5   5   2 1048.20   47.70
   4  -5  -2 1977.70   87.39
   4  -5  -2 2229.08   88.09
  -4   5   2 2297.27   88.19
  -4   5   2 2243.38   88.09
   3  -5  -2 1507.95   62.19
   3  -5  -2 1586.64   61.89
  -3   5   2 1508.35   62.09
  -3   5   2 1460.25   61.89
   2  -5  -2 2111.89   84.19
  -2  -5   2 2097.59   79.79
  -2  -5   2 2179.18   79.59
   2  -5  -2 2153.68   84.29
  -2   5   2 2164.28   84.29
  -2   5   2 2187.88   84.39
  -1  -5   2 2311.47   87.39
   1  -5  -2 2418.36   90.09
   1  -5  -2 2278.77   89.79
  -1  -5   2 2356.66   87.39
  -1   5   2 2368.26   89.99
   1   5  -2 2321.77   87.19
   1   5  -2 2310.17   86.89
  -1   5   2 2215.78   89.59
   0  -5  -2 1187.68   45.90
   0  -5   2 1152.28   45.00
   0  -5   2 1007.30   46.60
   0  -5  -2 1152.48   46.10
   0   5   2 1145.69   45.80
   0   5  -2 1156.58   45.00
   0   5  -2 1146.49   45.10
   0   5   2 1164.48   46.20
  -1  -5  -2 1728.93   70.79
   1  -5   2 1803.82   71.39
   1  -5   2 1833.02   71.59
  -1   5  -2 1883.01   71.59
   1   5   2 1820.82   70.59
   1   5   2 1887.11   71.79
  -1   5  -2 1878.11   71.49
   2  -5   2  673.03   31.30
  -2  -5  -2  687.13   31.10
  -2  -5  -2  730.23   30.30
   2  -5   2  751.42   32.30
   2   5   2  706.73   30.80
   2   5   2  726.43   29.60
  -2   5  -2  769.22   32.20
  -2   5  -2  718.73   31.90
  -3  -5  -2  102.79    8.80
   3  -5   2   87.59   10.00
  -3  -5  -2   91.89    8.90
   3  -5   2   80.99   10.80
  -3   5  -2   99.29   10.90
  -3   5  -2   90.49   10.80
   3   5   2   89.99    7.20
   3   5   2   90.99    7.50
  -4  -5  -2  413.06   23.70
   4  -5   2  441.26   25.70
   4  -5   2  433.16   24.50
  -4  -5  -2  460.35   21.00
   4   5   2  451.55   19.80
  -4   5  -2  498.55   25.00
   5  -5   2   14.30    8.90
   5  -5   2   25.10   10.20
  -5  -5  -2   10.40    5.10
  -5  -5  -2   17.60    7.40
  -5   5  -2   17.70   10.00
  -5   5  -2   10.40    9.90
   5   5   2   10.50    4.60
   5   5   2   16.80    4.20
   5  -6  -2   52.89   12.90
  -5   6   2   76.69   13.60
  -5   6   2   49.30   12.30
   4  -6  -2  127.19   14.40
  -4   6   2  111.79   15.10
  -4   6   2  109.39   14.20
   3  -6  -2  341.17   20.20
   3  -6  -2  348.47   20.80
  -3   6   2  282.57   28.00
  -3   6   2  365.36   20.60
  -2  -6   2  336.07   13.90
   2  -6  -2  333.97   19.00
   2  -6  -2  352.46   19.30
  -2   6   2  345.87   18.90
  -2   6   2  315.67   19.00
  -1  -6   2 1250.57   48.10
   1  -6  -2 1191.98   50.49
   1  -6  -2 1235.18   50.49
  -1  -6   2 1225.48   47.90
   1   6  -2 1236.38   47.40
  -1   6   2 1200.58   50.59
   1   6  -2 1218.58   47.60
  -1   6   2 1265.77   50.59
   0  -6   2 1652.03   64.39
   0  -6   2 1646.64   64.09
   0  -6  -2 1642.44   65.09
   0  -6  -2 1648.73   65.39
   0   6   2 1709.23   65.19
   0   6  -2 1579.64   63.99
   0   6   2 1651.73   65.39
   0   6  -2 1629.34   63.99
  -1  -6  -2 1029.70   41.60
   1  -6   2 1000.80   42.00
   1  -6   2  991.10   42.30
  -1  -6  -2 1003.20   42.50
   1   6   2  991.80   41.20
   1   6   2 1041.50   42.50
  -1   6  -2 1057.69   42.50
  -1   6  -2 1012.10   42.40
   2  -6   2 2032.40   81.59
  -2  -6  -2 2008.50   80.49
  -2  -6  -2 2037.60   79.19
   2  -6   2 2160.98   81.59
  -2   6  -2 2030.70   83.79
   2   6   2 2035.80   78.59
  -2   6  -2 2075.69   81.59
  -3  -6  -2 1345.57   55.49
   3  -6   2 1392.16   58.59
  -3  -6  -2 1385.96   54.79
   3  -6   2 1395.16   58.99
  -3   6  -2 1360.06   58.19
   3   6   2 1425.16   53.99
   3   6   2 1369.46   53.39
  -3   6  -2 1380.26   58.29
   4  -6   2 1351.66   60.79
   4  -6   2 1393.96   60.39
  -4  -6  -2 1440.96   55.39
  -4  -6  -2 1444.36   55.59
   4   6   2 1394.96   53.09
  -4   6  -2 1403.26   60.39
  -4   6  -2 1356.36   60.29
   5  -6   2 1015.50   49.80
  -5  -6  -2 1116.89   43.40
  -5  -6  -2 1064.79   42.20
   5  -6   2 1045.20   50.59
  -5   6  -2  985.40   49.60
  -5   6  -2 1005.50   50.39
   4  -7  -2  960.60   48.10
   4  -7  -2 1011.20   47.70
  -4   7   2 1028.20   48.30
  -4   7   2 1101.79   48.80
   3  -7  -2 1424.66   58.49
   3  -7  -2 1312.37   58.29
  -3   7   2 1350.26   58.29
  -3   7   2 1311.87   57.79
  -2  -7   2  903.31   34.90
   2  -7  -2  842.22   40.10
   2  -7  -2  878.21   40.30
  -2  -7   2  920.21   34.90
  -2   7   2  925.01   40.30
  -2   7   2  887.01   40.70
  -1  -7   2 1574.14   60.39
   1  -7  -2 1511.35   63.79
   1  -7  -2 1534.75   63.29
  -1   7   2 1547.85   63.19
   1   7  -2 1579.44   59.69
   1   7  -2 1569.34   59.69
  -1   7   2 1497.45   62.79
   0  -7  -2  641.74   28.80
   0  -7  -2  641.44   28.90
   0  -7   2  663.93   28.30
   0  -7   2  563.34   27.60
   0   7  -2  607.44   27.50
   0   7  -2  643.64   27.60
   0   7   2  589.74   28.00
  -1  -7  -2 1064.89   43.80
  -1  -7  -2 1047.50   44.60
   1  -7   2 1020.00   44.60
   1  -7   2 1049.99   44.50
   1   7   2 1016.10   43.20
  -1   7  -2 1072.89   44.70
   1   7   2 1131.99   48.00
  -2  -7  -2  459.05   21.60
  -2  -7  -2  414.06   23.10
   2  -7   2  479.35   24.60
   2  -7   2  488.15   25.40
   2   7   2  469.25   21.00
  -2   7  -2  459.45   24.70
  -2   7  -2  458.25   24.20
   3  -7   2   40.30    9.90
   3  -7   2   50.99    9.60
  -3  -7  -2   63.29    8.10
  -3  -7  -2   43.20    5.80
   3   7   2   44.00    5.00
  -3   7  -2   30.40    9.00
  -3   7  -2   44.10    9.50
  -4  -7  -2  309.67   16.20
  -4  -7  -2  350.46   16.80
   4  -7   2  327.67   23.10
  -4   7  -2  298.37   24.50
  -4   7  -2  318.07   24.70
   4  -8  -2   25.90   12.30
   4  -8  -2   42.10   14.00
  -4   8   2   53.19   13.70
  -4   8   2   68.69   15.10
   3  -8  -2  128.39   17.80
   3  -8  -2  163.18   19.70
  -3   8   2  113.59   14.80
  -2  -8   2  326.97   14.80
  -2  -8   2  339.67   14.70
   2  -8  -2  282.87   21.10
   2  -8  -2  295.47   20.30
  -2   8   2  301.97   20.50
  -2   8   2  308.67   21.50
   1  -8  -2  539.15   27.50
  -1  -8   2  522.55   24.20
   1  -8  -2  505.45   27.70
  -1  -8   2  537.55   23.90
  -1   8   2  508.35   28.00
  -1   8   2  537.95   27.50
   1   8  -2  534.15   23.40
   0  -8  -2  862.01   39.50
   0  -8   2  920.61   38.70
   0  -8  -2  893.41   39.00
   0  -8   2  883.51   37.80
   0   8  -2  856.21   37.70
   0   8  -2  864.71   37.70
  -1  -8  -2  763.62   34.60
   1  -8   2  803.72   35.50
  -1  -8  -2  824.32   36.30
   1  -8   2  768.22   36.30
   1   8   2  751.32   36.10
   1   8   2  775.92   34.30
  -1   8  -2  819.62   36.30
  -2  -8  -2  794.02   33.90
   2  -8   2  788.12   36.80
  -2  -8  -2  791.02   36.20
   2  -8   2  778.12   37.80
  -2   8  -2  797.22   37.80
   2   8   2  738.03   35.00
  -2   8  -2  797.32   37.80
   2   8   2  778.42   33.00
   3  -8   2  974.60   44.50
  -3  -8  -2  927.61   41.00
  -3  -8  -2  965.10   39.00
   3  -8   2  887.01   44.90
  -3   8  -2  892.41   44.60
   3   8   2  985.40   37.30
  -3   8  -2  920.11   45.20
   3   8   2  973.10   39.00
   2  -9  -2  693.43   35.50
  -2  -9   2  665.93   28.40
  -2  -9   2  697.83   28.90
   2  -9  -2  708.23   37.70
  -2   9   2  653.13   34.90
  -2   9   2  684.43   37.50
  -1  -9   2  423.76   21.40
   1  -9  -2  447.06   25.00
   1  -9  -2  420.36   25.80
  -1  -9   2  419.66   21.80
   1   9  -2  425.56   20.90
  -1   9   2  412.36   26.00
  -1   9   2  455.65   25.20
   1   9  -2  422.86   20.80
   0  -9   2  692.93   32.50
   0  -9   2  732.83   33.80
   0  -9  -2  684.83   33.50
   0  -9  -2  687.43   34.60
   0   9   2  719.03   35.10
   0   9  -2  694.53   32.50
   0   9   2  655.43   33.40
   0   9  -2  721.43   32.80
   1  -9   2  331.97   21.10
   1  -9   2  329.87   22.50
  -1  -9  -2  336.67   19.70
  -1  -9  -2  341.07   22.60
  -1   9  -2  325.77   22.20
   1   9   2  306.57   22.70
   1   9   2  347.87   19.80
   2  -9   2  215.08   18.70
   2  -9   2  199.38   19.70
  -2  -9  -2  199.98   18.60
  -2  -9  -2  190.28   14.50
  -2   9  -2  182.98   21.20
  -2   9  -2  208.48   20.80
   2   9   2  175.28   17.20
   2   9   2  197.08   14.20
  -6   0   3 1186.48   49.60
   6   0  -3 1168.18   49.20
   6   0  -3 1138.49   48.90
   5   0  -3 1419.36   56.09
  -5   0   3 1368.06   56.49
  -5   0   3 1388.76   56.39
   4   0  -3 3651.33  135.29
  -4   0   3 3615.34  135.39
  -4   0   3 3466.45  135.19
   3   0  -3 2154.48   83.19
  -3   0   3 2242.78   83.39
  -3   0   3 2137.29   83.19
   2   0  -3 7509.05  266.07
  -2   0   3 7375.56  266.07
  -2   0   3 7426.16  266.07
   2   0  -3 6407.26  265.47
  -1   0   3 4050.09  157.88
  -1   0   3 4264.87  158.08
   1   0  -3 4147.39  157.88
   1   0  -3 4454.15  158.08
   0   0  -3 6149.58  226.68
   0   0   3 6116.19  226.78
   0   0   3 6121.79  226.68
   0   0  -3 5975.70  226.68
  -1   0  -3 1649.93   65.69
   1   0   3 1752.42   65.99
  -1   0  -3 1671.23   65.69
   1   0   3 1689.03   65.79
   2   0   3 4876.31  189.28
  -2   0  -3 5208.78  189.58
  -2   0  -3 5043.80  189.48
   2   0   3 5095.39  189.48
   3   0   3 2008.00   80.19
  -3   0  -3 2117.39   80.39
  -3   0  -3 2062.89   80.49
   3   0   3 2035.60   80.19
  -4   0  -3  641.34   30.50
  -4   0  -3  676.63   30.50
   4   0   3  685.33   30.90
   5   0   3 1069.69   46.80
  -5   0  -3 1087.89   46.60
  -5   0  -3 1030.50   46.60
   5   0   3 1061.59   46.10
   6   0   3   26.80   10.00
   6   0   3   15.40    9.90
  -6   0  -3   28.50   10.20
  -6   0  -3   18.00    9.40
   6  -1  -3   26.60    8.00
   6  -1  -3   23.80    7.80
  -6  -1   3   18.10    6.80
  -6   1   3   33.60    8.70
   6   1  -3   33.40    7.00
  -6   1   3   25.20    7.40
   6   1  -3   15.60    6.10
   5  -1  -3  239.58   15.00
  -5  -1   3  231.48   13.60
  -5  -1   3  222.18   13.40
  -5   1   3  216.38   15.00
  -5   1   3  225.68   15.10
   5   1  -3  219.18   12.90
   5   1  -3  214.58   13.60
  -4  -1   3   55.09    6.60
   4  -1  -3   53.19    7.50
  -4  -1   3   54.69    6.20
   4  -1  -3   50.59    7.00
  -4   1   3   68.39    7.40
  -4   1   3   59.39    7.60
   4   1  -3   56.29    6.10
   4   1  -3   46.70    6.30
   3  -1  -3  278.17   14.20
  -3  -1   3  279.17   13.20
   3  -1  -3  275.57   14.50
  -3  -1   3  296.67   13.60
   3   1  -3  273.27   12.90
   3   1  -3  279.47   13.30
  -3   1   3  294.77   14.70
  -3   1   3  265.17   14.50
  -2  -1   3    1.90    2.30
  -2  -1   3    2.70    2.00
   2  -1  -3    0.20    2.60
   2  -1  -3    4.20    2.80
  -2   1   3    4.50    2.80
   2   1  -3   10.80    2.60
  -2   1   3    3.10    2.50
   2   1  -3    3.10    2.30
  -1  -1   3  225.58   11.80
   1  -1  -3  251.37   12.40
  -1  -1   3  217.08   12.00
   1  -1  -3  254.97   12.30
  -1   1   3  263.57   12.50
   1   1  -3  220.48   11.70
  -1   1   3  252.97   12.30
   0  -1  -3 1398.56   56.89
   0  -1  -3 1407.26   56.99
   0  -1   3 1536.95   56.89
   0  -1   3 1467.05   56.79
   0   1  -3 1454.75   56.69
   0   1   3 1481.65   57.09
   0   1  -3 1505.35   56.79
   0   1   3 1397.16   56.99
  -1  -1  -3  720.53   31.80
   1  -1   3  795.12   31.50
   1  -1   3  786.42   31.70
  -1  -1  -3  717.43   31.80
   1   1   3  705.43   31.70
  -1   1  -3  788.92   31.60
  -1   1  -3  792.62   31.60
   1   1   3  750.12   32.00
   2  -1   3 2999.60  110.39
  -2  -1  -3 2897.61  110.19
  -2  -1  -3 2758.12  110.09
   2  -1   3 2932.81  110.09
  -2   1  -3 2975.40  110.19
   2   1   3 2935.21  110.19
  -2   1  -3 2964.50  110.29
   2   1   3 2648.14  109.99
   3  -1   3 1537.85   61.49
  -3  -1  -3 1499.75   60.99
  -3  -1  -3 1607.94   61.49
   3   1   3 1587.94   61.29
   3   1   3 1452.25   61.19
  -3   1  -3 1545.55   61.69
  -3   1  -3 1523.05   61.39
  -4  -1  -3 1146.99   48.30
   4  -1   3 1170.88   49.00
  -4  -1  -3 1176.08   48.90
   4  -1   3 1185.78   49.10
  -4   1  -3 1154.88   48.80
   4   1   3 1134.49   48.70
  -4   1  -3 1169.48   49.30
   5  -1   3 1872.91   77.99
   5  -1   3 1913.01   78.29
  -5  -1  -3 1922.61   77.99
  -5  -1  -3 1915.21   77.19
  -5   1  -3 1978.00   78.99
   5   1   3 1905.61   77.89
  -5   1  -3 1934.31   78.09
   6  -1   3  901.51   43.60
  -6  -1  -3  938.01   43.30
  -6  -1  -3  887.11   41.90
   6  -1   3  923.31   43.20
  -6   1  -3  983.50   44.90
   6   1   3  835.52   42.70
   6   1   3  899.91   41.90
  -6   1  -3  846.92   42.50
  -6  -2   3 1034.60   43.60
   6  -2  -3 1084.89   47.20
   6  -2  -3 1059.19   47.50
  -6   2   3 1052.19   47.50
   6   2  -3 1063.69   42.40
  -6   2   3 1038.40   46.80
   6   2  -3 1045.80   42.50
   5  -2  -3 1745.13   69.69
  -5  -2   3 1752.22   66.79
  -5  -2   3 1701.43   66.39
   5  -2  -3 1704.43   69.29
  -5   2   3 1671.13   69.39
   5   2  -3 1698.93   65.49
   5   2  -3 1729.63   65.79
  -5   2   3 1686.93   69.29
  -4  -2   3 2240.08   83.69
  -4  -2   3 2150.58   83.39
   4  -2  -3 2270.87   86.29
   4  -2  -3 2224.48   86.49
   4   2  -3 2229.48   83.29
  -4   2   3 2197.28   86.29
  -4   2   3 2140.59   86.19
   4   2  -3 2170.78   82.79
  -3  -2   3 3130.69  116.79
   3  -2  -3 3235.18  118.99
   3  -2  -3 3141.99  118.99
  -3  -2   3 3022.90  116.39
  -3   2   3 3200.68  119.09
   3   2  -3 3095.49  115.99
  -3   2   3 3138.69  118.99
   3   2  -3 2992.80  116.59
   2  -2  -3 5254.17  189.98
  -2  -2   3 4674.73  188.28
   2  -2  -3 5203.68  189.98
  -2  -2   3 5226.08  188.18
  -2   2   3 5148.49  189.88
   2   2  -3 5121.99  187.58
  -2   2   3 5384.56  190.18
   2   2  -3 4575.94  187.98
   1  -2  -3 4772.22  170.38
  -1  -2   3 4228.18  169.18
   1  -2  -3 4975.10  170.58
  -1  -2   3 4097.19  169.08
   1   2  -3 4587.84  168.98
   1   2  -3 4114.19  168.98
  -1   2   3 4787.42  170.28
  -1   2   3 4803.42  170.38
   0  -2   3 4161.58  156.28
   0  -2  -3 4037.60  156.68
   0  -2   3 4130.29  156.08
   0  -2  -3 4245.78  157.08
   0   2  -3 4099.79  156.18
   0   2   3 4232.18  157.08
   0   2  -3 4193.78  155.98
   0   2   3 4329.67  156.98
   1  -2   3 3388.66  119.59
  -1  -2  -3 2877.51  119.59
   1  -2   3 3347.57  119.29
  -1  -2  -3 2965.70  119.59
  -1   2  -3 3264.77  119.19
   1   2   3 3038.60  119.79
   1   2   3 3094.99  119.69
  -1   2  -3 3234.88  119.29
  -2  -2  -3 3141.49  124.99
  -2  -2  -3 3101.19  125.29
   2  -2   3 3413.36  125.19
   2  -2   3 3401.56  125.39
  -2   2  -3 3430.86  125.39
   2   2   3 3348.96  125.09
  -2   2  -3 3300.57  124.99
   2   2   3 3190.78  125.39
   3  -2   3 2043.30   79.99
  -3  -2  -3 2129.79   79.69
  -3  -2  -3 1935.41   79.69
   3  -2   3 2080.79   80.09
   3   2   3 2091.69   79.29
  -3   2  -3 2088.09   80.29
   3   2   3 1868.21   79.69
  -3   2  -3 2023.20   79.89
   4  -2   3  700.53   31.80
   4  -2   3  681.23   32.00
  -4  -2  -3  648.34   30.50
  -4  -2  -3  683.63   31.00
  -4   2  -3  674.33   31.70
  -4   2  -3  666.63   31.70
  -5  -2  -3  635.04   30.50
   5  -2   3  648.74   32.20
   5  -2   3  625.24   32.30
  -5  -2  -3  663.53   31.80
  -5   2  -3  631.44   32.50
  -5   2  -3  666.43   32.70
   6  -2   3  166.28   19.30
  -6  -2  -3  128.79   16.00
   6  -2   3  144.49   16.40
  -6  -2  -3  132.09   17.20
   6   2   3  140.19   19.20
   6   2   3  151.88   16.50
  -6   2  -3  159.98   19.80
  -6   2  -3  157.78   18.30
  -6  -3   3  199.78   12.60
   6  -3  -3  187.68   19.10
   6  -3  -3  190.18   18.80
  -6  -3   3  260.17   12.90
  -6   3   3  225.88   18.80
  -6   3   3  229.78   18.80
   5  -3  -3   11.80    6.40
  -5  -3   3   18.40    3.80
   5  -3  -3   17.10    8.00
  -5   3   3   20.20    7.60
  -5   3   3   14.10    6.80
  -4  -3   3  149.19    8.30
   4  -3  -3  145.89   12.20
  -4  -3   3  144.29    7.50
   4  -3  -3  121.39   12.30
  -4   3   3  142.49   12.60
  -4   3   3  145.39   12.10
   3  -3  -3   97.29    9.60
   3  -3  -3  112.79    9.30
  -3  -3   3   99.69    5.60
  -3  -3   3   92.69    6.40
  -3   3   3  111.19    9.60
  -3   3   3  109.69    9.50
   2  -3  -3   92.69    8.20
  -2  -3   3   88.99    5.80
   2  -3  -3   83.99    7.70
  -2  -3   3   94.19    6.00
   2   3  -3   82.19    4.80
   2   3  -3   89.49    4.80
  -2   3   3  102.99    8.30
  -2   3   3   90.49    8.10
  -1  -3   3  195.08    9.70
   1  -3  -3  195.58   11.20
   1  -3  -3  184.08   11.20
  -1  -3   3  185.18    9.70
  -1   3   3  184.68   11.20
   1   3  -3  167.88    9.80
  -1   3   3  201.88   11.50
   1   3  -3  195.18    9.30
   0  -3  -3 1038.70   41.80
   0  -3   3 1033.10   41.00
   0  -3   3 1089.59   41.10
   0  -3  -3 1029.30   41.90
   0   3   3 1004.50   41.90
   0   3  -3 1013.10   40.60
   0   3   3  995.90   41.60
  -1  -3  -3  445.46   21.60
   1  -3   3  495.35   21.20
   1  -3   3  479.75   21.30
  -1  -3  -3  440.16   21.40
  -1   3  -3  481.55   21.30
   1   3   3  470.35   21.30
  -1   3  -3  466.35   21.00
   1   3   3  445.46   21.70
  -2  -3  -3 2871.81  114.49
  -2  -3  -3 2921.81  114.39
   2  -3   3 3119.09  114.39
   2   3   3 2851.91  114.09
  -2   3  -3 3230.08  114.79
   2   3   3 2879.31  113.99
  -2   3  -3 3027.40  114.19
  -3  -3  -3  536.75   25.10
  -3  -3  -3  502.25   25.40
   3  -3   3  551.74   25.80
   3  -3   3  519.25   25.80
   3   3   3  554.94   24.70
  -3   3  -3  518.65   25.70
  -3   3  -3  568.34   26.20
  -4  -3  -3 1666.43   71.69
   4  -3   3 1762.22   72.59
   4  -3   3 1840.52   72.49
  -4   3  -3 1751.72   72.09
  -4   3  -3 1879.31   72.99
   4   3   3 1745.53   71.79
  -5  -3  -3  976.40   45.00
  -5  -3  -3 1041.20   43.90
   5  -3   3 1015.90   46.00
   5  -3   3 1025.70   46.80
  -5   3  -3 1011.30   46.50
  -5   3  -3 1006.80   46.30
   5   3   3  975.00   45.30
   5   3   3 1023.00   43.00
   6  -3   3  916.11   47.00
  -6  -3  -3  905.21   44.10
  -6  -3  -3  929.31   42.10
   6   3   3  932.21   41.50
  -6   3  -3  909.41   46.20
  -6   3  -3  917.61   45.60
   6  -4  -3  764.22   41.40
   6  -4  -3  846.72   40.70
  -6   4   3  857.81   42.00
  -6   4   3  833.02   42.10
   5  -4  -3 1701.53   70.39
   5  -4  -3 1658.33   69.49
  -5   4   3 1650.23   69.99
  -5   4   3 1687.73   69.79
   4  -4  -3 1084.19   46.30
   4  -4  -3  959.70   53.99
  -4   4   3 1128.99   47.00
  -4   4   3 1090.99   46.70
   3  -4  -3 2835.52  110.69
   3  -4  -3 2911.01  110.79
  -3   4   3 2808.72  110.69
  -3   4   3 2861.91  110.79
   2  -4  -3 3624.64  140.69
  -2  -4   3 3466.65  137.39
   2  -4  -3 3916.21  141.09
  -2   4   3 3751.12  140.79
  -2   4   3 3935.41  141.19
   2   4  -3 3690.33  135.79
   2   4  -3 3514.35  135.79
  -1  -4   3 2657.13   99.49
   1  -4  -3 2659.33  101.49
   1  -4  -3 2630.94  101.49
  -1   4   3 2685.93  101.49
   1   4  -3 2522.65   99.39
   1   4  -3 2691.63   98.89
  -1   4   3 2638.64  101.49
   0  -4  -3 3750.62  138.79
   0  -4  -3 3624.64  138.59
   0  -4   3 3739.33  137.59
   0   4   3 3618.44  138.39
   0   4   3 3622.54  138.79
   0   4  -3 3615.74  137.29
  -1  -4  -3 2652.13  102.29
   1  -4   3 2644.14  101.69
  -1  -4  -3 2794.92  102.29
   1  -4   3 2605.64  101.69
   1   4   3 2687.93  101.59
  -1   4  -3 2695.93  101.89
   1   4   3 2543.95  102.39
  -1   4  -3 2640.84  101.59
   2  -4   3 1828.92   72.59
   2  -4   3 1889.31   72.59
  -2  -4  -3 1814.22   72.59
  -2  -4  -3 1839.22   72.29
  -2   4  -3 1784.62   72.19
  -2   4  -3 1826.32   72.59
   2   4   3 1842.02   72.39
   3  -4   3 1697.03   74.29
  -3  -4  -3 1741.73   74.29
  -3  -4  -3 1928.11   74.19
   3  -4   3 1871.61   75.19
  -3   4  -3 1944.61   75.29
   3   4   3 1974.30   74.09
  -3   4  -3 1924.71   75.39
  -4  -4  -3  494.15   25.60
  -4  -4  -3  473.05   23.70
   4  -4   3  485.25   26.40
  -4   4  -3  502.75   26.10
  -4   4  -3  451.95   26.00
   4   4   3  469.25   24.60
   5  -4   3  331.47   23.60
  -5  -4  -3  335.77   22.40
  -5  -4  -3  344.47   19.90
   5  -4   3  310.67   22.20
   5   4   3  343.87   18.80
  -5   4  -3  285.87   30.80
   5   4   3  324.47   21.60
  -5   4  -3  351.56   23.60
   5  -5  -3   21.90   10.00
  -5   5   3   28.30   10.20
  -5   5   3    6.60    9.20
   4  -5  -3   36.40    9.50
  -4   5   3   40.50    8.80
  -4   5   3   46.70    9.40
   3  -5  -3    8.80    6.20
   2  -5  -3  126.39   11.50
   2  -5  -3  143.09   10.80
  -2  -5   3  137.49    7.00
  -2   5   3  136.59   11.30
  -2   5   3  150.38   11.80
   1  -5  -3  137.39   10.70
  -1  -5   3  135.39    8.20
   1  -5  -3  111.39   10.30
  -1   5   3  119.39   10.30
  -1   5   3  155.28   11.20
   1   5  -3  137.09    8.50
   1   5  -3  134.69    7.70
   0  -5  -3  301.37   17.70
   0  -5   3  294.97   18.30
   0  -5   3  418.36   17.10
   0  -5  -3  373.36   18.80
   0   5  -3  372.76   17.00
   0   5   3  349.07   18.10
   0   5   3  376.06   18.80
   0   5  -3  380.36   17.60
   1  -5   3  908.41   37.50
  -1  -5  -3  890.11   38.10
   1  -5   3  883.91   37.60
  -1  -5  -3  877.71   37.50
  -1   5  -3  907.81   37.50
  -1   5  -3  880.41   37.50
   1   5   3  859.71   38.20
   1   5   3  900.71   37.20
   2  -5   3 1224.98   49.60
  -2  -5  -3 1213.88   49.00
   2  -5   3 1167.78   49.60
  -2   5  -3 1196.88   49.60
   2   5   3 1135.39   49.70
  -2   5  -3 1207.98   49.80
   2   5   3 1189.48   48.20
   3  -5   3  488.55   26.50
  -3  -5  -3  497.55   25.30
   3  -5   3  520.65   26.20
  -3  -5  -3  517.35   25.50
   3   5   3  540.75   24.70
  -3   5  -3  525.15   26.50
   3   5   3  563.84   24.50
  -3   5  -3  462.85   31.80
   4  -5   3 1300.37   57.39
  -4  -5  -3 1296.97   55.69
   4  -5   3 1300.57   57.09
  -4   5  -3 1300.57   57.09
   4   5   3 1426.56   54.09
  -4   5  -3 1284.37   56.89
  -5  -5  -3  698.33   35.60
   5  -5   3  724.63   38.20
   5  -5   3  704.33   38.10
  -5  -5  -3  743.83   33.00
  -5   5  -3  717.83   38.10
   5   5   3  712.53   31.40
   5   5   3  717.53   32.70
  -5   5  -3  673.43   37.50
   5  -6  -3  977.30   49.30
  -5   6   3 1057.69   49.70
  -5   6   3 1064.69   50.09
   4  -6  -3  989.80   45.70
   4  -6  -3  983.80   45.80
  -4   6   3  974.70   46.00
  -4   6   3  988.90   45.80
   3  -6  -3 1281.27   56.19
   3  -6  -3 1300.07   56.09
  -3   6   3 1253.07   57.09
  -3   6   3 1430.86   56.39
   2  -6  -3 3115.69  121.39
  -2  -6   3 2998.20  116.59
   2  -6  -3 3162.08  121.39
  -2  -6   3 3172.28  116.19
  -2   6   3 3251.77  121.59
  -2   6   3 3032.90  124.49
   1  -6  -3 1114.49   46.90
  -1  -6   3 1126.99   44.20
  -1  -6   3 1097.29   44.00
   1  -6  -3 1134.39   47.10
  -1   6   3 1094.39   46.70
  -1   6   3 1119.59   49.60
   1   6  -3 1080.59   43.40
   1   6  -3 1117.19   44.00
   0  -6  -3 3057.29  115.09
   0  -6   3 2998.20  113.69
   0  -6  -3 2970.30  115.09
   0  -6   3 2742.23  114.39
   0   6   3 3043.00  114.79
   0   6  -3 3090.39  113.79
   1  -6   3 1288.17   51.69
  -1  -6  -3 1231.08   52.09
  -1  -6  -3 1289.77   51.59
   1  -6   3 1220.58   51.69
  -1   6  -3 1262.47   51.79
  -1   6  -3 1254.77   51.59
  -2  -6  -3 1039.90   47.80
   2  -6   3 1167.28   48.40
  -2  -6  -3 1182.68   47.00
  -2   6  -3 1139.49   48.20
  -2   6  -3 1120.09   48.10
   2   6   3 1147.29   48.00
   2   6   3 1107.39   46.00
  -3  -6  -3 1564.14   61.89
   3  -6   3 1529.45   64.39
   3  -6   3 1567.34   64.09
  -3  -6  -3 1478.55   62.29
   3   6   3 1534.05   60.29
  -3   6  -3 1480.05   63.89
  -3   6  -3 1520.95   64.09
  -4  -6  -3  189.48   15.40
   4  -6   3  191.08   18.10
  -4  -6  -3  200.98   15.30
  -4   6  -3  237.38   19.00
   4   6   3  191.88   13.10
  -4   6  -3  197.98   20.00
   4   6   3  217.48   13.90
   5  -6   3  346.07   28.40
  -5  -6  -3  362.26   20.70
   5  -6   3  394.16   28.60
  -5  -6  -3  361.26   22.90
  -5   6  -3  375.66   28.70
   5   6   3  351.96   19.90
   5   6   3  359.56   18.10
  -5   6  -3  314.77   27.40
   4  -7  -3    6.90   10.30
   4  -7  -3    7.50   10.60
  -4   7   3   13.50   10.60
   3  -7  -3   12.10    9.00
   3  -7  -3    3.80    7.40
  -3   7   3    8.80    8.50
  -2  -7   3   59.59    5.60
   2  -7  -3   61.39    9.50
   2  -7  -3   66.39   10.00
  -2   7   3   55.09    9.70
  -2   7   3   51.19    9.20
  -1  -7   3   96.79    8.90
  -1  -7   3  107.09    8.80
   1  -7  -3   95.19   12.50
   1  -7  -3   89.19   11.20
   1   7  -3   96.89    8.70
  -1   7   3   79.69   11.00
   1   7  -3  102.39    8.00
  -1   7   3  101.49   12.10
   0  -7  -3  204.18   14.00
   0  -7  -3  173.88   14.00
   0  -7   3  179.08   12.80
   0  -7   3  183.18   12.30
   0   7  -3  164.68   12.60
   0   7   3  173.78   13.50
   1  -7   3  606.14   29.40
  -1  -7  -3  623.84   29.90
   1  -7   3  600.54   29.10
  -1  -7  -3  636.54   29.00
  -1   7  -3  635.14   29.60
   1   7   3  607.64   28.80
   2  -7   3  528.55   27.40
  -2  -7  -3  525.25   24.90
   2  -7   3  524.35   26.50
  -2  -7  -3  520.95   27.10
   2   7   3  446.86   26.00
   2   7   3  514.85   24.30
  -2   7  -3  528.45   26.90
  -2   7  -3  538.05   27.40
   3  -7   3  519.35   29.70
   3  -7   3  538.85   29.10
  -3  -7  -3  546.55   26.00
  -3  -7  -3  510.35   28.00
  -3   7  -3  554.34   30.40
   3   7   3  540.95   24.70
  -3   7  -3  545.25   29.80
   3   7   3  557.54   26.30
   4  -7   3  529.35   31.40
   4  -7   3  498.55   32.80
  -4  -7  -3  575.04   27.60
  -4  -7  -3  597.44   27.20
   4   7   3  566.04   24.30
  -4   7  -3  527.75   32.50
  -4   7  -3  504.95   31.60
   3  -8  -3  747.33   39.00
   3  -8  -3  720.03   37.70
  -3   8   3  746.13   39.00
   2  -8  -3 1501.45   65.19
   2  -8  -3 1535.25   64.49
  -2  -8   3 1465.95   57.89
  -2  -8   3 1556.04   58.29
  -2   8   3 1479.45   63.99
  -2   8   3 1508.75   64.79
   1  -8  -3  902.61   41.40
  -1  -8   3  896.11   37.10
  -1  -8   3  909.71   37.00
   1  -8  -3  881.71   40.60
  -1   8   3  896.61   41.50
  -1   8   3  898.01   40.30
   1   8  -3  894.41   36.50
   1   8  -3  759.62   35.50
   0  -8   3 1355.26   54.49
   0  -8  -3 1360.06   56.99
   0  -8  -3 1312.57   55.89
   0  -8   3 1322.67   54.89
   0   8  -3 1363.26   54.19
   0   8   3 1242.78   56.59
   0   8  -3 1348.07   54.49
   0   8   3 1297.77   55.59
   1  -8   3  753.82   34.40
  -1  -8  -3  623.34   36.50
   1  -8   3  736.03   33.50
  -1  -8  -3  707.23   32.80
  -1   8  -3  711.53   35.40
   1   8   3  730.13   32.70
  -1   8  -3  666.23   32.90
   1   8   3  691.23   34.80
   2  -8   3  804.72   39.20
   2  -8   3  817.22   38.20
  -2  -8  -3  795.52   38.80
  -2  -8  -3  802.92   35.90
  -2   8  -3  817.32   39.20
   2   8   3  760.92   37.80
  -2   8  -3  807.82   38.80
   2   8   3  832.82   35.30
  -3  -8  -3  631.24   29.30
   3  -8   3  629.34   35.70
  -3  -8  -3  579.34   31.80
   3  -8   3  644.74   34.30
  -3   8  -3  611.34   33.60
   3   8   3  598.74   27.60
   3   8   3  611.94   29.30
  -3   8  -3  652.83   35.60
  -2  -9   3    6.00    4.90
   2  -9  -3   -0.20    9.50
   2  -9  -3    3.00   12.00
  -2   9   3  -11.10   12.10
  -2   9   3    4.30   10.10
   1  -9  -3   40.90   11.50
  -1  -9   3   33.10    6.90
   1  -9  -3   29.20    9.80
  -1  -9   3   28.80    7.30
   1   9  -3   49.80    7.70
   1   9  -3   42.20    6.80
  -1   9   3   42.00   11.60
  -1   9   3   32.20   10.60
   0  -9   3  244.88   17.30
   0  -9  -3  220.58   18.80
   0  -9  -3  231.58   20.90
   0  -9   3  251.37   19.00
   0   9  -3  239.38   18.20
   0   9   3  205.88   21.50
   0   9   3  245.28   21.70
   0   9  -3  260.67   17.60
  -1  -9  -3   48.00    9.20
   1  -9   3   71.79   11.70
   1  -9   3   54.59   10.00
  -1  -9  -3   86.89   13.50
   1   9   3   73.19   10.00
  -1   9  -3   71.89   11.50
   1   9   3   69.69   13.10
  -2  -9  -3  627.44   30.10
  -2   9  -3  606.44   34.20
   2   9   3  560.94   32.60
   6   0  -4  692.63   32.00
   6   0  -4  678.53   32.30
  -6   0   4  657.03   32.20
   5   0  -4  384.86   19.90
  -5   0   4  379.06   20.00
  -5   0   4  371.16   20.40
  -4   0   4  272.27   15.30
  -4   0   4  237.98   14.40
   3   0  -4 1237.58   47.50
  -3   0   4 1218.58   47.50
  -3   0   4 1084.89   47.10
   3   0  -4 1148.09   46.90
  -2   0   4   66.79    6.70
  -2   0   4   62.79    6.50
   2   0  -4   64.69    6.70
   2   0  -4   56.29    6.50
   1   0  -4   27.70    4.90
  -1   0   4   32.60    5.00
  -1   0   4   35.70    5.20
   0   0   4  135.39    9.70
   0   0  -4  138.69    9.90
   0   0  -4  132.09    9.80
   0   0   4  129.29    9.90
  -1   0  -4  121.29   10.00
   1   0   4  164.78   10.90
  -1   0  -4  130.99    9.90
   1   0   4  138.59   10.40
  -2   0  -4  223.28   13.90
   2   0   4  237.18   14.00
  -2   0  -4  228.28   13.80
   2   0   4  225.28   14.00
   3   0   4  224.28   15.20
   3   0   4  260.27   16.00
  -3   0  -4  243.88   15.20
  -4   0  -4 1105.89   48.20
   4   0   4 1125.29   48.20
  -4   0  -4 1101.79   47.70
   5   0   4  292.17   20.70
  -5   0  -4  306.57   20.90
   5   0   4  273.67   20.30
  -5   0  -4  305.77   20.50
  -6   0  -4  544.95   31.90
   6   0   4  497.65   32.40
  -6   0  -4  562.74   31.70
   6   0   4  522.75   31.80
  -6  -1   4  570.94   27.00
  -6  -1   4  596.84   27.80
   6  -1  -4  557.84   29.40
   6  -1  -4  480.05   29.50
  -6   1   4  523.85   28.50
   6   1  -4  554.64   26.60
  -6   1   4  517.95   28.20
   6   1  -4  541.65   26.00
  -5  -1   4 1167.98   46.80
  -5  -1   4 1107.09   46.40
   5  -1  -4 1139.59   47.60
  -5   1   4 1125.59   48.10
   5   1  -4 1099.39   45.70
  -5   1   4 1125.99   48.10
  -4  -1   4 1704.23   67.59
  -4  -1   4 1739.53   67.89
   4  -1  -4 1776.32   68.79
   4   1  -4 1715.43   69.69
   4   1  -4 1693.23   67.09
  -4   1   4 1736.23   69.09
  -4   1   4 1762.12   69.09
  -3  -1   4 3128.89  115.99
  -3  -1   4 2923.71  115.49
   3  -1  -4 3196.68  116.99
   3  -1  -4 3097.19  116.59
   3   1  -4 2992.00  115.19
   3   1  -4 2976.60  115.59
  -3   1   4 3112.69  116.89
  -3   1   4 3016.70  116.79
  -2  -1   4 2592.64  101.29
  -2  -1   4 2765.62  101.49
   2  -1  -4 2784.92  102.09
   2  -1  -4 2737.33  102.09
  -2   1   4 2686.03  101.99
   2   1  -4 2437.36  101.09
  -2   1   4 2628.74  101.89
   1  -1  -4 5729.93  205.38
  -1  -1   4 5365.76  204.88
  -1  -1   4 5324.67  204.78
   1  -1  -4 5430.76  204.98
  -1   1   4 5740.33  205.48
  -1   1   4 5337.77  205.08
   1   1  -4 5410.96  204.78
   1   1  -4 5488.05  204.88
   0  -1   4 3287.97  125.99
   0  -1   4 3316.47  125.89
   0  -1  -4 3373.26  126.29
   0  -1  -4 3333.87  126.39
   0   1  -4 3251.07  125.79
   0   1  -4 3295.77  125.89
   0   1   4 3333.97  126.29
   0   1   4 3305.27  126.29
   1  -1   4 6921.01  260.17
  -1  -1  -4 6783.02  260.67
   1  -1   4 7192.88  260.57
  -1  -1  -4 6794.62  260.57
   1   1   4 6802.42  260.67
  -1   1  -4 7110.79  260.37
  -1   1  -4 7307.47  260.57
   1   1   4 6874.41  260.67
  -2  -1  -4 2038.50   83.29
   2  -1   4 2158.98   83.39
  -2  -1  -4 1993.70   83.19
   2  -1   4 2229.28   83.39
   2   1   4 2162.28   83.59
  -2   1  -4 2154.08   83.29
   2   1   4 2050.79   83.49
  -2   1  -4 2201.28   83.49
  -3  -1  -4 2645.64  106.39
  -3  -1  -4 2743.43  106.39
   3  -1   4 2706.53  106.39
   3  -1   4 2804.12  106.69
  -3   1  -4 2820.82  106.69
   3   1   4 2545.75  106.19
  -3   1  -4 2841.12  106.79
   3   1   4 2775.52  106.39
  -4  -1  -4 2547.65   98.49
   4  -1   4 2507.05   98.89
   4   1   4 2444.76   98.09
   4   1   4 2348.47   98.49
  -4   1  -4 2557.34   98.89
  -4   1  -4 2558.94   99.19
   5  -1   4  708.33   35.50
  -5  -1  -4  785.82   35.60
   5  -1   4  738.73   35.80
  -5  -1  -4  737.53   36.00
   5   1   4  663.53   35.40
  -5   1  -4  729.73   35.70
  -5   1  -4  723.83   35.90
   5   1   4  676.13   34.60
   6  -1   4  768.82   40.90
   6  -1   4  806.02   41.60
  -6  -1  -4  845.82   41.80
  -6  -1  -4  838.62   39.50
  -6   1  -4  777.02   40.50
   6   1   4  749.33   40.70
  -6   1  -4  782.32   41.90
   6   1   4  763.52   39.90
   6  -2  -4  357.06   23.20
  -6  -2   4  358.06   19.70
   6  -2  -4  356.36   23.30
  -6   2   4  347.67   23.60
   6   2  -4  360.16   18.60
  -6   2   4  348.37   22.70
   6   2  -4  346.67   17.80
   5  -2  -4  584.14   28.90
  -5  -2   4  571.84   26.10
   5  -2  -4  592.94   29.40
  -5  -2   4  582.34   25.70
   5   2  -4  578.04   24.70
  -5   2   4  582.24   29.20
  -5   2   4  575.94   28.80
  -4  -2   4  157.88   10.40
   4  -2  -4  137.39   14.20
  -4  -2   4  157.88    9.80
   4  -2  -4  175.38   12.40
  -4   2   4  154.88   13.10
   4   2  -4  153.28   10.40
   4   2  -4  163.78    9.20
  -4   2   4  167.28   12.50
   3  -2  -4 1004.50   42.50
   3  -2  -4 1019.80   42.10
  -3  -2   4 1064.09   40.10
  -3  -2   4 1014.30   40.60
   3   2  -4 1041.20   39.50
  -3   2   4 1015.40   42.30
  -3   2   4  837.82   41.60
   3   2  -4 1025.60   40.50
   2  -2  -4   69.39    7.50
  -2  -2   4   59.39    6.90
   2  -2  -4   55.69    7.30
  -2  -2   4   62.49    6.20
  -2   2   4   60.89    7.20
   2   2  -4   50.69    6.60
   2   2  -4   66.99    6.10
  -2   2   4   70.19    7.80
  -1  -2   4   17.70    4.40
   1  -2  -4    2.30    3.60
   1  -2  -4    8.70    3.90
  -1  -2   4    3.80    3.00
   1   2  -4    3.80    3.20
  -1   2   4    6.00    3.80
  -1   2   4   15.20    4.00
   0  -2  -4   42.50    6.00
   0  -2  -4   41.40    6.00
   0  -2   4   40.00    5.60
   0  -2   4   41.40    5.80
   0   2  -4   53.99    6.30
   0   2   4   47.00    6.40
   0   2  -4   45.90    6.40
   0   2   4   35.00    5.70
  -1  -2  -4  180.18   13.00
   1  -2   4  227.88   13.10
   1  -2   4  218.88   12.60
  -1  -2  -4  220.38   13.50
   1   2   4  205.58   13.30
  -1   2  -4  222.48   12.80
  -1   2  -4  221.78   12.80
   1   2   4  196.48   13.30
   2  -2   4   44.00    6.60
  -2  -2  -4   37.40    6.50
  -2  -2  -4   35.60    6.30
   2  -2   4   50.19    7.10
   2   2   4   41.00    6.80
   2   2   4   44.70    7.10
  -2   2  -4   38.40    6.00
  -2   2  -4   34.10    6.10
  -3  -2  -4  645.34   30.50
   3  -2   4  677.43   30.80
  -3  -2  -4  627.34   30.70
  -3   2  -4  680.93   31.10
   3   2   4  673.13   30.80
   3   2   4  645.44   31.20
  -3   2  -4  667.53   30.80
   4  -2   4  460.75   25.10
  -4  -2  -4  471.35   25.30
   4  -2   4  390.16   34.00
  -4  -2  -4  494.75   24.90
  -4   2  -4  503.45   26.00
   4   2   4  473.15   25.30
  -4   2  -4  480.15   25.60
   5  -2   4  448.96   27.70
  -5  -2  -4  484.05   25.60
   5  -2   4  431.86   26.80
  -5  -2  -4  420.86   25.70
  -5   2  -4  452.65   26.50
   5   2   4  437.06   26.70
  -5   2  -4  443.56   26.90
  -6  -2  -4  365.36   26.20
   6  -2   4  424.16   29.50
  -6  -2  -4  382.76   27.70
   6  -2   4  407.06   29.00
  -6   2  -4  418.96   30.40
  -6   2  -4  385.26   28.50
   6   2   4  456.75   30.40
   6  -3  -4  534.35   29.30
  -6  -3   4  457.85   23.50
   6  -3  -4  484.45   29.60
  -6   3   4  556.44   30.50
  -6   3   4  509.25   29.10
   5  -3  -4  652.03   33.10
  -5  -3   4  679.23   28.70
  -5  -3   4  683.73   27.90
   5  -3  -4  662.03   32.60
  -5   3   4  682.83   33.30
  -5   3   4  672.33   33.10
  -4  -3   4 2063.19   78.09
   4  -3  -4 2104.09   82.79
  -4  -3   4 2000.10   78.89
   4  -3  -4 2108.19   82.39
   4   3  -4 2033.30   76.59
  -4   3   4 2006.80   82.29
   4   3  -4 2078.19   77.09
  -4   3   4 2092.09   82.69
   3  -3  -4 2088.19   83.69
  -3  -3   4 2208.28   80.29
   3  -3  -4 2097.99   83.49
  -3  -3   4 2113.79   81.09
   3   3  -4 2148.69   79.29
   3   3  -4 2228.38   79.89
  -3   3   4 1854.21   82.99
  -3   3   4 2188.58   83.79
  -2  -3   4 2210.88   91.59
   2  -3  -4 2422.16   93.69
   2  -3  -4 2486.75   93.99
  -2  -3   4 2327.47   91.49
  -2   3   4 2375.76   93.69
   2   3  -4 2509.95   91.09
   2   3  -4 2463.55   90.99
  -2   3   4 2474.25   93.99
   1  -3  -4 3917.81  147.19
   1  -3  -4 3938.31  147.29
  -1  -3   4 3880.71  145.89
  -1  -3   4 3624.24  145.69
  -1   3   4 3955.20  147.39
  -1   3   4 3933.91  147.19
   1   3  -4 4002.50  145.49
   1   3  -4 3762.42  145.79
   0  -3  -4 4362.16  167.48
   0  -3   4 4458.25  166.68
   0  -3   4 4363.96  166.48
   0  -3  -4 4433.76  167.68
   0   3  -4 4485.75  166.38
   0   3   4 4673.33  167.78
   0   3  -4 4375.76  166.58
   0   3   4 4288.87  167.58
   1  -3   4 3442.46  128.39
  -1  -3  -4 3199.68  128.89
  -1  -3  -4 3184.58  128.79
   1  -3   4 3546.05  128.39
  -1   3  -4 3398.46  127.99
   1   3   4 3322.67  128.79
  -1   3  -4 3521.75  128.49
   1   3   4 3289.57  129.19
   2  -3   4 3117.69  117.29
  -2  -3  -4 3150.58  118.09
   2  -3   4 3040.40  117.39
  -2  -3  -4 2956.50  117.59
   2   3   4 2832.92  117.29
   2   3   4 2917.21  117.49
  -2   3  -4 3238.28  117.69
  -2   3  -4 3077.59  117.19
   3  -3   4 1843.22   75.09
  -3  -3  -4 1774.62   74.59
   3  -3   4 1941.41   75.19
  -3  -3  -4 1825.72   75.39
  -3   3  -4 1908.41   75.09
   3   3   4 1845.62   75.19
  -3   3  -4 1884.31   75.29
  -4  -3  -4 1830.02   71.49
  -4  -3  -4 1731.73   72.29
   4  -3   4 1495.45   71.39
  -4   3  -4 1817.22   72.59
  -4   3  -4 1882.21   73.29
   5  -3   4 1179.68   48.50
   5  -3   4 1045.00   49.10
  -5  -3  -4 1011.90   47.90
  -5  -3  -4 1074.09   47.10
  -5   3  -4 1029.50   49.20
  -5   3  -4 1058.59   49.40
   5   3   4  976.60   48.20
   6  -4  -4  148.19   19.40
   6  -4  -4  125.89   17.80
  -6   4   4  138.09   19.00
  -6   4   4  140.59   16.70
   5  -4  -4  530.95   29.70
  -5  -4   4  551.34   21.20
   5  -4  -4  535.55   29.40
  -5   4   4  528.95   29.30
  -5   4   4  512.85   29.10
  -4  -4   4  168.38    8.40
   4  -4  -4  124.09   13.50
  -4  -4   4  162.98    7.60
   4  -4  -4  164.68   15.00
  -4   4   4  145.39   14.60
  -4   4   4  169.08   14.80
   3  -4  -4  574.84   28.80
  -3  -4   4  609.64   24.40
  -3  -4   4  662.03   25.00
   3  -4  -4  618.14   29.60
  -3   4   4  562.14   28.90
  -2  -4   4   57.89    6.00
   2  -4  -4   58.19    8.40
   2  -4  -4   63.69    8.30
  -2   4   4   67.29    8.70
   2   4  -4   60.49    5.50
  -2   4   4   64.39    9.10
   2   4  -4   51.89    4.70
  -1  -4   4   79.99    7.30
   1  -4  -4   85.29    8.90
   1  -4  -4   79.79    9.60
  -1   4   4   86.09    9.30
  -1   4   4   81.69    8.90
   1   4  -4   76.59    7.70
   1   4  -4   85.19    6.80
   0  -4   4    5.80    3.70
   0  -4  -4    7.10    4.50
   0   4   4   12.70    5.10
   0   4   4    1.20    4.00
   0   4  -4    8.00    3.70
   0   4  -4    8.10    4.00
  -1  -4  -4   74.79    9.50
  -1  -4  -4  117.09    9.30
  -1   4  -4   94.69    8.90
   1   4   4   96.89   10.00
  -1   4  -4  123.49   10.10
   1   4   4   91.99   11.20
  -2  -4  -4    5.30    5.60
  -2  -4  -4    9.50    6.20
   2  -4   4    0.20    4.80
  -2   4  -4    8.40    5.30
  -2   4  -4    1.10    4.80
   2   4   4   11.20    5.60
   2   4   4    6.90    5.60
   3  -4   4  918.11   42.30
   3  -4   4  964.90   42.10
  -3  -4  -4  899.81   41.50
  -3  -4  -4  919.81   43.10
  -3   4  -4  950.80   42.30
  -3   4  -4 1029.80   42.90
   4  -4   4  165.18   15.70
  -4  -4  -4  156.38   16.30
  -4   4  -4  185.38   15.90
   4   4   4  140.09   16.20
  -5  -4  -4  505.15   29.50
   5  -4   4  473.25   29.80
  -5  -4  -4  533.65   28.30
   5  -4   4  529.65   30.80
  -5   4  -4  485.15   30.00
   5   4   4  425.86   28.90
  -5   4  -4  489.35   30.10
   5  -5  -4  382.16   24.20
   5  -5  -4  329.97   25.00
  -5   5   4  376.16   25.90
  -5   5   4  371.96   25.00
   4  -5  -4 1539.35   62.49
   4  -5  -4 1493.35   63.29
  -4   5   4 1403.06   62.69
   3  -5  -4 1887.81   77.49
  -3  -5   4 1911.41   70.89
   3  -5  -4 1887.41   77.19
  -3   5   4 1965.90   77.39
  -3   5   4 1867.41   77.39
  -2  -5   4 1087.29   44.40
   2  -5  -4 1134.89   48.20
   2  -5  -4 1126.89   48.00
   2   5  -4 1139.09   42.60
  -2   5   4 1102.49   48.10
   2   5  -4 1140.99   43.00
  -2   5   4 1114.99   47.90
   1  -5  -4 3647.33  136.89
   1  -5  -4 3564.54  136.59
  -1  -5   4 3592.44  134.39
   1   5  -4 3603.34  133.39
   1   5  -4 3376.26  134.09
  -1   5   4 3550.94  136.49
  -1   5   4 3564.84  136.79
   0  -5   4 2377.56   90.99
   0  -5  -4 2385.36   92.39
   0  -5  -4 2345.37   92.39
   0   5   4 2313.37   91.89
   0   5   4 2333.67   92.69
   0   5  -4 2351.96   90.49
  -1  -5  -4 2469.85   92.59
   1  -5   4 2239.78   91.39
  -1  -5  -4 2297.97   92.49
   1  -5   4 2484.65   91.89
   1   5   4 2141.09   97.29
  -1   5  -4 2376.26   92.39
  -1   5  -4 2267.07   93.09
   1   5   4 2468.45   92.09
   2  -5   4 2402.36   92.59
  -2  -5  -4 2250.67   92.99
   2  -5   4 2363.06   92.69
  -2   5  -4 2393.46   92.69
  -2   5  -4 2300.87   92.49
   3  -5   4 1195.48   52.29
   3  -5   4 1101.49   54.09
  -3  -5  -4 1219.88   51.99
  -3  -5  -4 1080.59   55.29
   3   5   4 1328.17   51.49
  -3   5  -4 1218.18   52.09
  -3   5  -4 1217.38   52.09
   4  -5   4 1270.67   54.79
   4  -5   4 1047.30   63.79
  -4  -5  -4 1257.77   53.19
  -4  -5  -4 1182.68   53.99
  -4   5  -4 1205.68   54.79
   4   5   4 1290.97   52.19
   4   5   4 1269.57   53.09
  -4   5  -4 1242.38   54.89
  -5  -5  -4  873.41   39.60
   5  -5   4  891.01   42.90
   5  -5   4  760.02   42.90
  -5  -5  -4  800.62   41.40
   5   5   4  767.32   39.00
  -5   5  -4  781.72   42.50
  -5   5  -4  804.12   42.60
   5  -6  -4  182.98   22.10
   5  -6  -4  171.98   23.60
  -5   6   4  190.98   22.70
  -5   6   4  192.68   21.90
   4  -6  -4  286.97   24.30
   4  -6  -4  285.67   22.40
  -4   6   4  308.87   22.30
  -4   6   4  269.77   21.60
   3  -6  -4  190.58   17.00
   3  -6  -4  171.18   16.10
  -3   6   4  179.78   17.00
   2  -6  -4   89.39   12.30
   2  -6  -4   80.59   10.60
  -2  -6   4   86.89    8.20
  -2  -6   4   80.89    6.90
   2   6  -4   96.89    4.50
  -2   6   4   70.29   10.20
  -2   6   4   93.49   12.70
   2   6  -4  100.39    4.30
   1  -6  -4   34.40    7.60
  -1  -6   4   35.70    5.30
   1  -6  -4   36.20    7.70
   1   6  -4   38.50    5.60
   1   6  -4   29.10    4.70
  -1   6   4   37.60    7.30
  -1   6   4   43.20    8.50
   0  -6  -4   26.60    7.10
   0  -6   4   13.10    6.10
   0  -6  -4   21.60    9.50
   0  -6   4   25.20    8.60
   0   6  -4   28.90    6.00
   0   6   4   26.30    7.50
   0   6   4   27.60    6.50
  -1  -6  -4   13.10    6.70
   1  -6   4   -5.00    5.00
   1  -6   4    5.50    5.50
  -1  -6  -4    4.20    5.40
  -1   6  -4    2.10    5.80
   1   6   4    7.60    5.20
   2  -6   4   84.19   10.80
  -2  -6  -4   80.69   11.50
   2  -6   4   78.59   10.10
  -2  -6  -4   75.09   10.80
  -2   6  -4   78.39   10.20
   2   6   4   79.59   10.70
  -2   6  -4   82.29   10.40
  -3  -6  -4  345.17   21.30
  -3  -6  -4  345.17   22.60
   3  -6   4  341.67   22.80
   3  -6   4  338.77   21.90
   3   6   4  333.17   21.10
   3   6   4  375.26   20.30
  -3   6  -4  323.57   22.30
  -3   6  -4  328.97   22.20
   4  -6   4  235.08   20.80
  -4  -6  -4  236.98   19.90
  -4  -6  -4  242.78   20.20
   4  -6   4  246.28   23.00
   4   6   4  249.68   17.70
  -4   6  -4  206.28   22.50
  -4   6  -4  245.88   21.10
   4   6   4  226.68   18.10
   4  -7  -4  792.22   40.80
   4  -7  -4  783.72   41.20
  -4   7   4  763.72   41.50
  -4   7   4  774.12   42.10
   3  -7  -4 1253.17   56.89
   3  -7  -4 1243.58   55.89
  -3   7   4 1275.47   55.99
  -3   7   4 1235.18   56.19
   2  -7  -4  565.64   31.10
  -2  -7   4  553.44   25.10
   2  -7  -4  616.84   31.10
  -2  -7   4  586.44   24.30
  -2   7   4  573.74   31.40
  -2   7   4  571.04   30.00
   1  -7  -4 2348.97   95.09
   1  -7  -4 2396.46   94.99
  -1  -7   4 2379.96   91.39
  -1  -7   4 2434.16   91.79
  -1   7   4 2379.96   95.39
  -1   7   4 2369.56   94.49
   1   7  -4 2296.97   91.19
   0  -7  -4 1071.49   47.30
   0  -7  -4 1135.39   48.50
   0  -7   4 1078.09   46.00
   0  -7   4 1101.89   45.90
   0   7  -4 1097.39   46.00
   0   7   4 1092.69   48.30
   0   7   4 1048.60   47.10
   1  -7   4 1840.12   75.09
  -1  -7  -4 1834.92   75.29
  -1  -7  -4 1797.22   75.99
   1  -7   4 1876.21   74.89
   1   7   4 1864.11   74.79
  -1   7  -4 1928.41   75.39
   2  -7   4 1055.69   47.70
   2  -7   4 1101.69   48.90
  -2  -7  -4 1145.99   47.50
  -2   7  -4 1045.90   48.00
   2   7   4 1094.89   46.50
   2   7   4 1044.10   48.50
  -2   7  -4 1096.59   48.40
   3  -7   4  830.92   41.60
   3  -7   4  858.01   42.70
  -3  -7  -4  943.71   42.80
  -3  -7  -4  930.01   40.70
   3   7   4  873.91   38.70
  -3   7  -4  849.91   42.40
   3   7   4  831.82   40.40
  -3   7  -4  870.81   42.70
   3  -8  -4  169.38   22.50
   3  -8  -4  191.88   22.00
  -3   8   4  198.98   22.60
  -3   8   4  231.58   22.50
   2  -8  -4   21.20   11.10
  -2  -8   4   26.40    5.80
   2  -8  -4   21.40    9.90
  -2  -8   4   13.20    4.80
  -2   8   4   30.70    9.80
  -2   8   4   30.30   12.00
  -1  -8   4   -2.90    5.40
   1  -8  -4    4.40    9.30
  -1  -8   4   -2.00    5.30
   1  -8  -4    9.20    8.00
   1   8  -4    8.00    6.10
  -1   8   4    6.80    8.10
  -1   8   4   -1.00    9.20
   1   8  -4    9.30    5.00
   0  -8  -4    6.80    9.20
   0  -8   4   -1.90    6.80
   0  -8   4    5.40    5.90
   0  -8  -4    0.50    7.00
   0   8  -4    4.80    6.30
   0   8   4   11.20   10.10
   0   8   4   18.00    8.20
   0   8  -4    2.10    6.70
   1  -8   4   26.40    7.70
  -1  -8  -4   26.10    8.50
  -1  -8  -4   13.00    9.90
   1  -8   4   24.80    8.90
   1   8   4   23.20   10.70
  -1   8  -4   14.30    9.80
  -1   8  -4   17.20    8.20
  -2  -8  -4   25.80    8.60
   2  -8   4   25.70   10.40
   2  -8   4   27.80    9.50
  -2  -8  -4   37.80   11.90
   2   8   4    9.40   10.70
  -2   8  -4   28.00   10.60
   2   8   4   21.10    8.50
  -2   8  -4   26.00   10.70
   1  -9  -4  816.12   39.10
  -1  -9   4  743.53   33.90
  -1  -9   4  738.63   33.70
   1  -9  -4  823.52   41.40
  -1   9   4  701.13   41.30
  -1   9   4  731.33   37.80
   1   9  -4  694.53   31.60
   1   9  -4  688.13   33.00
   0  -9   4  879.71   39.40
   0  -9  -4  883.91   41.20
   0  -9  -4  821.32   42.70
   0  -9   4  855.01   39.90
   0   9   4  863.61   46.80
   0   9  -4  861.61   39.40
   0   9   4  793.82   40.90
   0   9  -4  803.32   38.40
   6   0  -5  166.88   17.00
   6   0  -5  159.08   16.00
  -6   0   5  169.88   16.10
  -5   0   5  410.56   22.90
   5   0  -5  413.36   21.90
  -5   0   5  391.06   21.90
  -4   0   5  567.64   28.10
  -4   0   5  592.54   27.80
  -3   0   5 1594.24   65.39
  -3   0   5 1755.82   65.89
   3   0  -5 1541.45   65.09
   3   0  -5 1669.63   65.19
  -2   0   5 2832.32  105.19
  -2   0   5 2610.84  104.89
   2   0  -5 2889.21  105.19
   2   0  -5 2557.84  104.69
  -1   0   5 1606.74   63.49
  -1   0   5 1517.85   63.29
   1   0  -5 1542.95   63.19
   1   0  -5 1644.74   63.59
   0   0  -5 5049.59  188.08
   0   0  -5 4948.50  187.88
   0   0   5 4926.61  187.98
   0   0   5 4957.20  188.18
   1   0   5 1718.63   68.29
   1   0   5 1678.13   67.79
  -1   0  -5 1631.94   67.69
  -1   0  -5 1694.03   67.99
  -2   0  -5 4581.24  175.28
   2   0   5 4699.33  175.58
  -2   0  -5 4564.84  175.18
   2   0   5 4548.75  175.18
   3   0   5 2654.83  102.29
  -3   0  -5 2617.84  102.29
  -3   0  -5 2526.85  101.89
   3   0   5 2514.95  101.79
   4   0   5 1426.96   61.89
  -4   0  -5 1419.46   61.89
  -4   0  -5 1505.85   62.39
   4   0   5 1463.05   62.09
  -5   0  -5 1670.03   70.49
   5   0   5 1566.44   70.19
  -5   0  -5 1686.03   71.09
  -6  -1   5  685.83   32.30
   6  -1  -5  618.34   33.30
  -6  -1   5  628.84   31.00
   6   1  -5  616.64   29.90
  -6   1   5  653.93   33.60
  -6   1   5  641.44   32.60
   6   1  -5  644.24   31.30
  -5  -1   5  914.61   38.40
   5  -1  -5  858.51   38.50
  -5  -1   5  875.31   37.70
   5  -1  -5  763.52   39.30
   5   1  -5  862.81   36.80
   5   1  -5  861.31   37.60
  -5   1   5  887.31   39.70
  -5   1   5  853.11   39.20
  -4  -1   5 1330.77   55.39
   4  -1  -5 1351.96   56.39
   4  -1  -5 1409.76   57.19
  -4  -1   5 1358.06   55.79
  -4   1   5 1414.96   57.19
  -4   1   5 1299.87   57.89
   4   1  -5 1362.06   55.49
   4   1  -5 1438.16   54.99
   3  -1  -5  807.32   34.60
  -3  -1   5  822.52   33.60
  -3  -1   5  710.33   33.40
   3  -1  -5  762.12   33.90
   3   1  -5  756.72   32.90
  -3   1   5  792.02   34.50
   3   1  -5  729.73   33.20
  -3   1   5  793.62   34.50
   2  -1  -5 1109.19   43.00
  -2  -1   5  938.31   41.90
   2  -1  -5  991.50   42.30
  -2  -1   5  835.52   41.50
  -2   1   5 1026.80   42.70
   2   1  -5  994.90   42.00
  -2   1   5 1075.29   42.90
   2   1  -5 1081.39   42.00
  -1  -1   5 1650.33   65.99
   1  -1  -5 1602.24   65.99
   1  -1  -5 1678.83   66.29
  -1  -1   5 1657.13   65.89
  -1   1   5 1646.54   66.29
   1   1  -5 1665.23   65.79
  -1   1   5 1610.34   66.09
   1   1  -5 1674.73   65.79
   0  -1   5  252.27   15.30
   0  -1  -5  237.18   14.90
   0  -1  -5  224.18   14.70
   0  -1   5  235.08   14.30
   0   1   5  242.48   15.10
   0   1  -5  241.18   14.70
   0   1   5  221.18   14.60
   0   1  -5  242.48   14.80
  -1  -1  -5  131.89   11.70
   1  -1   5  133.29   11.10
   1  -1   5  160.38   12.30
  -1  -1  -5  147.39   12.10
   1   1   5  168.08   12.80
   1   1   5  165.78   12.30
  -1   1  -5  144.29   11.90
  -1   1  -5  151.38   11.60
   2  -1   5  180.58   13.70
   2  -1   5  153.78   12.50
  -2  -1  -5  165.28   13.30
  -2   1  -5  176.88   13.10
   2   1   5  163.28   13.80
   2   1   5  166.98   13.70
  -2   1  -5  172.08   13.40
  -3  -1  -5   34.60    7.50
  -3  -1  -5   19.10    7.00
   3  -1   5   15.20    6.20
   3  -1   5   31.10    8.10
   3   1   5   20.70    6.90
  -3   1  -5   19.80    7.00
   3   1   5   41.50    9.30
  -4  -1  -5   12.40    7.50
   4  -1   5    6.40    7.10
  -4  -1  -5    6.10    7.30
   4   1   5    5.90    7.30
  -4   1  -5    3.10    7.10
   4   1   5   -0.70    7.30
  -4   1  -5   -9.50   10.70
   5  -1   5  141.19   17.20
  -5  -1  -5  163.28   17.30
   5  -1   5  112.89   15.10
  -5  -1  -5  167.08   17.60
   5   1   5  146.39   18.50
  -5   1  -5  126.49   17.60
  -5   1  -5  154.88   19.40
  -6  -2   5  164.28   13.40
  -6  -2   5  154.88   15.40
   6  -2  -5  144.09   18.20
   6  -2  -5  125.19   15.50
  -6   2   5  139.79   17.00
  -6   2   5  168.38   18.20
   6   2  -5  138.49   14.10
   6   2  -5  140.69   12.10
  -5  -2   5  389.16   20.90
  -5  -2   5  394.16   19.90
   5  -2  -5  404.86   23.40
   5  -2  -5  364.16   23.10
   5   2  -5  385.16   20.30
   5   2  -5  386.26   18.80
  -5   2   5  392.16   23.00
  -5   2   5  422.56   24.40
   4  -2  -5  480.75   24.60
   4  -2  -5  489.05   25.20
  -4  -2   5  468.85   22.20
  -4  -2   5  434.36   22.90
  -4   2   5  469.45   24.70
   4   2  -5  477.65   22.80
   4   2  -5  493.95   21.50
  -4   2   5  514.55   25.40
  -3  -2   5 1576.74   61.19
   3  -2  -5 1588.74   62.99
  -3  -2   5 1434.16   61.29
   3  -2  -5 1547.25   63.09
  -3   2   5 1618.54   63.39
   3   2  -5 1534.45   60.39
   3   2  -5 1497.65   61.29
  -3   2   5 1561.34   63.29
  -2  -2   5 2057.59   82.29
   2  -2  -5 2095.19   83.59
   2  -2  -5 2148.19   83.69
  -2   2   5 2047.30   83.49
  -2   2   5 2187.18   83.99
   2   2  -5 2131.29   82.59
   2   2  -5 2156.78   82.19
  -1  -2   5 2310.77   94.19
   1  -2  -5 2492.65   95.09
   1  -2  -5 2458.05   95.09
  -1  -2   5 2443.66   94.09
  -1   2   5 2493.45   95.19
   1   2  -5 2286.57   93.79
   1   2  -5 2515.25   94.29
  -1   2   5 2416.66   94.99
   0  -2   5 2750.22  106.99
   0  -2  -5 2727.43  107.59
   0  -2   5 2705.13  106.69
   0  -2  -5 2710.33  107.49
   0   2  -5 2895.81  107.09
   0   2   5 2716.83  107.49
   0   2  -5 2829.02  106.99
   0   2   5 2766.12  107.69
   1  -2   5 3080.19  116.59
  -1  -2  -5 3064.49  116.89
   1  -2   5 2959.80  115.89
  -1  -2  -5 2909.31  116.79
   1   2   5 3005.20  116.99
  -1   2  -5 2882.41  115.79
   1   2   5 3074.79  116.89
  -1   2  -5 3040.00  116.19
   2  -2   5 3101.99  120.69
  -2  -2  -5 3085.29  120.99
   2  -2   5 2978.90  120.09
  -2  -2  -5 3103.49  120.99
  -2   2  -5 3231.98  120.89
   2   2   5 3111.69  120.99
   2   2   5 3018.70  120.79
  -2   2  -5 3193.18  120.79
   3  -2   5 2894.01  107.49
   3  -2   5 2759.42  107.29
  -3  -2  -5 2681.33  107.09
  -3  -2  -5 2548.95  106.89
   3   2   5 2822.42  107.59
  -3   2  -5 2674.73  106.89
   3   2   5 2757.72  107.29
  -3   2  -5 2537.75  106.89
  -4  -2  -5 1264.57   60.69
  -4  -2  -5 1444.16   61.09
   4  -2   5 1545.25   61.39
  -4   2  -5 1350.16   71.29
  -4   2  -5 1448.06   61.69
   4   2   5 1498.45   61.59
   4   2   5 1447.36   61.59
  -5  -2  -5 1205.68   55.39
  -5  -2  -5 1196.18   54.39
   5  -2   5 1213.68   55.59
  -5   2  -5 1214.78   55.69
  -5   2  -5 1247.68   56.29
   5   2   5 1186.78   55.59
   6  -3  -5  766.12   45.40
   6  -3  -5  803.12   40.90
  -6   3   5  826.72   40.70
  -6   3   5  759.42   41.30
   5  -3  -5  612.34   31.30
   5  -3  -5  584.64   32.00
  -5  -3   5  557.84   27.50
  -5  -3   5  631.94   26.30
  -5   3   5  587.74   31.70
   5   3  -5  616.04   24.00
  -5   3   5  620.84   31.80
   4  -3  -5 1349.47   56.99
  -4  -3   5 1362.46   52.29
  -4  -3   5 1250.77   53.29
   4  -3  -5 1349.66   56.29
  -4   3   5 1337.27   56.59
   4   3  -5 1265.07   51.79
   4   3  -5 1346.67   50.89
  -4   3   5 1339.07   56.69
  -3  -3   5  454.65   20.70
   3  -3  -5  439.36   23.60
  -3  -3   5  447.56   21.70
   3  -3  -5  457.65   24.00
  -3   3   5  452.95   23.70
   3   3  -5  433.06   19.50
  -3   3   5  441.26   23.60
   3   3  -5  430.16   20.50
  -2  -3   5 1358.66   58.29
   2  -3  -5 1472.85   59.99
  -2  -3   5 1437.76   58.19
   2  -3  -5 1493.55   60.19
   2   3  -5 1446.86   57.59
   2   3  -5 1421.56   57.69
  -2   3   5 1525.75   60.49
  -2   3   5 1510.95   60.39
   1  -3  -5  618.54   29.00
  -1  -3   5  664.73   27.90
   1  -3  -5  624.94   29.10
  -1  -3   5  587.44   27.90
  -1   3   5  607.34   28.90
   1   3  -5  617.84   27.50
  -1   3   5  577.64   28.90
   0  -3   5  405.46   20.90
   0  -3  -5  420.66   21.90
   0  -3   5  340.67   19.60
   0  -3  -5  390.86   21.30
   0   3  -5  413.36   20.70
   0   3   5  391.76   21.60
   0   3   5  433.26   21.70
   0   3  -5  426.36   20.50
   1  -3   5  204.18   14.60
  -1  -3  -5  198.48   14.70
   1   3   5  197.48   15.10
  -1   3  -5  217.58   14.00
  -1   3  -5  215.08   14.20
   1   3   5  188.08   14.30
   2  -3   5    5.40    5.90
  -2  -3  -5    9.40    6.20
  -2  -3  -5    6.70    6.20
  -2   3  -5   20.00    6.50
   2   3   5    4.60    6.40
  -2   3  -5    5.00    5.30
  -3  -3  -5   57.39    9.60
   3  -3   5   99.69   11.50
  -3  -3  -5   62.49    9.50
   3   3   5   59.49    9.90
   3   3   5   66.29   10.20
  -3   3  -5   51.19    9.30
  -4  -3  -5   58.79   10.10
   4  -3   5   44.00   10.90
  -4  -3  -5   36.80    9.30
   4  -3   5   36.00    9.10
  -4   3  -5   56.59   10.70
   4   3   5   64.89   11.30
   4   3   5   29.10    9.40
  -4   3  -5   44.50   12.70
   5  -3   5   67.09   14.50
   5  -3   5   77.09   13.20
  -5  -3  -5   41.40   11.70
  -5  -3  -5   64.99   12.20
   5   3   5   47.60   12.90
  -5   3  -5   70.29   13.90
  -5   3  -5   48.70   12.90
  -5  -4   5  384.86   16.80
   5  -4  -5  396.66   24.70
  -5  -4   5  364.26   18.20
   5  -4  -5  402.26   26.40
  -5   4   5  379.26   26.50
  -5   4   5  397.56   25.50
  -4  -4   5  398.26   19.80
  -4  -4   5  428.26   18.60
   4  -4  -5  433.66   24.70
   4  -4  -5  439.36   25.20
  -4   4   5  459.05   25.40
  -4   4   5  388.96   24.80
   3  -4  -5  841.82   39.70
  -3  -4   5  837.42   36.30
  -3  -4   5  902.41   36.20
   3  -4  -5  854.81   40.10
  -3   4   5  856.01   40.10
  -3   4   5  856.31   40.00
   3   4  -5  962.10   35.70
   3   4  -5  872.21   34.10
  -2  -4   5 1991.10   75.19
   2  -4  -5 1919.21   77.69
   2  -4  -5 1928.01   77.59
  -2  -4   5 1902.21   74.99
   2   4  -5 1905.11   74.19
  -2   4   5 1894.71   77.49
   2   4  -5 1996.10   73.89
  -2   4   5 1823.62   77.39
   1  -4  -5 2059.69   80.39
  -1  -4   5 2113.09   78.59
   1  -4  -5 2059.99   80.09
  -1  -4   5 1829.62   77.99
   1   4  -5 1901.11   77.99
  -1   4   5 1932.31   79.99
   1   4  -5 2049.40   77.59
  -1   4   5 2026.80   80.09
   0  -4  -5 1681.23   66.59
   0  -4  -5 1566.54   66.39
   0  -4   5 1679.13   65.69
   0  -4   5 1641.04   65.39
   0   4  -5 1573.54   65.29
   0   4   5 1565.04   66.69
   0   4   5 1654.93   66.59
   0   4  -5 1655.33   64.99
  -1  -4  -5 3163.88  126.19
  -1  -4  -5 2997.30  125.69
   1  -4   5 3351.56  125.49
   1  -4   5 3320.97  125.09
   1   4   5 3160.28  126.39
   1   4   5 3256.67  125.99
  -1   4  -5 3273.57  125.19
  -1   4  -5 3390.06  125.29
  -2  -4  -5 1811.92   73.19
  -2  -4  -5 1566.04   80.79
   2  -4   5 1859.31   72.49
   2   4   5 1837.22   73.49
  -2   4  -5 1791.52   72.39
   2   4   5 1742.33   72.69
  -3  -4  -5 1983.30   83.79
  -3  -4  -5 2118.59   84.99
   3  -4   5 2034.30   84.19
   3  -4   5 2040.50   83.79
  -3   4  -5 1974.20   83.59
  -3   4  -5 2269.87   84.39
   3   4   5 1981.40   83.89
   4  -4   5 1466.65   63.79
  -4  -4  -5 1529.95   64.09
  -4  -4  -5 1451.05   62.69
  -4   4  -5 1422.46   63.19
   4   4   5 1406.16   61.69
  -4   4  -5 1423.56   63.59
  -5  -4  -5  755.82   39.40
   5  -4   5  744.73   40.50
  -5  -4  -5  787.12   40.70
   5  -4   5  722.73   41.70
   5   4   5  702.43   40.40
  -5   4  -5  819.32   41.90
  -5   4  -5  737.13   41.00
   5   4   5  767.42   38.90
   5  -5  -5  707.43   37.70
   5  -5  -5  711.23   39.20
  -5   5   5  715.23   39.70
  -5   5   5  715.73   38.30
   4  -5  -5  607.54   32.10
   4  -5  -5  581.34   31.50
  -4   5   5  558.14   32.50
  -4   5   5  582.84   31.80
  -3  -5   5  496.25   21.90
   3  -5  -5  516.35   28.00
  -3  -5   5  490.95   21.60
  -3   5   5  521.95   27.70
  -3   5   5  511.75   28.10
  -2  -5   5  974.60   39.50
   2  -5  -5 1000.20   43.50
   2  -5  -5  953.00   43.50
  -2   5   5 1036.40   43.60
   2   5  -5  873.61   38.60
   2   5  -5  950.60   38.00
  -2   5   5  965.40   43.90
  -1  -5   5  269.67   22.40
  -1  -5   5  311.97   16.80
   1  -5  -5  296.27   19.30
   1  -5  -5  328.87   19.30
   1   5  -5  278.87   16.70
  -1   5   5  299.57   19.40
   1   5  -5  318.77   16.00
  -1   5   5  306.97   18.70
   0  -5  -5  423.16   23.40
   0  -5  -5  470.95   24.30
   0   5   5  437.86   23.10
   0   5   5  338.57   29.90
  -1  -5  -5  122.29   13.30
   1   5   5  101.79   12.60
   1   5   5  104.69   12.00
  -1   5  -5  116.59   12.60
  -1   5  -5  108.79   11.40
  -2  -5  -5    4.40    7.00
   2  -5   5    4.50    7.10
   2  -5   5    6.80    6.30
  -2  -5  -5   -3.60    6.90
   2   5   5   -3.30    6.60
  -2   5  -5   -2.90    6.20
  -2   5  -5   18.30    7.60
   3  -5   5   34.70    9.50
  -3  -5  -5   35.70   10.20
  -3  -5  -5   31.70    9.50
   3  -5   5   51.59    9.70
  -3   5  -5   27.00    9.40
   3   5   5   22.80   10.90
   4  -5   5   12.80   11.30
  -4  -5  -5   16.80   10.50
   4  -5   5   13.30    9.80
  -4  -5  -5   13.60   10.40
  -4   5  -5    0.30   10.40
   4   5   5   19.40   10.40
   4   5   5   14.40   10.30
  -4   5  -5   13.40   10.60
   4  -6  -5  336.87   25.40
   4  -6  -5  333.67   24.90
  -4   6   5  330.87   25.60
  -4   6   5  319.97   24.60
  -3  -6   5  361.96   17.20
   3  -6  -5  436.56   28.40
  -3  -6   5  432.76   18.00
  -3   6   5  393.26   25.90
  -3   6   5  493.45   27.20
   2  -6  -5 1614.54   67.89
   2  -6  -5 1330.67   75.39
  -2  -6   5 1656.43   62.59
  -2  -6   5 1619.04   63.59
  -2   6   5 1617.64   68.29
  -2   6   5 1708.73   67.59
   2   6  -5 1634.64   61.09
   2   6  -5 1593.34   61.59
  -1  -6   5  894.81   36.70
   1  -6  -5  873.01   40.60
  -1  -6   5  857.51   36.90
   1  -6  -5  833.22   39.70
   1   6  -5  790.32   36.40
  -1   6   5  856.01   39.20
  -1   6   5  816.92   39.80
   0  -6   5 1473.95   58.79
   0  -6   5 1457.25   58.69
   0  -6  -5 1351.66   60.29
   0  -6  -5 1488.85   60.89
   0   6   5 1455.55   60.19
   0   6   5 1410.56   60.89
   0   6  -5 1345.87   58.69
  -1  -6  -5 1596.44   67.49
   1  -6   5 1637.54   66.59
  -1  -6  -5 1540.35   67.59
   1  -6   5 1655.93   66.99
  -1   6  -5 1626.04   66.89
   1   6   5 1537.95   68.29
  -1   6  -5 1668.63   66.79
   1   6   5 1673.53   67.29
   2  -6   5 1543.35   66.59
   2  -6   5 1615.54   66.69
  -2  -6  -5 1495.15   67.09
  -2  -6  -5 1565.14   66.89
  -2   6  -5 1626.24   66.99
   2   6   5 1698.03   66.99
  -2   6  -5 1550.34   66.29
   3  -6   5 1076.79   50.59
  -3  -6  -5 1074.99   49.99
  -3  -6  -5 1102.79   50.69
   3  -6   5 1100.29   49.80
   3   6   5 1119.29   50.09
  -3   6  -5 1055.19   50.09
   3   6   5 1109.29   49.30
  -3   6  -5 1055.39   49.80
  -4  -6  -5 1053.79   52.09
   4  -6   5 1087.69   52.19
   4  -6   5 1078.59   53.59
  -4  -6  -5 1133.39   52.49
  -4   6  -5 1157.58   54.79
   4   6   5 1107.19   50.89
  -4   6  -5 1108.49   53.39
   4   6   5 1119.09   50.79
   3  -7  -5  351.26   26.80
   3  -7  -5  443.56   28.60
  -3   7   5  404.06   28.10
  -3   7   5  431.46   28.10
  -2  -7   5  387.86   18.40
   2  -7  -5  411.66   26.10
  -2  -7   5  371.86   19.90
   2  -7  -5  399.86   25.80
  -2   7   5  353.86   25.70
  -1  -7   5  306.87   17.50
   1  -7  -5  280.77   22.40
  -1  -7   5  290.77   17.80
   1  -7  -5  334.57   21.70
  -1   7   5  277.67   21.70
   1   7  -5  264.47   17.70
  -1   7   5  292.47   20.60
   1   7  -5  312.97   16.50
   0  -7   5  198.38   15.40
   0  -7  -5  207.18   19.20
   0  -7  -5  181.68   16.50
   0   7   5  187.78   19.10
   0   7  -5  209.38   16.70
   0   7   5  214.08   17.90
   0   7  -5  209.48   15.30
  -1  -7  -5   35.70   10.60
   1  -7   5   51.59   10.10
  -1  -7  -5   54.09   10.00
   1  -7   5   49.20    9.00
  -1   7  -5   55.19    9.80
   1   7   5   42.40    9.70
   1   7   5   56.09   12.20
  -1   7  -5   39.10    9.70
  -2  -7  -5   22.10    9.00
   2  -7   5   11.20    8.40
  -2  -7  -5   20.10   10.90
   2  -7   5    9.80    9.90
  -2   7  -5    9.40    9.10
  -2   7  -5   22.40   10.30
   2   7   5    2.10   10.00
  -3  -7  -5    1.10   10.00
   3  -7   5   14.90   11.90
   3  -7   5   10.90   10.40
  -3   7  -5    7.40   10.80
   3   7   5   -8.80    9.30
   3   7   5    3.80   11.30
  -3   7  -5    4.50   12.00
   2  -8  -5  706.93   37.30
   2  -8  -5  697.03   38.30
  -2  -8   5  598.94   28.70
  -2  -8   5  659.43   30.10
  -2   8   5  697.13   39.60
   1  -8  -5  537.55   31.40
   1  -8  -5  502.85   32.60
  -1  -8   5  565.84   27.20
  -1  -8   5  564.94   27.70
  -1   8   5  563.04   34.10
  -1   8   5  557.24   30.90
   1   8  -5  542.75   27.40
   1   8  -5  564.34   25.70
   0  -8  -5  925.71   43.60
   0  -8   5  934.41   41.70
   0  -8  -5  920.11   45.20
   0  -8   5  935.21   41.50
   0   8  -5  933.11   40.60
   0   8  -5  870.31   41.40
   0   8   5  892.01   43.40
   0   8   5  842.02   44.40
   1  -8   5  739.93   36.60
   1  -8   5  749.62   37.50
  -1  -8  -5  806.32   38.50
  -1  -8  -5  729.73   39.40
  -1   8  -5  696.63   37.50
   1   8   5  701.93   40.30
  -1   8  -5  761.42   37.60
   1   8   5  786.42   37.60
   2  -8   5 1012.30   47.80
  -2  -8  -5 1116.19   48.20
   2  -8   5 1033.30   49.40
  -2  -8  -5  910.31   49.00
   2   8   5  962.40   46.40
  -2   8  -5  980.40   48.30
   5   0  -6  976.20   44.40
   5   0  -6  961.90   46.60
  -5   0   6 1015.50   45.10
  -5   0   6 1020.20   44.60
   4   0  -6 1749.43   69.69
  -4   0   6 1665.83   70.09
  -4   0   6 1749.12   70.29
   3   0  -6 1069.59   48.40
   3   0  -6 1220.38   48.80
  -3   0   6 1118.79   48.70
  -3   0   6 1167.28   49.70
  -2   0   6 2742.83  106.99
   2   0  -6 2941.51  107.19
  -2   0   6 2613.04  106.59
   2   0  -6 2639.14  106.39
  -1   0   6  753.62   34.80
   1   0  -6  753.22   34.40
   1   0  -6  756.42   34.40
   0   0  -6 2033.00   81.39
   0   0   6 2001.70   81.49
   0   0   6 2010.20   81.29
   0   0  -6 2059.09   81.49
   1   0   6 1476.65   61.99
   1   0   6 1515.95   62.59
  -1   0  -6 1470.45   62.19
  -1   0  -6 1496.85   62.19
   2   0   6  246.78   17.40
  -2   0  -6  237.18   17.90
   2   0   6  285.37   18.70
  -3   0  -6  641.94   32.00
  -3   0  -6  613.54   31.70
   3   0   6  604.54   32.00
   3   0   6  571.14   30.90
   4   0   6   18.80    9.10
  -4   0  -6   35.70   11.40
   4   0   6   21.80   10.50
  -4   0  -6   36.70   10.30
   5   0   6   66.89   13.60
  -5   0  -6   93.49   14.80
  -5   0  -6  105.69   16.70
   5  -1  -6   42.00   10.10
  -5  -1   6   37.10    9.00
  -5  -1   6   23.40    7.60
   5  -1  -6   27.40    9.60
   5   1  -6   33.00    7.40
  -5   1   6   11.80    8.00
   5   1  -6   37.90    8.90
  -5   1   6   34.60    9.50
   4  -1  -6  299.17   20.10
  -4  -1   6  312.57   18.40
   4  -1  -6  297.47   19.40
  -4   1   6  295.07   19.70
  -4   1   6  294.27   20.00
   4   1  -6  305.27   17.70
  -3  -1   6  169.98   14.10
   3  -1  -6  180.18   13.70
   3  -1  -6  154.58   14.50
  -3   1   6  178.88   14.70
  -3   1   6  184.98   14.40
  -2  -1   6  503.75   26.10
  -2  -1   6  533.25   26.70
   2  -1  -6  539.15   27.10
   2  -1  -6  555.54   26.90
  -2   1   6  544.45   26.90
   2   1  -6  527.65   26.30
  -2   1   6  544.85   27.20
   2   1  -6  542.85   26.30
   1  -1  -6 1521.55   63.69
  -1  -1   6 1527.45   63.39
  -1  -1   6 1715.03   64.09
   1  -1  -6 1392.96   63.19
  -1   1   6 1556.44   63.59
  -1   1   6 1463.25   63.59
   1   1  -6 1564.04   63.29
   1   1  -6 1636.54   63.69
   0  -1  -6 1257.77   55.09
   0  -1  -6 1301.57   55.39
   0  -1   6 1289.87   55.29
   0   1  -6 1358.66   55.29
   0   1  -6 1302.47   55.09
   0   1   6 1299.87   55.49
   0   1   6 1371.26   55.79
   1  -1   6 1842.92   76.59
  -1  -1  -6 1939.41   77.69
   1  -1   6 1845.42   77.39
  -1  -1  -6 1966.50   77.69
  -1   1  -6 1861.51   77.09
   1   1   6 1912.61   77.89
  -1   1  -6 1820.12   76.99
   1   1   6 2042.40   78.09
  -2  -1  -6 1707.73   71.19
  -2  -1  -6 1723.13   71.09
   2  -1   6 1687.63   71.19
   2  -1   6 1661.03   70.29
   2   1   6 1704.93   71.39
  -2   1  -6 1674.63   70.89
  -2   1  -6 1689.93   70.79
   2   1   6 1847.72   71.69
  -3  -1  -6 1376.56   60.89
   3  -1   6 1388.26   65.39
   3  -1   6 1491.35   60.39
   3   1   6 1382.76   60.99
   3   1   6 1408.36   60.99
  -3   1  -6 1440.56   61.19
  -3   1  -6 1383.36   60.69
  -4  -1  -6 1771.12   74.69
   4  -1   6 1663.23   73.89
   4  -1   6 1929.71   75.79
  -4  -1  -6 1740.83   74.59
  -4   1  -6 1789.72   74.69
   4   1   6 1579.64   73.29
   4   1   6 1737.13   74.29
  -4   1  -6 1752.12   74.89
  -5  -1  -6 1114.09   55.39
  -5  -1  -6 1194.18   55.49
  -5   1  -6 1247.58   57.49
   5   1   6 1106.39   54.59
  -5   1  -6 1204.18   55.99
   5  -2  -6 1110.29   47.80
  -5  -2   6 1041.50   43.90
  -5  -2   6  981.80   44.60
   5  -2  -6 1012.70   47.20
   5   2  -6 1024.10   42.50
  -5   2   6  992.90   47.80
  -5   2   6 1038.20   47.10
   5   2  -6  991.20   44.00
  -4  -2   6 1158.68   52.29
  -4  -2   6 1267.27   51.89
   4  -2  -6 1239.48   54.39
   4  -2  -6 1296.77   54.29
  -4   2   6 1269.77   54.49
  -4   2   6 1284.27   54.69
   4   2  -6 1265.87   50.89
  -3  -2   6 1582.14   68.49
   3  -2  -6 1712.33   70.19
   3  -2  -6 1694.03   69.89
  -3  -2   6 1695.83   68.49
   3   2  -6 1795.72   68.79
  -3   2   6 1688.83   70.29
  -3   2   6 1728.73   70.69
   3   2  -6 1733.53   67.69
   2  -2  -6 1700.93   69.79
   2  -2  -6 1690.13   69.69
  -2  -2   6 1702.23   68.99
  -2  -2   6 1692.23   68.69
  -2   2   6 1749.82   70.09
  -2   2   6 1681.73   69.79
  -1  -2   6 1272.67   50.29
   1  -2  -6 1115.99   50.29
   1  -2  -6 1184.78   50.79
  -1  -2   6 1198.78   50.29
  -1   2   6 1115.79   50.39
  -1   2   6 1087.49   50.19
   1   2  -6 1224.98   49.90
   1   2  -6 1222.98   50.09
   0  -2   6 1433.06   59.19
   0  -2   6 1373.26   58.49
   0  -2  -6 1389.96   59.29
   0  -2  -6 1442.06   59.69
   0   2   6 1413.66   59.59
   0   2  -6 1426.06   58.79
   0   2  -6 1439.76   58.69
   0   2   6 1380.46   59.29
   1  -2   6 1233.38   52.99
  -1  -2  -6 1048.50   52.89
  -1  -2  -6 1331.57   53.69
   1  -2   6 1197.18   52.09
  -1   2  -6 1154.78   52.09
  -1   2  -6 1250.57   52.79
   1   2   6 1302.87   53.49
   1   2   6 1333.57   54.19
   2  -2   6  385.56   23.20
   2  -2   6  410.66   21.70
  -2  -2  -6  394.46   23.00
  -2  -2  -6  371.06   22.80
   2   2   6  392.66   22.80
  -2   2  -6  353.76   21.90
  -2   2  -6  396.86   23.00
   2   2   6  294.87   30.80
   3  -2   6  360.76   23.80
  -3  -2  -6  375.36   24.40
  -3  -2  -6  373.26   23.60
   3  -2   6  370.86   22.90
   3   2   6  376.36   23.20
  -3   2  -6  375.66   23.60
  -3   2  -6  357.36   22.90
   3   2   6  355.96   23.90
   4  -2   6   57.89   11.30
  -4  -2  -6   76.99   13.30
  -4  -2  -6   70.19   12.90
   4   2   6   86.39   14.00
   4   2   6   72.39   12.80
  -4   2  -6   81.09   13.10
   5  -2   6   62.59   13.80
  -5  -2  -6   69.99   14.60
  -5  -2  -6   61.09   14.40
   5  -2   6   53.99   15.20
  -5   2  -6   58.79   16.20
   5   2   6   39.90   13.70
  -5   2  -6   67.59   14.60
   5   2   6   28.70   14.20
   5  -3  -6   67.29   13.90
   5  -3  -6   67.19   12.50
  -5  -3   6   65.29    9.80
  -5  -3   6   65.39    8.00
   5   3  -6   80.19   10.50
  -5   3   6   64.59   12.50
  -5   3   6   64.59   13.20
   5   3  -6   75.89    8.30
   4  -3  -6  105.99   14.00
  -4  -3   6  116.89   10.70
  -4  -3   6  104.99   12.50
   4  -3  -6  113.59   16.40
  -4   3   6  133.19   15.20
   4   3  -6  111.59    9.40
  -4   3   6   93.19   12.70
  -3  -3   6  278.27   17.60
   3  -3  -6  263.07   18.70
  -3  -3   6  271.27   16.20
   3  -3  -6  259.77   19.20
  -3   3   6  263.17   19.50
   3   3  -6  269.87   15.30
  -3   3   6  246.48   18.70
   2  -3  -6  638.74   30.30
   2  -3  -6  590.44   29.90
  -2  -3   6  517.75   33.30
  -2  -3   6  574.64   28.80
  -2   3   6  657.93   30.30
   2   3  -6  574.84   27.50
  -2   3   6  570.24   29.90
   2   3  -6  602.94   28.10
   1  -3  -6  614.14   30.50
   1  -3  -6  636.44   30.90
  -1  -3   6  632.04   29.40
  -1  -3   6  593.24   29.80
   1   3  -6  617.04   29.40
  -1   3   6  612.54   30.50
  -1   3   6  612.94   30.80
   0  -3  -6 1632.64   77.79
   0  -3   6 2035.40   78.39
   0  -3   6 1957.20   77.49
   0  -3  -6 1932.31   78.59
   0   3   6 1955.80   78.99
   0   3   6 1993.20   78.79
   0   3  -6 1967.60   77.49
  -1  -3  -6  736.13   36.30
   1  -3   6  803.72   35.90
   1  -3   6  796.12   36.30
  -1  -3  -6  749.13   36.40
   1   3   6  818.92   37.30
   1   3   6  799.22   36.70
  -1   3  -6  741.23   35.30
  -1   3  -6  611.34   43.50
   2  -3   6 2092.19   86.79
  -2  -3  -6 2145.89   99.39
  -2  -3  -6 2183.58   87.69
   2  -3   6 2159.58   87.49
   2   3   6 2155.88   87.59
  -2   3  -6 2136.09   86.99
  -2   3  -6 2064.19   90.79
   2   3   6 2232.18   88.29
   3  -3   6 1125.79   51.89
  -3  -3  -6 1088.09   52.39
  -3  -3  -6 1189.08   53.09
   3  -3   6 1240.98   53.49
  -3   3  -6 1161.58   52.39
   3   3   6 1157.78   52.99
   3   3   6 1205.08   52.79
  -3   3  -6 1125.99   51.69
  -4  -3  -6 1467.65   64.49
  -4  -3  -6 1370.76   63.59
   4  -3   6 1395.36   64.29
  -4   3  -6 1409.46   63.99
   4   3   6 1532.55   65.09
  -4   3  -6 1507.95   64.79
   4   3   6 1424.26   63.89
  -5  -4   6  669.53   27.40
   5  -4  -6  697.23   38.50
  -5  -4   6  532.75   29.00
  -5   4   6  699.93   36.40
  -5   4   6  619.64   36.00
   4  -4  -6 1117.59   46.80
  -4  -4   6 1035.60   41.60
  -4  -4   6  939.31   42.80
   4  -4  -6  999.80   47.90
   4   4  -6  986.10   38.80
  -4   4   6 1030.20   47.70
  -4   4   6 1009.30   49.80
   3  -4  -6 1689.63   69.59
  -3  -4   6 1607.54   65.89
   3  -4  -6 1494.05   68.29
  -3  -4   6 1632.24   65.19
  -3   4   6 1599.54   71.89
  -3   4   6 1692.83   69.69
   3   4  -6 1729.53   63.79
   2  -4  -6  878.11   40.10
  -2  -4   6  839.92   37.00
  -2  -4   6  833.42   37.40
   2   4  -6  775.22   35.90
  -2   4   6  905.91   39.70
  -2   4   6  788.62   39.30
   1  -4  -6 1342.17   57.79
   1  -4  -6 1302.37   57.59
  -1  -4   6 1295.57   56.59
  -1  -4   6 1371.36   56.49
  -1   4   6 1446.06   58.19
  -1   4   6 1345.77   57.99
   1   4  -6 1336.07   56.09
   0  -4   6 1025.40   44.40
   0  -4  -6  979.80   45.20
   0  -4  -6 1007.80   45.60
   0   4   6  926.61   45.90
   0   4  -6  993.80   43.80
   0   4   6 1084.29   46.00
  -1  -4  -6  660.33   34.00
   1  -4   6  570.74   40.80
  -1  -4  -6  714.83   35.50
   1  -4   6  713.83   33.50
   1   4   6  664.93   33.70
  -1   4  -6  703.53   33.50
   1   4   6  658.33   34.30
  -1   4  -6  734.83   33.40
   2  -4   6  528.35   28.40
  -2  -4  -6  531.55   29.70
  -2  -4  -6  545.05   29.60
   2  -4   6  556.84   29.70
  -2   4  -6  519.45   28.60
  -2   4  -6  583.24   29.20
   2   4   6  519.25   29.70
   2   4   6  496.35   29.10
  -3  -4  -6  182.08   19.30
  -3  -4  -6  163.98   19.00
   3  -4   6  166.28   17.00
   3   4   6  132.69   17.50
  -3   4  -6  182.88   18.20
   3   4   6  147.29   19.00
  -4  -4  -6   86.79   14.00
   4  -4   6   38.20   13.70
   4  -4   6   78.49   14.20
  -4  -4  -6   88.39   14.70
  -4   4  -6   46.40   13.00
  -4   4  -6   57.29   13.60
   4   4   6   53.79   13.50
   4   4   6   75.69   14.60
   4  -5  -6   62.69   12.40
   4  -5  -6   31.00   12.10
  -4  -5   6   36.70    5.20
  -4   5   6   47.30   12.30
  -4   5   6   46.30   13.10
   3  -5  -6  285.87   21.90
  -3  -5   6  327.17   17.30
   3  -5  -6  298.67   22.80
  -3  -5   6  312.07   17.50
   3   5  -6  332.97   14.50
  -3   5   6  286.47   23.20
   2  -5  -6  297.67   22.50
  -2  -5   6  321.67   18.30
   2  -5  -6  330.97   21.40
  -2  -5   6  317.27   18.30
   2   5  -6  291.37   17.20
  -2   5   6  293.97   20.80
  -2   5   6  277.77   21.20
   1  -5  -6  467.95   27.30
   1  -5  -6  497.25   28.10
  -1  -5   6  521.35   25.90
  -1  -5   6  462.85   25.00
  -1   5   6  486.85   28.30
   1   5  -6  503.75   25.20
  -1   5   6  502.25   27.30
   0  -5  -6 1398.36   65.69
   0  -5   6 1488.55   60.99
   0  -5   6 1618.44   61.99
   0  -5  -6 1450.25   62.69
   0   5   6 1427.46   62.79
   0   5  -6 1353.16   60.39
   0   5   6 1467.25   62.39
  -1  -5  -6  580.84   31.80
   1  -5   6  611.04   30.60
  -1  -5  -6  611.74   32.60
  -1   5  -6  594.44   30.90
   1   5   6  622.94   32.60
  -1   5  -6  595.24   30.90
   1   5   6  622.54   32.00
  -2  -5  -6 1204.58   53.89
   2  -5   6 1175.68   52.19
  -2  -5  -6 1091.09   53.09
   2   5   6 1189.88   53.49
  -2   5  -6 1262.37   52.99
  -2   5  -6 1174.48   52.39
   2   5   6 1103.89   52.89
  -3  -5  -6 1140.99   55.59
   3  -5   6 1249.77   55.39
  -3  -5  -6 1304.67   56.59
   3  -5   6 1200.68   56.09
  -3   5  -6 1221.38   55.89
   3   5   6 1230.18   56.09
   3   5   6 1173.68   55.99
   4  -5   6  796.32   42.90
  -4  -5  -6  857.11   44.70
  -4  -5  -6  761.02   42.70
   4  -5   6  832.62   44.40
  -4   5  -6  805.72   43.80
   4   5   6  840.52   59.49
  -4   5  -6  805.42   43.30
   4  -6  -6  997.90   51.69
   4  -6  -6 1032.40   50.59
  -4   6   6  990.00   50.09
  -4   6   6 1034.00   51.09
   3  -6  -6  742.03   39.50
   3  -6  -6  676.33   38.80
  -3  -6   6  737.53   31.50
  -3   6   6  730.23   39.10
  -3   6   6  788.92   40.10
   2  -6  -6  799.42   40.50
  -2  -6   6  798.32   35.70
   2  -6  -6  839.72   40.20
  -2   6   6  786.62   40.30
   2   6  -6  770.72   34.00
   2   6  -6  812.42   33.00
  -2   6   6  769.82   39.70
  -1  -6   6  638.04   32.50
   1  -6  -6  720.13   36.30
   1  -6  -6  695.93   35.70
   1   6  -6  745.83   31.80
  -1   6   6  667.33   35.90
  -1   6   6  716.33   35.50
   1   6  -6  679.43   32.70
   0  -6  -6  764.12   38.90
   0  -6   6  784.22   36.30
   0  -6  -6  720.73   38.20
   0   6   6  821.02   38.40
   0   6   6  752.72   39.20
   1  -6   6  395.76   24.00
  -1  -6  -6  394.86   27.00
   1  -6   6  432.56   25.60
  -1  -6  -6  402.56   25.70
   1   6   6  418.06   26.20
  -1   6  -6  418.46   25.20
   1   6   6  396.66   27.80
  -1   6  -6  424.36   25.50
   2  -6   6  287.47   21.60
  -2  -6  -6  280.67   23.70
  -2  -6  -6  351.96   26.00
   2  -6   6  328.57   24.80
  -2   6  -6  361.26   24.80
   2   6   6  325.67   24.70
  -2   6  -6  278.17   21.60
   2   6   6  319.47   26.30
  -3  -6  -6  216.98   23.20
   3  -6   6  190.98   24.20
   3  -6   6  183.18   20.50
  -3  -6  -6  197.18   22.30
  -3   6  -6  227.18   22.60
   3   6   6  202.98   23.80
   3   6   6  193.38   22.40
   3  -7  -6  135.69   18.90
   3  -7  -6  189.88   22.10
  -3  -7   6  162.28   10.60
  -3  -7   6  154.08   11.40
  -3   7   6  162.68   21.50
  -3   7   6  167.38   23.30
   2  -7  -6  129.19   16.60
  -2  -7   6  165.88   13.20
  -2  -7   6  127.99   14.20
   2   7  -6  152.08    9.70
  -2   7   6  130.09   16.30
   2   7  -6  150.18   11.80
  -2   7   6  132.09   17.50
  -1  -7   6  413.86   24.60
   1  -7  -6  475.55   28.90
   1  -7  -6  450.65   29.40
  -1  -7   6  468.75   24.80
  -1   7   6  413.36   29.10
   1   7  -6  468.15   25.10
   1   7  -6  445.16   23.10
  -1   7   6  445.16   28.00
   0  -7   6  651.53   32.30
   0  -7   6  649.54   33.00
   0  -7  -6  590.54   35.50
   0  -7  -6  637.44   35.30
   0   7   6  620.44   36.40
   0   7   6  667.53   35.00
   0   7  -6  591.14   32.40
   0   7  -6  680.13   32.30
   1  -7   6  655.93   34.20
  -1  -7  -6  612.34   34.90
   1  -7   6  629.74   33.10
  -1  -7  -6  564.84   35.40
   1   7   6  668.23   35.40
   1   7   6  579.44   36.40
  -1   7  -6  622.94   34.00
  -1   7  -6  650.13   34.10
  -2  -7  -6  564.74   34.80
   2  -7   6  580.14   33.00
  -2  -7  -6  579.04   34.20
   2  -7   6  564.54   34.70
   2   7   6  473.55   34.50
  -2   7  -6  521.25   32.80
   2   7   6  600.34   34.10
  -2   7  -6  597.94   34.00
  -5   0   7   25.30   11.00
  -5   0   7   19.90    9.70
   5   0  -7    6.20   10.30
  -4   0   7   38.00   10.10
   4   0  -7   44.20    9.20
   4   0  -7   42.80    9.40
  -4   0   7   53.39    9.80
  -3   0   7   14.10    7.80
   3   0  -7    7.40    7.10
   3   0  -7   22.40    8.20
  -3   0   7   20.30    8.20
  -2   0   7  139.49   14.30
   2   0  -7  161.78   14.50
   2   0  -7  135.19   13.50
   1   0  -7   18.00    7.10
  -1   0   7    5.90    6.70
  -1   0   7   30.70    8.10
   0   0  -7  454.15   24.70
   0   0   7  442.16   24.90
   0   0  -7  430.86   24.60
   0   0   7  399.06   24.20
  -1   0  -7  714.23   36.10
  -1   0  -7  680.33   35.60
   1   0   7  752.92   37.00
   1   0   7  821.22   35.70
  -2   0  -7  619.14   31.60
  -2   0  -7  534.85   30.00
   2   0   7  539.65   31.10
  -3   0  -7  830.12   42.40
  -3   0  -7  862.11   42.80
   3   0   7  874.41   43.10
   4   0   7  744.83   40.40
  -4   0  -7  689.13   39.40
  -4   0  -7  688.13   39.50
  -5  -1   7  821.72   38.20
  -5  -1   7  699.03   38.80
   5  -1  -7  867.91   40.10
   5  -1  -7  765.72   40.10
   5   1  -7  642.04   37.40
   5   1  -7  830.32   37.20
  -5   1   7  817.62   40.10
  -5   1   7  820.52   41.00
   4  -1  -7  717.83   36.70
   4  -1  -7  801.12   37.10
  -4  -1   7  763.02   36.00
  -4  -1   7  668.43   35.70
   4   1  -7  694.63   35.40
   4   1  -7  767.12   35.30
  -4   1   7  779.22   37.00
  -4   1   7  741.83   37.40
  -3  -1   7 2372.96   92.89
   3  -1  -7 2453.75   93.79
   3  -1  -7 2193.98   92.89
  -3  -1   7 2128.29   92.29
   3   1  -7 2487.25   92.59
  -3   1   7 2389.86   93.99
  -3   1   7 2174.18   92.99
   2  -1  -7  987.60   45.90
  -2  -1   7 1035.40   45.60
   2  -1  -7 1036.60   46.20
  -2  -1   7  987.10   45.60
  -2   1   7  957.10   45.80
   2   1  -7 1047.20   45.50
  -2   1   7 1041.90   46.50
   2   1  -7 1095.99   45.90
   1  -1  -7 2867.81  114.89
   1  -1  -7 2709.13  114.39
  -1  -1   7 3117.49  115.29
  -1  -1   7 2951.40  114.79
  -1   1   7 2721.23  114.59
   1   1  -7 3028.30  114.79
  -1   1   7 2784.52  114.79
   1   1  -7 3099.49  114.89
   0  -1   7 1535.05   64.69
   0  -1   7 1519.65   64.19
   0  -1  -7 1499.25   64.49
   0  -1  -7 1556.14   64.79
   0   1   7 1504.75   64.89
   0   1   7 1625.44   64.59
   0   1  -7 1548.35   64.19
   0   1  -7 1394.56   73.09
  -1  -1  -7 1326.87   56.09
   1  -1   7 1261.47   55.29
  -1  -1  -7 1216.38   55.29
   1  -1   7 1238.68   56.09
  -1   1  -7 1244.68   55.59
  -1   1  -7 1195.88   54.89
   1   1   7 1351.66   55.69
   1   1   7 1328.37   56.49
   2  -1   7 1456.75   66.49
   2  -1   7 1566.34   67.69
  -2  -1  -7 1619.54   67.79
  -2  -1  -7 1570.64   67.59
   2   1   7 1610.24   68.29
   2   1   7 1617.64   67.49
  -2   1  -7 1559.24   67.49
  -2   1  -7 1571.54   66.39
   3  -1   7  597.44   34.30
  -3  -1  -7  692.73   35.60
  -3  -1  -7  664.83   36.10
   3  -1   7  652.93   36.10
   3   1   7  705.03   35.80
  -3   1  -7  572.04   47.40
   3   1   7  681.93   36.30
  -4  -1  -7  502.25   32.80
  -4  -1  -7  497.65   31.70
   4  -1   7  492.75   32.90
   4  -1   7  471.15   31.20
   4   1   7  501.25   34.60
  -4   1  -7  540.65   32.50
   4   1   7  526.95   32.00
  -4   1  -7  477.15   32.20
  -5  -2   7   86.09   12.80
   5  -2  -7   84.59   14.30
   5  -2  -7   80.99   15.30
  -5  -2   7   63.69   10.70
  -5   2   7   64.69   12.90
   5   2  -7   79.49   10.10
  -5   2   7   70.19   14.10
   5   2  -7  100.09   12.30
  -4  -2   7   -6.30    8.00
  -4  -2   7    2.20    6.80
   4  -2  -7    2.50    8.90
   4  -2  -7    0.60    9.30
   4   2  -7    6.70    7.70
   4   2  -7    4.50    6.70
  -4   2   7   14.90    9.10
  -4   2   7   14.10   10.00
  -3  -2   7   10.70    6.90
  -3  -2   7    3.60    7.50
   3  -2  -7    8.70    8.00
   3  -2  -7    5.00    8.40
  -3   2   7    9.60    8.70
  -3   2   7    7.40    7.90
   3   2  -7   11.70    7.00
   2  -2  -7   56.29   10.20
  -2  -2   7   59.29    9.20
  -2  -2   7   54.69    9.30
   2  -2  -7   86.19   11.10
  -2   2   7   69.79   10.80
   2   2  -7   59.09    9.10
  -2   2   7   46.10   10.10
  -1  -2   7  122.19   14.60
   1  -2  -7  167.68   14.80
   1  -2  -7  136.39   15.00
   1   2  -7  134.29   14.10
  -1   2   7  125.99   15.00
  -1   2   7  154.58   15.10
   1   2  -7  153.68   14.90
   0  -2   7  160.28   14.60
   0  -2  -7  143.09   15.10
   0  -2   7  148.39   15.90
   0   2  -7  133.49   15.30
   0   2  -7  140.19   13.90
   0   2   7  185.38   16.10
   1  -2   7  900.41   43.50
   1  -2   7  933.81   44.90
  -1  -2  -7 1014.70   45.20
  -1  -2  -7 1035.70   45.60
   1   2   7  937.91   44.40
   1   2   7  980.90   45.40
  -1   2  -7  960.00   44.60
  -1   2  -7  907.41   43.60
  -2  -2  -7  348.27   27.10
  -2  -2  -7  415.46   25.10
   2  -2   7  340.57   23.00
   2  -2   7  374.66   25.00
   2   2   7  380.96   25.20
   2   2   7  371.76   24.70
  -2   2  -7  329.57   24.00
  -3  -2  -7  986.30   47.30
   3  -2   7  993.90   48.10
  -3  -2  -7  995.30   47.70
   3  -2   7  956.50   47.60
   3   2   7 1054.29   47.80
   3   2   7  969.20   47.90
  -3   2  -7  933.01   46.80
  -3   2  -7  959.60   47.40
  -4  -2  -7  570.54   35.40
  -4  -2  -7  613.44   36.20
  -4   2  -7  599.44   37.10
   4   2   7  586.44   35.20
   4   2   7  536.35   35.80
  -4   2  -7  628.04   36.40
   4  -3  -7  961.80   47.70
   4  -3  -7 1027.90   48.80
  -4  -3   7 1062.69   46.00
  -4  -3   7 1046.90   44.60
   4   3  -7  990.60   42.90
  -4   3   7  999.30   49.40
   4   3  -7 1071.59   44.70
  -4   3   7 1029.80   49.30
   3  -3  -7 1161.48   51.49
  -3  -3   7 1094.89   48.50
   3  -3  -7 1103.49   50.79
  -3  -3   7 1190.98   49.80
  -3   3   7 1098.59   51.29
   3   3  -7 1117.89   47.60
   3   3  -7 1102.39   48.30
  -3   3   7 1113.39   51.79
   2  -3  -7 1801.62   72.39
  -2  -3   7 1825.42   71.59
  -2  -3   7 1746.13   70.59
   2  -3  -7 1604.84   71.99
  -2   3   7 1696.73   72.49
  -2   3   7 1622.04   72.39
   2   3  -7 1722.23   70.19
   1  -3  -7 1729.93   74.59
  -1  -3   7 1845.52   73.59
   1  -3  -7 1734.03   74.49
  -1  -3   7 1795.32   73.79
   1   3  -7 1946.41   73.59
  -1   3   7 1679.93   74.49
  -1   3   7 1754.12   74.69
   0  -3  -7 1307.67   58.99
   0  -3   7 1358.66   58.99
   0  -3  -7 1426.26   59.89
   0  -3   7 1313.87   57.89
   0   3  -7 1321.07   58.49
   0   3   7 1363.56   59.89
   0   3   7 1405.96   58.79
   0   3  -7 1359.46   58.09
  -1  -3  -7 1263.77   58.39
   1  -3   7 1154.68   53.39
   1  -3   7 1159.78   53.79
  -1  -3  -7 1233.28   54.79
   1   3   7 1303.37   55.39
  -1   3  -7 1169.98   53.39
   1   3   7 1266.77   54.89
  -1   3  -7 1143.59   52.89
   2  -3   7 1132.19   54.39
   2  -3   7 1086.29   53.29
  -2  -3  -7 1254.47   54.99
  -2  -3  -7 1319.57   55.89
  -2   3  -7 1143.39   53.99
  -2   3  -7 1201.28   53.99
   2   3   7 1229.08   54.39
   2   3   7 1234.68   55.79
   3  -3   7  649.24   35.70
  -3  -3  -7  644.74   35.80
  -3  -3  -7  706.43   36.80
   3  -3   7  666.03   38.10
  -3   3  -7  634.24   35.70
  -3   3  -7  596.44   35.80
   3   3   7  643.54   37.50
   3   3   7  665.93   35.60
  -4  -3  -7  445.76   33.00
   4  -3   7  491.65   31.50
  -4  -3  -7  467.95   32.60
  -4   3  -7  442.66   31.10
   4   3   7  441.06   30.90
  -4   3  -7  473.95   32.80
   4   3   7  416.06   32.00
   4  -4  -7   -5.50   11.50
  -4  -4   7    5.70    6.70
  -4  -4   7   16.50    9.10
   4   4  -7   17.60    6.00
   4   4  -7   16.40    5.50
  -4   4   7   13.50   11.30
  -4   4   7   25.40   12.20
  -3  -4   7    9.20    6.80
  -3  -4   7   -4.90    7.80
   3  -4  -7   -7.60    9.50
   3   4  -7   -7.80    6.40
   3   4  -7    9.80    6.30
  -3   4   7    8.60    9.60
  -3   4   7    0.30   10.10
   2  -4  -7   25.60    9.80
  -2  -4   7   20.80    7.80
   2  -4  -7   17.00    9.80
  -2  -4   7   20.00    8.80
  -2   4   7   30.60   12.60
   2   4  -7   26.70    7.90
   2   4  -7   23.90    7.60
  -2   4   7   41.80   10.50
   1  -4  -7  292.07   21.10
  -1  -4   7  296.87   19.20
   1  -4  -7  271.07   21.20
  -1  -4   7  267.17   20.40
  -1   4   7  349.47   21.00
  -1   4   7  243.58   22.00
   0  -4   7   22.70    7.80
   0  -4   7   41.00   10.00
   0  -4  -7   23.10   10.10
   0   4   7   28.30   10.20
   0   4  -7   26.00    8.30
   0   4  -7   28.30    8.80
   0   4   7   21.10    9.10
   1  -4   7  796.82   39.40
  -1  -4  -7  881.11   42.00
  -1  -4  -7  780.42   40.70
   1  -4   7  830.62   40.60
   1   4   7  868.71   41.80
  -1   4  -7  782.22   39.40
  -1   4  -7  855.11   40.30
   1   4   7  789.82   40.30
   2  -4   7  337.87   25.60
  -2  -4  -7  391.46   26.30
   2  -4   7  330.57   24.10
  -2  -4  -7  367.46   26.40
  -2   4  -7  340.07   25.20
   2   4   7  352.46   26.00
  -2   4  -7  359.86   24.00
   2   4   7  335.67   25.80
  -3  -4  -7  671.83   38.30
  -3  -4  -7  700.93   38.50
   3  -4   7  713.03   37.60
  -3   4  -7  673.63   38.00
  -3   4  -7  628.54   36.50
   3   4   7  657.03   40.00
   3   4   7  683.93   38.50
  -4  -5   7  636.74   28.60
   4  -5  -7  587.74   37.90
  -4   5   7  646.74   37.40
  -4   5   7  609.64   37.50
   3  -5  -7  896.61   44.60
  -3  -5   7  840.12   38.30
  -3  -5   7  806.52   37.30
  -3   5   7  863.81   43.50
   3   5  -7  810.02   34.90
   3   5  -7  835.82   35.30
  -3   5   7  805.12   43.40
   2  -5  -7 1225.48   56.09
  -2  -5   7 1257.77   53.29
   2  -5  -7 1143.99   59.19
  -2  -5   7 1248.48   52.39
  -2   5   7 1163.88   55.99
   2   5  -7 1249.77   51.59
  -2   5   7 1226.08   56.19
  -1  -5   7 1405.76   61.39
   1  -5  -7 1409.46   64.09
   1  -5  -7 1451.05   64.49
  -1  -5   7 1481.85   63.09
  -1   5   7 1344.97   63.79
   1   5  -7 1468.05   61.39
  -1   5   7 1621.74   64.09
   0  -5  -7  727.63   37.90
   0  -5   7  761.52   37.30
   0  -5   7  724.73   35.80
   0  -5  -7  670.23   37.40
   0   5   7  684.63   37.80
   0   5  -7  787.42   36.50
   0   5  -7  699.43   35.60
   0   5   7  705.13   37.30
   1  -5   7 1216.88   53.49
   1  -5   7 1207.38   54.59
  -1  -5  -7 1187.78   54.89
  -1  -5  -7 1195.88   55.39
   1   5   7 1175.48   54.99
  -1   5  -7 1145.29   53.29
   1   5   7 1141.49   54.89
  -1   5  -7 1186.28   53.49
  -2  -5  -7  774.82   40.70
  -2  -5  -7  780.32   41.00
   2  -5   7  782.92   39.40
   2   5   7  733.63   40.20
  -2   5  -7  798.62   40.40
  -2   5  -7  740.93   39.20
   2   5   7  771.52   41.50
   3  -5   7  394.26   27.70
   3  -5   7  319.87   38.40
  -3  -5  -7  381.76   28.90
  -3  -5  -7  410.96   30.40
   3   5   7  339.07   30.50
  -3   5  -7  367.06   30.70
  -3   5  -7  353.26   27.50
   3   5   7  354.76   30.90
   3  -6  -7   -4.30   13.90
  -3  -6   7  -12.00    6.80
   3  -6  -7    9.30   12.90
  -3   6   7   16.30   13.00
  -3   6   7    7.70   14.00
   2  -6  -7    9.80   11.40
  -2  -6   7   19.10    8.40
   2  -6  -7   35.20   13.40
   2   6  -7   28.70    7.10
   2   6  -7   11.10    8.00
  -2   6   7   21.10   13.00
  -2   6   7   27.50   13.00
  -1  -6   7  120.29   15.80
   1  -6  -7  112.29   15.70
   1  -6  -7  124.69   16.90
  -1   6   7   93.69   15.90
   1   6  -7  155.48   15.40
   1   6  -7  154.68   16.50
   0  -6  -7   59.79   14.10
   0  -6  -7   65.19   13.10
   0  -6   7   57.89   10.90
   0   6  -7   71.79   11.70
   0   6   7   60.49   14.10
   0   6   7   79.79   13.60
  -1  -6  -7  310.47   25.50
   1  -6   7  319.37   23.90
  -1  -6  -7  304.27   27.70
   1   6   7  315.67   28.20
   1   6   7  329.37   25.10
  -1   6  -7  364.56   25.10
  -1   6  -7  302.37   23.80
   2  -6   7  493.55   32.70
   2  -6   7  500.35   32.00
  -2  -6  -7  513.15   33.80
  -2  -6  -7  519.65   33.60
   2   6   7  500.15   32.70
  -2   6  -7  491.65   32.60
   2   6   7  480.15   35.40
  -2   6  -7  509.65   32.50
  -1  -7   7 1281.47   52.99
   1  -7  -7 1219.38   57.29
   1  -7  -7 1091.29   58.09
  -1  -7   7 1095.39   51.99
   1   7  -7 1133.59   50.19
  -1   7   7 1018.90   55.99
   1   7  -7 1117.99   51.39
  -1   7   7 1368.16   55.39
   0  -7   7  405.76   27.10
   0  -7  -7  362.86   29.60
   0  -7  -7  364.36   29.80
   0  -7   7  422.56   26.90
   0   7   7  358.96   32.60
   0   7  -7  424.76   29.80
   0   7   7  404.56   31.00
   0   7  -7  351.86   26.90
  -4   0   8 1178.58   53.29
  -4   0   8 1050.89   51.89
   4   0  -8 1229.78   52.49
   4   0  -8 1092.99   51.99
  -3   0   8  471.55   27.30
   3   0  -8  463.15   27.60
   3   0  -8  428.46   26.70
  -3   0   8  419.16   27.40
   2   0  -8 1880.81   79.39
  -2   0   8 1918.91   80.09
   2   0  -8 1914.01   79.69
  -2   0   8 1968.20   80.39
  -1   0   8 1113.29   50.39
   1   0  -8 1096.99   49.90
  -1   0   8 1100.79   50.29
   1   0  -8 1097.99   50.19
   0   0  -8 2183.78   87.89
   0   0  -8 2111.79   87.49
   0   0   8 2073.09   88.09
  -1   0  -8 1683.23   71.99
  -1   0  -8 1689.83   71.39
   1   0   8 1643.84   72.59
   1   0   8 1698.23   71.99
   2   0   8 1449.65   64.09
   2   0   8 1450.05   64.89
  -2   0  -8 1370.86   64.49
  -2   0  -8 1479.95   69.39
   3   0   8  826.82   43.00
  -3   0  -8  787.02   43.10
  -3   0  -8  860.51   44.50
   3   0   8  828.92   44.70
   4  -1  -8  153.08   20.60
   4  -1  -8  155.08   20.40
  -4  -1   8  184.48   19.90
  -4  -1   8  165.48   19.30
  -4   1   8  166.38   21.40
  -4   1   8  157.68   19.50
   4   1  -8  160.88   19.40
  -3  -1   8   92.39   12.90
   3  -1  -8   88.99   13.40
  -3  -1   8  100.39   13.20
   3  -1  -8  113.59   15.70
   3   1  -8   97.29   13.00
   3   1  -8  130.09   16.30
  -3   1   8   81.39   13.60
  -3   1   8  106.19   13.90
   2  -1  -8  155.98   17.90
  -2  -1   8  179.68   17.20
   2  -1  -8  176.58   18.30
  -2  -1   8  168.88   17.70
   2   1  -8  184.88   17.70
  -2   1   8  153.78   17.70
  -2   1   8  158.38   17.90
   2   1  -8  186.18   18.10
   1  -1  -8   14.80    8.80
  -1  -1   8    6.30    7.60
   1  -1  -8   11.70    8.50
  -1  -1   8   -1.80    8.40
   1   1  -8    4.40    8.50
   1   1  -8    1.30    7.80
  -1   1   8   -5.20    8.30
  -1   1   8   13.00    9.30
   0  -1   8    0.90    8.20
   0  -1   8   -8.70    8.10
   0  -1  -8   14.90    8.80
   0   1  -8   17.20    9.10
   0   1   8    7.80    8.50
   0   1   8   10.40    9.40
   0   1  -8   -4.20    6.90
   1  -1   8    8.10    8.70
  -1  -1  -8  -11.90   12.10
  -1  -1  -8   12.50    8.40
   1  -1   8    7.50   10.00
   1   1   8   14.20    9.10
  -1   1  -8    3.90    8.90
   1   1   8  -15.50   13.30
   2  -1   8  172.58   20.30
  -2  -1  -8  160.38   19.80
   2  -1   8  160.68   21.40
  -2   1  -8  117.29   16.10
   2   1   8  140.69   19.70
   2   1   8  156.48   18.20
  -2   1  -8  139.29   17.90
  -3  -1  -8  154.78   22.50
   3  -1   8  181.08   23.60
   3  -1   8  194.88   23.20
  -3   1  -8  169.78   21.50
  -3   1  -8  178.98   24.70
   3   1   8  163.28   23.00
   3   1   8  183.68   20.60
   4  -2  -8  719.43   41.00
  -4  -2   8  819.22   40.50
   4  -2  -8  800.82   41.50
  -4  -2   8  789.92   38.90
  -4   2   8  809.92   41.70
   4   2  -8  805.12   38.80
   4   2  -8  748.13   37.70
  -4   2   8  779.52   41.70
  -3  -2   8  810.92   38.60
   3  -2  -8  723.53   40.70
   3  -2  -8  797.32   39.90
  -3  -2   8  813.72   39.20
   3   2  -8  808.42   38.60
  -3   2   8  731.93   40.30
  -3   2   8  820.12   41.80
   2  -2  -8 1250.07   57.89
   2  -2  -8 1231.98   57.99
  -2  -2   8 1384.16   57.59
  -2  -2   8 1386.06   57.99
   2   2  -8 1374.06   57.09
   2   2  -8 1378.66   57.59
  -2   2   8 1237.78   58.29
  -2   2   8 1172.88   57.89
  -1  -2   8 1358.86   58.49
   1  -2  -8 1225.38   58.39
  -1  -2   8 1409.26   58.69
   1   2  -8 1358.56   57.79
  -1   2   8 1209.88   58.69
   1   2  -8 1393.56   58.59
   0  -2   8 1674.63   71.99
   0  -2   8 1682.93   71.59
   0  -2  -8 1474.15   73.39
   0  -2  -8 1789.72   72.79
   0   2  -8 1648.44   70.89
   0   2  -8 1716.53   71.69
   0   2   8 1766.02   72.79
   0   2   8 1686.53   73.69
   1  -2   8 1500.95   70.89
  -1  -2  -8 1722.33   71.79
   1  -2   8 1530.05   70.29
   1   2   8 1761.42   72.79
   1   2   8 1733.13   71.69
  -1   2  -8 1680.43   71.29
  -1   2  -8 1613.44   70.49
  -2  -2  -8 1165.78   53.79
  -2  -2  -8 1162.58   54.09
   2  -2   8 1031.30   52.49
   2  -2   8 1142.29   55.69
   2   2   8 1289.37   53.19
  -2   2  -8 1085.09   53.39
  -2   2  -8 1034.50   53.29
   2   2   8 1193.28   54.69
  -3  -2  -8  947.11   48.10
  -3  -2  -8  919.81   46.60
   3  -2   8  924.81   48.40
   3  -2   8  859.21   47.10
  -3   2  -8  869.91   47.80
   3   2   8  955.40   49.30
  -3   2  -8  874.71   47.20
  -4  -3   8  374.06   24.00
   4  -3  -8  338.77   28.80
  -4  -3   8  365.26   26.30
  -4   3   8  330.87   28.80
   4   3  -8  340.37   22.20
  -4   3   8  337.87   30.40
   4   3  -8  362.76   24.70
  -3  -3   8   39.90   10.00
  -3  -3   8   67.79   12.40
   3  -3  -8   74.79   13.90
   3   3  -8   46.60   10.90
  -3   3   8   32.10   13.20
  -3   3   8   24.60   12.30
   3   3  -8   43.20    9.90
   2  -3  -8   57.19   13.10
  -2  -3   8   96.29   13.70
  -2  -3   8   88.59   11.60
  -2   3   8   78.49   14.30
  -2   3   8   70.49   13.00
   2   3  -8   94.99   12.90
   1  -3  -8   15.60   10.60
   1  -3  -8   29.70   10.20
  -1  -3   8    1.90    8.40
  -1  -3   8   21.50   10.10
   1   3  -8   16.10   10.10
   1   3  -8   13.50    8.90
  -1   3   8   22.30   11.80
   0  -3   8   33.60   10.20
   0   3  -8   24.90   11.40
   0   3   8   43.00   11.30
   0   3   8   24.30   10.90
   0   3  -8   22.50    9.40
  -1  -3  -8   13.80   10.20
   1  -3   8    4.30    8.80
   1  -3   8    0.30   10.30
  -1  -3  -8    0.40   10.50
   1   3   8  -15.10   10.50
  -1   3  -8    1.60    8.60
  -1   3  -8   13.10   10.20
   2  -3   8  160.58   19.90
   2  -3   8  142.29   18.90
  -2  -3  -8  167.98   21.20
  -2  -3  -8  167.18   20.30
   2   3   8  192.48   19.70
  -2   3  -8  142.89   18.30
   2   3   8  176.18   23.40
  -3  -3  -8   93.89   16.60
  -3  -3  -8   95.09   18.00
   3  -3   8   57.59   14.90
   3  -3   8   61.39   17.40
  -3   3  -8   77.19   16.30
   3   3   8  112.69   16.00
   3   3   8   55.39   17.10
  -3   3  -8   84.99   17.00
   3  -4  -8  970.30   47.40
   3  -4  -8  930.11   48.90
  -3  -4   8  943.51   43.40
  -3   4   8  890.51   47.60
  -3   4   8  959.70   47.90
   3   4  -8  870.41   41.40
   3   4  -8  902.91   42.60
   2  -4  -8  818.92   43.40
  -2  -4   8  904.31   41.10
   2  -4  -8  850.11   44.10
  -2   4   8  829.12   44.30
   2   4  -8  820.72   41.00
  -2   4   8  806.32   44.20
   2   4  -8  897.31   40.60
   1  -4  -8  980.10   49.10
  -1  -4   8 1001.80   45.80
   1  -4  -8  948.71   48.00
  -1  -4   8 1003.60   47.40
  -1   4   8  960.90   48.40
  -1   4   8  931.71   47.80
   1   4  -8 1027.10   45.80
   1   4  -8  964.20   46.20
   0  -4   8 1422.36   64.59
   0  -4   8 1438.96   63.39
   0  -4  -8 1531.65   66.19
   0   4   8 1411.66   65.09
   0   4   8 1446.76   65.79
   0   4  -8 1537.45   64.19
   0   4  -8 1397.56   64.19
   1  -4   8 1069.09   52.29
  -1  -4  -8 1138.89   54.69
  -1  -4  -8 1163.38   53.99
   1  -4   8 1123.89   53.79
  -1   4  -8 1134.99   52.69
  -1   4  -8 1088.19   53.39
   1   4   8 1131.09   54.09
   2  -4   8  801.52   46.00
  -2  -4  -8  820.92   49.60
   2  -4   8  805.32   43.40
  -2  -4  -8  819.42   44.80
   2   4   8  827.32   43.80
  -2   4  -8  790.72   43.60
   2   4   8  887.61   45.20
   2  -5  -8   19.90   13.20
   2  -5  -8   39.10   14.10
  -2  -5   8   18.00    9.30
  -2  -5   8   16.80   12.10
   2   5  -8   29.80   10.30
   2   5  -8   24.80   10.40
  -2   5   8   30.60   14.30
  -2   5   8   24.30   13.70
   1  -5  -8   28.40   12.90
  -1  -5   8   38.10   10.60
  -1  -5   8   19.40   11.70
   1  -5  -8    6.50   11.90
   1   5  -8   45.70   11.50
   1   5  -8   16.00   10.60
  -1   5   8   20.70   12.60
  -1   5   8   12.10   13.30
   0  -5   8    5.20   11.30
   0  -5  -8   18.00   13.80
   0  -5   8    4.30   10.50
   0  -5  -8    1.20   11.80
   0   5   8    4.00   13.10
   0   5  -8    3.40   11.10
   0   5  -8   12.20   10.50
   0   5   8    8.50   11.80
  -1  -5  -8   13.10   12.50
   1  -5   8   17.80   13.20
  -1  -5  -8    7.30   13.50
   1  -5   8   12.30   11.40
  -1   5  -8   12.10   12.80
   1   5   8    2.90   12.60
  -1   5  -8   35.60   12.30
   0  -6  -8 1347.97   63.09
   0   6   8 1230.58   62.19
   0   6  -8 1295.07   58.49
  -3   0   9  364.36   27.40
   3   0  -9  361.16   28.50
  -3   0   9  351.46   26.80
   3   0  -9  402.26   28.90
  -2   0   9  265.17   24.60
  -2   0   9  233.68   22.00
   2   0  -9  270.77   24.40
   2   0  -9  240.58   21.40
   1   0  -9  298.67   24.60
   1   0  -9  331.47   24.80
  -1   0   9  374.36   25.40
  -1   0   9  312.17   26.30
   0   0  -9  244.28   22.30
   0   0   9  216.78   22.90
   0   0   9  222.38   21.30
   1   0   9   18.90   12.30
  -1   0  -9   21.80   11.00
  -1   0  -9   38.20   13.00
   1   0   9   12.10   13.10
  -2   0  -9    6.90   13.40
  -2   0  -9   20.30   12.40
   2   0   9   11.20   14.20
   2   0   9    4.20   11.60
  -3  -1   9  594.24   34.60
   3  -1  -9  490.55   34.70
  -3  -1   9  598.64   34.60
   3  -1  -9  549.25   34.70
  -3   1   9  559.84   35.90
  -3   1   9  549.65   35.90
   3   1  -9  593.24   34.10
   3   1  -9  608.94   34.70
  -2  -1   9  713.83   38.30
   2  -1  -9  752.02   38.90
  -2  -1   9  675.53   37.30
   2  -1  -9  663.33   37.90
  -2   1   9  699.43   38.60
   2   1  -9  720.13   38.20
  -2   1   9  648.84   37.90
   2   1  -9  719.73   37.10
   1  -1  -9  819.92   43.20
  -1  -1   9  819.12   42.70
  -1  -1   9  867.61   42.50
  -1   1   9  798.92   43.30
  -1   1   9  874.31   43.60
   1   1  -9  812.62   41.50
   1   1  -9  899.81   42.70
   0  -1  -9 1056.59   50.39
   0  -1   9 1050.09   50.09
   0  -1  -9 1085.29   50.69
   0  -1   9 1039.20   50.69
   0   1  -9 1033.20   49.90
   0   1   9 1009.20   55.89
   0   1   9 1071.39   50.99
   0   1  -9 1026.10   50.69
   1  -1   9 1239.58   57.49
  -1  -1  -9 1233.08   58.29
  -1  -1  -9 1247.08   57.69
   1   1   9 1258.27   59.49
   1   1   9 1210.68   57.49
  -1   1  -9 1181.98   56.79
  -1   1  -9 1239.18   58.29
   2  -1   9  875.01   48.20
  -2  -1  -9  997.70   50.29
  -2  -1  -9  993.70   49.20
   2  -1   9  950.50   50.29
   2   1   9  975.50   51.49
  -2   1  -9  942.51   49.70
   2   1   9  955.80   49.10
  -2   1  -9  961.00   50.49
  -3  -2   9  406.76   28.70
  -3  -2   9  426.16   29.00
   3  -2  -9  471.35   29.20
   3  -2  -9  374.96   32.30
  -3   2   9  349.37   30.80
   3   2  -9  419.96   29.40
  -3   2   9  416.16   30.40
  -2  -2   9  251.27   23.40
  -2  -2   9  242.08   22.10
   2  -2  -9  190.48   24.90
   2   2  -9  272.37   22.20
  -2   2   9  244.58   23.50
  -2   2   9  234.38   26.40
   2   2  -9  242.58   23.20
   1  -2  -9  297.17   24.80
   1  -2  -9  259.17   24.80
  -1  -2   9  298.67   23.20
  -1  -2   9  313.87   24.40
  -1   2   9  324.27   25.60
   1   2  -9  341.77   25.90
   1   2  -9  310.87   24.40
  -1   2   9  301.07   37.80
   0  -2   9  204.88   21.60
   0  -2  -9  180.58   21.70
   0  -2   9  174.18   22.30
   0   2   9  227.08   22.80
   0   2  -9  193.88   19.60
   0   2  -9  218.98   23.40
   0   2   9  167.48   22.40
   1  -2   9   13.00   12.00
  -1  -2  -9   40.80   13.30
  -1  -2  -9   14.90   12.70
   1  -2   9   23.20   13.40
   1   2   9    9.00   12.90
  -1   2  -9   27.60   13.10
   1   2   9   26.00   14.00
   2  -2   9   10.50   16.00
  -2  -2  -9   12.60   13.10
  -2  -2  -9   15.30   13.90
   2  -2   9   12.10   12.20
   2   2   9   32.90   15.00
  -2   2  -9   18.30   14.80
   2   2   9    5.60   14.80
  -2   2  -9   66.49   17.70
  -2  -3   9  827.22   40.90
   2  -3  -9  740.13   41.60
  -2  -3   9  827.52   40.50
   2  -3  -9  647.34   41.40
  -2   3   9  719.33   42.30
   2   3  -9  764.32   39.90
   2   3  -9  777.62   40.40
  -2   3   9  680.83   41.50
  -1  -3   9  600.34   36.20
   1  -3  -9  560.94   36.90
  -1  -3   9  696.73   35.60
   1  -3  -9  558.24   39.80
   1   3  -9  625.04   35.00
  -1   3   9  620.64   37.20
  -1   3   9  580.14   37.00
   1   3  -9  613.54   35.20
   0  -3  -9 1089.49   52.39
   0  -3  -9 1015.80   51.99
   0  -3   9 1012.90   50.79
   0  -3   9 1030.60   49.90
   0   3  -9  982.90   48.80
   0   3   9 1032.50   52.59
   0   3   9 1008.40   51.59
   0   3  -9 1029.50   50.89
   1  -3   9  716.23   43.10
  -1  -3  -9  776.12   43.00
  -1  -3  -9  731.83   41.90
   1  -3   9  704.63   40.10
   1   3   9  739.43   43.70
   1   3   9  843.92   46.70
  -1   3  -9  756.22   43.30
  -1   3  -9  714.83   40.10
   1  -4  -9  205.78   26.70
  -1  -4   9  241.08   22.80
  -1  -4   9  253.77   24.00
   1  -4  -9  232.88   25.50
   1   4  -9  206.48   26.10
   1   4  -9  226.08   23.50
  -1   4   9  239.58   26.50
  -1   4   9  164.28   21.90
   0  -4   9   83.19   14.90
   0  -4   9   74.89   17.10
   0  -4  -9   79.39   17.00
   0  -4  -9   96.09   17.00
   0   4  -9   78.29   16.60
   0   4  -9   94.19   15.30
   0   4   9   90.09   17.20
   0   4   9  112.09   18.70
   1   0 -10  457.85   32.40
  -1   0  10  452.35   34.50
  -1   0  10  424.76   31.80
   0   0  10  528.35   35.00
   0   0  10  491.75   34.00
   0   0 -10  473.95   33.90
   0   0 -10  529.35   33.70
   0   0   0    0.00    0.00

_computing_structure_solution     'SHELXT 2014/5 (Sheldrick, 2014)'
;
_shelx_hkl_checksum                63413
_olex2_submission_special_instructions  'No special instructions were received'
