# Supplementary material for: Order–disorder transition of a rigid cage cation embedded in a cubic perovskite
Source: Nat Commun. 2021 Jun 10;12:3548. doi: 10.1038/s41467-021-23917-z (PMC8192939; doi:10.1038/s41467-021-23917-z)
Supplement: Supplementary file 4 — Dataset 2 [file 41467_2021_23917_MOESM4_ESM.cif]

data_mo_szf_29a3_280k_0ma_pl
_audit_creation_date               2020-12-09
_audit_creation_method
;
Olex2 1.3
(compiled 2020.11.12 svn.r5f609507 for OlexSys, GUI svn.r6226)
;
_shelx_SHELXL_version_number       '2018/3'
_audit_contact_author_address      ?
_audit_contact_author_email        ?
_audit_contact_author_name         ''
_audit_contact_author_phone        ?
_publ_contact_author_id_orcid      ?
_publ_section_references
;
Dolomanov, O.V., Bourhis, L.J., Gildea, R.J, Howard, J.A.K. & Puschmann, H.
 (2009), J. Appl. Cryst. 42, 339-341.

Sheldrick, G.M. (2015). Acta Cryst. A71, 3-8.

Sheldrick, G.M. (2015). Acta Cryst. C71, 3-8.
;
_chemical_name_common              ?
_chemical_name_systematic          ?
_chemical_formula_moiety           'Mn N9, C5 H10 N'
_chemical_formula_sum              'C5 H10 Mn N10'
_chemical_formula_weight           265.17
_chemical_melting_point            ?
loop_
  _atom_type_symbol
  _atom_type_description
  _atom_type_scat_dispersion_real
  _atom_type_scat_dispersion_imag
  _atom_type_scat_source
 'C' 'C' 0.0033 0.0016 'International Tables Vol C Tables 4.2.6.8 and 6.1.1.4'
 'H' 'H' 0.0000 0.0000 'International Tables Vol C Tables 4.2.6.8 and 6.1.1.4'
 'Mn' 'Mn' 0.3368 0.7283 'International Tables Vol C Tables 4.2.6.8 and 6.1.1.4'
 'N' 'N' 0.0061 0.0033 'International Tables Vol C Tables 4.2.6.8 and 6.1.1.4'

_shelx_space_group_comment
;
The symmetry employed for this shelxl refinement is uniquely defined
by the following loop, which should always be used as a source of
symmetry information in preference to the above space-group names.
They are only intended as comments.
;
_space_group_crystal_system        'orthorhombic'
_space_group_IT_number             62
_space_group_name_H-M_alt          'P n m a'
_space_group_name_Hall             '-P 2ac 2n'
loop_
  _space_group_symop_operation_xyz
 'x, y, z'
 '-x+1/2, -y, z+1/2'
 'x+1/2, -y+1/2, -z+1/2'
 '-x, y+1/2, -z'
 '-x, -y, -z'
 'x-1/2, y, -z-1/2'
 '-x-1/2, y-1/2, z-1/2'
 'x, -y-1/2, z'

_cell_length_a                     8.8386(9)
_cell_length_b                     12.6939(15)
_cell_length_c                     9.1599(10)
_cell_angle_alpha                  90
_cell_angle_beta                   90
_cell_angle_gamma                  90
_cell_volume                       1027.7(2)
_cell_formula_units_Z              4
_cell_measurement_reflns_used      3920
_cell_measurement_temperature      280.15
_cell_measurement_theta_max        27.10
_cell_measurement_theta_min        2.74
_shelx_estimated_absorpt_T_max     ?
_shelx_estimated_absorpt_T_min     ?
_exptl_absorpt_coefficient_mu      1.277
_exptl_absorpt_correction_T_max    0.7455
_exptl_absorpt_correction_T_min    0.6030
_exptl_absorpt_correction_type     multi-scan
_exptl_absorpt_process_details
;
SADABS-2016/2 (Bruker,2016/2) was used for absorption correction.
wR2(int) was 0.0663 before and 0.0540 after correction.
The Ratio of minimum to maximum transmission is 0.8089.
The \l/2 correction factor is Not present.
;
_exptl_absorpt_special_details     ?
_exptl_crystal_colour              'clear light colourless'
_exptl_crystal_density_diffrn      1.714
_exptl_crystal_density_meas        ?
_exptl_crystal_density_method      ?
_exptl_crystal_description         block
_exptl_crystal_F_000               540
_exptl_crystal_size_max            ?
_exptl_crystal_size_mid            ?
_exptl_crystal_size_min            ?
_exptl_transmission_factor_max     ?
_exptl_transmission_factor_min     ?
_diffrn_reflns_av_R_equivalents    0.0660
_diffrn_reflns_av_unetI/netI       0.0265
_diffrn_reflns_Laue_measured_fraction_full  0.991
_diffrn_reflns_Laue_measured_fraction_max  0.991
_diffrn_reflns_limit_h_max         11
_diffrn_reflns_limit_h_min         -11
_diffrn_reflns_limit_k_max         16
_diffrn_reflns_limit_k_min         -16
_diffrn_reflns_limit_l_max         11
_diffrn_reflns_limit_l_min         -11
_diffrn_reflns_number              14307
_diffrn_reflns_point_group_measured_fraction_full  0.991
_diffrn_reflns_point_group_measured_fraction_max  0.991
_diffrn_reflns_theta_full          25.242
_diffrn_reflns_theta_max           27.121
_diffrn_reflns_theta_min           2.742
_diffrn_ambient_temperature        280.15
_diffrn_detector_area_resol_mean   ?
_diffrn_measured_fraction_theta_full  0.991
_diffrn_measured_fraction_theta_max  0.991
_diffrn_measurement_device_type    'Bruker APEX-II CCD'
_diffrn_measurement_method         '\f and \w scans'
_diffrn_radiation_type             MoK\a
_diffrn_radiation_wavelength       0.71073
_diffrn_source                     ?
_diffrn_source_current             30.0
_diffrn_source_power               1.5
_diffrn_source_voltage             50.0
_diffrn_standards_number           0
_reflns_Friedel_coverage           0.000
_reflns_Friedel_fraction_full      .
_reflns_Friedel_fraction_max       .
_reflns_number_gt                  880
_reflns_number_total               1178
_reflns_special_details
;
 Reflections were merged by SHELXL according to the crystal
 class for the calculation of statistics and refinement.
 
 _reflns_Friedel_fraction is defined as the number of unique
 Friedel pairs measured divided by the number that would be
 possible theoretically, ignoring centric projections and
 systematic absences.
;
_reflns_threshold_expression       'I > 2\s(I)'
_computing_cell_refinement         'SAINT v8.37A (Bruker, 2015)'
_computing_data_collection         ?
_computing_data_reduction          'SAINT v8.37A (Bruker, 2015)'
_computing_molecular_graphics      'Olex2 1.3 (Dolomanov et al., 2009)'
_computing_publication_material    'Olex2 1.3 (Dolomanov et al., 2009)'
_computing_structure_refinement    'SHELXL 2018/3 (Sheldrick, 2015)'
_computing_structure_solution      'SHELXT 2018/2 (Sheldrick, 2018)'
_refine_diff_density_max           0.562
_refine_diff_density_min           -0.479
_refine_diff_density_rms           0.096
_refine_ls_extinction_coef         .
_refine_ls_extinction_method       none
_refine_ls_goodness_of_fit_ref     1.175
_refine_ls_hydrogen_treatment      mixed
_refine_ls_matrix_type             full
_refine_ls_number_parameters       85
_refine_ls_number_reflns           1178
_refine_ls_number_restraints       1
_refine_ls_R_factor_all            0.0717
_refine_ls_R_factor_gt             0.0573
_refine_ls_restrained_S_all        1.175
_refine_ls_shift/su_max            0.000
_refine_ls_shift/su_mean           0.000
_refine_ls_structure_factor_coef   Fsqd
_refine_ls_weighting_details      
 'w=1/[\s^2^(Fo^2^)+(0.0789P)^2^+1.6710P] where P=(Fo^2^+2Fc^2^)/3'
_refine_ls_weighting_scheme        calc
_refine_ls_wR_factor_gt            0.1632
_refine_ls_wR_factor_ref           0.1754
_refine_special_details            ?
_olex2_refinement_description
;
1. Fixed Uiso
 At 1.2 times of:
  All C(H) groups, All C(H,H) groups, All N(H) groups
2. Restrained distances
 C3-H3 \\sim C2-H2
 with sigma of 0.02
3.a Riding coordinates:
 N1(H1), C1(H1A), C3(H3)
3.b Secondary CH2 refined with riding coordinates:
 C4(H4A,H4B)
;
_atom_sites_solution_hydrogens     mixed
_atom_sites_solution_primary       dual
_atom_sites_solution_secondary     ?
loop_
  _atom_site_label
  _atom_site_type_symbol
  _atom_site_fract_x
  _atom_site_fract_y
  _atom_site_fract_z
  _atom_site_U_iso_or_equiv
  _atom_site_adp_type
  _atom_site_occupancy
  _atom_site_site_symmetry_order
  _atom_site_calc_flag
  _atom_site_refinement_flags_posn
  _atom_site_refinement_flags_adp
  _atom_site_refinement_flags_occupancy
  _atom_site_disorder_assembly
  _atom_site_disorder_group
 Mn01 Mn 0.500000 0.000000 0.000000 0.0291(3) Uani 1 2 d S . P . .
 N002 N 0.7277(4) 0.0155(3) -0.2646(4) 0.0510(10) Uani 1 1 d . . . . .
 N003 N 0.4297(8) 0.1616(3) 0.0374(7) 0.0898(17) Uani 1 1 d . . . . .
 N004 N 0.6492(5) 0.0560(4) -0.1793(5) 0.0646(11) Uani 1 1 d . . . . .
 N005 N 0.6965(6) 0.0253(5) 0.1506(6) 0.0853(16) Uani 1 1 d . . . . .
 N009 N 0.4380(6) 0.250000 0.0370(5) 0.0406(10) Uani 1 2 d S T P . .
 N1 N 0.8049(6) 0.250000 -0.0395(7) 0.0579(14) Uani 1 2 d S T P . .
 H1 H 0.739579 0.296300 -0.047860 0.069 Uiso 1 1 d R U . . .
 C1 C 0.9270(9) 0.250000 -0.1546(9) 0.0670(19) Uani 1 2 d S T P . .
 H1A H 0.925853 0.187930 -0.218408 0.080 Uiso 1 1 d R U . . .
 C2 C 1.0616(8) 0.250000 -0.0594(9) 0.0590(17) Uani 1 2 d DS T P . .
 C3 C 0.8973(10) 0.250000 0.0919(8) 0.081(3) Uani 1 2 d DS T P . .
 H3 H 0.824085 0.250000 0.168912 0.097 Uiso 1 2 d DR U P . .
 C4 C 1.0172(8) 0.1691(9) 0.0508(11) 0.120(4) Uani 1 1 d . . . . .
 H4A H 1.092353 0.155902 0.125825 0.144 Uiso 1 1 calc R U . . .
 H4B H 0.977806 0.104153 0.010057 0.144 Uiso 1 1 calc R U . . .
 H2 H 1.163(4) 0.250000 -0.095(10) 0.10(3) Uiso 1 2 d DS . P . .

loop_
  _atom_site_aniso_label
  _atom_site_aniso_U_11
  _atom_site_aniso_U_22
  _atom_site_aniso_U_33
  _atom_site_aniso_U_23
  _atom_site_aniso_U_13
  _atom_site_aniso_U_12
 Mn01 0.0316(5) 0.0203(4) 0.0353(5) 0.0004(2) 0.0009(3) 0.0006(3)
 N002 0.0417(18) 0.064(2) 0.047(2) 0.0144(18) 0.0065(18) -0.0075(17)
 N003 0.121(5) 0.030(2) 0.118(4) -0.007(2) 0.016(4) 0.021(3)
 N004 0.066(3) 0.065(3) 0.063(2) 0.018(2) 0.022(2) -0.001(2)
 N005 0.064(3) 0.107(4) 0.085(3) -0.003(3) -0.032(3) -0.006(3)
 N009 0.046(3) 0.031(2) 0.044(2) 0.000 0.003(2) 0.000
 N1 0.039(3) 0.049(3) 0.085(4) 0.000 0.006(3) 0.000
 C1 0.060(4) 0.079(5) 0.062(4) 0.000 0.005(4) 0.000
 C2 0.041(3) 0.075(5) 0.060(4) 0.000 0.007(3) 0.000
 C3 0.071(5) 0.125(8) 0.046(4) 0.000 0.004(4) 0.000
 C4 0.075(4) 0.157(9) 0.128(6) 0.079(7) 0.006(4) 0.038(5)

_geom_special_details
;
 All esds (except the esd in the dihedral angle between two l.s. planes)
 are estimated using the full covariance matrix.  The cell esds are taken
 into account individually in the estimation of esds in distances, angles
 and torsion angles; correlations between esds in cell parameters are only
 used when they are defined by crystal symmetry.  An approximate (isotropic)
 treatment of cell esds is used for estimating esds involving l.s. planes.
;
loop_
  _geom_bond_atom_site_label_1
  _geom_bond_atom_site_label_2
  _geom_bond_distance
  _geom_bond_site_symmetry_2
  _geom_bond_publ_flag
 Mn01 N003 2.170(4) . ?
 Mn01 N003 2.170(4) 5_655 ?
 Mn01 N004 2.223(4) 5_655 ?
 Mn01 N004 2.223(4) . ?
 Mn01 N005 2.241(5) . ?
 Mn01 N005 2.241(5) 5_655 ?
 N002 N004 1.164(5) . ?
 N002 N005 1.149(6) 2_654 ?
 N003 N009 1.125(4) . ?
 N1 H1 0.8271 . ?
 N1 H1 0.8272 8_565 ?
 N1 C1 1.508(10) . ?
 N1 C3 1.455(10) . ?
 C1 H1A 0.9813 . ?
 C1 H1A 0.9813 8_565 ?
 C1 C2 1.474(11) . ?
 C2 C3 2.008(11) . ?
 C2 C4 1.493(9) 8_565 ?
 C2 C4 1.493(10) . ?
 C2 H2 0.95(2) . ?
 C3 H3 0.9570 . ?
 C3 C4 1.523(11) 8_565 ?
 C3 C4 1.523(11) . ?
 C4 H4A 0.9700 . ?
 C4 H4B 0.9700 . ?

loop_
  _geom_angle_atom_site_label_1
  _geom_angle_atom_site_label_2
  _geom_angle_atom_site_label_3
  _geom_angle
  _geom_angle_site_symmetry_1
  _geom_angle_site_symmetry_3
  _geom_angle_publ_flag
 N003 Mn01 N003 180.0 . 5_655 ?
 N003 Mn01 N004 90.9(2) 5_655 . ?
 N003 Mn01 N004 89.1(2) 5_655 5_655 ?
 N003 Mn01 N004 89.1(2) . . ?
 N003 Mn01 N004 90.9(2) . 5_655 ?
 N003 Mn01 N005 89.4(2) 5_655 5_655 ?
 N003 Mn01 N005 90.6(2) 5_655 . ?
 N003 Mn01 N005 89.4(2) . . ?
 N003 Mn01 N005 90.6(2) . 5_655 ?
 N004 Mn01 N004 180.0 . 5_655 ?
 N004 Mn01 N005 87.1(2) 5_655 5_655 ?
 N004 Mn01 N005 92.9(2) . 5_655 ?
 N004 Mn01 N005 87.1(2) . . ?
 N004 Mn01 N005 92.9(2) 5_655 . ?
 N005 Mn01 N005 180.0 5_655 . ?
 N005 N002 N004 179.0(5) 2_654 . ?
 N009 N003 Mn01 157.5(6) . . ?
 N002 N004 Mn01 135.1(4) . . ?
 N002 N005 Mn01 143.4(5) 2_655 . ?
 N003 N009 N003 172.6(9) . 8_565 ?
 H1 N1 H1 90.6 . 8_565 ?
 C1 N1 H1 115.8(2) . 8_565 ?
 C1 N1 H1 115.8 . . ?
 C3 N1 H1 117.9 . . ?
 C3 N1 H1 117.9(3) . 8_565 ?
 C3 N1 C1 100.2(6) . . ?
 N1 C1 H1A 114.14(18) . 8_565 ?
 N1 C1 H1A 114.1 . . ?
 H1A C1 H1A 106.8 . 8_565 ?
 C2 C1 N1 99.5(6) . . ?
 C2 C1 H1A 111.1(2) . 8_565 ?
 C2 C1 H1A 111.1 . . ?
 C1 C2 C3 79.9(5) . . ?
 C1 C2 C4 100.8(5) . 8_565 ?
 C1 C2 C4 100.8(5) . . ?
 C1 C2 H2 124(6) . . ?
 C3 C2 H2 156(6) . . ?
 C4 C2 C3 48.9(4) 8_565 . ?
 C4 C2 C3 48.9(4) . . ?
 C4 C2 C4 86.9(11) 8_565 . ?
 C4 C2 H2 119(4) . . ?
 C4 C2 H2 119(4) 8_565 . ?
 N1 C3 C2 80.5(5) . . ?
 N1 C3 H3 103.3 . . ?
 N1 C3 C4 100.7(6) . . ?
 N1 C3 C4 100.7(6) . 8_565 ?
 C2 C3 H3 176.2 . . ?
 C4 C3 C2 47.6(4) . . ?
 C4 C3 C2 47.6(4) 8_565 . ?
 C4 C3 H3 130.7 . . ?
 C4 C3 H3 130.7 8_565 . ?
 C4 C3 C4 84.8(9) 8_565 . ?
 C2 C4 C3 83.5(6) . . ?
 C2 C4 H4A 114.7 . . ?
 C2 C4 H4B 114.7 . . ?
 C3 C4 H4A 114.7 . . ?
 C3 C4 H4B 114.7 . . ?
 H4A C4 H4B 111.8 . . ?

loop_
  _geom_torsion_atom_site_label_1
  _geom_torsion_atom_site_label_2
  _geom_torsion_atom_site_label_3
  _geom_torsion_atom_site_label_4
  _geom_torsion
  _geom_torsion_site_symmetry_1
  _geom_torsion_site_symmetry_2
  _geom_torsion_site_symmetry_3
  _geom_torsion_site_symmetry_4
  _geom_torsion_publ_flag
 N1 C1 C2 C3 0.000(0) . . . . ?
 N1 C1 C2 C4 44.5(5) . . . . ?
 N1 C1 C2 C4 -44.5(5) . . . 8_565 ?
 N1 C3 C4 C2 66.4(6) . . . . ?
 C1 N1 C3 C2 0.000(0) . . . . ?
 C1 N1 C3 C4 43.3(5) . . . 8_565 ?
 C1 N1 C3 C4 -43.3(5) . . . . ?
 C1 C2 C4 C3 -66.2(6) . . . . ?
 C3 N1 C1 C2 0.000(0) . . . . ?
 C4 C2 C4 C3 34.3(8) 8_565 . . . ?
 C4 C3 C4 C2 -33.6(8) 8_565 . . . ?

_shelx_res_file
;
TITL mo_szf_29a3_280k_P n a 21 R = 0.05 New:Pnma
    mo_szf_29a3_280k_0ma_pl.res
    created by SHELXL-2018/3 at 22:16:27 on 09-Dec-2020
CELL 0.71073 8.8386 12.6939 9.1599 90 90 90
ZERR 4 0.0009 0.0015 0.001 0 0 0
LATT 1
SYMM 0.5-X,-Y,0.5+Z
SYMM 0.5+X,0.5-Y,0.5-Z
SYMM -X,0.5+Y,-Z
SFAC C H Mn N
UNIT 20 40 4 40
SADI C3 H3 C2 H2

L.S. 11
PLAN  20
TEMP 7
CONF
BOND $H
MORE -1
fmap 2
acta
REM <olex2.extras>
REM <HklSrc "%.\\mo_SZF_29A3_280K_0ma.hkl">
REM </olex2.extras>

WGHT    0.078900    1.671000
FVAR       1.06313
MN01  3    0.500000    0.000000    0.000000    10.50000    0.03157    0.02031 =
         0.03530    0.00040    0.00094    0.00062
N002  4    0.727696    0.015534   -0.264577    11.00000    0.04173    0.06386 =
         0.04726    0.01443    0.00653   -0.00746
N003  4    0.429748    0.161564    0.037441    11.00000    0.12064    0.03038 =
         0.11849   -0.00680    0.01634    0.02141
N004  4    0.649164    0.055983   -0.179349    11.00000    0.06572    0.06483 =
         0.06320    0.01763    0.02165   -0.00147
N005  4    0.696548    0.025334    0.150601    11.00000    0.06447    0.10677 =
         0.08473   -0.00267   -0.03152   -0.00556
N009  4    0.437972    0.250000    0.037034    10.50000    0.04616    0.03133 =
         0.04419    0.00000    0.00281    0.00000
N1    4    0.804859    0.250000   -0.039540    10.50000    0.03945    0.04934 =
         0.08476    0.00000    0.00575    0.00000
AFIX   3
H1    2    0.739579    0.296300   -0.047860    11.00000   -1.20000
AFIX   0
C1    1    0.926983    0.250000   -0.154558    10.50000    0.06036    0.07866 =
         0.06208    0.00000    0.00508    0.00000
AFIX   3
H1A   2    0.925853    0.187930   -0.218408    11.00000   -1.20000
AFIX   0
C2    1    1.061551    0.250000   -0.059437    10.50000    0.04130    0.07536 =
         0.06029    0.00000    0.00720    0.00000
C3    1    0.897265    0.250000    0.091912    10.50000    0.07124    0.12492 =
         0.04598    0.00000    0.00390    0.00000
AFIX   3
H3    2    0.824085    0.250000    0.168912    10.50000   -1.20000
AFIX   0
C4    1    1.017210    0.169115    0.050848    11.00000    0.07532    0.15670 =
         0.12816    0.07927    0.00552    0.03755
AFIX  23
H4A   2    1.092353    0.155902    0.125825    11.00000   -1.20000
H4B   2    0.977806    0.104153    0.010057    11.00000   -1.20000
AFIX   0
H2    2    1.162582    0.250000   -0.094740    10.50000    0.09597
HKLF 4 1 1 0 0 0 0 1 0 -1 0


REM  mo_szf_29a3_280k_P n a 21 R = 0.05 New:Pnma
REM wR2 = 0.1754, GooF = S = 1.175, Restrained GooF = 1.175 for all data
REM R1 = 0.0573 for 880 Fo > 4sig(Fo) and 0.0717 for all 1178 data
REM 85 parameters refined using 1 restraints

END

WGHT      0.0789      1.6710

REM Highest difference peak  0.562,  deepest hole -0.479,  1-sigma level  0.096
Q1    1   0.5559  0.0015 -0.0649  11.00000  0.05    0.56
Q2    1   0.5673 -0.0001  0.0612  11.00000  0.05    0.54
Q3    1   0.4900  0.1710 -0.0520  11.00000  0.05    0.43
Q4    1   0.5207  0.1675  0.0763  11.00000  0.05    0.41
Q5    1   0.5159  0.2500 -0.0117  10.50000  0.05    0.38
Q6    1   1.0007  0.1498  0.0161  11.00000  0.05    0.38
Q7    1   1.0223  0.2500  0.2352  10.50000  0.05    0.32
Q8    1   0.6075 -0.0070 -0.2034  11.00000  0.05    0.28
Q9    1   1.1112  0.3226 -0.0232  11.00000  0.05    0.26
Q10   1   0.6234 -0.0003  0.2264  11.00000  0.05    0.26
Q11   1   0.7083  0.0291 -0.1363  11.00000  0.05    0.25
Q12   1   0.8999  0.3194 -0.0985  11.00000  0.05    0.25
Q13   1   0.6956 -0.0439  0.1196  11.00000  0.05    0.21
Q14   1   0.9232  0.1319 -0.0667  11.00000  0.05    0.20
Q15   1   1.0288  0.2500 -0.1583  10.50000  0.05    0.19
Q16   1   0.9004  0.2500 -0.2667  10.50000  0.05    0.19
Q17   1   0.6153  0.2500  0.1598  10.50000  0.05    0.19
Q18   1   1.1337  0.2500  0.0596  10.50000  0.05    0.19
Q19   1   1.1493  0.2500  0.1129  10.50000  0.05    0.18
Q20   1   0.8688  0.2500 -0.1082  10.50000  0.05    0.17
;
_shelx_res_checksum                78690
_shelx_hkl_file
;
   1   0   0    5.40    1.80
  -1   0   0    5.60    2.00
  -1   0   0    1.30    1.70
  -3   0   0   -6.20    4.10
  -3   0   0   -3.20    4.60
   4   0   0 6797.62  367.36
  -4   0   0 7880.31  367.66
  -4   0   0 7636.84  367.56
   5   0   0    8.90    6.50
  -5   0   0   -5.10    4.70
  -5   0   0   -6.60    4.80
   6   0   0 1198.38   71.09
  -6   0   0 1444.96   71.69
  -6   0   0 1406.46   71.79
   7   0   0    3.30    6.70
  -7   0   0   -3.80    7.40
  -7   0   0    5.20    7.20
   8   0   0  296.07   27.70
  -8   0   0  336.67   25.20
  -8   0   0  414.36   27.00
   9   0   0    6.80    9.40
  -9   0   0    7.10    8.80
  -9   0   0  -15.10    7.00
  10   0   0  456.45   32.20
  10   0   0  402.26   32.70
 -10   0   0  376.56   30.60
 -10   0   0  423.66   31.70
  11   0   0  -14.20    8.70
  11   0   0    9.60   12.20
 -11   0   0   29.80   11.30
 -11   0   0    9.00    9.70
 -11  -1   0  186.88   21.30
 -11  -1   0  194.98   20.70
  11   1   0  202.68   22.00
  11   1   0  201.18   21.50
 -10  -1   0   31.70   10.90
 -10  -1   0   35.00   10.70
  10   1   0   38.60   11.20
  10   1   0   30.10   11.30
  -9  -1   0  419.46   29.80
  -9  -1   0  409.96   29.40
   9   1   0  441.96   29.90
   9   1   0  470.65   30.20
  -8  -1   0   -5.10    6.90
  -8  -1   0    7.80    7.80
   8   1   0   -0.70    8.00
   8   1   0    1.50    7.50
  -7  -1   0 1222.88   63.29
  -7  -1   0 1183.28   63.29
   7   1   0 1165.88   63.39
   7   1   0 1118.29   62.89
  -6  -1   0   59.39    8.70
  -6  -1   0   49.90    8.80
   6   1   0   58.59    9.10
   6   1   0   60.89    8.80
  -5  -1   0 3238.48  164.48
  -5  -1   0 3341.67  164.58
  -4  -1   0   40.90    5.90
  -4  -1   0   32.70    5.70
   4   1   0   39.90    6.10
   4   1   0   33.60    5.70
  -3  -1   0 4194.98  206.88
  -3  -1   0 4185.98  206.88
  -2  -1   0  824.32   41.10
  -2  -1   0  841.52   41.20
   2   1   0  820.02   41.10
   2   1   0  789.32   41.10
   0  -1   0   -0.50    1.50
   0  -1   0   -0.40    1.50
   0   1   0   10.90    1.90
   2  -1   0  865.71   43.80
   2  -1   0  831.32   43.90
  -2   1   0  804.82   43.80
  -2   1   0  842.02   44.00
  -3   1   0 3511.45  180.48
  -3   1   0 3732.33  180.78
   4  -1   0   31.70    8.10
   4  -1   0   34.30    8.10
  -4   1   0   47.30    7.80
  -4   1   0   47.30    8.20
   5  -1   0 2368.06  136.29
  -5   1   0 3012.60  137.19
   6  -1   0   54.19   11.00
   6  -1   0   48.90   11.00
  -6   1   0   48.50   10.00
  -6   1   0   65.59   10.30
   7  -1   0 1040.30   60.19
   7  -1   0 1075.69   60.79
  -7   1   0 1089.49   59.89
  -7   1   0 1089.39   60.59
   8  -1   0   21.60   10.50
  -8   1   0   -0.70    9.00
  -8   1   0  -12.60    8.30
   9  -1   0  421.16   31.50
  -9   1   0  404.16   30.10
  -9   1   0  346.47   28.90
  10  -1   0   47.90   13.10
  10  -1   0   67.39   16.10
 -10   1   0   43.00   11.80
 -10   1   0   39.20   12.60
  11  -1   0  220.28   25.70
 -11   1   0  137.09   18.90
 -11   1   0  185.78   22.60
 -11  -2   0   10.70    8.10
  11   2   0   16.70    9.60
  11   2   0   13.20    9.00
 -10  -2   0  462.15   31.50
 -10  -2   0  451.45   31.20
  10   2   0  462.85   31.60
  10   2   0  530.15   32.60
  -9  -2   0   15.00    8.00
  -9  -2   0   10.70    8.00
   9   2   0   35.00    9.80
   9   2   0   30.00    8.70
  -8  -2   0  346.87   25.40
  -8  -2   0  343.97   23.80
   8   2   0  379.86   24.50
  -7  -2   0    9.60   10.30
  -7  -2   0    4.80    6.10
   7   2   0    0.20    5.70
   7   2   0    0.80    6.10
  -6  -2   0 1937.41   96.79
  -6  -2   0 2016.30   96.89
   6   2   0 1817.72   96.59
   6   2   0 1850.51   96.59
  -4  -2   0 6076.39  284.27
  -4  -2   0 5899.41  284.17
   4   2   0 5580.04  284.17
   4   2   0 5529.65  284.07
  -3  -2   0 1617.04   76.89
  -3  -2   0 1596.24   76.89
   3   2   0 1577.44   76.79
   3   2   0 1418.26   76.99
   1   2   0  131.79    8.20
   1   2   0  143.69    8.20
  -1   2   0  118.99   10.70
  -1   2   0  128.79   11.20
   3  -2   0 1648.54   86.69
  -3   2   0 1642.84   86.49
  -3   2   0 1752.72   86.89
   4  -2   0 4877.11  260.37
   4  -2   0 4704.03  260.47
  -4   2   0 5457.55  260.67
  -4   2   0 5850.51  261.17
   5  -2   0    5.50    7.70
   5  -2   0    1.60    7.30
  -5   2   0   16.60    7.20
  -5   2   0   11.90    7.40
   6  -2   0 1571.44   87.99
   6  -2   0 1586.34   88.39
  -6   2   0 1703.03   88.09
  -6   2   0 1747.63   88.39
   7  -2   0   13.90   10.70
   7  -2   0   15.60    9.90
  -7   2   0   10.60   10.00
  -7   2   0    2.90    7.90
   8  -2   0  341.07   28.20
   8  -2   0  290.47   27.20
  -8   2   0  324.77   27.70
  -8   2   0  359.46   27.40
   9  -2   0   23.20   11.60
   9  -2   0   11.80   13.70
  -9   2   0   31.40   11.10
  -9   2   0   10.70   11.80
  10  -2   0  489.85   38.20
  10  -2   0  462.35   38.70
 -10   2   0  421.26   34.60
 -10   2   0  436.26   33.50
  11  -2   0   13.50   13.30
  11  -2   0   11.30   13.00
 -11   2   0   26.20   14.20
 -11   2   0  -10.10   10.00
 -10  -3   0   68.99   10.00
  10   3   0  111.99   11.60
  10   3   0  104.29   11.30
  -9  -3   0  576.54   33.00
   9   3   0  569.54   33.00
  -8  -3   0   25.40    6.40
   8   3   0   24.50    9.30
   8   3   0   34.70    7.10
  -7  -3   0  487.25   28.00
  -7  -3   0  496.85   27.90
   7   3   0  503.25   27.90
   7   3   0  513.55   28.10
  -6  -3   0  154.78   11.10
  -6  -3   0  169.38   11.30
   6   3   0  156.48   11.20
   6   3   0  163.38   11.10
  -5  -3   0  769.42   39.10
  -2  -3   0  275.07   13.50
   2   3   0  225.58   12.80
  -1  -3   0 6151.98  305.17
   1   3   0 6251.87  305.17
   0  -3   0    0.70    4.30
   0  -3   0    3.00    4.50
   0   3   0    2.90    4.30
   1  -3   0 5732.03  275.37
   1  -3   0 5192.28  275.27
  -1   3   0 5385.36  276.87
  -1   3   0 5916.81  275.47
   4  -3   0 1770.92   93.09
   4  -3   0 1753.12   92.69
  -4   3   0 1835.62   92.59
  -4   3   0 1691.03   92.99
   5  -3   0  341.87   24.80
   5  -3   0  294.07   24.70
   6  -3   0  151.98   18.80
   6  -3   0  161.98   17.20
  -6   3   0  143.89   17.20
  -6   3   0  154.18   17.50
   7  -3   0  373.46   29.70
   7  -3   0  325.27   29.20
  -7   3   0  414.56   28.70
  -7   3   0  355.16   28.60
   8  -3   0   16.60   12.90
   8  -3   0   22.90   12.70
  -8   3   0   19.80   11.80
  -8   3   0   19.50   10.80
   9  -3   0  536.25   38.80
   9  -3   0  561.74   40.10
  -9   3   0  472.25   37.20
  -9   3   0  452.05   37.60
  10  -3   0  116.09   22.40
  10  -3   0   88.19   17.00
 -10   3   0   44.90   13.00
 -10   3   0   50.89   17.70
  -2  -4   0 4976.20  256.17
  -2  -4   0 5151.88  256.17
   2   4   0 5486.05  256.17
  -1  -4   0  231.08   14.90
  -1  -4   0  220.28   14.70
   1   4   0  217.18   14.70
   1   4   0  251.37   14.80
   0  -4   0 7319.47  366.56
   0  -4   0 7281.87  366.76
   0   4   0 7671.63  366.66
   1  -4   0  203.38   16.90
   1  -4   0  226.78   16.70
  -1   4   0  240.48   17.30
  -1   4   0  229.28   17.50
   2  -4   0 4174.38  233.38
   2  -4   0 4369.36  233.38
  -2   4   0 5007.80  233.88
  -2   4   0 5137.59  233.98
   3  -4   0  398.66   29.20
  -3   4   0  477.95   29.70
  -3   4   0  498.15   29.60
   4  -4   0 4448.06  241.08
   4  -4   0 4342.47  240.58
  -4   4   0 5309.27  241.48
  -4   4   0 5040.10  241.08
   5  -4   0  290.27   24.80
   5  -4   0  300.87   25.50
  -5   4   0  292.17   24.00
  -5   4   0  317.87   24.80
   6  -4   0  652.43   42.50
   6  -4   0  623.24   42.90
  -6   4   0  684.83   41.90
  -6   4   0  637.64   41.70
   7  -4   0   35.30   13.30
   7  -4   0   57.09   15.00
  -7   4   0   51.39   13.00
  -7   4   0   60.79   17.10
   8  -4   0  873.11   55.59
   8  -4   0  840.32   54.89
  -8   4   0  843.42   53.09
  -8   4   0  849.91   53.59
   9  -4   0   37.00   17.30
   9  -4   0   33.60   14.20
  -9   4   0    9.80   13.40
  -9   4   0   46.40   13.00
  10  -4   0  239.58   27.10
 -10   4   0  157.68   22.10
  -2  -5   0  538.15   29.80
  -2  -5   0  571.34   29.80
   2   5   0  558.14   29.70
  -1  -5   0 6248.77  327.47
  -1  -5   0 6538.95  327.47
   1   5   0 6920.31  327.57
   1   5   0 6796.22  327.57
   0  -5   0   -5.80    5.70
   0  -5   0    2.60    5.50
   0   5   0    4.70    5.90
   1  -5   0 6147.38  315.27
   1  -5   0 6152.48  315.57
  -1   5   0 6470.15  315.37
  -1   5   0 6595.84  315.47
   2  -5   0  555.14   34.10
   2  -5   0  574.54   34.60
  -2   5   0  552.34   33.60
  -2   5   0  535.35   33.80
   3  -5   0 1569.74   89.19
   3  -5   0 1586.44   88.59
  -3   5   0 1738.23   88.39
  -3   5   0 1763.12   88.79
   4  -5   0  186.88   20.80
   4  -5   0  215.58   20.70
  -4   5   0  195.18   19.70
  -4   5   0  205.08   19.50
   5  -5   0  485.35   34.70
   5  -5   0  446.26   34.60
  -5   5   0  508.65   34.10
  -5   5   0  486.15   33.60
   6  -5   0  219.98   23.90
   6  -5   0  252.47   25.60
  -6   5   0  202.68   22.40
  -6   5   0  214.18   23.10
   7  -5   0 1145.39   68.09
   7  -5   0 1053.19   73.79
  -7   5   0 1267.57   72.99
  -7   5   0 1053.49   65.99
   8  -5   0  140.59   21.20
   8  -5   0  150.68   23.30
  -8   5   0  107.89   18.50
  -8   5   0  165.58   21.00
   9  -5   0  194.88   25.50
   9  -5   0  179.58   26.10
  -9   5   0  138.59   21.70
  -9   5   0  167.08   22.30
  10  -5   0    0.80   14.80
  10  -5   0  -16.00   12.10
 -10   5   0   10.80   13.40
 -10   5   0   -3.70   11.50
  -3  -6   0  112.69    8.40
  -3  -6   0  126.69    8.60
   3   6   0  124.39    8.00
   3   6   0  114.99    7.90
  -2  -6   0 1768.12  100.59
  -2  -6   0 2029.10  100.69
   2   6   0 2186.28  100.79
  -1  -6   0  223.58   16.50
  -1  -6   0  217.68   17.10
   1   6   0  221.58   16.80
   1   6   0  257.37   17.20
   0  -6   0 2318.57  124.09
   0  -6   0 2443.06  124.09
   0   6   0 2526.15  124.09
   1  -6   0  199.98   19.10
   1  -6   0  238.48   19.00
  -1   6   0  218.28   17.80
  -1   6   0  213.78   18.70
   2  -6   0 1800.42   96.29
   2  -6   0 1749.03   96.39
  -2   6   0 1852.91   96.19
  -2   6   0 1881.01   96.19
   3  -6   0  161.78   17.90
   3  -6   0  142.09   17.40
  -3   6   0  113.39   15.90
  -3   6   0  136.79   16.30
   4  -6   0  447.06   34.00
   4  -6   0  430.46   32.20
  -4   6   0  463.25   32.70
  -4   6   0  521.65   33.50
   5  -6   0  -22.50   10.40
   5  -6   0   15.60   11.30
  -5   6   0    3.90   10.30
  -5   6   0    7.50   10.90
   6  -6   0 1690.23   92.99
   6  -6   0 1605.24   91.89
  -6   6   0 1592.34   90.59
  -6   6   0 1608.44   90.59
   7  -6   0   -1.50   11.60
   7  -6   0    7.80   15.40
  -7   6   0   14.40   11.00
  -7   6   0   -0.10   11.00
   8  -6   0  158.38   25.00
   8  -6   0  203.08   26.10
  -8   6   0  157.38   22.80
  -8   6   0  207.98   24.40
   9  -6   0   22.50   14.30
   9  -6   0   32.70   15.80
  -9   6   0   24.00   13.80
  -9   6   0   10.60   11.80
  -3  -7   0  693.73   36.70
  -3  -7   0  702.43   36.80
   3   7   0  701.13   36.30
   3   7   0  689.03   36.20
  -2  -7   0   41.30    7.60
   2   7   0   38.10    7.30
  -1  -7   0 1826.12   99.49
  -1  -7   0 1977.00   99.59
   1   7   0 1890.61   99.19
   1   7   0 2018.80   99.49
   0  -7   0    2.80    7.90
   0  -7   0   -2.60    7.10
   0   7   0  -12.90    5.90
   1  -7   0 1821.72  100.19
   1  -7   0 1916.71   99.99
  -1   7   0 1920.51   99.49
  -1   7   0 1909.41   99.79
   2  -7   0   30.30   11.10
   2  -7   0   40.40   11.50
  -2   7   0   49.20   12.10
  -2   7   0   44.90   10.80
   3  -7   0  648.34   41.50
   3  -7   0  633.54   41.90
  -3   7   0  622.74   40.60
  -3   7   0  622.34   40.60
   4  -7   0  106.69   17.50
   4  -7   0  121.39   18.30
  -4   7   0  101.09   16.40
  -4   7   0  104.19   16.40
   5  -7   0 1394.86   81.69
   5  -7   0 1526.45   83.49
  -5   7   0 1412.76   80.19
  -5   7   0 1298.07   79.49
   6  -7   0   64.39   20.90
   6  -7   0   10.50   12.90
  -6   7   0    8.20   11.90
   7  -7   0  189.48   25.60
   7  -7   0  166.38   24.40
  -7   7   0  177.58   23.60
  -7   7   0  146.99   21.60
   8  -7   0   45.50   17.40
   8  -7   0   26.00   14.80
  -8   7   0   40.90   15.00
  -8   7   0   13.20   13.80
   9  -7   0  285.17   33.10
   9  -7   0  291.07   34.20
  -9   7   0  228.58   29.60
  -9   7   0  276.67   30.50
  -3  -8   0   30.30    6.20
   3   8   0   31.70    5.30
   3   8   0   26.90    5.40
  -2  -8   0  370.46   22.90
  -2  -8   0  342.37   22.50
   2   8   0  271.27   24.00
  -1  -8   0  180.58   16.70
  -1  -8   0  129.09   14.70
   1   8   0  133.19   14.90
   0  -8   0  494.55   34.70
   0  -8   0  539.55   34.00
   0   8   0  572.44   34.50
   1  -8   0  132.39   16.60
   1  -8   0  117.69   16.00
  -1   8   0  145.29   16.30
  -1   8   0  119.09   18.50
   2  -8   0  293.07   26.50
   2  -8   0  305.17   27.00
  -2   8   0  358.76   26.50
  -2   8   0  310.07   26.10
   3  -8   0   46.80   13.80
   3  -8   0   33.10   12.70
  -3   8   0   46.00   14.30
  -3   8   0   46.00   13.10
   4  -8   0 1185.68   68.19
   4  -8   0 1143.09   67.79
  -4   8   0 1031.80   65.59
  -4   8   0 1117.59   66.29
   5  -8   0   32.20   14.50
   5  -8   0   46.70   15.50
  -5   8   0   19.10   13.00
  -5   8   0   53.19   14.30
   6  -8   0  258.47   28.30
   6  -8   0  203.58   26.90
  -6   8   0  185.78   24.60
  -6   8   0  207.48   25.00
   7  -8   0  -27.70   11.50
   7  -8   0   18.30   15.30
  -7   8   0   11.30   12.90
  -7   8   0    3.10   12.50
   8  -8   0  287.47   34.00
   8  -8   0  317.57   35.00
  -8   8   0  239.48   29.70
  -8   8   0  274.07   30.10
  -3  -9   0  983.30   49.10
  -3  -9   0  922.51   48.80
   3   9   0  869.61   48.10
   3   9   0  895.51   48.20
  -2  -9   0   24.40    8.30
  -2  -9   0   10.20    7.40
  -1  -9   0  455.95   29.70
  -1  -9   0  420.86   29.40
   1   9   0  415.86   29.00
   0  -9   0   -0.90    9.30
   0  -9   0   -0.90    8.70
   0   9   0    3.60    7.80
   1  -9   0  463.55   34.40
   1  -9   0  491.45   34.20
  -1   9   0  428.96   31.60
   2  -9   0   11.80   12.90
   2  -9   0   21.00   11.80
  -2   9   0   -5.30    8.80
  -2   9   0   23.20   11.80
   3  -9   0  976.70   57.79
   3  -9   0  864.31   56.69
  -3   9   0  912.31   56.49
  -3   9   0  855.41   55.19
   4  -9   0    0.00   11.60
   4  -9   0   26.20   14.40
  -4   9   0   21.60   12.50
  -4   9   0  -14.80    9.70
   5  -9   0  215.18   27.70
   5  -9   0  210.88   26.60
  -5   9   0  211.68   25.00
  -5   9   0  209.28   25.30
   6  -9   0   16.50   15.10
   6  -9   0   -3.60   14.30
  -6   9   0   10.60   13.10
  -6   9   0    1.20   11.50
   7  -9   0  191.88   27.30
   7  -9   0  193.18   28.60
  -7   9   0  154.18   23.30
  -7   9   0  203.88   26.70
  -3 -10   0   38.50    7.70
  -3 -10   0   26.60    6.90
   3  10   0   29.40    5.90
   3  10   0   36.00    6.50
  -2 -10   0  484.65   31.20
  -2 -10   0  478.15   31.50
   2  10   0  474.55   30.40
  -1 -10   0   22.50   10.80
  -1 -10   0   34.30   11.90
   1  10   0   11.40    8.70
   0 -10   0  118.79   16.40
   0 -10   0   81.49   15.50
   0  10   0   79.39   14.10
   0  10   0   94.79   14.50
   1 -10   0   35.30   13.20
   1 -10   0    7.40   11.60
  -1  10   0   36.90   10.60
  -1  10   0   40.90   11.30
   2 -10   0  494.95   36.30
   2 -10   0  450.75   35.80
  -2  10   0  438.46   35.20
  -2  10   0  456.35   35.40
   3 -10   0   45.20   17.00
   3 -10   0   28.70   13.50
  -3  10   0   13.10   11.20
  -3  10   0   29.50   12.90
   4 -10   0  148.89   23.40
   4 -10   0  129.19   20.90
  -4  10   0  124.99   19.90
  -4  10   0   95.39   18.10
   5 -10   0   -2.40   13.00
  -5  10   0  -17.80   10.50
  -5  10   0    0.50   13.10
  -3 -11   0  118.39   12.40
  -3 -11   0  103.49   15.20
   3  11   0   98.39   10.40
   3  11   0   95.49   11.40
  -2 -11   0    6.70    8.20
   2  11   0   -5.10    7.00
   2  11   0   19.20    7.70
  -1 -11   0  269.97   24.80
  -1 -11   0  281.57   29.30
   0 -11   0    3.00   10.30
   0 -11   0   -2.30    9.60
   0  11   0   -8.50    7.70
   0  11   0  -32.90   12.90
   1 -11   0  242.68   25.70
   1 -11   0  242.68   26.50
  -1  11   0  221.28   24.50
   2 -11   0   15.60   13.10
   2 -11   0   10.90   12.00
  -2  11   0    5.40   10.00
  -2  11   0  -14.10    9.70
   3 -11   0  104.29   19.10
   3 -11   0  162.18   23.00
  -3  11   0  104.09   19.60
  -3  11   0  121.29   20.00
  -3  11   1   12.00   13.20
  -3  11   1   18.80   13.20
   3 -11  -1   42.70   16.00
   3 -11  -1   28.20   14.90
  -2  11   1   16.00   10.40
  -2  11   1    7.90   11.20
   2 -11  -1    6.50   10.50
   2 -11  -1    2.60   12.80
  -1  11   1   12.60   11.60
   1 -11  -1   14.70   11.40
   1 -11  -1   -2.50   11.80
   0  11   1    4.80   14.60
   0  11   1    7.50    8.90
   0 -11  -1    8.40   10.90
   0 -11  -1    6.50   10.30
   1  11   1    8.90    8.50
  -1 -11  -1    1.80   16.40
  -1 -11  -1   10.70   10.20
   2  11   1   -2.20    6.70
  -2 -11  -1    9.90    7.90
   3  11   1   18.60    5.20
  -3 -11  -1   19.90    7.00
  -3 -11  -1   25.40   10.90
  -5  10   1  -19.30   10.30
   5 -10  -1  -20.90   11.50
  -4  10   1  -16.10   10.10
  -4  10   1   28.50   12.90
   4 -10  -1    4.70   12.40
   4 -10  -1    5.00   14.00
  -3  10   1   22.60   13.20
  -3  10   1   11.60   11.40
   3 -10  -1    3.80   13.00
   3 -10  -1    6.50   11.90
  -2  10   1    3.30    9.60
  -2  10   1   16.70   11.60
   2 -10  -1   23.60   12.90
   2 -10  -1   21.20   12.60
  -1  10   1   13.30    9.50
  -1  10   1   14.50   10.10
   1 -10  -1   26.30   12.50
   1 -10  -1   13.10   10.60
   0  10   1    5.20    9.00
   0  10   1   11.30    9.60
   0 -10  -1    1.10   10.80
   0 -10  -1   13.60   10.40
   1  10   1   25.70   11.80
   1  10   1    9.60    8.80
  -1 -10  -1   12.60    9.90
   2  10   1    2.70    7.40
  -2 -10  -1   12.40    8.90
  -2 -10  -1   12.60    8.30
   3  10   1    3.10    4.90
   3  10   1    7.10    4.70
  -3 -10  -1    4.70    6.00
  -3 -10  -1    0.90    5.40
  -7   9   1    6.50   13.30
  -7   9   1   22.90   13.60
   7  -9  -1   -4.60   14.10
   7  -9  -1   18.40   16.50
  -6   9   1    9.90   11.40
  -6   9   1   -2.60   11.10
   6  -9  -1    4.80   15.10
   6  -9  -1   -4.70   12.40
  -5   9   1   14.70   12.80
  -5   9   1   11.10   12.00
   5  -9  -1   18.20   14.70
   5  -9  -1   12.80   13.80
   4  -9  -1    5.20   12.70
  -3   9   1    8.30   11.00
  -3   9   1   36.80   13.60
   3  -9  -1   16.10   12.70
   3  -9  -1   23.90   14.60
  -2   9   1   -0.10    8.60
  -2   9   1   -0.70   11.10
   2  -9  -1   20.80   11.70
   2  -9  -1    1.70   10.20
  -1   9   1    0.40    8.10
   1  -9  -1    5.10   10.90
   1  -9  -1    5.90   10.70
   0   9   1    5.40    7.90
   0  -9  -1    2.90    9.00
   0  -9  -1   -0.60    8.50
   1   9   1   -7.30    6.90
  -1  -9  -1    5.20    8.30
  -1  -9  -1    3.00    8.50
   2   9   1   12.50    6.70
  -2  -9  -1   -4.90    6.90
  -2  -9  -1   15.50    7.50
   3   9   1   13.60    5.50
   3   9   1   22.10    5.50
  -3  -9  -1   29.80    6.60
  -3  -9  -1   25.00    6.90
  -8   8   1    7.50   13.60
  -8   8   1   29.10   14.10
   8  -8  -1   -9.80   14.00
   8  -8  -1   11.10   15.80
  -7   8   1   54.99   15.50
  -7   8   1   61.99   16.30
   7  -8  -1   66.59   17.20
   7  -8  -1   57.19   17.40
  -6   8   1    4.50   11.10
  -6   8   1  -11.30   10.40
   6  -8  -1   -8.60   11.80
   6  -8  -1   -4.10   12.60
  -5   8   1   26.20   12.70
  -5   8   1   23.60   12.50
   5  -8  -1   25.50   13.80
   5  -8  -1   22.20   14.50
  -4   8   1   11.10   11.70
  -4   8   1   -8.20   10.60
   4  -8  -1   12.00   12.30
   4  -8  -1    7.40   12.60
  -3   8   1   -1.10    9.70
  -3   8   1    6.60   10.20
   3  -8  -1   -8.40   11.50
   3  -8  -1   -0.50   10.30
  -2   8   1    1.50    9.30
  -2   8   1   18.00    9.90
   2  -8  -1    7.80   10.20
   2  -8  -1   -3.80    9.50
  -1   8   1  148.29   16.50
  -1   8   1  110.89   20.50
   1  -8  -1  145.49   17.80
   1  -8  -1  144.49   17.80
   0   8   1    8.50    7.40
   0   8   1   -0.50    8.50
   0  -8  -1   -5.20    8.40
   0  -8  -1   22.30    9.30
   1   8   1  141.79   14.60
   1   8   1  137.69   22.00
  -1  -8  -1  125.59   14.40
  -1  -8  -1  138.49   15.40
   2   8   1    1.30    7.20
   2   8   1   -2.80    6.70
  -2  -8  -1   10.50    7.00
  -2  -8  -1   -1.20    6.60
   3   8   1   -2.20    3.80
  -3  -8  -1   -4.60    4.50
  -9   7   1   -7.60   13.20
   9  -7  -1   23.10   16.00
   9  -7  -1    6.00   16.20
  -8   7   1  -18.50   10.80
  -8   7   1   14.30   13.00
   8  -7  -1   20.70   15.70
   8  -7  -1    0.30   12.70
  -7   7   1   11.70   12.30
  -7   7   1   24.00   13.70
   7  -7  -1   36.50   15.20
   7  -7  -1   16.60   14.50
  -6   7   1    1.80    8.60
   6  -7  -1  -15.30   11.60
   6  -7  -1   24.80   16.70
  -5   7   1   35.00   13.80
  -5   7   1   25.00   13.40
   5  -7  -1   61.59   24.00
   5  -7  -1   37.60   15.50
  -4   7   1   18.30   11.50
  -4   7   1   16.30   11.40
   4  -7  -1    8.40   11.50
   4  -7  -1   18.80   12.30
  -3   7   1    3.50    9.60
  -3   7   1    8.30    9.70
   3  -7  -1   14.40   10.80
   3  -7  -1   13.10   10.70
  -2   7   1   46.00   11.90
  -2   7   1   52.49   11.70
   2  -7  -1   62.49   12.60
   2  -7  -1   52.69   12.30
  -1   7   1   13.00    9.10
  -1   7   1   10.10    8.20
   1  -7  -1   16.40    9.40
   1  -7  -1    5.20    8.50
   0   7   1   -2.50    7.80
   0   7   1    1.70    6.70
   0  -7  -1    2.70    7.70
   0  -7  -1   -5.20    7.10
   1   7   1    7.50    7.00
   1   7   1    2.50    6.60
  -1  -7  -1   -4.00    6.90
  -1  -7  -1   15.90    7.90
   2   7   1   51.19    7.70
   2   7   1   71.39   12.00
  -2  -7  -1   64.39    8.80
   3   7   1   20.00    4.20
  -3  -7  -1   14.60    4.60
  -3  -7  -1   16.70    4.70
  -9   6   1   17.90   12.60
  -9   6   1    1.80   11.60
   9  -6  -1   20.00   15.20
   9  -6  -1   43.30   16.70
  -8   6   1   15.70   12.00
  -8   6   1  -13.30   10.60
   8  -6  -1  -10.00   10.80
   8  -6  -1    0.80   14.00
  -7   6   1   98.39   17.40
  -7   6   1  102.49   17.90
   7  -6  -1   85.69   18.40
   7  -6  -1  114.49   22.60
  -6   6   1   33.60   14.00
  -6   6   1   17.60   13.00
   6  -6  -1   49.70   16.10
   6  -6  -1   32.20   14.60
  -5   6   1   20.60    9.70
  -5   6   1   32.60   11.90
   5  -6  -1   13.80   11.60
   5  -6  -1    4.70   11.40
  -4   6   1   42.40   12.10
  -4   6   1   49.40   12.40
   4  -6  -1   56.89   14.10
   4  -6  -1   69.59   14.40
  -3   6   1   -0.50    7.90
  -3   6   1   -5.80    8.10
   3  -6  -1   -6.50    8.20
   3  -6  -1   -1.50    8.90
  -2   6   1    3.60    8.40
  -2   6   1   -9.00    7.40
   2  -6  -1    7.70    8.40
   2  -6  -1   -0.10    8.40
  -1   6   1  164.78   15.70
  -1   6   1  162.58   16.70
   1  -6  -1  182.88   16.80
   1  -6  -1  175.18   17.30
   0   6   1    2.20    6.40
   0  -6  -1    8.50    7.40
   0  -6  -1    6.70    7.20
   1   6   1  163.58   14.50
   1   6   1  186.68   14.10
  -1  -6  -1  175.18   14.40
  -1  -6  -1  179.88   14.30
   2   6   1    2.60    4.80
   2   6   1    7.40    5.00
  -2  -6  -1    5.40    5.10
  -2  -6  -1    6.90    5.70
   3   6   1   14.00    2.60
  -3  -6  -1    5.60    2.80
  -3  -6  -1   10.30    3.20
 -10   5   1   -2.20   11.10
 -10   5   1   20.80   14.00
  10  -5  -1   10.30   15.50
  10  -5  -1   36.00   16.50
  -9   5   1   -7.00   11.00
  -9   5   1    7.40   13.10
   9  -5  -1   18.20   14.80
   9  -5  -1   11.40   13.20
  -8   5   1    2.50   11.20
  -8   5   1  -18.40    9.20
   8  -5  -1    7.30   11.90
   8  -5  -1   -8.10   12.70
  -7   5   1   40.80   22.20
  -7   5   1   14.30   12.70
   7  -5  -1   35.00   19.20
   7  -5  -1   52.79   15.70
  -6   5   1   11.10   10.60
  -6   5   1    3.90   10.60
   6  -5  -1   10.30   11.50
   6  -5  -1   14.50   12.40
  -5   5   1   16.10   10.60
  -5   5   1   19.20   11.10
   5  -5  -1   26.60   12.40
   5  -5  -1   36.10   12.50
  -4   5   1   -1.60    6.70
  -4   5   1    1.50    8.60
   4  -5  -1   19.20    8.50
   4  -5  -1   -9.60    8.70
  -3   5   1   65.89   11.20
  -3   5   1   37.40   10.50
   3  -5  -1   53.09   10.70
   3  -5  -1   35.60   10.70
  -2   5   1  830.72   46.90
  -2   5   1  842.82   46.80
   2  -5  -1  816.42   47.10
   2  -5  -1  815.52   47.30
   1  -5  -1    9.50    7.60
   1  -5  -1    7.30    7.00
   0   5   1  423.86   25.10
   0  -5  -1  395.46   24.90
   0  -5  -1  401.26   25.20
  -1  -5  -1    8.70    5.30
  -1  -5  -1    7.50    5.30
   2   5   1  807.92   41.70
   2   5   1  776.02   41.70
  -2  -5  -1  820.02   42.00
  -2  -5  -1  818.92   41.90
 -10   4   1   11.10   11.30
  10  -4  -1    1.10   13.30
  -9   4   1   37.90   14.40
  -9   4   1   24.10   13.10
   9  -4  -1   32.70   14.10
   9  -4  -1   28.50   14.70
  -8   4   1  -15.80    9.90
  -8   4   1    2.30   11.00
   8  -4  -1    1.70   12.10
   8  -4  -1   24.10   14.80
  -7   4   1   81.59   18.20
  -7   4   1   41.10   13.10
   7  -4  -1   70.89   15.50
   7  -4  -1   67.79   16.20
  -6   4   1   12.60   10.50
  -6   4   1   21.70   10.90
   6  -4  -1   16.20   12.30
   6  -4  -1   20.40   11.50
  -5   4   1   -0.50    9.10
  -5   4   1  -10.70    8.00
   5  -4  -1    0.70    9.80
   5  -4  -1   16.30   10.10
  -4   4   1   11.00    9.10
  -4   4   1   14.40    8.90
   4  -4  -1   17.10    9.90
   4  -4  -1   13.40    9.50
  -3   4   1  105.39   13.40
  -3   4   1  107.19   12.90
   3  -4  -1   97.69   13.30
   3  -4  -1  114.69   14.20
  -2   4   1  100.39   11.90
  -2   4   1   97.49   11.60
   2  -4  -1  111.29   12.60
   2  -4  -1   71.09   11.50
  -1   4   1  229.48   17.30
  -1   4   1  240.38   17.20
   1  -4  -1  238.58   18.20
   1  -4  -1  249.18   17.80
   0  -4  -1    7.10    5.50
   0  -4  -1   12.90    5.60
   1   4   1  259.07   15.80
   1   4   1  245.08   15.90
  -1  -4  -1  259.47   15.70
  -1  -4  -1  244.18   15.80
   2   4   1   93.99    7.30
   2   4   1   86.49    7.20
  -2  -4  -1   84.59    7.30
  -2  -4  -1   99.19    7.40
 -10   3   1    1.10    9.10
 -10   3   1  -16.10   17.30
  10  -3  -1   22.00   13.20
  10  -3  -1    1.80   12.80
  -9   3   1   -6.90   10.20
  -9   3   1    0.30   11.20
   9  -3  -1   -0.10   10.80
   9  -3  -1   21.10   14.10
  -8   3   1   31.20   13.50
  -8   3   1   22.20   11.50
   8  -3  -1   29.60   13.60
   8  -3  -1   49.00   13.10
  -7   3   1   30.00   11.30
  -7   3   1   -0.70    9.10
   7  -3  -1    5.80   10.80
   7  -3  -1   -0.90   10.00
  -6   3   1    6.50    8.60
  -6   3   1   10.60    9.50
   6  -3  -1   19.70   11.00
   6  -3  -1    1.90    8.90
  -5   3   1  201.88   19.00
  -5   3   1  217.68   19.70
   5  -3  -1  203.38   19.60
   5  -3  -1  168.18   19.50
  -4   3   1   -3.40    7.10
  -4   3   1    2.70    7.20
   4  -3  -1   -3.60    7.40
   4  -3  -1   -0.30    7.60
  -3   3   1 2221.98  106.39
  -3   3   1 2125.59  106.89
   3  -3  -1 1777.02  106.49
   3  -3  -1 2096.79  106.29
  -2   3   1 1222.38   62.39
  -2   3   1 1158.48   64.49
   2  -3  -1 1120.39   62.29
   2  -3  -1 1208.88   62.59
  -1   3   1  974.50   47.30
   1  -3  -1  870.71   47.10
   1  -3  -1  810.72   46.90
   0  -3  -1 1720.43   86.69
   0  -3  -1 1708.13   86.69
   1   3   1  741.03   45.70
   1   3   1  999.40   45.20
  -1  -3  -1  871.61   45.00
  -1  -3  -1  909.11   45.10
   2   3   1 1186.88   58.29
   2   3   1 1164.68   58.39
  -2  -3  -1 1221.88   58.39
  -2  -3  -1 1133.19   58.39
   5   3   1  186.88   10.70
   5   3   1  184.98   10.70
  -5  -3  -1  191.98   11.00
  -5  -3  -1  191.28   11.10
   6   3   1   16.40    4.20
   6   3   1    4.50    3.80
  -6  -3  -1   13.50    4.20
  -6  -3  -1   19.00    4.20
   7   3   1    9.60    5.10
   7   3   1   -1.80    4.70
  -7  -3  -1    0.60    4.50
   8   3   1   24.60    6.80
   8   3   1   17.90    8.80
  -8  -3  -1   25.80    6.30
   9   3   1    0.70    6.20
  -9  -3  -1    3.00    5.80
  -9  -3  -1    6.70    6.20
  10   3   1    5.60    6.00
  10   3   1   13.50    7.10
 -10  -3  -1   -0.60    6.30
 -10  -3  -1   -5.40    5.30
 -11   2   1  -27.50    8.10
 -11   2   1    4.30   14.10
  11  -2  -1   11.70   14.00
  11  -2  -1    3.60   11.50
 -10   2   1   -0.60    9.10
 -10   2   1  -11.60    9.50
  10  -2  -1   -3.40   10.00
  10  -2  -1   24.70   15.00
  -9   2   1   23.10   11.90
  -9   2   1   16.50    9.90
   9  -2  -1   25.50   11.90
   9  -2  -1    7.00   12.10
  -8   2   1   43.30   12.10
  -8   2   1   19.80   10.30
   8  -2  -1   28.10   13.70
   8  -2  -1   36.20   12.90
  -7   2   1  234.38   20.90
  -7   2   1  208.28   21.20
   7  -2  -1  258.17   22.40
   7  -2  -1  216.98   22.80
  -6   2   1   11.30    8.80
  -6   2   1   23.40    9.10
   6  -2  -1   25.80   10.70
   6  -2  -1   34.10   10.20
  -5   2   1   17.30    7.10
   5  -2  -1    8.70    7.80
   5  -2  -1    8.80    8.60
  -4   2   1    0.60    7.10
  -4   2   1    3.80    7.00
   4  -2  -1   -5.50    7.00
   4  -2  -1    3.40    7.60
  -2   2   1 1579.04   80.39
  -2   2   1 1598.54   80.39
   2  -2  -1 1562.44   80.49
   2  -2  -1 1531.75   80.49
  -1   2   1  282.77   17.60
  -1   2   1  272.07   17.50
   1  -2  -1  269.87   17.10
   1  -2  -1  310.67   17.90
   0   2   1  359.36   20.20
   1   2   1  303.37   16.10
   1   2   1  292.67   16.00
  -1  -2  -1  297.87   16.20
  -1  -2  -1  302.67   16.20
   2   2   1 1371.66   67.79
  -2  -2  -1 1431.16   67.79
  -2  -2  -1 1318.97   67.79
  -3  -2  -1  217.98   13.60
  -3  -2  -1  284.87   13.70
   4   2   1    9.60    3.80
   4   2   1   13.10    3.90
  -4  -2  -1   14.70    3.90
   6   2   1   20.50    6.50
   6   2   1   19.30    5.80
  -6  -2  -1   14.90    5.50
  -6  -2  -1   22.80    6.20
   7   2   1  244.38   17.90
   7   2   1  227.78   17.70
  -7  -2  -1  233.78   17.70
   8   2   1   26.10    8.10
  -8  -2  -1   26.20    8.10
  -8  -2  -1   37.50    8.60
   9   2   1   20.90    8.50
   9   2   1   30.30    9.30
  -9  -2  -1   21.10    8.00
  10   2   1  -18.70    7.90
  10   2   1  -16.90    7.50
 -10  -2  -1    1.50    7.60
  11   2   1    0.30    8.40
  11   2   1   -5.10    8.10
 -11  -2  -1    9.60    7.90
 -11   1   1   -1.50   11.40
 -11   1   1   18.70   11.10
  11  -1  -1   23.60   13.90
 -10   1   1   17.80   10.70
 -10   1   1   -7.70    9.50
  10  -1  -1   16.20   11.30
  10  -1  -1    4.90   11.10
  -9   1   1   19.60   10.30
  -9   1   1    8.30    8.90
   9  -1  -1   19.90   11.50
  -8   1   1    6.40    9.70
  -8   1   1   -1.20    8.30
   8  -1  -1   14.90   10.30
  -7   1   1   21.50    9.10
  -7   1   1   49.99   11.00
   7  -1  -1   42.70   12.30
   7  -1  -1   32.40   11.00
  -6   1   1    5.20    7.40
  -6   1   1    0.30    6.90
   6  -1  -1   -2.10    8.00
   6  -1  -1   -4.50    7.30
  -5   1   1  783.72   44.80
  -5   1   1  823.82   44.70
   5  -1  -1  781.32   44.90
   5  -1  -1  790.32   45.10
  -4   1   1   75.39    9.30
  -4   1   1   62.59    8.80
   4  -1  -1   42.10    8.40
   4  -1  -1   57.09    9.80
  -3   1   1 2722.73  128.49
  -3   1   1 2670.23  128.39
   3  -1  -1 2519.25  128.39
   3  -1  -1 2268.67  129.59
  -2   1   1  306.47   18.60
  -2   1   1  302.47   18.20
   2  -1  -1  300.97   18.50
   2  -1  -1  274.57   18.40
  -1   1   1  254.77   15.80
  -1   1   1  283.57   16.00
   1  -1  -1  251.97   16.00
   1  -1  -1  278.67   16.00
   0   1   1   53.49    5.10
   0  -1  -1   62.59    5.60
   0  -1  -1   62.59    5.40
   1   1   1  247.38   12.60
   1   1   1  242.28   12.60
  -1  -1  -1  217.38   12.50
  -1  -1  -1  222.28   12.50
   2   1   1  294.17   16.10
   2   1   1  298.37   16.10
  -2  -1  -1  301.67   16.10
   3   1   1 2393.36  125.99
   3   1   1 2415.96  124.89
  -3  -1  -1 2591.84  125.09
  -3  -1  -1 2660.33  125.19
   4   1   1   45.00    6.50
   4   1   1   51.19    6.60
  -4  -1  -1   78.69    8.20
   5   1   1  796.72   42.80
   5   1   1  763.32   42.90
  -5  -1  -1  806.02   42.80
  -5  -1  -1  804.22   42.60
   6   1   1   12.20    6.40
   6   1   1    2.40    6.20
  -6  -1  -1    1.30    5.80
  -6  -1  -1    4.50    5.90
   7   1   1   44.40    9.30
   7   1   1   26.00    8.20
  -7  -1  -1   33.80    8.30
  -7  -1  -1   30.70    8.60
   8   1   1    8.00    8.30
   8   1   1    0.80    7.40
  -8  -1  -1    9.80    8.30
  -8  -1  -1   -3.10    7.50
   9   1   1   27.80    9.50
   9   1   1   20.40    9.50
  -9  -1  -1    1.60    7.90
  -9  -1  -1   18.10    9.20
  10   1   1   11.10    9.30
  10   1   1   -2.90   10.70
 -10  -1  -1   16.00   10.80
 -10  -1  -1   -0.90    9.10
  11   1   1    5.50    9.70
  11   1   1    9.70   10.80
 -11  -1  -1    9.70    9.90
 -11   0   1   -8.30    9.00
 -11   0   1   14.00   10.60
  11   0  -1   11.30   11.80
  11   0  -1   -1.60    9.00
 -10   0   1   46.00   12.60
 -10   0   1   26.20   11.10
  10   0  -1   26.90   11.70
  10   0  -1   20.20   12.10
  -9   0   1    7.40    8.80
  -9   0   1  -11.00    8.10
   9   0  -1   -8.80    8.10
  -8   0   1  117.19   15.30
  -8   0   1  149.99   17.10
  -7   0   1   -0.20    7.90
  -7   0   1   -1.60    6.20
   7   0  -1   -2.20    7.60
  -6   0   1   29.50    7.70
  -6   0   1   19.60    7.80
   6   0  -1   23.70    8.50
  -5   0   1   24.70    7.30
  -5   0   1   13.90    6.40
   5   0  -1    7.00    6.70
  -4   0   1  707.13   37.60
  -4   0   1  635.24   36.90
   4   0  -1  692.93   37.70
  -2   0   1 2213.58  108.89
  -2   0   1 2203.58  108.89
   2   0  -1 2125.49  108.79
  -1   0   1   12.10    2.80
  -1   0   1   19.00    3.20
   1   0  -1    8.00    2.80
   1   0   1   10.90    2.90
  -1   0  -1    9.60    2.80
   2   0   1 2143.69  107.89
  -2   0  -1 2119.09  107.79
  -2   0  -1 2232.58  107.99
   4   0   1  673.93   37.60
  -4   0  -1  706.63   37.90
  -4   0  -1  684.43   37.70
   5   0   1   10.40    5.90
  -5   0  -1    9.30    6.10
   6   0   1   28.80    8.90
  -6   0  -1   40.70    9.10
  -6   0  -1   37.10    7.80
   7   0   1    0.40    6.80
  -7   0  -1    7.10    8.30
  -7   0  -1   -3.20    7.00
   8   0   1  162.38   17.20
  -8   0  -1  111.29   14.70
  -8   0  -1  119.89   15.80
   9   0   1    1.10    9.00
  -9   0  -1   -6.70    7.00
  -9   0  -1   -7.50    8.50
  10   0   1   25.20   11.30
  10   0   1   41.60   13.20
 -10   0  -1   25.10   11.30
 -10   0  -1   28.20   10.00
  11   0   1  -29.20    9.80
  11   0   1   -8.40    9.60
 -11   0  -1    8.80   10.20
 -11   0  -1   -0.90    8.80
 -11  -1   1   17.00   13.20
 -11  -1   1    1.10   10.30
  11   1  -1   16.80   11.50
  11   1  -1    2.80   12.50
 -10  -1   1    7.80    8.40
 -10  -1   1    4.70    9.10
  10   1  -1   16.70   10.50
  10   1  -1   -3.40    8.90
  -9  -1   1    6.20    9.30
  -9  -1   1    5.70    8.30
   9   1  -1   12.40    8.60
   9   1  -1   29.00    9.80
  -8  -1   1    6.00    7.50
  -8  -1   1  -11.80    7.00
   8   1  -1   23.50    9.40
   8   1  -1   -0.50    7.90
  -7  -1   1   29.90    8.70
  -7  -1   1   36.20    8.60
   7   1  -1   20.30    8.70
   7   1  -1   34.30    8.70
  -6  -1   1    1.90    6.00
  -6  -1   1    1.90    6.60
   6   1  -1    5.90    6.00
   6   1  -1    8.10    6.50
  -5  -1   1  824.22   43.70
  -5  -1   1  806.72   43.50
   5   1  -1  814.62   43.90
   5   1  -1  783.62   43.50
  -4  -1   1   88.29    9.20
  -4  -1   1   85.29    9.40
   4   1  -1   84.39    9.20
  -3  -1   1 2655.23  127.79
  -3  -1   1 2525.25  127.69
   3   1  -1 2546.65  127.79
   3   1  -1 2539.35  128.09
  -2  -1   1  295.67   16.60
  -2  -1   1  292.97   16.60
   2   1  -1  305.57   16.60
   2   1  -1  297.07   16.50
  -1  -1   1  224.88   12.80
  -1  -1   1  233.68   13.00
   1   1  -1  244.78   13.00
   1   1  -1  226.78   12.90
   0  -1   1   50.59    5.10
   0  -1   1   53.59    5.10
   0   1  -1   58.79    5.10
   1  -1   1  261.07   15.50
   1  -1   1  234.98   15.20
  -1   1  -1  250.37   15.10
  -1   1  -1  270.57   15.50
   2  -1   1  306.17   17.70
   2  -1   1  276.57   17.90
  -2   1  -1  271.67   17.70
  -2   1  -1  311.07   18.20
   3  -1   1 2453.35  126.99
   3  -1   1 2369.36  128.49
  -3   1  -1 2672.13  127.29
  -3   1  -1 2598.04  127.09
   4  -1   1   40.80    8.80
   4  -1   1   40.50    7.80
  -4   1  -1   46.40    8.20
  -4   1  -1   50.49    8.00
   5  -1   1  770.82   44.10
   5  -1   1  791.32   44.60
  -5   1  -1  767.92   44.10
  -5   1  -1  805.12   44.20
   6  -1   1    3.60    8.60
   6  -1   1   -6.90    7.60
  -6   1  -1   13.00    7.10
  -6   1  -1    9.10    7.70
   7  -1   1   17.60   10.00
   7  -1   1   15.40   10.70
  -7   1  -1   22.10    9.00
  -7   1  -1   23.60    9.40
   8  -1   1    2.50    8.50
  -8   1  -1  -12.50    7.80
  -8   1  -1    5.20    9.70
   9  -1   1   10.10   10.80
  -9   1  -1   18.20   10.10
  -9   1  -1    3.60    9.30
  10  -1   1   21.10   10.40
  10  -1   1  -19.10    9.00
 -10   1  -1    4.10    9.60
 -10   1  -1   18.90   11.30
  11  -1   1    7.20   12.60
 -11   1  -1   32.30   12.20
 -11   1  -1   29.80   11.40
 -11  -2   1   -4.60    8.50
 -11  -2   1    1.20    7.80
  11   2  -1   -0.10    8.30
  11   2  -1  -11.50    7.90
 -10  -2   1  -12.40    7.20
 -10  -2   1    3.30    8.40
  10   2  -1   -5.40    8.50
  10   2  -1    5.00    8.20
  -9  -2   1   24.60    8.60
  -9  -2   1   38.80    9.00
   9   2  -1   36.30    9.00
   9   2  -1   41.20    9.50
  -8  -2   1   16.90    8.00
   8   2  -1   14.40    7.80
  -7  -2   1  217.88   17.10
  -7  -2   1  229.38   17.50
   7   2  -1  225.28   17.40
   7   2  -1  222.18   17.30
  -6  -2   1   13.70    6.10
  -6  -2   1   19.30    6.10
   6   2  -1   23.10    6.30
   6   2  -1   17.90    6.20
  -4  -2   1   16.60    4.50
  -4  -2   1   20.40    4.50
   4   2  -1   16.90    4.50
   4   2  -1   20.30    4.60
  -3  -2   1  294.47   16.70
  -3  -2   1  307.47   16.70
  -2  -2   1 1380.26   68.89
  -2  -2   1 1346.77   68.79
   2   2  -1 1406.06   68.79
   2   2  -1 1398.66   68.79
  -1  -2   1  285.67   15.90
  -1  -2   1  258.87   15.80
   1   2  -1  287.17   15.80
   1   2  -1  308.87   15.80
   0   2  -1  337.97   19.30
   1  -2   1  273.87   17.80
   1  -2   1  268.67   18.00
  -1   2  -1  278.37   17.40
  -1   2  -1  310.87   17.50
   2  -2   1 1463.75   78.69
   2  -2   1 1554.94   78.99
  -2   2  -1 1534.65   78.89
  -2   2  -1 1588.34   78.79
   3  -2   1   10.80    7.50
   4  -2   1   -3.30    7.20
   4  -2   1    6.80    6.20
  -4   2  -1   13.90    7.50
  -4   2  -1    9.30    6.00
   5  -2   1    7.20    7.50
   5  -2   1   -5.30    7.30
   6  -2   1   18.00   10.20
   6  -2   1   19.00    9.30
  -6   2  -1    7.20    8.10
  -6   2  -1   26.90    9.60
   7  -2   1  204.98   21.80
   7  -2   1  223.38   21.40
  -7   2  -1  191.38   20.20
  -7   2  -1  205.78   19.80
   8  -2   1   24.10   11.50
   8  -2   1   24.90   12.30
  -8   2  -1   32.80   10.70
  -8   2  -1   27.60   11.60
   9  -2   1   38.40   13.60
   9  -2   1   14.00   12.70
  -9   2  -1   26.70   12.20
  -9   2  -1   22.10   10.40
  10  -2   1   -0.90   11.10
  10  -2   1   14.50   13.50
 -10   2  -1   -8.60    9.60
 -10   2  -1   18.80   13.10
  11  -2   1    6.00   13.20
  11  -2   1   -0.30   13.40
 -11   2  -1   12.40   13.60
 -11   2  -1   -4.80   10.20
 -10  -3   1   -1.10    6.80
 -10  -3   1    1.40    5.90
  10   3  -1   11.40    7.10
  10   3  -1    4.40    6.70
  -9  -3   1  -12.30    5.80
  -9  -3   1    0.10    6.00
   9   3  -1   12.50    6.60
  -8  -3   1   34.70    7.40
  -8  -3   1   24.70    6.80
   8   3  -1   24.20    6.90
   8   3  -1   22.80    6.70
  -7  -3   1   -3.10    5.20
  -7  -3   1    2.80    5.10
   7   3  -1   -2.20    5.20
   7   3  -1    4.10    5.20
  -6  -3   1   22.40    4.90
  -6  -3   1   17.60    4.90
   6   3  -1   16.30    5.00
   6   3  -1   25.80    5.10
  -5  -3   1  198.98   12.10
  -5  -3   1  183.48   12.00
   5   3  -1  180.18   12.20
   5   3  -1  188.48   12.00
  -4  -3   1    7.50    3.20
  -4  -3   1   14.60    3.10
   4   3  -1   10.00    2.80
  -3  -3   1 2063.59  101.99
   3   3  -1 2163.38  101.99
   3   3  -1 1968.10  101.89
  -2  -3   1 1116.89   57.09
  -2  -3   1 1200.78   57.09
   2   3  -1 1120.19   57.09
   2   3  -1 1114.29   56.99
  -1  -3   1  894.81   47.00
  -1  -3   1  943.01   47.20
   0  -3   1 1697.13   84.39
   0  -3   1 1700.83   84.29
   0   3  -1 1589.24   87.09
   1  -3   1  834.12   46.70
   1  -3   1  828.62   46.80
  -1   3  -1  873.11   51.59
  -1   3  -1  978.10   47.20
   2  -3   1 1155.08   63.59
   2  -3   1 1189.98   63.49
  -2   3  -1 1262.17   63.69
   3  -3   1 1738.13  102.29
   3  -3   1 2042.20  102.39
  -3   3  -1 1772.52  109.39
  -3   3  -1 2315.87  102.89
   4  -3   1   -5.30    5.70
   4  -3   1   -2.10    7.70
  -4   3  -1   -5.20    7.00
  -4   3  -1   -5.20    5.60
   5  -3   1  187.78   19.20
   5  -3   1  171.68   19.50
  -5   3  -1  215.08   19.20
  -5   3  -1  205.08   18.80
   6  -3   1    0.80    9.00
   6  -3   1   17.70   10.80
  -6   3  -1   14.70    9.40
  -6   3  -1    8.70    8.70
   7  -3   1   15.00   11.20
   7  -3   1   -9.00   10.50
  -7   3  -1   -5.00    9.00
  -7   3  -1    2.00    9.00
   8  -3   1   26.60   12.00
   8  -3   1   20.20   12.90
  -8   3  -1   27.50   12.90
  -8   3  -1   20.00   11.60
   9  -3   1   -4.00   11.50
   9  -3   1   14.50   15.10
  -9   3  -1   16.70   11.80
  -9   3  -1    1.90    9.80
  10  -3   1    7.50   13.30
  10  -3   1   34.70   20.10
 -10   3  -1   -4.10   12.50
 -10   3  -1    3.30    9.80
  -8  -4   1   -5.80    3.00
  -7  -4   1   69.29    5.00
  -3  -4   1   94.39    6.70
   3   4  -1  110.89    6.40
  -2  -4   1   89.19    8.00
  -2  -4   1   86.59    8.00
   2   4  -1   95.99    8.00
   2   4  -1   83.49    7.80
  -1  -4   1  210.78   15.40
  -1  -4   1  234.08   15.00
   1   4  -1  253.17   15.40
   1   4  -1  241.98   15.10
   0  -4   1    7.20    5.00
   0  -4   1    3.90    4.80
   1  -4   1  209.18   18.00
   1  -4   1  250.07   17.30
  -1   4  -1  226.88   17.00
  -1   4  -1  229.98   16.80
   2  -4   1   93.39   12.40
   2  -4   1  103.59   11.70
  -2   4  -1   90.19   11.90
  -2   4  -1  118.99   13.10
   3  -4   1   95.19   13.30
   3  -4   1   95.49   12.70
  -3   4  -1  102.39   13.00
  -3   4  -1   98.89   13.10
   4  -4   1   13.90    9.70
   4  -4   1    7.20    9.10
  -4   4  -1   26.20    9.80
  -4   4  -1    1.80    8.20
   5  -4   1    1.00    9.40
   5  -4   1    4.20    9.10
  -5   4  -1  -10.80    8.10
  -5   4  -1   15.30    9.10
   6  -4   1   20.40   12.50
   6  -4   1   18.90   11.40
  -6   4  -1   14.80   10.10
  -6   4  -1   30.00   11.10
   7  -4   1   45.90   14.00
   7  -4   1   65.99   16.20
  -7   4  -1   40.30   22.80
  -7   4  -1   55.39   13.50
   8  -4   1  -12.50   10.90
   8  -4   1   -2.10   11.90
  -8   4  -1   12.40   12.10
  -8   4  -1   13.30   10.90
   9  -4   1   20.90   14.60
   9  -4   1   17.70   13.80
  -9   4  -1   36.80   12.30
  -9   4  -1   14.80   12.80
  10  -4   1    5.40   13.50
 -10   4  -1    6.20   11.20
 -10   4  -1   39.30   16.60
  -3  -5   1   61.49    6.50
  -3  -5   1   63.89    6.30
   3   5  -1   65.39    5.80
   3   5  -1   59.79    5.70
  -2  -5   1  788.22   42.20
  -2  -5   1  814.12   42.30
   2   5  -1  806.52   42.10
   2   5  -1  812.92   42.10
  -1  -5   1    9.20    5.40
   1   5  -1   11.80    5.30
   0  -5   1  381.36   24.70
   0  -5   1  398.86   24.60
   0   5  -1  421.56   25.10
   1  -5   1    7.80    7.70
   1  -5   1    8.20    7.00
  -1   5  -1   13.60    6.80
   2  -5   1  800.92   46.40
   2  -5   1  820.22   46.60
  -2   5  -1  817.62   46.20
  -2   5  -1  795.92   45.90
   3  -5   1   54.79   12.10
   3  -5   1   49.40   11.20
  -3   5  -1   41.50   10.60
  -3   5  -1   41.90   10.70
   4  -5   1   -0.20    9.50
   4  -5   1   -2.80    6.90
  -4   5  -1    4.40    8.50
  -4   5  -1    7.80    8.90
   5  -5   1   16.30    9.90
   5  -5   1   33.50   12.50
  -5   5  -1   34.00   11.90
  -5   5  -1   28.50    9.60
   6  -5   1  -13.40   10.90
   6  -5   1   15.10   11.60
  -6   5  -1   21.90   11.20
  -6   5  -1    5.50   10.80
   7  -5   1   26.70   14.40
   7  -5   1   26.40   18.10
  -7   5  -1   20.90   12.70
  -7   5  -1   27.30   14.60
   8  -5   1   23.90   14.60
   8  -5   1   -0.40   12.10
  -8   5  -1    7.10   11.80
  -8   5  -1   17.70   12.50
   9  -5   1   -0.20   13.70
   9  -5   1  -17.80   11.60
  -9   5  -1    2.00   11.30
  -9   5  -1    2.60   12.60
  10  -5   1   11.80   13.40
  10  -5   1    4.50   15.00
 -10   5  -1    8.40   12.70
 -10   5  -1   13.70   13.10
  -3  -6   1    4.80    3.70
  -3  -6   1    0.40    3.70
   3   6  -1   11.80    3.70
   3   6  -1    8.30    3.60
  -2  -6   1    3.30    5.10
  -2  -6   1   -6.00    5.20
   2   6  -1    4.10    5.00
   2   6  -1    4.60    4.90
  -1  -6   1  150.48   14.00
  -1  -6   1  176.58   14.70
   1   6  -1  169.98   14.10
   1   6  -1  188.48   14.80
   0  -6   1    1.40    6.20
   0  -6   1    8.20    7.20
   0   6  -1    8.50    7.10
   1  -6   1  167.18   16.60
   1  -6   1  165.98   17.70
  -1   6  -1  161.68   15.70
  -1   6  -1  165.58   15.70
   2  -6   1    5.40    8.50
   2  -6   1    7.40    8.70
  -2   6  -1    2.70    8.00
  -2   6  -1   15.90   10.10
   3  -6   1    3.70    9.90
   3  -6   1   -7.70    8.40
  -3   6  -1    9.00    9.00
  -3   6  -1    9.20    9.10
   4  -6   1   42.10   13.40
   4  -6   1   50.49   13.10
  -4   6  -1   48.70   11.50
  -4   6  -1   54.29   12.80
   5  -6   1   11.10   12.40
   5  -6   1   14.30   11.80
  -5   6  -1   28.90   11.90
  -5   6  -1   13.00   11.30
   6  -6   1   13.10   14.00
   6  -6   1   59.19   17.10
  -6   6  -1   58.49   14.80
  -6   6  -1   51.79   15.10
   7  -6   1  125.09   21.30
   7  -6   1  101.79   19.40
  -7   6  -1   97.69   18.10
  -7   6  -1   91.99   17.70
   8  -6   1    0.80   13.60
   8  -6   1   -7.60    9.00
  -8   6  -1   -5.70   10.60
  -8   6  -1    1.40   11.90
   9  -6   1   20.30   14.10
   9  -6   1   26.60   15.60
  -9   6  -1   -5.40   10.60
  -9   6  -1   10.60   13.40
  -3  -7   1   17.70    5.50
  -3  -7   1   14.00    5.10
   3   7  -1   15.40    4.90
   3   7  -1    9.30    4.60
  -2  -7   1   48.10    9.70
  -2  -7   1   62.09    8.80
   2   7  -1   60.99    8.40
   2   7  -1   66.09    8.60
  -1  -7   1   -1.00    7.20
  -1  -7   1    9.20    7.40
   1   7  -1    1.70    6.90
   1   7  -1    5.60    6.80
   0  -7   1   -4.90    6.40
   0  -7   1   -9.80    6.00
   0   7  -1   -0.30    6.90
   1  -7   1   12.20    8.70
   1  -7   1    2.00    8.70
  -1   7  -1   19.00    9.20
  -1   7  -1    4.70    8.10
   2  -7   1   42.00   11.90
   2  -7   1   44.90   12.30
  -2   7  -1   39.10   11.00
  -2   7  -1   75.99   13.90
   3  -7   1   21.50   11.70
   3  -7   1   23.20   11.40
  -3   7  -1   34.20   11.40
  -3   7  -1   24.70   11.20
   4  -7   1   20.90   10.80
   4  -7   1   30.60   13.10
  -4   7  -1   19.60   11.40
  -4   7  -1   22.50   12.00
   5  -7   1   35.00   13.20
   5  -7   1   36.80   15.40
  -5   7  -1   28.70   11.40
  -5   7  -1   36.60   13.90
   6  -7   1   -9.10    8.90
   6  -7   1   24.40   17.30
  -6   7  -1   -0.20   11.50
   7  -7   1    1.40   12.80
   7  -7   1   29.70   15.70
  -7   7  -1   12.40   12.60
  -7   7  -1   19.90   14.00
   8  -7   1   -8.00   13.20
   8  -7   1   12.20   14.20
  -8   7  -1  -11.50   12.40
  -8   7  -1    6.40   12.30
   9  -7   1   32.90   17.30
   9  -7   1    1.50   14.90
  -9   7  -1   12.30   13.30
  -9   7  -1   11.00   13.80
  -3  -8   1    4.40    6.40
  -3  -8   1    1.10    5.30
   3   8  -1   -8.40    4.60
   3   8  -1   -0.40    4.40
  -2  -8   1   11.90    7.10
  -2  -8   1    4.10    7.20
  -1  -8   1  152.08   16.00
  -1  -8   1  152.88   16.20
   1   8  -1  133.79   16.70
   0  -8   1   -3.70    8.30
   0  -8   1    2.90    8.20
   0   8  -1  -15.60    5.20
   0   8  -1   -5.70    9.60
   1  -8   1  122.29   16.50
   1  -8   1  128.99   16.80
  -1   8  -1  157.28   17.70
  -1   8  -1  155.18   18.90
   2  -8   1   -9.00    9.20
   2  -8   1    5.10   10.10
  -2   8  -1    6.20    9.40
  -2   8  -1    8.90    9.70
   3  -8   1   15.30   11.80
   3  -8   1   10.50   11.70
  -3   8  -1    7.10   10.20
  -3   8  -1    6.70   11.30
   4  -8   1    6.80   12.90
   4  -8   1   25.00   13.80
  -4   8  -1    3.00   11.60
  -4   8  -1   11.20   12.10
   5  -8   1   10.90   13.00
   5  -8   1   15.50   13.30
  -5   8  -1   18.50   12.10
  -5   8  -1   51.39   15.10
   6  -8   1   -1.10   12.30
   6  -8   1   17.20   14.10
  -6   8  -1  -11.60   11.30
  -6   8  -1   -7.00   11.30
   7  -8   1   33.70   14.20
   7  -8   1   42.40   17.20
  -7   8  -1   49.00   15.20
  -7   8  -1   28.00   14.20
   8  -8   1   -4.40   14.10
   8  -8   1    3.30   16.30
  -8   8  -1   28.90   14.10
  -8   8  -1   18.50   14.80
  -3  -9   1   21.40    7.40
  -3  -9   1   35.00    7.20
   3   9  -1   11.60    9.70
   3   9  -1   14.20    6.10
  -2  -9   1    0.90    7.60
  -2  -9   1   -4.50    7.10
   2   9  -1   13.40    7.10
  -1  -9   1   11.40    9.00
  -1  -9   1   19.70    9.00
   0  -9   1    8.60    9.90
   0  -9   1    0.70    9.20
   0   9  -1   13.10    8.40
   1  -9   1   -0.20    8.90
   1  -9   1  -12.10    9.80
  -1   9  -1    1.90    8.10
   2  -9   1    5.80   11.40
   2  -9   1  -12.40    9.60
  -2   9  -1    4.40   10.60
  -2   9  -1    4.70   10.60
   3  -9   1   46.50   14.60
   3  -9   1   -6.50   11.10
  -3   9  -1   17.70   12.20
  -3   9  -1   29.00   13.80
   4  -9   1   11.20   12.10
   4  -9   1  -11.90   11.50
  -4   9  -1  -17.70    9.40
  -4   9  -1   12.10   11.40
   5  -9   1    4.50   12.70
   5  -9   1   15.20   14.50
  -5   9  -1   -7.30   11.60
  -5   9  -1   31.60   13.90
   6  -9   1  -17.70   10.80
   6  -9   1   24.70   16.10
  -6   9  -1   13.60   12.80
  -6   9  -1   18.80   15.80
   7  -9   1   20.20   16.90
   7  -9   1   -2.00   15.10
  -7   9  -1    0.50   12.50
  -7   9  -1  -18.60   11.20
  -3 -10   1   -2.70    5.60
  -3 -10   1    1.40    6.50
   3  10  -1    7.80    5.60
   3  10  -1    9.10    5.30
  -2 -10   1   18.30    8.60
  -2 -10   1    8.40    8.50
   2  10  -1    8.60    7.60
   2  10  -1    0.60    7.40
  -1 -10   1   19.60   10.90
  -1 -10   1    3.80    9.30
   1  10  -1   -0.70    8.60
   0 -10   1    0.50   10.00
   0 -10   1    4.10   10.30
   0  10  -1    4.10    9.20
   0  10  -1   -4.40    7.90
   1 -10   1   10.30   10.60
   1 -10   1   15.50   11.20
  -1  10  -1   13.00   10.30
  -1  10  -1    8.10    9.80
   2 -10   1    9.60   13.70
   2 -10   1   -2.10   11.80
  -2  10  -1   11.80   10.30
  -2  10  -1   -4.60   10.60
   3 -10   1   29.10   13.40
   3 -10   1   -6.00   12.10
  -3  10  -1   -8.10   10.30
  -3  10  -1    2.70   10.60
   4 -10   1    5.20   11.70
   4 -10   1   24.80   14.60
  -4  10  -1   17.90   13.20
  -4  10  -1   32.20   13.40
   5 -10   1  -18.90   11.90
  -5  10  -1   39.00   16.80
  -5  10  -1    1.50   10.80
  -3 -11   1   28.50   10.00
  -3 -11   1   29.10    8.20
   3  11  -1   11.80    5.90
  -2 -11   1    5.10    8.10
   2  11  -1    5.50    9.30
   2  11  -1   -4.60    6.80
  -1 -11   1    3.10   10.30
  -1 -11   1    8.60    9.70
   1  11  -1   -1.00    9.40
   0 -11   1   17.60   12.40
   0 -11   1   30.80   12.20
   0  11  -1    4.20   11.20
   1 -11   1    2.30   11.20
   1 -11   1    5.60   13.20
  -1  11  -1   -4.60   10.40
   2 -11   1   11.50   12.40
   2 -11   1   10.40   12.20
  -2  11  -1    3.90   10.50
  -2  11  -1   11.10   11.60
   3 -11   1    8.40   12.90
   3 -11   1    5.30   14.40
  -3  11  -1   46.30   15.20
  -3  11  -1   15.30   12.90
  -3  11   2  139.99   20.80
  -3  11   2  138.29   22.30
   3 -11  -2  123.29   21.60
   3 -11  -2  169.08   23.40
  -2  11   2   21.90   11.90
  -2  11   2    8.00   10.50
   2 -11  -2   -3.70   13.00
   2 -11  -2    6.00   10.80
  -1  11   2  318.77   28.20
   1 -11  -2  358.96   31.50
   1 -11  -2  383.86   32.40
   0  11   2    5.60    8.50
   0  11   2  -12.80    9.50
   0 -11  -2   -2.20   10.20
   0 -11  -2   -5.00   10.30
   1  11   2  444.06   40.80
   1  11   2  313.47   26.70
  -1 -11  -2  374.06   29.30
  -1 -11  -2  371.76   28.00
   2  11   2    8.80    8.60
  -2 -11  -2   16.50   15.20
  -2 -11  -2    6.40    7.90
   3  11   2  132.69   11.60
  -3 -11  -2  143.99   13.50
  -3 -11  -2  144.29   17.80
  -5  10   2   13.30   11.50
   5 -10  -2   -1.00   12.40
  -4  10   2  214.78   24.50
  -4  10   2  194.58   24.10
   4 -10  -2  192.48   25.20
   4 -10  -2  151.88   24.00
  -3  10   2    3.30   11.60
  -3  10   2   -4.70   11.10
   3 -10  -2   15.60   13.10
   3 -10  -2  -12.40    9.80
  -2  10   2  596.64   41.90
  -2  10   2  575.04   42.90
   2 -10  -2  673.43   44.00
   2 -10  -2  651.83   45.60
  -1  10   2   84.09   14.60
  -1  10   2   72.29   14.40
   1 -10  -2   79.09   15.60
   1 -10  -2   65.49   14.10
   0  10   2  346.47   28.10
   0  10   2  342.97   27.60
   0 -10  -2  391.36   30.50
   0 -10  -2  401.36   30.30
   1  10   2   40.30   10.60
   1  10   2   68.59   19.00
  -1 -10  -2   76.19   13.80
   2  10   2  596.34   37.40
   2  10   2  675.63   38.20
  -2 -10  -2  637.24   39.00
  -2 -10  -2  651.53   38.90
   3  10   2    2.60    4.70
  -3 -10  -2    7.80    6.30
  -3 -10  -2   -5.10    5.50
  -7   9   2  268.87   29.00
  -7   9   2  285.87   30.60
   7  -9  -2  283.57   33.20
   7  -9  -2  268.37   33.70
  -6   9   2   13.00   11.70
  -6   9   2   -8.80   10.70
   6  -9  -2   -4.40   11.20
   6  -9  -2   -0.60   13.80
  -5   9   2  108.79   19.30
  -5   9   2  129.09   20.60
   5  -9  -2  135.59   22.60
   5  -9  -2  163.48   23.20
  -4   9   2   -3.00   10.90
  -4   9   2    1.90   10.00
   4  -9  -2    0.20   11.70
   4  -9  -2   -1.50   11.80
  -3   9   2  717.73   49.90
  -3   9   2  771.12   50.79
   3  -9  -2  760.02   50.79
   3  -9  -2  833.72   51.49
  -2   9   2   -3.10    9.40
  -2   9   2   -2.00    8.20
   2  -9  -2   -2.70    9.70
   2  -9  -2  -10.20   10.50
  -1   9   2  376.96   28.50
   1  -9  -2  356.76   28.80
   1  -9  -2  356.86   28.90
   0   9   2    9.70    8.60
   0  -9  -2   -3.00    8.80
   0  -9  -2   -3.90    8.50
   1   9   2  409.26   27.50
  -1  -9  -2  376.76   27.50
  -1  -9  -2  371.16   28.20
   2   9   2    3.30    6.80
  -2  -9  -2    1.20    7.00
  -2  -9  -2   10.30    7.50
   3   9   2  646.14   44.70
  -3  -9  -2  816.22   42.00
  -3  -9  -2  821.02   41.90
  -8   8   2  150.98   24.70
  -8   8   2  165.08   24.10
   8  -8  -2  178.98   27.10
   8  -8  -2  178.08   26.60
  -7   8   2   10.70   11.20
  -7   8   2   14.90   13.10
   7  -8  -2  -22.90   11.80
   7  -8  -2   17.20   14.80
  -6   8   2  140.29   21.00
  -6   8   2  138.19   20.40
   6  -8  -2  183.58   24.80
   6  -8  -2  138.99   22.50
  -5   8   2   -2.10   10.80
  -5   8   2   -6.70    9.60
   5  -8  -2   10.30   12.60
   5  -8  -2    8.60   12.40
  -4   8   2 1153.58   70.69
  -4   8   2 1215.78   70.99
   4  -8  -2 1272.77   72.79
   4  -8  -2 1227.58   72.69
  -3   8   2  154.08   20.00
  -3   8   2  127.19   19.30
   3  -8  -2  142.49   19.50
   3  -8  -2  140.59   19.50
  -2   8   2  575.14   39.60
  -2   8   2  590.14   39.00
   2  -8  -2  586.34   39.90
   2  -8  -2  625.14   40.10
  -1   8   2    7.50    8.80
   1  -8  -2   50.79   12.50
   1  -8  -2   15.20    9.40
   0   8   2 1523.85   84.69
   0  -8  -2 1668.03   85.69
   0  -8  -2 1570.04   85.59
   1   8   2   13.20    8.30
   1   8   2    8.70    7.50
  -1  -8  -2   25.40    8.70
  -1  -8  -2   25.20    8.80
   2   8   2  681.93   43.50
   2   8   2  685.63   38.60
  -2  -8  -2  677.63   38.60
  -2  -8  -2  640.04   38.40
   3   8   2  121.29   10.40
  -3  -8  -2  152.98   16.00
  -3  -8  -2  134.39   11.60
  -9   7   2  219.68   28.90
   9  -7  -2  285.67   33.90
  -8   7   2    0.60   11.50
  -8   7   2  -20.20    9.70
   8  -7  -2   11.70   13.40
   8  -7  -2    2.80   13.50
  -7   7   2  173.48   23.00
  -7   7   2  184.08   24.80
   7  -7  -2  206.38   26.20
   7  -7  -2  220.58   27.40
  -6   7   2   34.10   17.00
  -6   7   2   42.80   14.50
   6  -7  -2   60.89   16.50
   6  -7  -2   59.49   15.60
  -5   7   2 1161.88   70.39
  -5   7   2 1157.48   74.69
   5  -7  -2 1063.19   87.99
   5  -7  -2 1387.76   73.69
  -4   7   2   20.90   10.80
  -4   7   2   17.80   11.60
   4  -7  -2   47.30   13.90
   4  -7  -2   24.20   12.90
  -3   7   2  619.94   39.10
  -3   7   2  573.94   39.50
   3  -7  -2  590.74   41.30
   3  -7  -2  540.65   39.20
  -2   7   2   12.80    9.20
  -2   7   2   -5.80    8.10
   2  -7  -2  -12.40    8.10
   2  -7  -2   -0.10    9.20
  -1   7   2 1172.88   64.29
  -1   7   2 1188.38   64.49
   1  -7  -2 1148.79   64.49
   1  -7  -2 1126.29   64.19
   0   7   2   -5.00    6.70
   0  -7  -2    8.20    7.90
   0  -7  -2   -1.30    7.40
   1   7   2 1221.38   63.89
   1   7   2 1164.98   63.49
  -1  -7  -2 1210.28   63.99
  -1  -7  -2 1183.38   64.29
   2   7   2    0.10    6.10
   2   7   2    0.90    5.40
  -2  -7  -2    0.70    5.80
   3   7   2  700.53   37.00
   3   7   2  704.43   36.90
  -3  -7  -2  692.83   37.40
  -3  -7  -2  729.03   37.30
  -9   6   2   -7.10   11.90
  -9   6   2   19.60   13.40
   9  -6  -2   31.60   16.00
  -8   6   2  238.98   27.30
  -8   6   2  245.68   27.00
   8  -6  -2  268.17   27.70
   8  -6  -2  283.87   31.10
  -7   6   2   21.80   10.50
  -7   6   2   -3.60   10.80
   7  -6  -2   10.70   13.40
   7  -6  -2   -1.40   12.40
  -6   6   2 1437.96   83.69
  -6   6   2 1448.06   83.89
   6  -6  -2 1480.35   85.39
   6  -6  -2 1555.14   86.19
  -5   6   2   76.79   15.20
  -5   6   2   59.69   14.30
   5  -6  -2   58.49   15.60
   5  -6  -2   66.49   15.70
  -4   6   2  571.44   37.70
  -4   6   2  518.25   37.10
   4  -6  -2  580.64   38.60
   4  -6  -2  550.54   38.70
  -3   6   2    7.40    8.90
  -3   6   2    3.10    9.00
   3  -6  -2  -20.60    8.40
   3  -6  -2  -15.40    8.00
  -2   6   2 2290.37  118.79
  -2   6   2 2378.06  119.09
   2  -6  -2 2201.28  119.19
   2  -6  -2 2267.27  119.19
  -1   6   2   40.50    9.30
  -1   6   2   42.00    9.60
   1  -6  -2   52.49   11.10
   1  -6  -2   52.39   10.80
   0   6   2 3098.69  152.58
   0  -6  -2 3011.10  152.78
   0  -6  -2 2925.01  152.78
   1   6   2   47.00    7.90
   1   6   2   66.19    9.00
  -1  -6  -2   58.39    9.10
  -1  -6  -2   44.70    8.40
   2   6   2 2532.65  122.69
   2   6   2 2512.55  122.69
  -2  -6  -2 2307.57  123.09
  -2  -6  -2 2415.36  122.79
   3   6   2    0.60    3.00
   3   6   2    3.70    3.30
  -3  -6  -2   -0.30    3.30
  -3  -6  -2    3.10    3.40
 -10   5   2   62.49   15.90
 -10   5   2   32.30   17.40
  10  -5  -2   91.89   19.50
  10  -5  -2   86.39   19.80
  -9   5   2  201.08   24.50
  -9   5   2  226.58   26.20
   9  -5  -2  198.08   27.40
   9  -5  -2  209.48   26.10
  -8   5   2   49.10   14.80
  -8   5   2   51.99   14.50
   8  -5  -2   61.09   16.00
   8  -5  -2   72.59   17.20
  -7   5   2 1298.77   78.19
  -7   5   2 1255.97   73.09
   7  -5  -2 1374.46   75.49
   7  -5  -2 1003.60   88.69
  -6   5   2  110.99   17.20
  -6   5   2   95.19   16.40
   6  -5  -2  104.19   18.20
   6  -5  -2  105.79   17.50
  -5   5   2 1355.26   74.19
  -5   5   2 1299.07   73.89
   5  -5  -2 1341.77   74.89
   5  -5  -2 1296.77   75.19
  -4   5   2 1077.99   63.29
  -4   5   2 1154.38   63.49
   4  -5  -2 1196.18   64.69
   4  -5  -2 1072.69   64.09
  -3   5   2 1600.64   81.99
  -3   5   2 1740.03   82.69
   3  -5  -2 1463.05   82.19
   3  -5  -2 1297.37   82.09
  -2   5   2   67.89   11.10
  -2   5   2   67.99   10.70
   2  -5  -2   49.99   10.90
   2  -5  -2   45.00   10.30
  -1   5   2 2463.65  115.99
  -1   5   2 2487.35  115.99
   1  -5  -2 2126.49  115.69
   1  -5  -2 1949.01  115.19
   0   5   2    1.90    5.20
   0  -5  -2   -1.20    6.10
   0  -5  -2   -7.50    5.80
   1   5   2 2579.34  117.69
   1   5   2 2409.06  117.59
  -1  -5  -2 2106.19  117.39
  -1  -5  -2 2223.58  117.39
   2   5   2   84.59    8.30
   2   5   2   83.79    8.00
  -2  -5  -2   58.39    7.10
  -2  -5  -2   61.89    7.10
   3   5   2 1855.71   91.19
   3   5   2 1836.42   91.19
  -3  -5  -2 1785.32   91.29
  -3  -5  -2 1887.81   91.39
 -10   4   2  180.08   27.50
 -10   4   2  168.78   22.90
  10  -4  -2  144.79   34.10
  10  -4  -2  194.38   24.70
  -9   4   2   13.00   11.60
  -9   4   2    7.10   11.10
   9  -4  -2   27.80   15.30
   9  -4  -2   48.20   16.30
  -8   4   2 1038.30   65.39
  -8   4   2 1073.59   66.09
   8  -4  -2 1163.78   68.59
   8  -4  -2 1167.38   68.19
  -7   4   2   21.30   11.20
   7  -4  -2   22.70   13.30
   7  -4  -2   18.10   12.80
  -6   4   2  662.83   40.10
  -6   4   2  635.04   40.30
   6  -4  -2  599.64   41.30
   6  -4  -2  549.25   40.40
  -5   4   2   45.20   11.70
  -5   4   2   31.10   10.30
   5  -4  -2   24.90   11.20
   5  -4  -2   27.30   11.60
  -4   4   2 2894.91  146.29
  -4   4   2 3114.49  146.99
   4  -4  -2 2546.15  146.29
   4  -4  -2 2824.92  146.89
  -3   4   2   38.20    9.80
  -3   4   2   40.00    9.70
   3  -4  -2   38.90   10.20
   3  -4  -2   39.00   10.50
  -2   4   2 3380.26  162.38
  -2   4   2 3308.87  162.38
   2  -4  -2 3104.19  162.38
   2  -4  -2 3031.50  162.28
  -1   4   2    7.00    6.30
  -1   4   2   -4.50    5.50
   1  -4  -2    0.80    5.90
   1  -4  -2    1.60    6.30
   0   4   2 4776.52  214.08
   0  -4  -2 4086.69  213.78
   0  -4  -2 4023.60  213.58
   1   4   2    4.30    4.70
   1   4   2    6.70    4.70
  -1  -4  -2    0.00    4.40
  -1  -4  -2    7.20    5.00
   2   4   2 3225.18  166.48
   2   4   2 3447.86  166.58
  -2  -4  -2 3337.87  166.58
  -2  -4  -2 3447.26  166.78
   3   4   2   57.59    5.70
  -3  -4  -2   43.90    4.50
  -3  -4  -2   48.30    4.50
 -10   3   2   13.70   12.30
  10  -3  -2   -9.20   11.30
  10  -3  -2   -6.40   14.00
  -9   3   2  623.94   45.50
  -9   3   2  666.93   46.60
   9  -3  -2  764.62   50.99
   9  -3  -2  764.92   48.30
  -8   3   2  113.39   16.90
  -8   3   2   59.29   15.20
   8  -3  -2  108.89   18.20
   8  -3  -2  116.99   17.90
  -7   3   2 1072.79   63.99
  -7   3   2 1103.79   65.39
   7  -3  -2 1195.68   66.29
   7  -3  -2 1107.19   65.29
  -6   3   2   66.99   13.20
  -6   3   2   83.59   14.00
   6  -3  -2   68.29   13.60
   6  -3  -2   93.29   15.40
  -5   3   2 2826.82  141.89
  -5   3   2 3041.00  142.59
   5  -3  -2 2643.74  142.19
   5  -3  -2 2495.85  141.99
  -4   3   2   40.10    9.50
  -4   3   2   36.50    9.50
   4  -3  -2   55.39   11.10
   4  -3  -2   41.70   10.30
  -3   3   2 8338.97  388.56
  -3   3   2 8298.87  388.36
   3  -3  -2 7028.30  388.36
   3  -3  -2 7613.54  388.26
  -2   3   2 1360.26   70.89
  -2   3   2 1355.96   71.09
   2  -3  -2 1380.56   71.19
   2  -3  -2 1311.77   71.09
  -1   3   2  817.52   42.20
  -1   3   2  819.32   42.20
   1  -3  -2  754.02   42.10
   1  -3  -2  714.23   42.00
   0   3   2    2.60    4.30
   0  -3  -2    0.60    4.10
   0  -3  -2   -0.40    4.20
   1   3   2  851.81   42.50
   1   3   2  803.42   42.40
  -1  -3  -2  808.02   42.60
  -1  -3  -2  816.12   42.50
   2   3   2 1362.56   66.79
   2   3   2 1236.88   66.69
  -2  -3  -2 1348.67   66.89
  -2  -3  -2 1379.16   66.79
  -3  -3  -2 7857.11  392.56
  -3  -3  -2 8136.59  392.56
   4   3   2   47.20    4.90
  -4  -3  -2   48.30    5.20
  -4  -3  -2   47.70    4.50
   5   3   2 2939.81  147.79
   5   3   2 2906.61  147.69
  -5  -3  -2 3040.00  147.89
  -5  -3  -2 3062.79  147.99
   6   3   2   78.69    7.40
   6   3   2   74.89    7.40
  -6  -3  -2   71.79    8.10
  -6  -3  -2   69.79    7.40
   7   3   2 1227.58   62.29
   7   3   2 1182.48   62.19
  -7  -3  -2 1257.67   62.39
  -7  -3  -2 1157.78   62.19
   8   3   2   96.29   10.00
   8   3   2  105.19   10.30
  -8  -3  -2   79.89    9.60
  -8  -3  -2   85.29    9.40
   9   3   2  796.32   42.90
  -9  -3  -2  764.82   42.80
  -9  -3  -2  768.62   42.70
  10   3   2   14.70    7.30
  10   3   2    3.20    6.30
 -10  -3  -2    5.60    6.50
 -10  -3  -2    9.70    6.10
 -11   2   2   12.20   10.70
  11  -2  -2   -5.00   11.60
  11  -2  -2   18.00   18.00
 -10   2   2  360.26   32.00
 -10   2   2  325.07   36.60
  10  -2  -2  390.06   32.60
  10  -2  -2  427.66   34.90
  -9   2   2   38.70   13.50
  -9   2   2   24.40   12.00
   9  -2  -2   32.70   12.60
   9  -2  -2   64.79   16.40
  -8   2   2 1054.79   61.99
  -8   2   2 1002.00   60.59
   8  -2  -2 1044.90   62.19
   8  -2  -2 1077.39   62.09
  -7   2   2   73.59   13.50
  -7   2   2   57.49   12.20
   7  -2  -2   50.89   12.60
   7  -2  -2   52.59   13.60
  -6   2   2 2440.86  121.99
  -6   2   2 2528.15  122.39
   6  -2  -2 2236.58  122.09
   6  -2  -2 2144.89  122.59
  -5   2   2  386.46   26.90
  -5   2   2  425.76   27.00
   5  -2  -2  396.96   27.40
   5  -2  -2  359.06   27.00
  -4   2   2 2480.95  114.99
  -4   2   2 2433.66  114.69
   4  -2  -2 1906.71  113.99
   4  -2  -2 2081.79  114.49
  -3   2   2  498.05   27.60
  -3   2   2  487.45   27.40
   3  -2  -2  402.76   27.10
   3  -2  -2  360.26   27.10
  -1   2   2 1016.60   50.59
  -1   2   2  930.91   50.49
   1  -2  -2  988.60   50.79
   1  -2  -2  932.61   50.59
   0   2   2 4855.81  232.98
   0  -2  -2 4783.02  233.08
   0  -2  -2 4499.05  232.98
   1   2   2  925.61   47.20
   1   2   2  914.81   47.20
  -1  -2  -2  967.60   47.30
  -1  -2  -2  893.21   47.20
   3   2   2  499.05   26.00
   3   2   2  505.85   25.90
  -3  -2  -2  513.55   25.90
  -3  -2  -2  437.36   25.90
   4   2   2 2444.36  124.79
   4   2   2 2421.66  124.79
  -4  -2  -2 2558.54  124.79
  -4  -2  -2 2601.94  124.99
   5   2   2  371.86   22.00
   5   2   2  363.26   21.80
  -5  -2  -2  374.36   21.80
  -5  -2  -2  392.46   22.10
   6   2   2 2484.85  128.19
   6   2   2 2555.74  128.19
  -6  -2  -2 2590.34  128.19
   7   2   2   42.10    8.30
   7   2   2   37.30    8.00
   8   2   2 1154.28   59.69
  -8  -2  -2 1042.90   59.29
   9   2   2   43.90    9.00
   9   2   2   57.39   10.40
  -9  -2  -2   44.60    9.60
  10   2   2  387.26   27.00
  10   2   2  365.46   26.70
 -10  -2  -2  351.06   26.10
 -10  -2  -2  358.76   25.80
  11   2   2    7.10    9.50
  11   2   2   -7.90    8.10
 -11  -2  -2   11.40    9.50
 -11  -2  -2   21.20    8.70
 -11   1   2  260.07   27.60
 -11   1   2  284.17   27.80
  11  -1  -2  311.47   28.50
  11  -1  -2  328.97   31.50
 -10   1   2   16.60   10.00
 -10   1   2    7.40   11.10
  10  -1  -2   47.90   14.80
  10  -1  -2   11.30   10.70
  -9   1   2  621.04   39.80
  -9   1   2  530.45   39.40
   9  -1  -2  574.54   39.30
  -8   1   2    3.50    9.90
  -8   1   2    4.60    9.20
   8  -1  -2   18.90   11.10
  -7   1   2 1127.99   64.69
  -7   1   2 1197.58   64.99
   7  -1  -2 1179.58   65.09
   7  -1  -2 1132.69   65.09
  -6   1   2    1.20    7.10
  -6   1   2    8.60    7.40
   6  -1  -2    0.60    7.00
   6  -1  -2   -0.50    7.70
  -5   1   2 4942.31  242.38
  -5   1   2 5030.50  242.48
   5  -1  -2 4691.53  242.48
   5  -1  -2 4689.33  242.48
  -4   1   2   37.00    7.90
  -4   1   2   11.50    6.80
   4  -1  -2   13.40    7.50
   4  -1  -2   32.60    8.10
  -3   1   2 1247.58   62.99
  -3   1   2 1283.17   63.09
   3  -1  -2 1200.48   63.09
   3  -1  -2 1077.59   62.79
  -2   1   2  409.26   22.90
  -2   1   2  363.76   22.60
   2  -1  -2  379.46   22.90
   2  -1  -2  380.96   22.50
   0   1   2    4.90    4.40
   0  -1  -2    9.60    4.40
   0  -1  -2    3.60    4.30
   2   1   2  363.76   20.60
  -2  -1  -2  362.66   20.70
  -2  -1  -2  397.86   20.60
   3   1   2 1197.28   62.69
   3   1   2 1214.78   62.89
  -3  -1  -2 1264.47   62.79
  -3  -1  -2 1256.07   62.69
   4   1   2   29.60    6.10
   4   1   2   36.50    6.40
  -4  -1  -2   25.10    5.80
   5   1   2 4774.32  241.18
   5   1   2 4664.43  241.28
  -5  -1  -2 4925.11  241.28
  -5  -1  -2 5046.10  241.28
   6   1   2   -1.40    5.70
   6   1   2    2.90    6.50
  -6  -1  -2   -9.90    5.70
  -6  -1  -2   -1.30    5.60
   7   1   2 1165.38   63.49
   7   1   2 1195.78   63.69
  -7  -1  -2 1177.68   63.19
  -7  -1  -2 1144.99   62.79
   8   1   2   18.80    8.70
   8   1   2    4.80    8.20
  -8  -1  -2   12.20    7.60
  -8  -1  -2    8.30    8.30
   9   1   2  626.54   39.30
   9   1   2  641.54   39.60
  -9  -1  -2  625.64   39.10
  10   1   2    6.70   12.40
  10   1   2   19.20   10.10
 -10  -1  -2   30.30   16.40
  11   1   2  331.07   27.40
  11   1   2  279.97   25.10
 -11  -1  -2  259.07   25.10
 -11   0   2  -15.80    8.80
 -11   0   2   -1.60   10.00
  11   0  -2   -2.70    9.30
  11   0  -2  -23.80    9.40
 -10   0   2  302.87   26.50
 -10   0   2  321.17   27.70
  10   0  -2  334.77   29.00
  10   0  -2  343.07   28.70
  -9   0   2    0.50    8.10
  -9   0   2   -2.50    8.80
   9   0  -2  -16.30   11.20
  -8   0   2 1735.23   94.29
  -8   0   2 1805.42   94.79
  -7   0   2   -1.30    7.30
  -7   0   2   -1.90    8.00
   7   0  -2   -0.60    7.80
  -6   0   2 3777.92  182.98
  -6   0   2 3560.04  182.48
   6   0  -2 3518.15  182.98
  -5   0   2    3.20    6.70
  -5   0   2   -2.30    5.40
   5   0  -2   -5.80    6.20
   5   0  -2   -6.80    3.60
  -4   0   2 6655.83  303.07
  -4   0   2 6122.19  302.67
   4   0  -2 5540.25  302.57
  -3   0   2    7.00    5.40
  -3   0   2    1.40    4.60
   3   0  -2    0.90    4.80
   3   0  -2    5.60    3.80
  -2   0   2 3345.07  157.08
  -2   0   2 3218.88  156.98
   2   0  -2 2969.00  156.88
   2   0  -2 3084.29  156.88
  -1   0   2    8.70    4.80
  -1   0   2    8.70    4.60
   1   0  -2    5.00    4.70
   1   0  -2   17.50    4.80
   1   0   2   18.10    4.30
   1   0   2    3.00    4.20
  -1   0  -2    9.10    4.50
  -1   0  -2    5.40    4.30
   2   0   2 2886.31  149.69
  -2   0  -2 3134.09  149.79
   3   0   2   -1.00    4.50
  -3   0  -2    6.50    4.50
  -3   0  -2    4.20    4.60
   4   0   2 5809.42  301.97
  -4   0  -2 6312.37  302.07
  -4   0  -2 6158.38  301.87
   5   0   2    7.00    6.90
  -5   0  -2   -0.60    5.70
  -5   0  -2    4.40    5.80
   6   0   2 3322.97  176.48
  -6   0  -2 3624.14  176.48
  -6   0  -2 3527.25  176.38
   7   0   2    6.50    8.10
  -7   0  -2   -8.30    7.90
  -7   0  -2   -1.00    7.00
   8   0   2 1934.71   99.59
  -8   0  -2 1821.32   96.99
  -8   0  -2 1739.03   96.89
   9   0   2   -1.30    8.60
  -9   0  -2   -4.60    7.00
  -9   0  -2   -3.50    9.20
  10   0   2  360.46   29.70
  10   0   2  472.95   31.90
 -10   0  -2  337.27   29.10
 -10   0  -2  313.27   28.30
  11   0   2    0.50   12.00
  11   0   2   -8.10    9.60
 -11   0  -2  -12.30    8.90
 -11  -1   2  278.47   26.10
 -11  -1   2  267.87   34.40
  11   1  -2  318.97   28.50
 -10  -1   2   28.00   10.20
 -10  -1   2   24.60   10.90
  10   1  -2   23.00   11.30
  10   1  -2   26.40   10.70
  -9  -1   2  589.74   38.30
  -9  -1   2  608.14   37.90
   9   1  -2  618.64   38.90
   9   1  -2  595.44   38.10
  -8  -1   2    8.00    8.10
  -8  -1   2    3.90    8.50
   8   1  -2   35.60    9.70
   8   1  -2   16.20    8.90
  -7  -1   2 1224.18   64.09
  -7  -1   2 1109.39   63.29
   7   1  -2 1213.88   64.19
   7   1  -2 1168.38   63.99
  -6  -1   2    5.60    6.40
  -6  -1   2    3.50    6.00
   6   1  -2   -2.30    6.10
   6   1  -2    5.50    6.10
  -5  -1   2 5140.99  248.78
  -5  -1   2 5180.98  248.88
   5   1  -2 4763.42  248.68
   5   1  -2 4913.91  248.88
  -4  -1   2   28.20    6.20
  -4  -1   2   33.50    6.50
   4   1  -2   27.70    6.30
   4   1  -2   36.10    6.60
  -3  -1   2 1284.77   64.89
  -3  -1   2 1322.37   64.99
   3   1  -2 1265.77   64.99
   3   1  -2 1201.68   64.89
  -2  -1   2  386.56   20.60
  -2  -1   2  390.46   21.10
   2   1  -2  315.27   20.10
   0  -1   2    9.70    4.80
   0  -1   2    9.80    4.60
   0   1  -2    9.80    3.70
   0   1  -2    6.30    4.60
   2  -1   2  359.76   22.60
   2  -1   2  368.46   22.30
  -2   1  -2  385.26   22.30
  -2   1  -2  400.36   22.60
   3  -1   2 1127.29   62.69
   3  -1   2 1135.69   62.39
  -3   1  -2 1240.18   62.59
  -3   1  -2 1295.17   62.89
   4  -1   2    6.90    7.10
   4  -1   2   28.30    7.40
  -4   1  -2   22.50    6.90
  -4   1  -2   40.50    8.00
   5  -1   2 4482.25  235.58
   5  -1   2 4551.74  235.98
  -5   1  -2 4909.81  235.88
  -5   1  -2 4886.41  235.88
   6  -1   2   -4.00    7.80
   6  -1   2    6.70    7.80
  -6   1  -2    0.90    7.30
  -6   1  -2   -7.80    7.00
   7  -1   2 1140.99   63.59
   7  -1   2 1074.09   62.19
  -7   1  -2 1062.09   61.69
  -7   1  -2 1184.88   62.59
   8  -1   2   12.30    9.40
  -8   1  -2   -0.10    8.90
  -8   1  -2    5.20    9.80
   9  -1   2  608.74   40.20
  -9   1  -2  580.14   39.30
  -9   1  -2  542.05   37.40
  10  -1   2   47.80   14.40
  10  -1   2   30.40   12.70
 -10   1  -2   47.00   12.10
 -10   1  -2   35.20   11.90
  11  -1   2  288.77   28.70
 -11   1  -2  268.57   27.10
 -11   1  -2  254.37   31.80
 -11  -2   2    6.40    8.60
 -11  -2   2    6.20    9.00
  11   2  -2    5.50    8.50
  11   2  -2    4.10    9.30
 -10  -2   2  372.76   27.00
 -10  -2   2  367.16   27.60
  10   2  -2  381.86   28.20
  10   2  -2  394.96   27.90
  -9  -2   2   50.89   10.30
  -9  -2   2   58.09   10.70
   9   2  -2   57.19   10.60
   9   2  -2   64.19   17.20
  -8  -2   2 1080.99   62.59
  -8  -2   2 1074.09   59.69
   8   2  -2 1163.78   60.29
   8   2  -2 1060.39   59.69
  -7  -2   2   60.29    9.60
  -7  -2   2   60.29   10.00
   7   2  -2   65.79   10.20
   7   2  -2   67.69    9.80
  -6  -2   2 2601.84  130.29
  -6  -2   2 2680.53  130.39
   6   2  -2 2516.25  130.39
   6   2  -2 2512.85  130.19
  -5  -2   2  397.76   23.20
  -5  -2   2  375.56   22.70
   5   2  -2  376.66   23.10
   5   2  -2  395.96   23.10
  -4  -2   2 2574.84  126.59
  -4  -2   2 2593.34  126.69
   4   2  -2 2507.15  126.69
   4   2  -2 2449.25  126.49
  -3  -2   2  484.65   25.80
  -3  -2   2  462.05   25.80
   3   2  -2  444.96   25.70
   3   2  -2  493.45   25.80
  -1  -2   2  976.00   49.99
  -1  -2   2  953.70   50.29
   1   2  -2  995.00   49.99
   0  -2   2 4501.45  232.18
   0  -2   2 4758.62  232.28
   0   2  -2 4822.92  232.18
   1  -2   2  986.30   50.99
   1  -2   2  929.61   50.99
  -1   2  -2 1000.40   51.09
  -1   2  -2  974.80   50.89
   3  -2   2  410.76   26.10
   3  -2   2  378.86   26.30
  -3   2  -2  447.46   26.20
  -3   2  -2  435.26   26.40
   4  -2   2 1871.21  108.59
   4  -2   2 1987.20  109.09
  -4   2  -2 2342.77  109.59
  -4   2  -2 2269.17  109.19
   5  -2   2  386.66   26.60
   5  -2   2  365.96   26.90
  -5   2  -2  411.76   26.50
  -5   2  -2  367.76   25.80
   6  -2   2 2228.88  121.29
   6  -2   2 2229.38  121.39
  -6   2  -2 2375.56  121.09
  -6   2  -2 2452.65  121.29
   7  -2   2   66.99   14.10
   7  -2   2   48.10   12.20
  -7   2  -2   38.50   11.60
  -7   2  -2   41.00   10.60
   8  -2   2  997.80   59.49
   8  -2   2 1009.30   61.49
  -8   2  -2  968.60   59.09
  -8   2  -2 1054.89   59.19
   9  -2   2   45.70   13.80
   9  -2   2   49.90   15.70
  -9   2  -2   42.40   11.70
  -9   2  -2   32.50   12.30
  10  -2   2  354.26   33.50
  10  -2   2  393.96   32.70
 -10   2  -2  346.57   31.20
 -10   2  -2  355.46   30.60
  11  -2   2   -2.20   16.70
  11  -2   2   13.50   12.70
 -11   2  -2    1.90   10.90
 -10  -3   2    2.90    7.40
 -10  -3   2    9.80    7.10
  10   3  -2    2.90    7.30
  10   3  -2   15.00    7.30
  -9  -3   2  747.03   42.20
  -9  -3   2  747.13   42.50
   9   3  -2  761.12   42.50
   9   3  -2  748.03   42.40
  -8  -3   2   89.39   11.10
  -8  -3   2   92.49   10.50
   8   3  -2  108.39   11.20
   8   3  -2  115.59   11.90
  -7  -3   2 1205.08   62.99
  -7  -3   2 1224.68   63.19
   7   3  -2 1173.08   62.89
   7   3  -2 1217.68   63.09
  -6  -3   2   68.89    8.10
  -6  -3   2   67.29    8.20
   6   3  -2   76.19    8.50
   6   3  -2   65.99   11.40
  -5  -3   2 3034.10  151.08
   5   3  -2 3098.49  151.18
   5   3  -2 2970.10  150.98
  -4  -3   2   51.19    6.10
  -4  -3   2   49.80    6.00
   4   3  -2   50.69    5.90
   4   3  -2   49.70    6.00
  -3  -3   2 7591.64  397.86
  -3  -3   2 8411.96  398.06
   3   3  -2 8131.09  397.96
   3   3  -2 8226.38  397.96
  -2  -3   2 1282.87   63.79
   2   3  -2 1244.38   63.69
   2   3  -2 1237.78   63.59
  -1  -3   2  765.02   40.60
  -1  -3   2  764.42   40.60
   1   3  -2  772.12   40.50
   1   3  -2  788.12   40.70
   0  -3   2   -2.40    4.70
   0  -3   2   -1.60    4.60
   0   3  -2    3.20    5.00
   1  -3   2  713.33   41.90
   1  -3   2  752.62   41.70
  -1   3  -2  805.82   42.20
  -1   3  -2  803.22   42.00
   2  -3   2 1340.27   72.99
   2  -3   2 1444.76   72.99
  -2   3  -2 1371.56   73.19
  -2   3  -2 1404.06   72.89
   3  -3   2 7100.39  372.16
   3  -3   2 6979.10  372.46
  -3   3  -2 7782.72  372.56
  -3   3  -2 8137.59  372.76
   4  -3   2   39.30    9.00
   4  -3   2   44.20    9.60
  -4   3  -2   51.59    9.40
  -4   3  -2   45.50    9.10
   5  -3   2 2606.24  141.99
   5  -3   2 2682.43  141.99
  -5   3  -2 2887.11  141.99
  -5   3  -2 2823.62  141.79
   6  -3   2   57.19   13.20
   6  -3   2   64.59   13.70
  -6   3  -2   66.49   12.80
  -6   3  -2   46.30   11.70
   7  -3   2 1112.59   64.19
   7  -3   2 1072.99   64.59
  -7   3  -2 1111.29   68.19
  -7   3  -2 1070.39   62.79
   8  -3   2  109.19   18.10
   8  -3   2  127.29   19.80
  -8   3  -2   98.79   16.60
  -8   3  -2   68.99   15.40
   9  -3   2  759.42   49.20
   9  -3   2  769.42   49.40
  -9   3  -2  643.34   46.20
  -9   3  -2  647.94   45.70
  10  -3   2   19.20   13.80
 -10   3  -2   -0.10   10.20
  10   4  -2  211.48   13.20
  -9  -4   2   13.10    4.80
  -9  -4   2   17.00    5.30
   9   4  -2   25.50    4.70
  -8  -4   2 1314.27   65.59
  -8  -4   2 1238.18   65.29
   8   4  -2 1292.47   64.99
  -7  -4   2   31.90    5.40
  -7  -4   2   23.80    4.90
   7   4  -2   25.50    4.70
   7   4  -2   25.00    4.70
  -6  -4   2  700.33   35.70
  -6  -4   2  669.93   35.60
   6   4  -2  685.23   35.40
   6   4  -2  685.83   35.30
  -5  -4   2  119.79    9.50
  -5  -4   2  164.18    9.40
   5   4  -2  142.59    9.10
   5   4  -2  129.59    9.20
  -4  -4   2 3070.79  155.08
   4   4  -2 3165.18  155.08
   4   4  -2 3169.38  154.98
  -3  -4   2   44.20    5.60
  -3  -4   2   43.30    5.60
   3   4  -2   48.30    5.60
   3   4  -2   47.60    5.30
  -2  -4   2 3320.97  169.78
  -2  -4   2 3269.77  169.78
   2   4  -2 3586.94  169.98
   2   4  -2 3495.75  169.78
  -1  -4   2    5.10    5.10
  -1  -4   2    5.30    5.20
   1   4  -2    5.60    4.80
   1   4  -2    1.90    4.50
   0  -4   2 4388.36  224.58
   0  -4   2 4285.17  224.38
   0   4  -2 4858.21  224.68
   1  -4   2    7.90    6.60
   1  -4   2   14.10    8.00
  -1   4  -2   -2.90    5.80
  -1   4  -2    0.60    6.00
   2  -4   2 3041.10  160.38
   2  -4   2 3011.80  160.08
  -2   4  -2 3337.87  160.48
  -2   4  -2 3263.07  160.08
   3  -4   2   45.60   10.50
   3  -4   2   52.49   10.90
  -3   4  -2   46.90   10.10
  -3   4  -2   59.99   10.80
   4  -4   2 2698.53  149.39
   4  -4   2 2807.82  149.39
  -4   4  -2 2958.10  149.09
  -4   4  -2 3143.99  149.79
   5  -4   2   51.99   11.30
   5  -4   2   20.70   10.90
  -5   4  -2   53.19   11.50
   6  -4   2  578.44   40.80
   6  -4   2  638.34   41.10
  -6   4  -2  633.84   40.20
  -6   4  -2  568.24   39.40
   7  -4   2   20.10   15.60
   7  -4   2   10.20    9.60
  -7   4  -2   22.30   11.30
  -7   4  -2   11.00   18.70
   8  -4   2 1230.08   70.79
   8  -4   2 1270.87   71.89
  -8   4  -2 1125.89   69.19
  -8   4  -2 1091.99   68.29
   9  -4   2   15.60   12.50
   9  -4   2   16.90   14.00
  -9   4  -2    4.30   10.10
  -9   4  -2    7.90   12.70
  10  -4   2  135.69   33.10
  10  -4   2  211.28   27.50
 -10   4  -2  141.39   21.90
 -10   4  -2  156.68   21.20
  -4  -5   2 1096.19   55.29
  -4  -5   2 1081.39   55.29
   4   5  -2 1129.79   54.99
   4   5  -2 1091.49   54.99
  -3  -5   2 2042.60   96.29
  -3  -5   2 1826.12   93.49
   3   5  -2 1922.11   93.19
   3   5  -2 1652.23   95.39
  -2  -5   2   55.99    7.80
  -2  -5   2   65.29    8.20
   2   5  -2   95.29    9.40
   2   5  -2   84.99    9.00
  -1  -5   2 2317.97  118.59
  -1  -5   2 2262.87  118.59
   1   5  -2 2450.95  118.59
   0  -5   2    0.80    5.70
   0  -5   2   -0.70    5.80
   0   5  -2    5.40    6.90
   0   5  -2   -2.80    5.90
   1  -5   2 2045.20  115.49
   1  -5   2 2057.69  115.09
  -1   5  -2 2388.26  115.59
  -1   5  -2 2510.45  116.19
   2  -5   2   66.39   11.20
   2  -5   2   46.60   10.80
  -2   5  -2   65.89   11.00
  -2   5  -2   61.69   10.60
   3  -5   2 1497.55   84.39
   3  -5   2 1459.85   84.09
  -3   5  -2 1641.44   84.39
  -3   5  -2 1673.83   84.29
   4  -5   2 1171.28   65.89
   4  -5   2 1141.49   65.79
  -4   5  -2 1186.08   65.19
  -4   5  -2 1127.19   64.79
   5  -5   2 1254.27   73.49
   5  -5   2 1263.37   73.39
  -5   5  -2 1326.97   72.79
  -5   5  -2 1317.97   72.89
   6  -5   2  108.79   18.30
   6  -5   2  115.49   18.60
  -6   5  -2   98.19   16.50
  -6   5  -2   99.99   16.80
   7  -5   2 1043.40   89.79
   7  -5   2 1466.25   78.59
  -7   5  -2 1363.86   76.19
  -7   5  -2 1311.97   75.99
   8  -5   2   28.40   14.10
   8  -5   2   77.09   18.10
  -8   5  -2   34.40   13.50
  -8   5  -2   25.20   13.00
   9  -5   2  224.78   28.70
   9  -5   2  202.58   25.90
  -9   5  -2  177.48   23.90
  -9   5  -2  184.18   24.20
  10  -5   2   63.19   18.10
  10  -5   2   44.10   17.40
 -10   5  -2   31.00   14.00
 -10   5  -2   26.90   14.50
  -4  -6   2  670.63   32.90
  -4  -6   2  626.44   32.70
   4   6  -2  652.33   32.10
   4   6  -2  606.14   32.00
  -3  -6   2    2.90    4.80
  -3  -6   2    9.60    5.00
   3   6  -2   -6.40    4.00
   3   6  -2   -0.80    4.10
  -2  -6   2 2372.86  122.29
  -2  -6   2 2353.56  122.39
   2   6  -2 2464.05  122.29
   2   6  -2 2492.85  122.19
  -1  -6   2   45.60    8.90
  -1  -6   2   64.99    9.60
   1   6  -2   54.49    8.90
   0  -6   2 2889.41  149.59
   0  -6   2 2913.01  149.88
   0   6  -2 3030.00  149.59
   1  -6   2   49.00   10.90
   1  -6   2   51.59   10.60
  -1   6  -2   60.49   10.40
  -1   6  -2   64.09   11.20
   2  -6   2 2128.89  118.09
   2  -6   2 2216.88  118.09
  -2   6  -2 2378.26  118.09
  -2   6  -2 2322.77  118.09
   3  -6   2   -5.30    8.70
   3  -6   2    3.20    9.40
  -3   6  -2    0.60    9.20
  -3   6  -2   16.30    9.10
   4  -6   2  532.25   38.30
   4  -6   2  633.24   38.60
  -4   6  -2  541.85   37.40
  -4   6  -2  551.74   37.60
   5  -6   2   57.09   15.00
   5  -6   2   54.39   15.20
  -5   6  -2   64.89   14.80
  -5   6  -2   52.89   13.70
   6  -6   2 1541.95   88.29
   6  -6   2 1538.95   86.79
  -6   6  -2 1512.85   86.09
  -6   6  -2 1503.45   85.69
   7  -6   2    4.70   13.10
   7  -6   2   -2.10   13.00
  -7   6  -2    3.20   11.10
  -7   6  -2   -0.50   11.20
   8  -6   2  285.37   31.70
   8  -6   2  283.57   29.70
  -8   6  -2  248.38   27.20
  -8   6  -2  257.77   28.50
   9  -6   2    2.80   15.20
   9  -6   2    7.90   14.90
  -9   6  -2   12.70   13.30
  -9   6  -2   -7.20   10.80
  -4  -7   2   31.20    4.50
  -4  -7   2   32.00    4.20
  -3  -7   2  730.83   39.30
  -3  -7   2  683.63   39.10
   3   7  -2  736.33   38.90
   3   7  -2  738.93   38.90
  -2  -7   2   -0.10    6.30
  -2  -7   2   -5.20    6.20
   2   7  -2   -2.80    5.60
   2   7  -2    5.70    6.00
  -1  -7   2 1119.19   62.69
  -1  -7   2 1152.38   62.79
   1   7  -2 1214.18   62.79
   0  -7   2   -2.20    6.70
   0  -7   2   -7.40    7.80
   0   7  -2   -7.30    6.90
   1  -7   2 1124.29   64.59
   1  -7   2 1161.08   64.09
  -1   7  -2 1141.99   63.59
  -1   7  -2 1160.78   63.99
   2  -7   2   -5.60    8.60
   2  -7   2    9.20    9.30
  -2   7  -2   -0.30    8.70
  -2   7  -2    1.80   10.00
   3  -7   2  618.44   40.60
   3  -7   2  579.54   39.70
  -3   7  -2  591.24   39.20
  -3   7  -2  587.44   39.30
   4  -7   2   20.10   13.00
   4  -7   2   21.30   13.20
  -4   7  -2   44.10   12.90
  -4   7  -2   31.80   12.30
   5  -7   2 1410.06   77.39
  -5   7  -2 1174.88   74.39
  -5   7  -2 1295.77   74.69
   6  -7   2   57.69   16.90
   6  -7   2   36.20   15.90
  -6   7  -2   50.69   15.00
   7  -7   2  223.18   26.70
   7  -7   2  174.28   25.70
  -7   7  -2  210.48   25.10
  -7   7  -2  163.68   23.20
   8  -7   2   -0.30   12.50
   8  -7   2   17.50   14.70
  -8   7  -2   21.60   13.60
  -8   7  -2   -5.70   12.10
   9  -7   2  264.47   33.30
  -9   7  -2  134.09   28.90
  -4  -8   2 1288.17   64.69
  -3  -8   2  129.69   12.70
  -3  -8   2  132.49   13.10
   3   8  -2  130.69   15.10
   3   8  -2  118.79   12.10
  -2  -8   2  646.24   38.90
   2   8  -2  670.93   39.00
   2   8  -2  691.73   38.70
  -1  -8   2   14.30    9.50
  -1  -8   2   10.20    8.50
   1   8  -2   32.90    9.30
   0  -8   2 1482.95   84.89
   0  -8   2 1670.63   85.59
   1  -8   2   16.50    9.50
   1  -8   2   40.00   11.00
  -1   8  -2   10.10    9.00
  -1   8  -2   18.60   10.80
   2  -8   2  612.94   41.30
   2  -8   2  577.74   40.00
  -2   8  -2  615.14   40.10
  -2   8  -2  558.74   38.80
   3  -8   2  150.98   20.30
   3  -8   2  145.59   20.00
  -3   8  -2  135.29   18.80
  -3   8  -2  155.88   19.70
   4  -8   2 1217.98   73.79
   4  -8   2 1314.47   73.79
  -4   8  -2 1241.48   72.19
  -4   8  -2 1167.48   71.49
   5  -8   2  -14.40   11.70
   5  -8   2  -23.50   10.70
  -5   8  -2    8.50   11.10
  -5   8  -2    0.50   10.40
   6  -8   2  200.38   25.70
   6  -8   2  171.28   23.60
  -6   8  -2  111.99   19.80
  -6   8  -2  150.58   21.80
   7  -8   2  -24.10   12.00
   7  -8   2   28.30   15.00
  -7   8  -2   -4.60   10.50
  -7   8  -2  -25.20   10.50
   8  -8   2  142.29   25.20
   8  -8   2  162.08   26.70
  -8   8  -2  145.39   23.70
  -8   8  -2  183.58   25.50
  -4  -9   2   -2.60    3.10
  -3  -9   2  820.62   45.10
  -3  -9   2  834.62   45.10
   3   9  -2  785.22   44.20
  -2  -9   2   10.80    7.60
  -2  -9   2    4.50    7.40
   2   9  -2    2.00    6.60
  -1  -9   2  404.26   29.70
  -1  -9   2  403.96   29.10
   1   9  -2  409.66   27.90
   0  -9   2   -6.10    9.70
   0  -9   2    1.40    9.40
   1  -9   2  340.87   29.20
   1  -9   2  384.26   29.50
  -1   9  -2  391.16   30.10
   2  -9   2    3.60   10.40
   2  -9   2  -17.80   10.50
  -2   9  -2   -5.40    8.70
  -2   9  -2    4.30   11.20
   3  -9   2  754.52   50.89
   3  -9   2  816.62   53.19
  -3   9  -2  754.22   49.30
  -3   9  -2  751.42   49.50
   4  -9   2    4.80   12.80
   4  -9   2    4.20   12.30
  -4   9  -2    2.60   10.70
  -4   9  -2   -0.60   10.50
   5  -9   2  115.39   21.30
   5  -9   2  137.49   23.30
  -5   9  -2  147.89   21.80
  -5   9  -2  143.29   21.70
   6  -9   2    0.70   16.90
   6  -9   2    8.00   15.20
  -6   9  -2    5.60   12.20
   7  -9   2  334.57   35.50
   7  -9   2  325.47   36.50
  -7   9  -2  279.87   31.90
  -7   9  -2  292.87   32.10
  -3 -10   2    4.40    7.30
  -3 -10   2   11.10    6.70
   3  10  -2    2.50    5.90
   3  10  -2   -5.20    5.70
  -2 -10   2  627.54   37.90
  -2 -10   2  614.54   37.90
   2  10  -2  553.64   36.30
   2  10  -2  613.34   37.00
  -1 -10   2   74.79   14.60
  -1 -10   2  103.09   14.60
   1  10  -2   77.89   13.30
   1  10  -2   69.89   12.50
   0 -10   2  381.26   30.70
   0 -10   2  380.46   31.20
   0  10  -2  387.06   29.80
   1 -10   2   90.49   17.60
   1 -10   2   93.99   15.70
  -1  10  -2   54.89   13.30
  -1  10  -2   56.79   14.00
   2 -10   2  606.44   42.90
   2 -10   2  624.54   43.90
  -2  10  -2  625.64   41.80
  -2  10  -2  569.64   42.80
   3 -10   2   -8.20   10.40
   3 -10   2  -10.80   11.60
  -3  10  -2  -10.60    9.10
  -3  10  -2  -13.00   11.40
   4 -10   2  196.78   25.40
   4 -10   2  166.48   25.10
  -4  10  -2  187.88   24.00
  -4  10  -2  221.78   26.40
   5 -10   2   17.90   14.00
  -5  10  -2   -2.10   12.20
  -3 -11   2  150.78   15.40
  -3 -11   2  102.39   20.60
   3  11  -2  147.89   13.90
   3  11  -2  133.19   13.50
  -2 -11   2   -6.30    8.00
  -2 -11   2   -2.90    8.60
   2  11  -2    1.80    7.70
  -1 -11   2  378.46   40.20
  -1 -11   2  364.36   28.00
   1  11  -2  333.77   33.70
   1  11  -2  269.77   29.80
   0 -11   2   10.90   10.50
   0 -11   2    5.90   11.70
   0  11  -2   13.70   10.80
   1 -11   2  386.06   32.90
   1 -11   2  341.97   31.00
  -1  11  -2  326.47   29.10
   2 -11   2    4.70   13.40
   2 -11   2   -6.70    9.70
  -2  11  -2   -0.60   10.90
   3 -11   2  159.18   24.10
   3 -11   2  142.39   21.30
  -3  11  -2  138.89   22.20
  -3  11  -2  131.39   21.40
  -3  11   3    6.50   12.30
  -3  11   3  -11.60   10.40
   3 -11  -3    9.80   12.90
   3 -11  -3   -9.30   12.50
  -2  11   3   10.30   10.00
  -2  11   3   11.40   11.60
   2 -11  -3    1.60   13.30
   2 -11  -3   21.90   13.50
  -1  11   3    3.50   11.20
   1 -11  -3    2.90   11.60
   1 -11  -3   18.20   13.30
   0  11   3   -0.20    9.80
   0  11   3    4.10    8.70
   0 -11  -3    0.80   11.40
   0 -11  -3    4.90   11.00
   1  11   3   12.60   10.00
   1  11   3    6.40    8.40
  -1 -11  -3    7.60   10.80
  -1 -11  -3   11.60   10.60
   2  11   3    4.40    7.30
  -2 -11  -3    1.30    8.40
  -2 -11  -3    8.50    8.70
   3  11   3   -0.20    4.90
  -3 -11  -3   14.20   11.10
  -3 -11  -3   12.10    7.40
  -5  10   3  -11.20   10.10
  -5  10   3   27.10   15.50
   5 -10  -3   18.90   14.20
   5 -10  -3  -10.40   12.50
  -4  10   3   -8.90   11.90
  -4  10   3  -16.70   20.10
   4 -10  -3  -10.60   10.70
  -3  10   3    5.90   10.50
  -3  10   3   14.00   12.00
   3 -10  -3   16.60   13.00
   3 -10  -3   24.50   12.60
  -2  10   3    1.50   10.50
  -2  10   3  -17.40    9.50
   2 -10  -3   -4.20   11.80
   2 -10  -3   18.50   14.10
  -1  10   3   -3.60    8.20
  -1  10   3    9.80   10.10
   1 -10  -3  -13.90    9.60
   1 -10  -3   -1.00   10.40
   0  10   3   -6.70    8.00
   0  10   3    0.90    9.50
   0 -10  -3   -5.20    9.60
   0 -10  -3    7.50   10.20
   1  10   3  -17.50    6.90
   1  10   3    9.50    8.30
  -1 -10  -3  -14.60    8.80
   2  10   3   12.90    7.50
   2  10   3    2.10    7.40
  -2 -10  -3   -5.70    8.10
  -2 -10  -3   14.80    8.80
   3  10   3    3.70    4.90
  -3 -10  -3    2.10    5.50
  -3 -10  -3   10.90    6.70
  -6   9   3   24.00   13.60
   6  -9  -3  -14.80   14.00
   6  -9  -3  -15.90   12.30
  -5   9   3   22.40   14.60
  -5   9   3   -5.20   11.00
   5  -9  -3   24.80   14.60
   5  -9  -3   -0.60   13.40
  -4   9   3    1.80   10.60
  -4   9   3   19.50   11.40
   4  -9  -3    8.70   12.70
   4  -9  -3  -12.50   10.00
  -3   9   3   27.00   13.00
  -3   9   3    6.80   11.00
   3  -9  -3   22.70   13.80
   3  -9  -3   10.60   12.20
  -2   9   3    8.20   10.00
  -2   9   3  -22.50    8.30
   2  -9  -3    4.70   11.60
   2  -9  -3   -4.20   10.20
  -1   9   3   27.70   10.70
   1  -9  -3   13.30   11.60
   1  -9  -3    7.20   10.50
   0   9   3   29.80    9.60
   0  -9  -3   13.00    9.90
   0  -9  -3   17.20   10.30
   1   9   3   33.70    9.00
   1   9   3   18.90    9.10
  -1  -9  -3   19.50    9.50
  -1  -9  -3   24.90   10.00
   2   9   3    1.80    6.80
  -2  -9  -3    4.70    7.80
  -2  -9  -3   -7.40    7.30
   3   9   3   18.80    6.20
  -3  -9  -3   11.70    6.50
  -3  -9  -3   14.30    6.30
  -8   8   3   -8.00   12.40
  -8   8   3    3.80   13.90
   8  -8  -3   -4.70   15.90
   8  -8  -3    0.80   16.20
  -7   8   3   18.30   12.60
  -7   8   3  -12.40   11.90
   7  -8  -3   10.10   14.50
   7  -8  -3   19.10   14.70
  -6   8   3   29.10   13.70
  -6   8   3   28.80   13.70
   6  -8  -3    1.80   13.90
   6  -8  -3   22.40   15.10
  -5   8   3   -8.40   10.00
  -5   8   3    1.00   11.90
   5  -8  -3  -20.20   11.50
   5  -8  -3  -14.30   11.50
  -4   8   3   12.60   12.40
  -4   8   3   14.10   11.80
   4  -8  -3   16.60   13.40
   4  -8  -3    7.50   12.90
  -3   8   3   -0.60    9.80
  -3   8   3    6.80   10.80
   3  -8  -3    5.60   11.40
   3  -8  -3   14.90   11.60
  -2   8   3   -5.70    9.00
  -2   8   3   -7.20    9.00
   2  -8  -3   21.50   12.30
   2  -8  -3   14.10   10.80
  -1   8   3  126.29   15.70
   1  -8  -3  121.29   16.70
   1  -8  -3   93.79   15.20
   0   8   3   -3.90    8.20
   0  -8  -3    3.00    9.30
   0  -8  -3   -5.10    8.60
   1   8   3  128.39   14.00
   1   8   3  128.49   14.10
  -1  -8  -3  138.49   15.20
  -1  -8  -3  125.39   14.60
   2   8   3    4.60   12.30
   2   8   3   19.00    7.20
  -2  -8  -3   12.30    7.70
  -2  -8  -3    1.60    6.70
   3   8   3    2.40    5.00
  -3  -8  -3   -3.20    5.10
  -3  -8  -3    1.50    5.20
  -8   7   3   12.20   12.60
  -8   7   3    3.40   12.50
   8  -7  -3   12.00   12.90
   8  -7  -3  -18.60   13.10
  -7   7   3    5.40   11.70
  -7   7   3   13.40   13.20
   7  -7  -3   23.50   14.20
   7  -7  -3   -8.40   12.70
  -6   7   3   11.50   10.00
  -6   7   3    5.80    9.70
   6  -7  -3   12.20   10.50
   6  -7  -3  -17.80   11.10
  -5   7   3   19.50   10.90
   5  -7  -3    2.90   13.20
   5  -7  -3   13.40   14.10
  -4   7   3   46.40   13.10
  -4   7   3   38.60   13.20
   4  -7  -3   19.30   12.50
  -3   7   3   53.09   13.40
  -3   7   3   56.59   13.70
   3  -7  -3   65.09   14.20
   3  -7  -3   83.89   14.80
  -2   7   3   26.50   10.80
  -2   7   3   11.90   10.60
   2  -7  -3    8.40    9.30
   2  -7  -3   -1.10    9.50
  -1   7   3    6.50    9.50
  -1   7   3   24.60    9.50
   1  -7  -3    9.90    8.90
   1  -7  -3   38.90   11.20
   0   7   3    2.50    7.30
   0  -7  -3    4.10    7.30
   0  -7  -3   14.30    8.60
   1   7   3   21.80    8.00
   1   7   3   25.60    8.20
  -1  -7  -3   23.90    8.50
  -1  -7  -3   17.10    8.00
   2   7   3   12.10    6.20
   2   7   3   13.80    6.40
  -2  -7  -3   19.70    6.90
   3   7   3   63.99    7.40
   3   7   3   55.19    7.10
  -3  -7  -3   53.19    7.40
  -3  -7  -3   62.89    7.70
  -9   6   3   14.40   13.10
   9  -6  -3  -15.00   13.30
   9  -6  -3   33.30   18.80
  -8   6   3   23.30   13.90
  -8   6   3   12.30   13.70
   8  -6  -3   17.10   14.40
   8  -6  -3   31.80   15.60
  -7   6   3   17.50   13.30
  -7   6   3   -4.50   11.30
   7  -6  -3   30.40   14.60
   7  -6  -3   16.50   14.90
  -6   6   3   14.20   12.30
  -6   6   3    5.10   12.10
   6  -6  -3    4.80   12.70
   6  -6  -3   26.30   15.20
  -5   6   3    6.70   10.80
  -5   6   3   -0.50   10.70
   5  -6  -3    9.90   12.40
   5  -6  -3   -3.60   10.30
  -4   6   3   -2.30    9.70
  -4   6   3  -17.00    8.40
   4  -6  -3   16.60   12.00
   4  -6  -3   10.60    8.80
  -3   6   3   21.30   10.20
  -3   6   3   11.60    9.70
   3  -6  -3   17.80    9.80
   3  -6  -3   11.50   10.60
  -2   6   3  157.28   17.60
  -2   6   3  145.89   16.70
   2  -6  -3  174.48   18.60
   2  -6  -3  158.98   18.10
  -1   6   3  182.48   17.40
  -1   6   3  209.58   17.70
   1  -6  -3  192.88   18.20
   1  -6  -3  216.98   19.70
   0   6   3    1.30    6.70
   0  -6  -3    8.00    6.80
   0  -6  -3    7.50    7.60
   1   6   3  209.98   16.10
   1   6   3  189.48   15.90
  -1  -6  -3  219.48   16.70
  -1  -6  -3  205.18   16.70
   2   6   3  140.59   12.80
   2   6   3  147.19   12.70
  -2  -6  -3  129.99   13.30
  -2  -6  -3  145.79   12.80
   3   6   3   13.50    4.60
   3   6   3   24.40    4.90
  -3  -6  -3   15.80    4.90
  -3  -6  -3   17.30    5.00
 -10   5   3  -27.50   10.40
 -10   5   3   13.30   14.30
  10  -5  -3  -29.60   13.40
  10  -5  -3   10.70   14.10
  -9   5   3    2.30   11.60
  -9   5   3    8.30   12.60
   9  -5  -3    9.90   12.70
   9  -5  -3   -2.80   12.90
  -8   5   3   -5.80   10.30
  -8   5   3   18.90   11.60
   8  -5  -3   -4.00   11.60
   8  -5  -3   14.00   13.60
  -7   5   3    9.90   12.60
  -7   5   3    7.70   12.00
   7  -5  -3   -5.20   12.60
  -6   5   3   57.09   14.40
  -6   5   3   80.79   14.40
   6  -5  -3   63.79   16.20
   6  -5  -3   65.29   13.80
  -5   5   3   43.40   13.30
  -5   5   3   56.19   13.70
   5  -5  -3   54.09   14.60
   5  -5  -3   35.10   13.20
  -4   5   3   22.30   10.70
  -4   5   3   19.80   10.40
   4  -5  -3   45.50   11.20
   4  -5  -3   35.00   12.30
  -3   5   3  173.18   17.70
  -3   5   3  199.58   18.70
   3  -5  -3  113.89   16.20
   3  -5  -3  143.49   17.50
  -2   5   3   53.49   10.30
  -2   5   3   43.30    9.50
   2  -5  -3   26.10    9.10
   2  -5  -3   15.60    8.30
  -1   5   3   91.89   11.60
  -1   5   3   79.29   11.40
   1  -5  -3   79.19   11.50
   1  -5  -3   77.39   11.70
   0   5   3   19.80    6.60
   0  -5  -3   14.30    7.20
   0  -5  -3   18.90    7.30
   1   5   3   86.59    9.70
   1   5   3   74.69    8.90
  -1  -5  -3   73.49    9.40
  -1  -5  -3   66.99    9.10
   2   5   3   54.19    6.70
   2   5   3   62.49    7.20
  -2  -5  -3   31.60    5.90
  -2  -5  -3   35.70    6.40
   3   5   3  177.58   12.20
   3   5   3  200.18   14.90
  -3  -5  -3  172.08   12.20
  -3  -5  -3  186.78   12.60
  -4  -5  -3   40.40    3.10
 -10   4   3  -10.40   11.20
 -10   4   3   -7.30   10.90
  10  -4  -3    6.70   14.90
  10  -4  -3   19.90   13.60
  -9   4   3   -0.90   11.30
  -9   4   3    5.90   11.50
   9  -4  -3  -27.00   11.40
   9  -4  -3    6.10   13.20
  -8   4   3    0.70   10.90
  -8   4   3    8.90   12.30
   8  -4  -3   -4.40   11.50
   8  -4  -3    6.80   13.40
  -7   4   3  126.49   18.70
  -7   4   3  124.19   21.40
   7  -4  -3  129.39   19.90
   7  -4  -3  173.58   27.10
  -6   4   3   25.00   11.60
  -6   4   3   21.50   11.20
   6  -4  -3   30.30   12.60
   6  -4  -3   18.00   11.90
  -5   4   3  121.69   16.40
  -5   4   3  128.19   16.70
   5  -4  -3  127.39   17.20
   5  -4  -3  132.59   17.50
  -4   4   3   -6.00    8.20
  -4   4   3   -6.00    6.10
   4  -4  -3    0.60    7.00
   4  -4  -3    0.00    9.30
  -3   4   3   70.49   11.30
  -3   4   3   83.39   11.90
   3  -4  -3   52.59   11.50
   3  -4  -3   64.79   11.50
  -2   4   3   49.40    9.70
  -2   4   3   57.99   10.30
   2  -4  -3   38.10    9.40
   2  -4  -3   43.70    9.80
  -1   4   3   -0.40    6.20
  -1   4   3   -0.90    6.10
   1  -4  -3    8.00    6.70
   1  -4  -3   -2.00    5.90
   0   4   3   -3.90    3.40
   0  -4  -3    0.10    5.20
   0  -4  -3   -2.00    4.80
   1   4   3    6.10    5.00
   1   4   3   11.70    5.30
  -1  -4  -3    0.80    4.80
  -1  -4  -3    0.20    5.10
   2   4   3   56.79    6.60
   2   4   3   47.10    6.60
  -2  -4  -3   49.40    6.60
  -2  -4  -3   45.90    6.80
   3   4   3  103.39    8.60
   3   4   3  108.39    8.80
  -3  -4  -3  113.79    8.80
   4   4   3    5.90    3.00
   4   4   3    2.90    2.90
  -4  -4  -3    1.10    2.90
  -4  -4  -3    1.90    3.10
  -5  -4  -3  115.79    7.50
  -5  -4  -3  115.79    7.50
  -6  -4  -3   22.40    3.00
  -6  -4  -3   23.40    3.40
  -7  -4  -3  129.19    8.20
  -7  -4  -3  124.39    8.00
  -8  -4  -3    1.50    2.90
  -9  -4  -3    4.60    2.50
 -10   3   3   -8.30   11.00
 -10   3   3  -17.60    7.90
  10  -3  -3   -6.00   11.80
  -9   3   3   10.30   12.40
  -9   3   3   -8.30   11.20
   9  -3  -3   -6.50   12.40
   9  -3  -3   -3.50   11.60
  -8   3   3   22.60   11.70
  -8   3   3  -15.70    9.40
   8  -3  -3    2.00   11.00
   8  -3  -3   -8.70   11.70
  -7   3   3   22.70   11.30
   7  -3  -3   13.00   11.50
   7  -3  -3    5.00   11.90
  -6   3   3    6.50    8.90
  -6   3   3   -9.10    7.80
   6  -3  -3    5.90   10.70
   6  -3  -3    2.70   10.00
  -5   3   3  646.34   38.40
  -5   3   3  648.24   38.70
   5  -3  -3  585.84   39.00
   5  -3  -3  579.04   39.10
  -4   3   3   40.90   10.20
  -4   3   3   58.99   10.90
   4  -3  -3   32.70   10.40
   4  -3  -3   57.69   11.30
  -3   3   3  531.35   32.00
  -3   3   3  541.05   32.00
   3  -3  -3  466.35   32.00
   3  -3  -3  491.05   32.20
  -2   3   3  416.96   26.50
  -2   3   3  443.56   26.30
   2  -3  -3  410.06   26.80
   2  -3  -3  408.96   26.90
  -1   3   3  771.42   41.60
  -1   3   3  739.83   41.30
   1  -3  -3  741.63   41.70
   1  -3  -3  762.72   41.70
   0   3   3  492.65   27.70
   0  -3  -3  461.35   27.50
   0  -3  -3  484.85   27.60
   1   3   3  757.62   41.00
   1   3   3  748.33   40.90
  -1  -3  -3  784.42   41.00
  -1  -3  -3  797.62   41.20
   2   3   3  369.46   23.00
   2   3   3  435.36   23.40
  -2  -3  -3  422.76   23.30
  -2  -3  -3  428.26   23.40
   3   3   3  522.85   28.30
   3   3   3  525.95   28.40
  -3  -3  -3  548.75   28.40
  -3  -3  -3  507.85   28.30
   4   3   3   82.09    8.40
   4   3   3   86.09    8.40
  -4  -3  -3  107.29    8.60
  -4  -3  -3   97.59    8.50
   5   3   3  581.24   30.20
  -5  -3  -3  533.15   30.00
  -5  -3  -3  549.54   30.00
   6   3   3    5.70    5.10
   6   3   3   10.80    5.10
  -6  -3  -3    3.80    4.80
  -6  -3  -3   12.30    5.10
   7   3   3   12.70    6.00
   7   3   3   24.70    6.60
  -7  -3  -3   16.40    5.80
  -7  -3  -3   16.70    6.40
   8   3   3    5.20    5.90
   8   3   3    8.70    6.50
  -8  -3  -3   12.70    6.20
  -8  -3  -3    4.90    5.80
   9   3   3    5.30    6.70
   9   3   3   19.00    6.80
  -9  -3  -3    4.40    6.30
  -9  -3  -3    3.20    6.20
  10   3   3    3.10    6.30
  10   3   3   -2.30    6.20
 -10  -3  -3   -9.70    6.20
 -10  -3  -3   -2.30    5.80
 -10   2   3   15.80   10.40
  10  -2  -3    2.60   10.50
  10  -2  -3   -5.30   12.50
  -9   2   3   44.80   13.70
  -9   2   3   37.00   13.20
   9  -2  -3   63.79   16.10
   9  -2  -3   74.19   17.70
  -8   2   3    9.20   10.60
  -8   2   3   -0.60    9.10
   8  -2  -3    1.60   11.40
   8  -2  -3    5.80   14.80
  -7   2   3   -9.90    8.60
  -7   2   3  -11.70   15.70
   7  -2  -3   -2.50    9.90
   7  -2  -3   -6.20    9.70
  -6   2   3    9.70   10.10
  -6   2   3   24.00   10.30
   6  -2  -3   17.20   10.40
   6  -2  -3   17.60   12.50
  -5   2   3   12.80    8.40
  -5   2   3   23.10    8.80
   5  -2  -3    3.20    8.40
   5  -2  -3    0.30    8.40
  -4   2   3    8.60    7.80
  -4   2   3   -5.40    6.80
   4  -2  -3    1.40    7.70
   4  -2  -3    5.30    8.10
  -3   2   3   43.80    8.60
  -3   2   3   54.29    9.10
   3  -2  -3   22.70    8.10
   3  -2  -3   16.10    8.20
  -2   2   3  246.78   16.90
  -2   2   3  262.57   16.90
   2  -2  -3  231.58   17.70
   2  -2  -3  219.98   17.40
  -1   2   3  706.63   37.40
  -1   2   3  738.73   37.60
   1  -2  -3  666.33   37.40
   1  -2  -3  567.64   42.70
   0   2   3  869.41   48.00
   0   2   3  967.50   48.30
  -1  -2  -3  748.33   38.20
  -1  -2  -3  686.83   37.90
   2   2   3  234.48   14.80
   2   2   3  240.88   15.10
  -2  -2  -3  210.38   14.60
  -2  -2  -3  253.37   14.90
   3   2   3  102.59    9.30
  -3  -2  -3   85.39    9.00
  -3  -2  -3   91.39    9.00
   4   2   3    5.10    4.70
   4   2   3    8.80    5.00
  -4  -2  -3    7.70    4.80
  -4  -2  -3    7.50    4.90
   5   2   3   34.50    6.30
   5   2   3   19.80    5.90
  -5  -2  -3   38.40    6.60
  -5  -2  -3   37.40    6.50
   6   2   3   22.60    7.10
   6   2   3   25.60    7.20
  -6  -2  -3   23.80    7.10
  -6  -2  -3   22.00    6.90
   7   2   3    6.90    7.00
   7   2   3   -3.00    6.70
  -7  -2  -3    6.40    6.80
  -7  -2  -3   10.50    6.70
   8   2   3    5.20    7.30
  -8  -2  -3    6.60    7.80
  -8  -2  -3    2.10    7.20
   9   2   3   56.09   10.70
   9   2   3   34.00   10.10
  -9  -2  -3   43.40    9.90
  -9  -2  -3   50.49    9.70
  10   2   3   15.90    9.70
  10   2   3    8.30    8.40
 -10  -2  -3    1.70    8.30
 -10  -2  -3    2.10    7.60
 -11   1   3   19.70   11.80
  11  -1  -3   16.00   12.30
  11  -1  -3   41.60   14.50
 -10   1   3   19.80   13.20
 -10   1   3    7.20    9.90
  10  -1  -3    7.20   11.20
  10  -1  -3    4.20   10.60
  -9   1   3   22.20   11.30
  -9   1   3   16.00   10.10
   9  -1  -3    8.70   11.30
   9  -1  -3   12.80   12.70
  -8   1   3   67.09   14.30
  -8   1   3   53.39   12.40
   8  -1  -3   63.29   13.20
   8  -1  -3   32.50   14.60
  -7   1   3   44.90   10.90
  -7   1   3   46.70   13.60
   7  -1  -3   74.29   12.90
   7  -1  -3   57.99   13.40
  -6   1   3   21.50    8.70
  -6   1   3   19.60    8.60
   6  -1  -3    9.60    8.50
   6  -1  -3   12.20    9.00
  -5   1   3   76.89   11.20
  -5   1   3   91.19   11.70
   5  -1  -3   53.79   10.60
   5  -1  -3   60.09   11.20
  -4   1   3  128.29   13.40
  -4   1   3  111.49   12.50
   4  -1  -3  138.99   14.20
   4  -1  -3  111.89   12.80
  -3   1   3  433.16   25.00
  -3   1   3  401.16   24.60
   3  -1  -3  378.56   25.20
   3  -1  -3  413.06   25.60
  -2   1   3  287.57   19.20
  -2   1   3  298.87   19.70
  -1   1   3   29.50    5.90
  -1   1   3   11.00    5.90
   1  -1  -3   13.30    5.10
   1  -1  -3   11.00    5.90
   0   1   3  378.86   23.10
   0   1   3  387.26   23.00
   0  -1  -3  391.76   23.10
   0  -1  -3  442.76   23.30
   1   1   3    7.20    5.40
   1   1   3    1.00    3.10
  -1  -1  -3   18.20    5.40
  -1  -1  -3    9.70    4.80
  -2  -1  -3  293.17   18.30
  -2  -1  -3  305.87   18.20
   3   1   3  385.96   23.80
   3   1   3  416.76   23.90
  -3  -1  -3  417.56   24.00
  -3  -1  -3  432.16   23.80
   4   1   3  120.09   11.50
   4   1   3  120.19   11.40
  -4  -1  -3  109.99   11.10
  -4  -1  -3  126.69   11.60
   5   1   3   75.89    9.70
   5   1   3   73.79    9.60
  -5  -1  -3   77.29    9.50
  -5  -1  -3   64.09    8.90
   6   1   3   15.40    7.50
   6   1   3   18.50    7.80
  -6  -1  -3   20.60    7.50
   7   1   3   52.49   11.00
   7   1   3   62.99   11.00
  -7  -1  -3   50.59   10.20
   8   1   3   74.19   12.10
   8   1   3   60.09   11.20
  -8  -1  -3   51.49   10.50
   9   1   3    8.00    9.40
   9   1   3    6.80    9.40
  -9  -1  -3   15.10    8.60
  10   1   3   18.30   12.90
  10   1   3    8.20   10.30
 -10  -1  -3   13.50   12.30
  11   1   3   38.50   12.30
  11   1   3   32.00   12.10
 -11  -1  -3   16.00   10.30
 -11  -1  -3   12.60   10.50
 -11   0   3  -14.90    9.30
 -11   0   3   18.40   20.60
  11   0  -3    8.00   10.80
  11   0  -3   13.70   13.40
 -10   0   3   10.50   10.20
 -10   0   3   10.00   11.10
  10   0  -3   12.20   10.30
  10   0  -3   10.60   11.50
  -9   0   3   16.00    9.80
  -9   0   3   16.80    9.50
  -8   0   3   25.20   10.00
  -8   0   3   16.60   10.10
  -7   0   3    5.10    8.80
  -7   0   3   -9.50    6.10
   7   0  -3   17.30    8.00
   7   0  -3    2.70    8.40
  -6   0   3   53.09   10.00
  -6   0   3   46.40    9.60
   6   0  -3   55.79   10.20
   6   0  -3   49.90   11.00
  -5   0   3   -0.60    6.00
  -5   0   3    8.50    6.80
   5   0  -3    2.80    6.60
   5   0  -3   10.50    7.00
  -4   0   3  562.74   33.20
  -4   0   3  602.04   33.60
   4   0  -3  572.64   33.40
   4   0  -3  576.34   33.60
  -2   0   3 5710.93  279.97
  -2   0   3 5479.15  278.17
   2   0  -3 5669.93  278.37
  -1   0   3  101.69   10.80
  -1   0   3  125.49    9.50
   1   0  -3  109.99   10.30
   1   0  -3   99.19   10.70
   0   0   3   10.00    5.90
   0   0   3    1.30    4.30
   0   0  -3    1.90    5.30
   0   0  -3    6.00    4.60
   1   0   3  113.99   10.30
   1   0   3   94.49   10.00
  -1   0  -3  112.59   10.20
  -1   0  -3   89.59    9.70
  -2   0  -3 5794.62  286.77
  -3   0  -3  110.39   10.40
   4   0   3  582.64   33.90
  -4   0  -3  590.64   33.20
   5   0   3   -2.50    6.00
  -5   0  -3   -3.50    5.90
  -5   0  -3   -0.40    6.20
   6   0   3   57.99   10.30
  -6   0  -3   51.29    9.90
  -6   0  -3   48.90   10.20
   7   0   3  -11.40    7.40
  -7   0  -3    5.60    7.50
  -7   0  -3   10.70    9.90
   8   0   3    9.90   10.10
  -8   0  -3   16.90    9.50
  -8   0  -3    3.70    9.30
   9   0   3    5.00    6.60
   9   0   3    4.50    8.30
  -9   0  -3  -13.60    7.40
  10   0   3    3.60   10.80
  10   0   3   -1.50    9.50
 -10   0  -3    1.40    8.50
  11   0   3    5.70   10.40
  11   0   3  -19.80   10.80
 -11   0  -3  -13.20    8.70
 -11  -1   3   29.20   16.30
 -11  -1   3    8.60   12.70
  11   1  -3   26.50   12.90
  11   1  -3    1.10   15.70
 -10  -1   3   -1.40    8.90
 -10  -1   3   -2.10    8.40
  10   1  -3   12.20   10.30
  10   1  -3    9.40    9.50
  -9  -1   3   24.50   10.70
  -9  -1   3    8.80    9.10
   9   1  -3   -6.40    8.30
   9   1  -3   14.10   10.10
  -8  -1   3   73.59   12.50
  -8  -1   3   54.19   11.00
   8   1  -3   61.59   11.70
  -7  -1   3   36.60   11.70
  -7  -1   3   47.50   10.40
   7   1  -3   66.19   11.70
   7   1  -3   49.99   10.40
  -6  -1   3   21.90    7.20
  -6  -1   3   13.50    6.90
   6   1  -3   17.80    7.70
   6   1  -3   10.10    7.60
  -5  -1   3   65.69    9.10
  -5  -1   3   69.79    9.80
   5   1  -3   65.09   10.00
   5   1  -3   61.89    9.30
  -4  -1   3  133.89   11.70
  -4  -1   3  128.79   11.90
   4   1  -3  146.09   13.10
  -3  -1   3  394.56   24.00
  -3  -1   3  419.76   24.50
   3   1  -3  425.06   24.30
  -2  -1   3  305.07   18.70
  -2  -1   3  276.47   17.80
  -1  -1   3   16.40    6.20
  -1  -1   3   11.10    5.20
   1   1  -3   10.50    5.30
   1   1  -3   21.80    5.10
   0  -1   3  409.66   23.40
   0  -1   3  388.26   22.80
   0   1  -3  405.96   23.20
   0   1  -3  392.56   23.30
   1  -1   3   13.90    6.20
  -1   1  -3   11.00    5.90
  -1   1  -3   13.10    6.10
  -2   1  -3  194.48   21.50
  -2   1  -3  245.08   16.10
   3  -1   3  393.46   24.50
   3  -1   3  381.96   24.70
  -3   1  -3  389.16   24.30
  -3   1  -3  417.56   24.70
   4  -1   3  142.59   13.30
   4  -1   3  123.79   13.50
  -4   1  -3  114.39   13.20
  -4   1  -3  133.79   13.20
   5  -1   3   60.29   11.00
   5  -1   3   66.89   11.00
  -5   1  -3   77.09   11.50
  -5   1  -3   70.09   11.00
   6  -1   3    7.10    9.00
   6  -1   3   11.10    8.90
  -6   1  -3   11.60    8.40
  -6   1  -3   18.00    8.50
   7  -1   3   63.89   12.90
   7  -1   3   30.50   11.50
  -7   1  -3   36.40   10.40
  -7   1  -3   42.90   13.60
   8  -1   3   57.69   12.60
  -8   1  -3   35.50   11.10
  -8   1  -3   55.29   12.40
   9  -1   3    1.00    9.90
  -9   1  -3    5.10   10.70
  -9   1  -3    6.00    9.70
  10  -1   3   15.50   11.40
  10  -1   3   23.80   12.50
 -10   1  -3    9.00    8.60
 -10   1  -3    2.80   12.80
  11  -1   3   29.90   16.90
 -11   1  -3  179.18   21.00
 -10  -2   3   -8.20    8.30
 -10  -2   3   -0.60    7.30
  10   2  -3   -0.30    8.10
  10   2  -3   -0.80    9.10
  -9  -2   3   44.80   10.60
   9   2  -3   35.90   10.60
  -8  -2   3   -7.10    7.60
  -8  -2   3   -4.30    6.90
   8   2  -3   20.10   10.10
   8   2  -3    1.90    7.40
  -7  -2   3   -2.70    6.50
   7   2  -3   -0.60    6.90
   7   2  -3   -6.00    6.20
  -6  -2   3   14.10    7.00
  -6  -2   3   24.70    7.40
   6   2  -3   29.50    7.90
   6   2  -3   17.90    7.30
  -5  -2   3   43.00    7.30
  -5  -2   3   57.69    7.60
   5   2  -3   26.40    6.60
   5   2  -3   24.10    6.20
  -4  -2   3    4.10    5.10
  -4  -2   3   10.40    5.50
   4   2  -3    5.70    5.30
   4   2  -3    6.20    5.20
  -3  -2   3   91.09   10.30
  -3  -2   3   78.19    8.70
   3   2  -3   99.99    9.80
   3   2  -3   89.59    9.80
  -2  -2   3  242.38   15.30
  -2  -2   3  212.38   14.60
   2   2  -3  176.38   16.30
   2   2  -3  239.58   15.10
  -1  -2   3  714.33   36.10
  -1  -2   3  664.23   35.70
   1   2  -3  583.24   39.70
   0   2  -3  891.31   48.80
   0   2  -3  967.90   49.10
   1  -2   3  694.23   37.30
   1  -2   3  650.93   37.00
  -1   2  -3  681.43   36.90
  -1   2  -3  660.33   36.70
   2  -2   3  253.87   18.30
   2  -2   3  228.38   17.60
  -2   2  -3  244.28   17.40
  -2   2  -3  230.48   19.90
   3  -2   3   18.70    7.80
   3  -2   3   14.50    8.10
  -3   2  -3   38.30    8.50
  -3   2  -3   37.30    8.10
   4  -2   3    2.40    7.30
   4  -2   3   14.70    8.20
  -4   2  -3   14.00    7.70
  -4   2  -3    1.90    6.70
   5  -2   3   16.20    9.20
   5  -2   3   18.80    9.60
  -5   2  -3   10.90    7.90
  -5   2  -3   13.40    8.30
   6  -2   3   30.40   11.10
   6  -2   3   16.70   10.20
  -6   2  -3    7.80    9.10
  -6   2  -3   23.10    9.70
   7  -2   3    1.20    9.70
   7  -2   3   15.20   10.70
  -7   2  -3   -0.90    8.50
   8  -2   3    2.70   11.30
   8  -2   3   -5.60    9.60
  -8   2  -3   -1.90   10.70
  -8   2  -3    9.40   10.70
   9  -2   3   51.99   14.30
   9  -2   3   61.89   15.60
  -9   2  -3   61.49   15.00
  -9   2  -3   67.59   13.60
  10  -2   3   12.40   18.10
  10  -2   3    3.50   11.80
 -10   2  -3  -19.10    8.30
 -10  -3   3    1.80    7.70
 -10  -3   3    5.80    7.20
  10   3  -3   -5.20    6.80
  10   3  -3    4.20    7.30
  -9  -3   3   -0.80    7.40
  -9  -3   3    8.10    7.40
   9   3  -3    2.80    7.00
   9   3  -3    3.10    7.70
  -8  -3   3    5.40    6.90
  -8  -3   3    0.80    6.60
   8   3  -3   -0.80    6.20
   8   3  -3   -2.10    6.70
  -7  -3   3   18.60    7.20
  -7  -3   3   24.40   12.90
   7   3  -3   16.50    7.40
   7   3  -3   28.20    8.00
  -6  -3   3    7.60    5.70
   6   3  -3   -2.70    5.20
   6   3  -3    6.20    6.10
  -5  -3   3  549.95   32.20
  -5  -3   3  572.44   32.20
   5   3  -3  594.04   32.50
   5   3  -3  595.34   32.30
  -4  -3   3  102.49   10.60
  -4  -3   3   99.39   10.10
   4   3  -3  103.09   10.40
   4   3  -3   94.29   10.00
  -3  -3   3  485.05   29.00
  -3  -3   3  518.75   29.30
   3   3  -3  521.75   29.10
   3   3  -3  566.24   29.30
  -2  -3   3  418.86   23.70
  -2  -3   3  366.86   23.30
   2   3  -3  423.36   23.70
   2   3  -3  407.56   23.50
  -1  -3   3  791.72   42.00
   1   3  -3  770.82   41.80
   0  -3   3  417.96   26.80
   0  -3   3  483.35   27.30
   0   3  -3  500.85   27.20
   0   3  -3  457.35   27.20
   1  -3   3  839.22   43.40
   1  -3   3  741.43   43.20
  -1   3  -3  774.12   42.90
   2  -3   3  425.26   26.70
   2  -3   3  413.66   25.40
  -2   3  -3  365.86   25.50
  -2   3  -3  410.76   28.00
   3  -3   3  500.05   32.10
   3  -3   3  513.65   33.30
  -3   3  -3  581.74   32.80
  -3   3  -3  532.45   32.60
   4  -3   3   39.10   10.70
   4  -3   3   58.29   10.40
  -4   3  -3   56.69   10.70
  -4   3  -3   75.39   10.80
   5  -3   3  600.44   38.20
   5  -3   3  538.15   37.10
  -5   3  -3  595.94   37.10
  -5   3  -3  597.54   37.10
   6  -3   3    4.10    9.70
   6  -3   3    6.20   10.40
  -6   3  -3   10.70    9.90
  -6   3  -3    4.30    9.20
   7  -3   3   20.40   11.90
   7  -3   3   16.50   15.10
  -7   3  -3   23.10   11.80
  -7   3  -3   19.90   13.40
   8  -3   3   -7.80   11.10
   8  -3   3   23.50   13.20
  -8   3  -3   -6.80    8.80
  -8   3  -3    8.90   10.90
   9  -3   3   11.50   12.70
   9  -3   3    6.10   13.70
  -9   3  -3   -2.90   10.10
  -9   3  -3    9.60   11.20
  10  -3   3   -9.10   11.90
 -10   3  -3  -21.50    9.70
 -10   3  -3   10.50   10.20
 -10  -4   3   -6.00    8.60
 -10  -4   3   13.10    6.20
  10   4  -3   -3.80    4.70
  -9  -4   3   -2.70    5.10
  -9  -4   3    5.40    6.00
   9   4  -3    7.60    5.10
   9   4  -3    7.90    5.40
  -8  -4   3    5.30    5.90
  -8  -4   3   -3.20    5.40
   8   4  -3   -9.80    4.80
   8   4  -3   -2.90    5.40
  -7  -4   3  122.69   12.10
  -7  -4   3  134.99   14.10
   7   4  -3  126.89   11.70
   7   4  -3  135.59   11.50
  -6  -4   3   15.80    5.80
  -6  -4   3   18.40    5.60
   6   4  -3   19.20    5.50
   6   4  -3   15.50    5.50
  -5  -4   3  132.89   11.00
  -5  -4   3  120.19   10.70
   5   4  -3  125.89   11.40
   5   4  -3  120.59   10.60
  -4  -4   3    2.10    5.50
  -4  -4   3   -1.10    4.60
   4   4  -3   -2.60    4.60
   4   4  -3   -5.50    4.30
  -3  -4   3  116.79   11.00
   3   4  -3  116.89   10.50
   3   4  -3  133.39   10.90
  -2  -4   3   50.79    7.50
  -2  -4   3   48.20    7.50
   2   4  -3   39.90    6.80
   2   4  -3   38.30    6.70
  -1  -4   3   11.30    5.50
  -1  -4   3    6.70    5.60
   1   4  -3    8.00    5.40
   0  -4   3    8.90    5.90
   0  -4   3   10.20    6.20
   1  -4   3   11.30    7.60
   1  -4   3    6.60    7.00
  -1   4  -3    8.90    6.40
  -1   4  -3    0.30    6.50
   2  -4   3   20.20    9.30
   2  -4   3   54.39    9.40
  -2   4  -3   49.20   10.40
  -2   4  -3   39.60    9.30
   3  -4   3   63.59   11.90
   3  -4   3   57.99   10.40
  -3   4  -3   57.19   11.00
  -3   4  -3   74.39   10.70
   4  -4   3   11.60    9.90
   4  -4   3   14.00   10.10
  -4   4  -3   -7.80    8.60
  -4   4  -3    6.00    8.90
   5  -4   3  118.39   16.50
   5  -4   3  138.29   18.30
  -5   4  -3  114.79   16.20
  -5   4  -3  111.99   16.00
   6  -4   3    9.10   11.10
   6  -4   3    7.50   12.00
  -6   4  -3   18.10   11.10
  -6   4  -3    4.70   10.80
   7  -4   3  147.59   20.30
  -7   4  -3  121.79   18.30
  -7   4  -3  114.29   18.20
   8  -4   3    3.40   14.30
   8  -4   3    6.00   13.20
  -8   4  -3   16.20   12.50
  -8   4  -3   -4.00   10.70
   9  -4   3   23.40   15.40
   9  -4   3    4.30   13.90
  -9   4  -3   -7.10    9.80
  -9   4  -3    0.00   11.70
  10  -4   3   -8.00   14.40
  10  -4   3   -9.70   13.10
 -10   4  -3    6.70   12.50
 -10   4  -3   24.90   11.50
  -6  -5   3   62.39    6.10
   6   5  -3   62.39    5.90
   6   5  -3   69.19    5.90
  -5  -5   3   43.20    5.90
   5   5  -3   49.00    5.80
   5   5  -3   43.00    5.60
  -4  -5   3   33.60    5.80
  -4  -5   3   38.20    6.10
   4   5  -3   34.50    5.60
   4   5  -3   27.70    5.60
  -3  -5   3  179.98   13.90
  -3  -5   3  165.98   13.60
   3   5  -3  181.28   13.60
   3   5  -3  184.08   13.30
  -2  -5   3   31.10    6.90
  -2  -5   3   37.70    7.40
   2   5  -3   36.10    6.90
   2   5  -3   41.30    6.90
  -1  -5   3   80.29   10.30
  -1  -5   3   78.29   10.40
   1   5  -3   83.59    9.80
   1   5  -3   82.19   10.30
   0  -5   3   17.20    7.90
   0  -5   3    8.60    7.30
   0   5  -3    7.40    6.10
   1  -5   3   98.49   12.40
   1  -5   3   71.79   11.40
  -1   5  -3   65.59   10.60
  -1   5  -3   67.99   10.90
   2  -5   3   28.90    9.60
   2  -5   3   30.40    9.50
  -2   5  -3   67.39   11.20
  -2   5  -3   56.89   10.10
   3  -5   3  135.69   17.20
   3  -5   3  130.79   16.10
  -3   5  -3  179.78   18.20
  -3   5  -3  125.99   16.00
   4  -5   3   13.80   10.90
   4  -5   3   31.30   12.50
  -4   5  -3   22.20   10.70
  -4   5  -3   22.60    9.10
   5  -5   3   31.10   13.70
   5  -5   3   30.00   13.10
  -5   5  -3   58.69   13.10
  -5   5  -3   46.20   12.90
   6  -5   3   95.29   17.20
   6  -5   3   76.29   16.30
  -6   5  -3   55.59   14.40
  -6   5  -3   64.59   14.60
   7  -5   3   42.00   15.80
   7  -5   3   10.70   13.70
  -7   5  -3   -7.10   12.00
  -7   5  -3   -4.20   11.70
   8  -5   3   28.10   14.80
   8  -5   3  -24.80   12.30
  -8   5  -3  -14.80    9.30
  -8   5  -3   -9.30   10.50
   9  -5   3    8.30   14.00
   9  -5   3    0.60   14.00
  -9   5  -3  -11.10   11.80
  -9   5  -3   -7.00   10.40
  10  -5   3   -0.60   13.50
  10  -5   3   26.60   15.70
 -10   5  -3   13.90   13.80
 -10   5  -3   16.80   14.50
  -5  -6   3    4.60    3.10
  -5  -6   3    7.50    3.30
  -4  -6   3    3.70    4.80
  -4  -6   3   10.00    4.90
   4   6  -3    5.80    4.30
   4   6  -3    2.30    4.20
  -3  -6   3   19.20    6.40
   3   6  -3   17.00    6.50
   3   6  -3   19.10    6.10
  -2  -6   3  146.19   14.50
  -2  -6   3  128.79   14.30
   2   6  -3  146.79   13.70
   2   6  -3  151.28   13.80
  -1  -6   3  184.38   17.20
  -1  -6   3  218.28   17.50
   1   6  -3  243.18   17.40
   1   6  -3  192.88   16.60
   0  -6   3    2.60    7.50
   0  -6   3    5.40    7.90
   0   6  -3    4.30    6.40
   1  -6   3  226.48   19.80
   1  -6   3  232.68   19.60
  -1   6  -3  205.68   18.50
  -1   6  -3  209.78   20.00
   2  -6   3  162.28   18.00
   2  -6   3  136.89   17.30
  -2   6  -3  140.19   16.70
  -2   6  -3  152.78   17.90
   3  -6   3    9.60    8.90
   3  -6   3    8.70   10.60
  -3   6  -3   42.90   11.90
  -3   6  -3   22.10   10.30
   4  -6   3    7.70   12.00
   4  -6   3    2.60   11.00
  -4   6  -3    4.80   10.30
  -4   6  -3   11.50   10.60
   5  -6   3  -20.80   10.60
   5  -6   3   -5.20   11.50
  -5   6  -3   -9.90   10.30
  -5   6  -3    7.80   11.20
   6  -6   3   19.40   14.30
   6  -6   3    8.50   14.20
  -6   6  -3   -2.30   12.10
  -6   6  -3    6.50   12.30
   7  -6   3   35.30   15.90
   7  -6   3    3.50   13.50
  -7   6  -3   15.30   12.70
  -7   6  -3   26.00   13.00
   8  -6   3   70.19   18.30
   8  -6   3    9.60   14.40
  -8   6  -3   29.70   14.20
  -8   6  -3   22.80   11.80
   9  -6   3   -2.10   14.10
   9  -6   3   38.60   23.90
  -9   6  -3   12.50   12.60
  -9   6  -3   16.00   13.00
  -4  -7   3   31.50    6.10
  -4  -7   3   28.90    6.00
   4   7  -3   27.90    5.50
   4   7  -3   28.10    5.30
  -3  -7   3   45.90    8.70
  -3  -7   3   63.59    9.30
   3   7  -3   53.79    8.30
   3   7  -3   51.89    8.20
  -2  -7   3    4.10    7.30
  -2  -7   3   12.80    7.50
   2   7  -3   10.60    7.00
   2   7  -3   14.60    7.10
  -1  -7   3   11.90    8.80
  -1  -7   3   25.40    9.30
   1   7  -3   16.90    8.10
   1   7  -3   24.30    8.50
   0  -7   3   11.20    9.00
   0  -7   3   -0.30    7.50
   0   7  -3   -4.30    6.30
   1  -7   3   31.30   10.90
   1  -7   3   45.20   13.00
  -1   7  -3   20.10    9.70
  -1   7  -3   15.00    9.80
   2  -7   3   -3.20    9.20
   2  -7   3    0.40    9.60
  -2   7  -3    8.60   10.10
  -2   7  -3   -0.20    8.70
   3  -7   3   53.99   14.30
   3  -7   3   54.89   14.10
  -3   7  -3   65.99   14.10
  -3   7  -3   55.79   13.50
   4  -7   3   26.40   13.20
   4  -7   3   33.80   15.20
  -4   7  -3   28.30   12.30
  -4   7  -3   24.30   12.00
   5  -7   3   29.50   15.70
  -5   7  -3    1.10   13.60
  -5   7  -3   13.00   10.60
   6  -7   3   33.90   14.90
   6  -7   3   -0.60   12.90
  -6   7  -3    0.60    9.60
  -6   7  -3    7.30   10.50
   7  -7   3    7.90   15.10
   7  -7   3  -18.80   11.70
  -7   7  -3   -2.20   11.60
  -7   7  -3   -6.00   11.90
   8  -7   3  -14.20   12.90
   8  -7   3    8.80   14.70
  -8   7  -3    8.00   12.70
  -8   7  -3   18.70   13.50
  -4  -8   3    7.70    5.80
  -4  -8   3   19.70    5.80
   4   8  -3   12.50    5.00
   4   8  -3   13.80    5.50
  -3  -8   3   14.20    7.20
  -3  -8   3   -2.10    6.30
   3   8  -3    9.20    6.10
   3   8  -3   10.10    6.30
  -2  -8   3   17.40    8.50
  -2  -8   3    7.10    8.10
   2   8  -3    9.40    7.50
   2   8  -3    6.90    7.60
  -1  -8   3  120.29   15.10
  -1  -8   3  128.69   15.70
   1   8  -3  144.39   15.20
   1   8  -3  129.79   15.00
   0  -8   3   -2.00    9.90
   0  -8   3  -10.90    9.80
   1  -8   3  124.19   17.10
   1  -8   3  128.19   17.50
  -1   8  -3  129.99   17.10
   2  -8   3   21.50   11.50
   2  -8   3    3.70   11.10
  -2   8  -3    7.40   10.50
  -2   8  -3   17.30   11.00
   3  -8   3   12.80   12.40
   3  -8   3    2.30   11.40
  -3   8  -3    4.10    9.90
  -3   8  -3  -16.40    9.10
   4  -8   3   19.90   13.90
   4  -8   3   12.50   14.30
  -4   8  -3   14.60   12.20
  -4   8  -3   15.00   12.70
   5  -8   3    8.50   11.50
   5  -8   3    2.90   12.60
  -5   8  -3    4.80   11.20
  -5   8  -3    4.40   11.70
   6  -8   3   32.60   15.40
   6  -8   3   38.70   17.00
  -6   8  -3   32.70   14.30
  -6   8  -3   44.60   14.90
   7  -8   3   13.60   15.30
   7  -8   3    3.50   15.90
  -7   8  -3   16.60   12.40
  -7   8  -3   15.90   14.20
   8  -8   3   22.90   16.80
   8  -8   3   24.40   17.20
  -8   8  -3   45.20   15.60
  -8   8  -3   -5.10   12.90
  -4  -9   3   13.40    5.50
  -4  -9   3    4.70    4.90
   4   9  -3   11.50    4.20
  -3  -9   3    7.80    7.60
  -3  -9   3    1.70    7.50
   3   9  -3    1.60    6.60
   3   9  -3   11.00    6.80
  -2  -9   3   -9.90    7.10
   2   9  -3    4.80    6.60
  -1  -9   3   14.10   10.40
  -1  -9   3   28.70   10.50
   1   9  -3   35.80   10.00
   1   9  -3   31.50    8.70
   0  -9   3   22.60   12.00
   0  -9   3   13.70   10.20
   1  -9   3   31.30   12.30
   1  -9   3   15.00   11.60
   2  -9   3   -1.20    9.80
   2  -9   3  -10.40   10.30
  -2   9  -3    8.70   10.60
  -2   9  -3    5.30   11.80
   3  -9   3   -2.20   13.30
   3  -9   3   31.90   13.70
  -3   9  -3   24.40   13.10
  -3   9  -3   26.30   12.60
   4  -9   3   18.70   14.00
   4  -9   3   19.40   14.10
  -4   9  -3  -21.20   10.80
  -4   9  -3   25.00   12.70
   5  -9   3  -13.20   13.90
   5  -9   3   10.80   14.70
  -5   9  -3  -15.10   10.60
  -5   9  -3   -9.10   11.40
   6  -9   3    2.50   21.70
   6  -9   3  -16.80   13.90
  -6   9  -3   -8.00   11.90
  -6   9  -3    5.20   12.20
  -4 -10   3   -2.90    4.90
  -3 -10   3    1.70    6.60
  -3 -10   3   11.80    8.20
   3  10  -3    4.30    6.40
   3  10  -3    3.50    6.20
  -2 -10   3   15.20    9.10
  -2 -10   3    4.40    9.20
   2  10  -3   -7.20    7.80
   2  10  -3   -8.10    8.00
  -1 -10   3   -8.90    9.30
  -1 -10   3   -0.60    8.90
   1  10  -3    6.30    8.20
   1  10  -3    2.40    8.90
   0 -10   3   -3.00    9.40
   0 -10   3   -6.90   10.90
   0  10  -3    6.10    8.80
   0  10  -3   -8.30    9.40
   1 -10   3   -4.10   10.20
   1 -10   3   -6.20   10.90
  -1  10  -3   -6.80    9.90
   2 -10   3   -1.80   11.10
   2 -10   3   -1.30   12.20
  -2  10  -3    2.00   11.00
   3 -10   3  -23.00   11.60
   3 -10   3   -4.80   11.50
  -3  10  -3    9.20   12.80
  -3  10  -3   13.70   13.60
   4 -10   3   -3.70   15.50
   4 -10   3  -15.20   12.00
  -4  10  -3   -8.80   11.70
  -4  10  -3   18.60   13.40
   5 -10   3  -16.20   11.60
   5 -10   3    2.80   18.30
  -5  10  -3   13.50   12.10
  -5  10  -3   19.40   16.60
  -3 -11   3    4.10    8.10
  -3 -11   3   16.50    8.10
   3  11  -3    6.10   11.30
   3  11  -3   -0.60    6.80
  -2 -11   3   11.20    9.50
  -2 -11   3   -1.10    8.70
   2  11  -3   -1.50    7.70
   2  11  -3    2.40    8.40
  -1 -11   3  -13.70    9.90
   1  11  -3    5.70   14.00
   1  11  -3   -5.90    8.70
   0 -11   3   10.30   10.80
   0 -11   3   -6.30   11.60
   0  11  -3  -15.90    7.40
   0  11  -3   11.90   10.50
   1 -11   3   14.70   11.10
   1 -11   3   20.10   12.80
  -1  11  -3   -1.80   10.80
   2 -11   3    2.10   10.40
   2 -11   3   -4.80   14.50
  -2  11  -3    0.90   12.90
   3 -11   3   12.90   14.80
   3 -11   3   11.40   13.00
  -3  11  -3  -11.80   13.10
  -2  11   4    4.30    9.80
  -2  11   4   18.40   13.50
   2 -11  -4    5.10   11.10
   2 -11  -4    9.30   15.40
  -1  11   4  148.09   19.40
   1 -11  -4  150.68   20.90
   1 -11  -4  136.59   20.50
   0  11   4   -4.80    9.00
   0  11   4  -21.10    8.10
   0 -11  -4    5.80   11.00
   0 -11  -4    2.60   11.00
   1  11   4  155.58   17.30
   1  11   4  170.98   19.00
  -1 -11  -4  170.78   19.30
  -1 -11  -4  131.59   18.50
   2  11   4   -6.90    6.80
   2  11   4  -18.20    6.60
  -2 -11  -4   -6.30    8.90
  -2 -11  -4  -12.30    7.80
  -5  10   4   23.40   12.00
  -5  10   4   31.50   13.50
   5 -10  -4    4.70   14.80
   5 -10  -4    6.70   14.10
  -4  10   4  110.39   20.20
  -4  10   4  169.88   26.90
   4 -10  -4  163.28   23.70
   4 -10  -4  147.49   29.60
  -3  10   4   38.70   14.10
  -3  10   4   16.20   12.50
   3 -10  -4   37.50   14.20
  -2  10   4  417.56   34.70
  -2  10   4  384.26   33.10
   2 -10  -4  425.76   34.70
   2 -10  -4  456.25   35.00
  -1  10   4   28.70   10.50
  -1  10   4    5.30    9.10
   1 -10  -4   -3.60    9.90
   1 -10  -4    4.70   10.90
   0  10   4  127.59   16.60
   0  10   4  117.69   15.80
   0 -10  -4  167.08   19.50
   0 -10  -4  176.68   20.00
   1  10   4    2.90    7.40
   1  10   4    8.60    8.30
  -1 -10  -4    1.00    9.30
   2  10   4  389.16   27.50
   2  10   4  334.57   26.80
  -2 -10  -4  452.15   29.00
  -2 -10  -4  446.46   29.00
   3  10   4   27.20    7.20
   3  10   4   20.20    6.60
  -3 -10  -4   24.50    7.20
  -3 -10  -4   25.80    7.70
  -6   9   4   16.90   12.70
  -6   9   4   -2.90   16.70
   6  -9  -4   25.20   16.40
  -5   9   4  134.09   21.70
  -5   9   4  165.68   22.60
   5  -9  -4  214.28   27.90
   5  -9  -4  281.97   29.10
  -4   9   4  -10.10    9.60
  -4   9   4    1.60   11.00
   4  -9  -4    0.60   11.60
   4  -9  -4   12.00   14.10
  -3   9   4  476.55   39.40
  -3   9   4  528.15   38.10
   3  -9  -4  513.65   39.80
   3  -9  -4  587.94   40.90
  -2   9   4   19.20   10.80
  -2   9   4    5.10   11.70
   2  -9  -4    8.90   11.10
   2  -9  -4    3.30   10.20
  -1   9   4  481.45   34.40
   1  -9  -4  452.45   34.30
   1  -9  -4  491.45   36.10
   0   9   4   -2.90    7.70
   0  -9  -4   -1.90    9.30
   0  -9  -4   -2.80    9.60
   1   9   4  493.45   32.60
   1   9   4  499.95   32.40
  -1  -9  -4  488.75   33.30
  -1  -9  -4  492.55   33.90
   2   9   4   15.20    6.90
   2   9   4    5.30    7.30
  -2  -9  -4   15.20    8.50
  -2  -9  -4   18.70    8.60
   3   9   4  444.16   35.30
   3   9   4  548.75   30.50
  -3  -9  -4  547.45   31.50
  -3  -9  -4  528.55   31.10
  -7   8   4    0.10   12.00
  -7   8   4    0.00   12.00
   7  -8  -4   41.30   16.80
   7  -8  -4   18.80   15.00
  -6   8   4  223.08   26.30
  -6   8   4  268.57   28.00
   6  -8  -4  263.57   30.90
   6  -8  -4  262.27   30.30
  -5   8   4   21.40   12.80
  -5   8   4   22.70   13.60
   5  -8  -4   29.40   15.20
   5  -8  -4   49.20   15.50
  -4   8   4  736.73   50.79
  -4   8   4  812.12   51.49
   4  -8  -4  816.72   52.89
   4  -8  -4  819.82   53.29
  -3   8   4  -12.20    9.20
  -3   8   4    7.90   10.50
   3  -8  -4   -1.00   10.30
   3  -8  -4   -3.60   10.10
  -2   8   4  411.56   31.50
  -2   8   4  345.57   31.80
   2  -8  -4  475.25   33.00
   2  -8  -4  474.95   34.90
  -1   8   4   34.10   11.70
   1  -8  -4   40.00   11.40
   1  -8  -4   41.80   11.70
   0  -8  -4  819.42   49.00
   0  -8  -4  796.02   47.90
   1   8   4   53.89   10.70
   1   8   4   59.69   10.20
  -1  -8  -4   46.10   10.70
  -1  -8  -4   37.20   10.50
   2   8   4  448.86   28.90
  -2  -8  -4  521.45   33.30
  -2  -8  -4  445.36   29.80
   3   8   4    1.70    5.40
   3   8   4   -4.90    4.90
  -3  -8  -4   11.50    6.20
  -3  -8  -4   -6.60    5.70
  -4  -8  -4  799.82   40.50
  -8   7   4    7.10   12.30
  -8   7   4   27.80   15.10
   8  -7  -4   59.09   17.80
   8  -7  -4    5.70   13.60
  -7   7   4  121.49   20.90
  -7   7   4  120.59   20.20
   7  -7  -4  150.28   23.30
   7  -7  -4  157.88   24.50
  -6   7   4   10.60   11.80
  -6   7   4    2.00   11.40
   6  -7  -4   21.20   14.00
   6  -7  -4    6.20   11.70
  -5   7   4 1021.10   60.49
  -5   7   4  946.11   60.59
   5  -7  -4  979.50   62.19
   5  -7  -4 1027.90   62.99
  -4   7   4   58.79   13.20
   4  -7  -4   75.19   16.20
   4  -7  -4   29.30   13.60
  -3   7   4  576.44   45.00
  -3   7   4  670.13   42.80
   3  -7  -4  708.83   44.00
  -2   7   4   14.90   10.00
  -2   7   4   31.60   11.30
   2  -7  -4   25.20   10.80
  -1   7   4 1352.06   76.59
  -1   7   4 1382.96   76.59
   1  -7  -4 1398.86   77.19
   1  -7  -4 1492.25   81.99
   0   7   4   -8.00    5.90
   0  -7  -4   10.00    8.60
   0  -7  -4   -4.50    9.00
   1   7   4 1457.15   78.49
   1   7   4 1513.45   78.69
  -1  -7  -4 1528.05   79.99
  -1  -7  -4 1438.36   78.99
   2   7   4   31.90    7.50
   2   7   4   30.80    7.80
  -2  -7  -4   41.00    8.60
  -2  -7  -4   32.30    8.40
   3   7   4  796.62   41.70
   3   7   4  784.82   41.80
  -3  -7  -4  733.63   42.40
  -3  -7  -4  769.32   42.10
   4   7   4   48.10    5.50
  -4  -7  -4   55.99    5.70
  -4  -7  -4   56.69    5.70
  -9   6   4   -1.60   12.40
  -9   6   4   45.40   14.30
   9  -6  -4   -1.50   12.60
   9  -6  -4   -0.50   14.80
  -8   6   4  123.29   21.60
   8  -6  -4  150.08   24.40
  -7   6   4    6.90   11.90
  -7   6   4   18.80   12.20
   7  -6  -4    0.10   12.40
   7  -6  -4   22.30   15.30
  -6   6   4 1037.80   61.29
  -6   6   4  985.80   60.79
   6  -6  -4  942.81   62.19
   6  -6  -4  982.40   62.59
  -5   6   4    5.30   11.00
  -5   6   4   14.00   11.30
   5  -6  -4   23.30   13.20
   5  -6  -4   10.20   11.60
  -4   6   4  719.93   46.10
  -4   6   4  772.42   46.60
   4  -6  -4  729.83   47.40
   4  -6  -4  699.83   47.40
  -3   6   4   -2.70    6.90
  -3   6   4    8.90    9.90
   3  -6  -4   -1.10    9.40
   3  -6  -4    2.10    9.70
  -2   6   4 1759.12   95.09
  -2   6   4 1832.32   95.39
   2  -6  -4 1777.72   95.89
   2  -6  -4 1771.32   95.79
  -1   6   4    6.60    7.70
  -1   6   4    0.80    8.30
   1  -6  -4   19.20    8.70
   1  -6  -4    6.50    8.40
   0   6   4 1309.47   67.19
   0  -6  -4 1228.48   66.99
   0  -6  -4 1185.98   67.09
   1   6   4   11.90    6.80
   1   6   4   12.60    6.90
  -1  -6  -4   17.70    7.30
  -1  -6  -4   12.30    7.20
   2   6   4 1968.10   97.99
   2   6   4 1984.30   97.99
  -2  -6  -4 1873.41   97.99
  -2  -6  -4 1825.92   98.09
   3   6   4    5.90    5.20
   3   6   4    4.60    4.90
  -3  -6  -4    0.10    5.30
  -3  -6  -4    0.70    5.00
   4   6   4  849.81   44.60
  -4  -6  -4  911.11   45.00
  -4  -6  -4  865.61   45.00
  -9   5   4  153.78   22.80
  -9   5   4  195.28   25.60
   9  -5  -4  185.78   25.90
   9  -5  -4  192.88   27.10
  -8   5   4   20.40   12.40
  -8   5   4   31.30   13.30
   8  -5  -4   27.60   13.70
   8  -5  -4    1.70   13.50
  -7   5   4  908.91   56.89
  -7   5   4  879.21   56.29
   7  -5  -4  892.61   58.29
   7  -5  -4  930.61   59.69
  -6   5   4  117.99   18.10
  -6   5   4   82.99   16.00
   6  -5  -4   90.99   18.10
   6  -5  -4   70.79   16.10
  -5   5   4  828.32   51.19
  -5   5   4  781.02   51.09
   5  -5  -4  897.51   52.89
   5  -5  -4  831.12   52.49
  -4   5   4    9.10   10.10
  -4   5   4   16.80   10.90
   4  -5  -4   35.20   12.10
   4  -5  -4   46.50   12.90
  -3   5   4 2489.05  123.49
  -3   5   4 2371.76  123.29
   3  -5  -4 2319.77  123.79
   3  -5  -4 2258.17  123.69
  -2   5   4  197.08   18.00
  -2   5   4  177.58   17.80
   2  -5  -4  184.68   18.80
   2  -5  -4  172.38   18.20
  -1   5   4 3962.20  195.48
  -1   5   4 4178.78  195.88
   1  -5  -4 3669.63  195.48
   1  -5  -4 3674.43  195.48
   0   5   4    1.10    6.80
   0   5   4   15.40    5.70
   0  -5  -4   -1.80    6.70
   0  -5  -4    2.50    6.50
   1   5   4 4107.29  201.18
   1   5   4 4290.67  201.38
  -1  -5  -4 3807.02  201.08
  -1  -5  -4 3873.51  201.28
   2   5   4  177.08   14.10
   2   5   4  189.78   14.20
  -2  -5  -4  186.68   14.50
  -2  -5  -4  160.78   14.40
   3   5   4 2646.34  129.99
   3   5   4 2559.24  129.79
  -3  -5  -4 2566.94  129.89
   4   5   4   18.50    4.50
  -4  -5  -4   19.30    4.60
  -4  -5  -4   20.60    4.70
  -5  -5  -4  954.40   47.40
  -5  -5  -4  931.91   47.30
 -10   4   4  150.38   24.30
 -10   4   4  146.69   21.50
  10  -4  -4  166.18   23.90
  10  -4  -4  163.88   25.40
  -9   4   4  -16.80    9.20
  -9   4   4  -28.10   11.80
   9  -4  -4  -11.30   10.60
   9  -4  -4  -18.90   12.50
  -8   4   4  510.15   40.30
  -8   4   4  596.04   41.80
   8  -4  -4  610.74   44.20
   8  -4  -4  606.64   43.10
  -7   4   4   22.80   12.50
  -7   4   4   29.60   12.30
   7  -4  -4   61.29   15.20
   7  -4  -4   43.10   16.70
  -6   4   4  760.12   47.50
  -6   4   4  722.73   47.60
   6  -4  -4  713.23   48.50
   6  -4  -4  831.72   49.10
  -5   4   4    2.20    9.60
  -5   4   4   17.10   10.20
   5  -4  -4    0.50   10.10
   5  -4  -4   -0.80    9.70
  -4   4   4 3012.50  147.99
  -4   4   4 2989.70  147.79
   4  -4  -4 2750.02  147.99
   4  -4  -4 2668.43  147.79
  -3   4   4  671.13   39.50
  -3   4   4  650.93   38.80
   3  -4  -4  647.14   39.40
   3  -4  -4  603.64   39.40
  -2   4   4 1735.23   87.09
  -2   4   4 1795.52   88.09
   2  -4  -4 1644.14   87.29
   2  -4  -4 1424.46   86.59
  -1   4   4  145.59   14.80
  -1   4   4  154.68   15.30
   1  -4  -4  119.39   13.70
   1  -4  -4  135.39   14.40
   0   4   4 3631.74  176.48
   0   4   4 3725.13  176.68
   0  -4  -4 3413.66  176.48
   0  -4  -4 3277.17  176.38
   1   4   4  113.19   11.20
   1   4   4  114.49   11.90
  -1  -4  -4  116.79   12.30
  -1  -4  -4  138.29   11.70
   2   4   4 1977.20   96.69
   2   4   4 1913.31   96.69
  -2  -4  -4 1917.51   96.69
  -2  -4  -4 1802.22   96.59
   3   4   4  663.53   36.30
   3   4   4  678.13   36.40
  -3  -4  -4  684.33   36.50
  -3  -4  -4  674.93   36.30
  -4  -4  -4 3320.17  164.98
  -4  -4  -4 3309.67  164.78
   5   4   4    2.00    4.20
   5   4   4    6.10    4.40
  -5  -4  -4   -0.50    4.10
  -5  -4  -4    1.70    4.00
   6   4   4  896.61   46.90
   6   4   4  943.91   47.10
  -6  -4  -4  908.61   47.10
  -6  -4  -4  891.51   47.10
   7   4   4   30.40    5.40
   7   4   4   29.10    5.00
  -7  -4  -4   23.50    5.10
   8   4   4  678.33   35.30
  -8  -4  -4  678.83   35.90
  -8  -4  -4  667.43   35.80
  -9  -4  -4    1.70    4.10
 -10  -4  -4  131.49    8.70
 -10  -4  -4  152.08    9.00
 -10   3   4   35.00   15.20
 -10   3   4   19.30   11.80
  10  -3  -4   30.70   14.20
  10  -3  -4   17.90   14.80
  -9   3   4  376.16   33.60
  -9   3   4  401.66   33.00
   9  -3  -4  408.86   34.70
   9  -3  -4  426.26   35.90
  -8   3   4   49.80   15.00
  -8   3   4   36.20   12.70
   8  -3  -4   26.10   14.00
   8  -3  -4   46.60   13.90
  -7   3   4 1020.20   60.59
  -7   3   4  942.01   58.49
   7  -3  -4 1030.50   60.59
  -6   3   4   87.59   14.70
  -6   3   4   97.19   15.10
   6  -3  -4  111.89   16.90
   6  -3  -4  128.59   17.90
  -5   3   4 1540.35   78.59
  -5   3   4 1548.95   78.29
   5  -3  -4 1290.07   78.09
   5  -3  -4 1315.77   78.09
  -4   3   4  582.94   35.70
  -4   3   4  560.94   35.30
   4  -3  -4  570.64   35.70
   4  -3  -4  535.25   36.20
  -3   3   4 7617.14  356.76
  -3   3   4 7202.98  356.36
   3  -3  -4 6656.53  356.36
   3  -3  -4 7154.18  356.76
  -2   3   4    6.10    7.10
   2  -3  -4    1.30    6.30
   2  -3  -4    9.20    7.90
  -1   3   4 6259.27  292.47
  -1   3   4 5947.30  292.17
   1  -3  -4 5623.44  292.27
   1  -3  -4 5666.93  292.27
   0   3   4    0.00    5.40
   0   3   4    2.20    6.40
   0  -3  -4   -2.00    5.60
   0  -3  -4    9.30    6.20
   1   3   4 5955.30  299.97
  -1  -3  -4 5914.31  299.97
  -1  -3  -4 6300.57  300.27
   2   3   4   16.40    5.70
   2   3   4   11.60    5.60
  -2  -3  -4   12.10    5.70
  -2  -3  -4    7.70    5.40
   3   3   4 7919.81  388.46
   3   3   4 7564.94  388.36
  -3  -3  -4 8144.79  388.46
  -3  -3  -4 7864.11  388.46
   4   3   4  569.24   31.50
   4   3   4  551.24   31.40
  -4  -3  -4  548.15   31.40
  -4  -3  -4  616.34   31.60
   5   3   4 1842.02   90.69
   5   3   4 1689.03   90.39
  -5  -3  -4 1696.73   93.59
  -5  -3  -4 1884.81   90.69
   6   3   4  125.09   14.30
   6   3   4  117.59   11.10
  -6  -3  -4  102.39   10.30
  -6  -3  -4   91.09   10.10
   7   3   4 1087.89   58.49
   7   3   4 1071.19   57.99
  -7  -3  -4 1139.19   57.99
  -7  -3  -4 1072.79   58.29
   8   3   4   51.09   10.60
   8   3   4   47.50    8.70
  -8  -3  -4   31.40    8.10
  -8  -3  -4   44.50    8.30
   9   3   4  455.75   29.10
   9   3   4  474.55   28.90
  -9  -3  -4  473.15   29.10
  -9  -3  -4  441.46   28.40
  10   3   4   42.80    8.60
  10   3   4   20.00    7.90
 -10  -3  -4   36.10    8.80
 -10  -3  -4   25.90    7.70
 -10   2   4  254.27   32.60
  -9   2   4  -17.10    8.90
   9  -2  -4   -7.10   11.90
   9  -2  -4   10.30   13.50
  -8   2   4  270.07   25.00
   8  -2  -4  234.48   25.60
   8  -2  -4  297.07   27.50
  -7   2   4   22.60   10.80
   7  -2  -4   10.90   10.60
   7  -2  -4   -4.60   12.30
  -6   2   4 1548.95   98.49
  -6   2   4 1732.83   89.39
   6  -2  -4 1626.54   89.79
   6  -2  -4 1658.03   89.79
  -5   2   4   14.10    8.70
  -5   2   4   -0.10    8.70
   5  -2  -4   -8.90    8.40
   5  -2  -4   -6.10    8.10
  -4   2   4 1533.35   88.19
  -4   2   4 1886.81   86.49
   4  -2  -4 1536.25   85.79
   4  -2  -4 1506.65   85.59
  -3   2   4   12.50    9.00
  -3   2   4   29.30    8.60
   3  -2  -4    7.50    7.80
   3  -2  -4   13.60    8.50
  -2   2   4 6040.70  354.06
  -2   2   4 7008.10  351.06
   2  -2  -4 7274.17  348.87
   2  -2  -4 7702.83  349.17
  -1   2   4  588.14   33.50
  -1   2   4  542.95   35.20
   1  -2  -4  590.24   33.20
   1  -2  -4  594.64   33.70
   0   2   4 1466.75   77.29
   0   2   4 1538.85   77.49
   0  -2  -4 1505.65   77.39
   0  -2  -4 1490.15   77.49
   1   2   4  544.05   30.90
  -1  -2  -4  530.15   30.80
  -1  -2  -4  581.74   31.40
   2   2   4 7817.42  401.56
   2   2   4 8262.87  403.36
  -2  -2  -4 8280.37  401.66
  -2  -2  -4 8192.58  401.66
   3   2   4   26.00    6.50
   3   2   4   15.90    6.00
  -3  -2  -4   21.80    5.80
  -3  -2  -4   27.10    6.20
   4   2   4 1959.50  102.79
   4   2   4 2060.79  102.99
  -4  -2  -4 2099.89  103.09
  -4  -2  -4 1985.60  102.59
   5   2   4   13.90    6.30
   5   2   4   12.30    6.30
  -5  -2  -4    8.70    5.50
  -5  -2  -4   17.60    6.20
   6   2   4 1863.11   94.59
   6   2   4 1763.52   94.39
  -6  -2  -4 1802.12   94.09
  -6  -2  -4 1897.41   94.59
   7   2   4   -1.00    8.10
   7   2   4   -0.30    7.10
  -7  -2  -4    1.90    6.90
  -7  -2  -4    5.80    6.90
  -8  -2  -4  309.27   22.50
   9   2   4    8.50    8.80
   9   2   4    8.90    8.30
  -9  -2  -4    2.90    7.30
  -9  -2  -4   -1.70    7.00
  10   2   4  281.27   23.20
  10   2   4  264.47   23.20
 -10  -2  -4  236.88   22.30
 -10  -2  -4  294.77   25.90
 -10   1   4   -0.80   18.10
 -10   1   4   10.90   11.80
  10  -1  -4   42.60   13.70
  -9   1   4  478.05   35.20
  -9   1   4  453.55   36.50
   9  -1  -4  558.04   38.00
   9  -1  -4  487.05   35.90
  -8   1   4    7.10    9.10
  -8   1   4    8.40    9.30
   8  -1  -4   12.10   11.90
   8  -1  -4   20.80   10.30
  -7   1   4 1511.75   85.29
  -7   1   4 1655.23   89.89
   7  -1  -4 1549.54   86.69
   7  -1  -4 1614.94   90.89
  -6   1   4    3.60    8.10
  -6   1   4   -2.80    7.30
   6  -1  -4    0.30    8.70
   6  -1  -4    2.20    9.10
  -5   1   4 3979.40  194.68
  -5   1   4 4156.28  194.88
   5  -1  -4 3625.14  194.58
   5  -1  -4 3613.54  194.58
  -4   1   4   -1.20    6.80
  -4   1   4   -2.10    6.70
   4  -1  -4    8.00    7.50
   4  -1  -4    5.50    7.00
  -3   1   4 6846.51  338.97
  -3   1   4 7178.28  339.27
   3  -1  -4 6702.43  339.17
   3  -1  -4 6579.34  339.17
  -2   1   4   71.99    9.50
  -2   1   4   78.29    9.90
  -1   1   4 5674.33  280.47
  -1   1   4 5786.72  280.47
   1  -1  -4 5578.54  280.37
   1  -1  -4 5553.74  280.57
   0   1   4   -3.70    5.50
   0   1   4    6.90    5.80
   0  -1  -4    4.50    6.90
   0  -1  -4    6.30    5.90
   1   1   4 5267.07  262.97
  -1  -1  -4 5138.59  262.87
  -1  -1  -4 5504.45  263.17
   2   1   4   63.69    8.30
  -2  -1  -4   75.09    8.50
  -3  -1  -4 6616.64  340.97
  -3  -1  -4 7167.88  341.07
   4   1   4    7.90    6.30
   4   1   4    6.10    6.70
  -4  -1  -4    9.50    5.40
  -4  -1  -4   14.10    6.10
   5   1   4 3869.71  198.78
   5   1   4 3716.83  198.48
  -5  -1  -4 4009.20  198.58
  -5  -1  -4 4263.47  199.18
   6   1   4    4.80    7.50
   6   1   4    4.20    7.40
  -6  -1  -4   -4.90    6.40
  -6  -1  -4   -4.50    6.10
   7   1   4 1661.03   85.49
   7   1   4 1533.95   88.29
  -7  -1  -4 1619.54   84.69
  -7  -1  -4 1594.44   85.79
   8   1   4  -10.90    8.00
  -8  -1  -4   10.60    8.30
  -8  -1  -4   13.00    9.10
   9   1   4  527.85   34.40
   9   1   4  448.06   33.40
  -9  -1  -4  506.35   32.80
  -9  -1  -4  455.05   32.80
  10   1   4   21.30   10.60
  10   1   4   18.60   11.70
 -10  -1  -4   22.80   16.50
 -10   0   4  263.47   25.30
  10   0  -4  274.87   42.20
  -9   0   4   -0.70   10.00
  -9   0   4   -5.80    7.50
   9   0  -4    0.50    8.40
  -8   0   4  270.57   24.10
  -8   0   4  289.77   24.60
   8   0  -4  266.27   22.40
  -7   0   4   11.80    8.10
  -7   0   4  -10.90    7.30
   7   0  -4   -9.30    9.90
   7   0  -4   -2.90    8.50
  -6   0   4  896.81   49.10
  -6   0   4  945.61   49.10
   6   0  -4  769.12   48.20
   6   0  -4  772.22   48.30
  -5   0   4    7.00    6.70
  -5   0   4   -5.10    6.10
   5   0  -4    0.40    6.80
   5   0  -4    0.60    7.50
  -4   0   4 4517.05  228.58
  -4   0   4 4838.42  228.98
   4   0  -4 4524.45  228.98
   4   0  -4 4401.56  228.78
  -3   0   4   -3.90    5.80
  -3   0   4   -3.50    5.90
   3   0  -4    1.20    6.10
   3   0  -4   -0.80    7.10
  -2   0   4  568.84   30.10
  -2   0   4  526.75   29.90
   2   0  -4  422.56   29.60
   2   0  -4  528.25   29.90
  -1   0   4   -1.00    4.40
  -1   0   4   -2.60    5.60
   1   0  -4   -4.60    5.40
   1   0  -4    4.50    5.00
   1   0   4    3.40    6.00
   1   0   4    3.70    5.90
  -1   0  -4   -2.80    5.50
  -1   0  -4    2.00   10.40
   2   0   4  440.76   28.80
   2   0   4  545.95   29.30
  -2   0  -4  557.34   29.30
  -2   0  -4  469.35   28.70
   3   0   4   -0.10    5.70
   3   0   4   -4.90    6.60
  -3   0  -4   -1.80    5.20
  -3   0  -4    8.20    5.90
   4   0   4 4455.15  230.18
   4   0   4 4486.55  230.28
  -4   0  -4 4793.82  230.38
  -4   0  -4 4692.33  230.18
   5   0   4   16.40    7.10
   5   0   4   -3.50    7.10
  -5   0  -4    9.00    6.50
  -5   0  -4    1.70    5.90
   6   0   4  800.62   47.90
  -6   0  -4  859.51   47.10
  -7   0  -4   -0.50    6.90
  -8   0  -4  240.78   22.30
   9   0   4    5.00    7.60
   9   0   4  -21.00    6.70
  -9   0  -4   -1.00    8.70
  10   0   4  334.37   32.60
  10   0   4  294.57   27.60
 -10   0  -4  275.57   26.00
 -10  -1   4   26.30   10.10
  10   1  -4   23.00   10.00
  10   1  -4   10.60   13.50
  -9  -1   4  514.45   35.00
  -9  -1   4  443.46   33.40
   9   1  -4  515.65   35.30
   9   1  -4  528.45   34.50
  -8  -1   4    5.50    8.90
  -8  -1   4    9.90    8.60
   8   1  -4   14.70    8.80
  -7  -1   4 1704.93   88.79
  -7  -1   4 1740.73   89.39
   7   1  -4 1566.34   88.59
  -6  -1   4  -16.10    6.20
  -6  -1   4   -3.90    6.80
   6   1  -4   -7.00    5.80
  -5  -1   4 4349.96  210.08
  -5  -1   4 4321.07  210.08
   5   1  -4 3880.11  209.78
  -4  -1   4    9.70    6.50
  -4  -1   4    8.90    6.00
   4   1  -4    9.30    6.00
   4   1  -4   -0.20    3.90
  -3  -1   4 7232.08  345.67
  -3  -1   4 7002.90  345.47
   3   1  -4 6459.55  345.27
   3   1  -4 7203.28  345.77
  -2  -1   4  100.09   11.00
   2   1  -4  121.89   11.40
   2   1  -4  106.69   11.20
  -1  -1   4 4886.01  260.67
  -1  -1   4 5514.25  260.87
   1   1  -4 5170.48  261.07
   1   1  -4 5433.16  260.77
   0  -1   4   12.30    6.40
   0  -1   4    1.90    5.00
   0   1  -4    4.20    5.90
   0   1  -4    3.80    5.70
   1  -1   4 5195.28  257.87
   1  -1   4 4877.21  257.77
  -1   1  -4 5463.05  258.07
  -1   1  -4 5222.78  257.87
  -2   1  -4   68.69    9.10
  -2   1  -4   63.79    9.00
   3  -1   4 6619.14  335.47
   3  -1   4 6549.14  335.27
  -3   1  -4 6935.31  335.47
  -3   1  -4 6914.81  335.47
   4  -1   4   -2.40    7.10
   4  -1   4    2.00    7.00
  -4   1  -4    9.10    7.00
   5  -1   4 3524.35  187.78
   5  -1   4 3548.55  187.48
  -5   1  -4 4047.40  187.78
   6  -1   4   -3.70    7.80
   6  -1   4    6.80    9.30
  -6   1  -4   -4.70    7.00
   7  -1   4 1646.44   87.29
  -7   1  -4 1569.74   86.29
   8  -1   4   -0.70    9.50
  -8   1  -4    3.40    8.40
   9  -1   4  536.25   37.60
   9  -1   4  510.65   36.00
  -9   1  -4  457.35   34.10
  10  -1   4   60.29   14.60
 -10   1  -4   12.00   10.40
 -10  -2   4  278.27   23.40
  10   2  -4  253.37   22.30
  10   2  -4  229.38   26.10
  -9  -2   4   -1.10    8.40
  -9  -2   4    2.50    8.80
   9   2  -4   -1.40    8.70
   9   2  -4   -2.10    7.70
  -8  -2   4  298.67   23.80
  -8  -2   4  328.97   23.80
   8   2  -4  294.07   23.50
  -7  -2   4    4.10    7.20
  -7  -2   4   14.20    8.10
   7   2  -4    1.20    7.00
   7   2  -4    1.70   12.20
  -6  -2   4 1942.41   96.29
  -6  -2   4 1839.62   95.99
   6   2  -4 1802.12   96.19
   6   2  -4 1828.02   96.39
  -5  -2   4   14.60    6.80
  -5  -2   4    6.40    6.00
   5   2  -4   -1.70    5.70
   5   2  -4    6.00    6.10
  -4  -2   4 1923.11  103.39
  -4  -2   4 1937.01  103.29
   4   2  -4 2126.69  103.69
   4   2  -4 2121.39  103.79
  -3  -2   4   15.40    5.90
  -3  -2   4   22.30    7.00
   3   2  -4   14.10    6.50
  -2  -2   4 7740.43  402.96
  -2  -2   4 8577.24  403.36
  -1  -2   4  550.24   30.60
  -1  -2   4  482.15   30.20
   1   2  -4  566.84   30.50
   1   2  -4  527.85   30.30
   0  -2   4 1473.85   78.59
   0  -2   4 1543.95   78.59
   0   2  -4 1568.24   78.69
   0   2  -4 1492.65   78.89
   1  -2   4  556.34   33.00
  -1   2  -4  573.54   33.00
  -1   2  -4  573.34   32.60
   2  -2   4 7888.21  391.06
  -2   2  -4 7843.02  383.86
  -2   2  -4 7510.35  383.56
   3  -2   4   17.00    7.40
   3  -2   4   11.40    8.80
  -3   2  -4    9.60    6.20
   4  -2   4 1569.84   87.59
   4  -2   4 1360.16   87.49
  -4   2  -4 1877.41   87.89
  -4   2  -4 1820.12   87.89
   5  -2   4    7.00    8.70
   5  -2   4    4.10    8.40
  -5   2  -4   -9.50    6.90
  -5   2  -4    7.70    8.20
   6  -2   4 1553.54   88.29
   6  -2   4 1486.45   87.99
  -6   2  -4 1762.32   88.19
  -6   2  -4 1700.53   87.69
   7  -2   4   -2.40    9.80
  -7   2  -4    9.50    9.80
  -7   2  -4  -10.80    8.80
   8  -2   4  252.97   28.20
   8  -2   4  310.47   26.80
  -8   2  -4  286.17   26.30
  -8   2  -4  234.48   24.20
   9  -2   4    5.30   12.40
   9  -2   4  -10.80   11.10
  -9   2  -4   -4.60    8.80
  -9   2  -4    2.00   10.30
  10  -2   4  251.17   28.00
 -10   2  -4  250.27   26.20
 -10  -3   4   27.30    9.30
  10   3  -4   49.90   11.00
  10   3  -4   50.09   10.30
  -9  -3   4  453.25   30.60
  -9  -3   4  446.56   30.50
   9   3  -4  495.95   30.90
   9   3  -4  452.45   30.10
  -8  -3   4   41.10    9.30
  -8  -3   4   51.49    9.50
   8   3  -4   49.40    9.40
  -7  -3   4 1098.99   59.99
   7   3  -4 1097.49   60.69
   7   3  -4 1137.59   61.09
  -6  -3   4  111.99   11.70
  -6  -3   4   96.59   11.30
   6   3  -4  110.99   12.10
   6   3  -4   81.79   10.60
  -5  -3   4 1821.72   92.29
  -5  -3   4 1844.42   92.49
   5   3  -4 1731.43   92.09
   5   3  -4 1787.92   92.39
  -4  -3   4  599.34   35.30
  -4  -3   4  655.33   35.80
   4   3  -4  664.63   35.70
   4   3  -4  608.44   35.20
  -3  -3   4 7712.13  383.96
  -3  -3   4 7590.84  383.96
   3   3  -4 7394.66  383.76
   3   3  -4 8367.46  384.26
  -2  -3   4    2.30    5.20
  -2  -3   4   20.50    6.90
   2   3  -4    8.40    6.10
  -1  -3   4 6089.59  303.97
  -1  -3   4 5911.51  303.87
   1   3  -4 6376.96  304.07
   0  -3   4    1.20    6.00
   0  -3   4    6.50    6.50
   0   3  -4    5.20    6.30
   0   3  -4   -1.60    5.80
   1  -3   4 5572.74  289.47
   1  -3   4 5777.02  289.77
  -1   3  -4 6051.79  289.77
  -1   3  -4 5866.41  289.47
   2  -3   4    4.30    9.80
   2  -3   4   -3.50    7.40
  -2   3  -4   -0.10    7.00
   3  -3   4 7095.09  367.16
   3  -3   4 7466.45  367.36
  -3   3  -4 7160.88  366.56
  -3   3  -4 7762.42  367.26
   4  -3   4  536.95   35.10
   4  -3   4  522.25   35.50
  -4   3  -4  576.04   34.90
  -4   3  -4  567.04   35.20
   5  -3   4 1314.57   78.69
   5  -3   4 1432.56   78.69
  -5   3  -4 1495.45   78.39
  -5   3  -4 1503.65   78.69
   6  -3   4   95.89   16.60
   6  -3   4  125.89   17.40
  -6   3  -4  104.49   16.30
  -6   3  -4  113.49   16.00
   7  -3   4  950.70   62.39
   7  -3   4 1011.80   58.79
  -7   3  -4  970.90   57.29
  -7   3  -4  917.71   57.29
   8  -3   4   44.20   14.20
   8  -3   4   41.00   14.40
  -8   3  -4   43.50   14.70
  -8   3  -4   35.40   12.40
   9  -3   4  439.36   36.40
   9  -3   4  413.96   37.10
  -9   3  -4  383.26   33.10
  -9   3  -4  407.46   32.80
  10  -3   4   13.90   14.20
  10  -3   4   43.60   17.40
 -10   3  -4   29.40   11.80
 -10   3  -4   37.70   14.20
 -10  -4   4  144.99   15.40
 -10  -4   4  112.99   20.30
  10   4  -4  129.99   14.60
  10   4  -4  147.79   14.20
  -9  -4   4   -2.70    6.40
  -9  -4   4   -5.30    5.90
   9   4  -4   -6.50    5.60
   9   4  -4   -0.30    5.90
  -8  -4   4  694.43   38.90
  -8  -4   4  690.93   39.10
   8   4  -4  673.23   38.60
  -7  -4   4   28.70    7.40
  -7  -4   4   22.40    7.20
   7   4  -4   32.10    7.50
   7   4  -4   28.30    7.50
  -6  -4   4  909.01   49.30
  -6  -4   4  919.01   49.50
   6   4  -4  944.01   49.30
   6   4  -4  893.01   49.00
  -5  -4   4    5.60    5.80
   5   4  -4    4.70    5.40
   5   4  -4   12.00    5.80
  -4  -4   4 3230.18  163.88
  -4  -4   4 3279.27  163.98
   4   4  -4 3315.47  163.88
   4   4  -4 3254.47  163.78
  -3  -4   4  678.63   38.30
  -3  -4   4  697.83   38.40
   3   4  -4  707.33   38.20
   3   4  -4  674.03   37.90
  -2  -4   4 1785.72   95.59
   2   4  -4 1915.71   95.69
   2   4  -4 1901.31   95.79
  -1  -4   4  138.19   13.70
  -1  -4   4  136.49   13.80
   1   4  -4  111.99   12.00
   0  -4   4 3436.76  179.38
   0  -4   4 3525.25  179.58
   0   4  -4 3620.64  179.28
   0   4  -4 3676.93  179.68
   1  -4   4  120.69   14.20
   1  -4   4  127.69   14.50
  -1   4  -4  131.29   14.00
  -1   4  -4  129.69   14.00
   2  -4   4 1528.75   84.79
   2  -4   4 1547.95   88.99
  -2   4  -4 1719.43   85.09
   3  -4   4  598.04   38.40
   3  -4   4  621.54   38.60
  -3   4  -4  642.74   38.10
  -3   4  -4  657.13   38.60
   4  -4   4 2559.64  147.49
   4  -4   4 2816.92  147.89
  -4   4  -4 2972.70  147.59
  -4   4  -4 3073.29  148.09
   5  -4   4   -9.00    7.80
   5  -4   4   -4.00    9.60
  -5   4  -4   12.20    9.90
  -5   4  -4    1.60    7.80
   6  -4   4  783.62   50.19
   6  -4   4  734.33   48.80
  -6   4  -4  813.82   48.10
  -6   4  -4  763.22   48.30
   7  -4   4   18.80   13.30
   7  -4   4   16.50   13.20
  -7   4  -4   39.90   13.40
  -7   4  -4   25.60   12.40
   8  -4   4  587.34   42.30
   8  -4   4  539.75   40.90
  -8   4  -4  435.46   38.10
  -8   4  -4  587.34   40.00
   9  -4   4   40.20   15.30
   9  -4   4    8.20   14.90
  -9   4  -4    1.60   11.10
  -9   4  -4   11.20   10.80
  10  -4   4  144.49   23.50
  10  -4   4  175.78   24.80
 -10   4  -4  127.49   20.40
 -10   4  -4  131.39   22.80
  -9  -5   4  206.68   13.30
  -8  -5   4   30.10    5.70
   8   5  -4   15.40    4.40
  -7  -5   4 1103.69   58.09
   7   5  -4 1122.59   57.79
   7   5  -4 1136.49   57.99
   6   5  -4   95.59   10.10
   6   5  -4   95.09    9.50
  -5  -5   4 1028.40   53.29
   5   5  -4 1030.30   53.09
   5   5  -4  970.40   52.79
  -4  -5   4   21.70    6.60
   4   5  -4   12.00    5.70
   4   5  -4   12.00    6.00
  -3  -5   4 2723.83  137.19
  -3  -5   4 2560.54  136.79
   3   5  -4 2784.82  136.99
   3   5  -4 2781.12  136.79
  -2  -5   4  174.78   15.30
  -2  -5   4  168.18   15.10
   2   5  -4  191.78   15.10
   2   5  -4  170.98   15.00
  -1  -5   4 3963.50  201.18
  -1  -5   4 3826.12  201.08
   1   5  -4 4228.48  201.18
   0  -5   4   -9.60    7.10
   0  -5   4   -2.30    6.70
   0   5  -4   -5.90    5.80
   0   5  -4   -8.80    6.50
   1  -5   4 3622.84  188.88
   1  -5   4 3672.93  188.78
  -1   5  -4 3885.41  188.68
   2  -5   4  177.58   18.40
   2  -5   4  173.58   19.40
  -2   5  -4  173.08   17.30
   3  -5   4 2247.18  123.19
   3  -5   4 2210.28  123.29
  -3   5  -4 2470.75  123.39
  -3   5  -4 2483.05  123.19
   4  -5   4   20.50   12.50
   4  -5   4   10.50   11.40
  -4   5  -4   -1.70   10.00
  -4   5  -4   23.10   11.20
   5  -5   4  855.91   53.99
   5  -5   4  866.91   52.79
  -5   5  -4  852.61   51.79
  -5   5  -4  864.91   52.49
   6  -5   4  105.39   19.00
   6  -5   4  148.79   20.30
  -6   5  -4  108.99   17.80
  -6   5  -4  107.29   17.80
   7  -5   4  875.01   55.99
   7  -5   4  861.61   57.29
  -7   5  -4  877.91   54.89
  -7   5  -4  840.12   54.59
   8  -5   4   31.30   15.90
   8  -5   4   14.30   13.10
  -8   5  -4   19.60   13.00
  -8   5  -4   13.70   12.30
   9  -5   4  189.78   26.90
   9  -5   4  234.38   28.50
  -9   5  -4  184.88   23.90
  -9   5  -4  198.28   26.10
  -6  -6   4 1347.37   64.69
  -6  -6   4 1191.88   61.79
   6   6  -4 1201.48   61.29
   6   6  -4 1148.59   63.19
  -5  -6   4   29.20    6.20
  -5  -6   4   16.10    6.40
   5   6  -4   13.70    5.20
   5   6  -4   19.20    5.30
  -4  -6   4  909.91   48.40
  -4  -6   4  867.71   48.10
   4   6  -4  890.41   47.90
   4   6  -4  919.51   48.00
  -3  -6   4    6.40    6.60
  -3  -6   4    1.60    6.40
   3   6  -4    1.50    5.60
   3   6  -4   24.20    6.90
  -2  -6   4 1871.01   99.89
  -2  -6   4 1878.51   99.69
   2   6  -4 1990.60   99.79
   2   6  -4 1977.50   99.49
  -1  -6   4   14.00    7.50
  -1  -6   4   13.40    8.20
   1   6  -4    6.50    6.40
   0  -6   4 1189.38   65.79
   0  -6   4 1160.78   65.39
   0   6  -4 1251.57   65.39
   0   6  -4 1190.38   65.19
   1  -6   4    5.40    8.40
   1  -6   4   -5.40    9.40
  -1   6  -4   14.30    8.40
   2  -6   4 1696.33   89.89
   2  -6   4 1463.95   90.49
  -2   6  -4 1800.82   89.49
   3  -6   4   -6.50   10.30
   3  -6   4   -2.60   10.50
  -3   6  -4    6.60   10.00
  -3   6  -4  -24.00    8.30
   4  -6   4  694.33   48.20
   4  -6   4  717.83   47.50
  -4   6  -4  799.12   47.50
  -4   6  -4  733.73   46.70
   5  -6   4    3.40   11.90
   5  -6   4    7.80   11.00
  -5   6  -4   12.10   11.30
  -5   6  -4    8.60   10.60
   6  -6   4 1008.70   62.79
   6  -6   4 1030.40   62.09
  -6   6  -4  951.80   60.19
  -6   6  -4  942.41   60.19
   7  -6   4    5.10   14.10
   7  -6   4    3.50   11.50
  -7   6  -4   20.10   13.20
  -7   6  -4   23.00   11.80
   8  -6   4  126.39   22.80
   8  -6   4  103.19   20.90
  -8   6  -4  146.59   20.70
  -8   6  -4  148.19   22.00
   9  -6   4   22.50   16.10
  -9   6  -4   -5.90   13.40
  -5  -7   4 1164.38   59.89
  -5  -7   4 1168.38   59.89
   5   7  -4 1159.38   59.29
  -4  -7   4   70.49    9.00
  -4  -7   4   56.79    8.70
   4   7  -4   54.89    8.10
   4   7  -4   66.89   13.40
  -3  -7   4  799.42   42.50
   3   7  -4  656.53   44.00
   3   7  -4  766.02   46.90
  -2  -7   4   41.30   18.20
  -2  -7   4   28.20    9.40
   2   7  -4   33.70    8.60
   2   7  -4   43.80    9.00
  -1  -7   4 1416.56   87.59
  -1  -7   4 1431.16   77.79
   1   7  -4 1432.56   77.39
   1   7  -4 1484.35   77.29
   0  -7   4   -8.60    8.30
   0  -7   4    2.80    9.90
   0   7  -4    6.30    7.10
   0   7  -4   -2.20    7.00
   1  -7   4 1398.36   77.99
   1  -7   4 1449.95   79.49
  -1   7  -4 1355.86   76.49
   2  -7   4   36.30   13.30
   2  -7   4   36.50   16.00
  -2   7  -4   25.60   11.00
   3  -7   4  637.94   56.59
   3  -7   4  588.64   43.00
  -3   7  -4  620.14   42.20
  -3   7  -4  705.23   42.60
   4  -7   4   37.10   14.30
  -4   7  -4   65.79   17.60
  -4   7  -4   63.39   14.90
   5  -7   4  990.70   63.59
   5  -7   4 1039.20   63.39
  -5   7  -4  991.80   61.69
   6  -7   4  -24.60   11.00
   6  -7   4    7.00   12.70
  -6   7  -4    5.40   11.10
  -6   7  -4   -7.20   11.30
   7  -7   4  125.39   23.00
   7  -7   4  194.78   26.30
  -7   7  -4  166.08   22.90
  -7   7  -4  181.88   23.80
   8  -7   4   45.60   16.40
   8  -7   4   11.10   16.00
  -8   7  -4   21.80   13.60
  -8   7  -4   -6.80   12.60
  -5  -8   4   34.30    5.40
  -5  -8   4   33.20    5.00
  -4  -8   4  910.11   48.00
  -4  -8   4  876.41   47.90
   4   8  -4  857.71   47.10
  -3  -8   4   -1.60    6.90
  -3  -8   4   14.90    7.70
   3   8  -4    3.90    6.30
   3   8  -4    3.00    8.10
  -2  -8   4  433.46   31.50
  -2  -8   4  506.85   32.10
   2   8  -4  450.75   33.00
   2   8  -4  519.25   31.10
  -1  -8   4   48.60   11.50
  -1  -8   4   40.50   10.90
   1   8  -4   45.70   10.60
   0  -8   4  825.42   51.49
   0  -8   4  929.41   51.89
   0   8  -4  800.72   49.40
   1  -8   4   41.90   12.90
   1  -8   4   64.89   13.60
  -1   8  -4   53.39   12.50
   2  -8   4  368.06   38.80
   2  -8   4  517.55   33.90
  -2   8  -4  373.36   32.70
   3  -8   4    0.20   11.50
   3  -8   4   -0.40   11.30
  -3   8  -4   -8.60   10.30
  -3   8  -4    5.00   12.10
   4  -8   4  877.81   54.39
   4  -8   4  841.82   53.69
  -4   8  -4  773.72   51.89
  -4   8  -4  724.23   51.29
   5  -8   4   34.20   15.20
   5  -8   4   21.20   13.80
  -5   8  -4   15.10   13.50
  -5   8  -4   18.40   10.70
   6  -8   4  243.78   29.60
  -6   8  -4  226.58   27.40
  -6   8  -4  245.28   39.30
   7  -8   4  -26.50   13.50
  -7   8  -4   20.80   13.90
  -7   8  -4   18.50   12.30
  -4  -9   4   10.90    6.50
  -4  -9   4    0.10    6.00
   4   9  -4   -4.20    4.70
   4   9  -4    7.60    5.30
  -3  -9   4  527.75   33.60
  -3  -9   4  529.05   33.50
   3   9  -4  507.95   32.40
   3   9  -4  568.44   33.20
  -2  -9   4   32.80   15.80
  -2  -9   4   20.10    9.90
   2   9  -4   23.20    8.80
   2   9  -4   15.10    8.50
  -1  -9   4  483.05   34.10
  -1  -9   4  530.05   34.80
   1   9  -4  480.35   32.50
   1   9  -4  472.25   33.00
   0  -9   4  -10.40    8.70
   0  -9   4    4.60   10.20
   1  -9   4  476.55   35.90
   1  -9   4  503.65   37.80
  -1   9  -4  467.85   35.50
  -1   9  -4  507.65   35.10
   2  -9   4    5.50   11.50
   2  -9   4   44.70   17.70
  -2   9  -4    7.50   10.80
   3  -9   4  542.15   40.40
   3  -9   4  488.35   39.30
  -3   9  -4  510.85   38.50
   4  -9   4  -13.00   11.20
   4  -9   4   -2.80   13.00
  -4   9  -4   11.00   12.90
  -4   9  -4   -3.50   10.60
   5  -9   4  175.88   25.80
   5  -9   4  166.58   24.40
  -5   9  -4  165.18   22.10
  -5   9  -4  118.79   21.30
   6  -9   4   12.60   16.30
   6  -9   4    6.20   14.80
  -6   9  -4  -14.80   10.90
  -6   9  -4  -10.80   10.70
  -4 -10   4  146.69   14.00
  -4 -10   4  129.19   14.60
   4  10  -4  122.99   11.90
  -3 -10   4   41.80    9.30
  -3 -10   4   15.80    9.30
   3  10  -4   31.80    8.60
   3  10  -4   28.00    8.80
  -2 -10   4  423.16   30.00
  -2 -10   4  434.96   29.60
   2  10  -4  425.46   29.20
   2  10  -4  313.47   29.00
  -1 -10   4    9.20   11.10
  -1 -10   4   -9.30    8.50
   1  10  -4   -9.50    8.00
   1  10  -4   -1.50    8.20
   0 -10   4  162.68   20.40
   0 -10   4  174.08   21.60
   0  10  -4  194.28   19.80
   1 -10   4   27.70   13.40
   1 -10   4    8.70   11.30
  -1  10  -4   -2.00    8.80
  -1  10  -4   -1.10    9.70
   2 -10   4  406.76   35.20
   2 -10   4  468.45   38.40
  -2  10  -4  373.06   32.60
   3 -10   4   36.40   16.20
   3 -10   4   44.60   14.20
  -3  10  -4   20.60   13.00
   4 -10   4  152.08   23.30
   5 -10   4  -10.80   14.60
   5 -10   4   18.40   16.80
  -5  10  -4   -1.60   10.70
  -5  10  -4    5.90   12.70
  -2 -11   4  -10.10    9.60
  -2 -11   4    7.20    9.50
   2  11  -4  -19.30    7.70
   2  11  -4   -3.80    8.80
  -1 -11   4  157.28   21.40
  -1 -11   4  195.88   22.00
   1  11  -4  155.78   19.20
   1  11  -4  152.58   19.40
   0 -11   4   12.10   11.90
   0 -11   4   22.60   11.80
   0  11  -4   -0.90   10.50
   0  11  -4   -1.40    8.80
   1 -11   4  184.08   24.40
   1 -11   4  195.58   22.90
  -1  11  -4  172.58   21.70
  -1  11  -4  147.09   21.40
   2 -11   4   -4.30   11.20
   2 -11   4    2.80   15.30
  -2  11  -4   19.80   14.40
  -2  11  -4  -18.70   11.70
  -1  11   5    5.90   13.80
   1 -11  -5   10.90   12.30
   0  11   5   23.40   11.50
   0  11   5    0.50    8.20
   0 -11  -5    6.50   10.70
   0 -11  -5    3.30   13.10
   1  11   5   18.90   10.50
   1  11   5    7.30    9.90
  -1 -11  -5   -4.60   10.20
  -1 -11  -5    0.00    9.60
  -4  10   5    6.70   11.60
  -4  10   5    4.50   11.70
   4 -10  -5   -1.40   14.00
   4 -10  -5  -27.00   13.20
  -3  10   5   -9.60   10.20
  -3  10   5    5.20   20.50
   3 -10  -5   22.60   12.70
   3 -10  -5    4.10   14.20
  -2  10   5   -6.40   11.10
  -2  10   5    3.00   18.10
   2 -10  -5   -7.10   12.00
  -1  10   5    7.00   10.50
  -1  10   5    4.30    9.00
   1 -10  -5   10.50   10.10
   0  10   5    8.00    9.60
   0  10   5   -0.70    8.70
   0 -10  -5   -3.60   10.40
   0 -10  -5   -0.40   10.10
   1  10   5   -3.00    8.60
   1  10   5    3.10    8.20
  -1 -10  -5    2.40    9.10
  -1 -10  -5   18.40   10.70
   2  10   5    2.00    8.10
   2  10   5    4.10    7.50
  -2 -10  -5  -15.70    7.70
   3  10   5    4.40    6.50
   3  10   5    1.70    5.50
  -3 -10  -5   -2.20    6.30
  -3 -10  -5   11.90    7.90
  -6   9   5    2.20   12.20
  -6   9   5  -17.60   12.40
   6  -9  -5   -8.80   13.70
   6  -9  -5   39.30   16.90
  -5   9   5   15.30   13.20
  -5   9   5   10.10   13.70
   5  -9  -5   20.30   16.80
   5  -9  -5   11.50   14.10
  -4   9   5   -0.90   10.70
  -4   9   5    8.40   11.40
   4  -9  -5    8.60   13.00
   4  -9  -5    8.40   13.00
  -3   9   5    7.60   11.40
  -3   9   5   -8.40   11.50
   3  -9  -5    6.70   11.90
   3  -9  -5    6.10   13.00
  -2   9   5    0.10    9.70
  -2   9   5    5.10    9.80
   2  -9  -5  -13.50    9.20
   2  -9  -5    6.80   10.70
  -1   9   5   36.80   10.90
  -1   9   5   11.30    9.90
   1  -9  -5   10.10   12.40
   1  -9  -5   33.30   13.20
   0   9   5    2.00    8.90
   0   9   5   -0.40    6.30
   0  -9  -5    0.20    9.60
   0  -9  -5   -0.40    9.50
   1   9   5   37.90   10.20
   1   9   5   25.50   10.20
  -1  -9  -5   44.90   11.70
  -1  -9  -5   10.90    9.80
   2   9   5   10.20    7.30
   2   9   5   -1.80    7.00
  -2  -9  -5  -10.90    7.20
   3   9   5   10.80    6.80
   3   9   5    6.70    6.40
  -3  -9  -5   23.40    8.00
  -3  -9  -5   11.20    7.70
  -4  -9  -5   -3.70    4.20
  -7   8   5   17.50   13.30
  -7   8   5   -8.00   12.90
   7  -8  -5    3.20   15.20
   7  -8  -5   -0.40   14.10
  -6   8   5   42.50   15.20
   6  -8  -5   14.70   18.50
   6  -8  -5   36.50   16.50
  -5   8   5    5.50   11.90
  -5   8   5   10.90   11.90
   5  -8  -5   -6.20   12.80
   5  -8  -5   -9.20   10.20
  -4   8   5    5.40   11.70
  -4   8   5   -3.30   11.30
   4  -8  -5   12.40   13.10
   4  -8  -5   -0.50   11.80
  -3   8   5   13.80   12.70
  -3   8   5   -2.60    9.40
   3  -8  -5    3.80   10.90
   3  -8  -5   -7.10   10.20
  -2   8   5   22.00   11.00
  -2   8   5   20.90   12.00
   2  -8  -5   30.00   12.30
   2  -8  -5   32.90   13.20
  -1   8   5   69.79   13.40
   1  -8  -5  106.99   16.60
   1  -8  -5   87.79   14.80
   0  -8  -5    4.00    9.80
   0  -8  -5    3.80    9.90
   1   8   5   76.69   12.30
  -1  -8  -5   66.09   12.20
  -1  -8  -5   70.89   12.70
   2   8   5   13.50   10.30
  -2  -8  -5   11.80    8.10
   3   8   5    3.50    6.10
  -3  -8  -5    4.20    6.50
  -3  -8  -5    3.50    6.80
   4   8   5   10.00    4.40
   4   8   5   11.90    4.70
  -4  -8  -5    8.00    5.20
  -4  -8  -5    7.90    5.70
  -8   7   5   -1.10   13.10
  -8   7   5  -15.10   10.90
   8  -7  -5   12.50   15.70
   8  -7  -5    6.50   14.40
  -7   7   5   -2.90   12.60
  -7   7   5   41.10   14.30
   7  -7  -5   35.30   16.90
   7  -7  -5  -18.70   11.00
  -6   7   5   18.30   12.70
  -6   7   5    2.70   12.40
   6  -7  -5   17.20   15.00
   6  -7  -5   25.40   14.00
  -5   7   5   14.30   13.30
  -5   7   5   20.50   12.80
   5  -7  -5   38.20   15.30
   5  -7  -5    4.80   11.80
  -4   7   5   37.70   12.30
  -4   7   5   39.30   13.30
   4  -7  -5   47.60   14.70
   4  -7  -5   30.30   13.30
  -3   7   5   -0.60   10.20
  -3   7   5    2.70   11.70
   3  -7  -5  -11.90    9.90
   3  -7  -5   -1.00   10.70
  -2   7   5   12.20   11.60
  -2   7   5    9.60   13.00
   2  -7  -5   -0.90    9.90
   2  -7  -5   20.50   11.10
  -1   7   5   21.60   10.00
   1  -7  -5   48.80   11.50
   1  -7  -5   17.00   11.10
   0  -7  -5  163.18   17.80
   0  -7  -5  111.89   15.00
   1   7   5   26.40    9.00
  -1  -7  -5   16.00    9.40
  -1  -7  -5   28.20    9.70
   2   7   5    4.70   11.70
   2   7   5   12.60    7.40
  -2  -7  -5    8.70    7.80
  -2  -7  -5   14.90    7.70
   3   7   5   -3.70    5.70
   3   7   5   -1.00    8.50
  -3  -7  -5    3.20    6.20
  -3  -7  -5   -4.70    6.50
   4   7   5   41.90    6.50
  -4  -7  -5   40.80    6.70
  -4  -7  -5   33.00    6.40
  -9   6   5   16.70   12.10
  -9   6   5    1.50   26.90
   9  -6  -5   -5.60   14.30
   9  -6  -5   -0.10   14.90
  -8   6   5   20.30   13.50
  -8   6   5    9.40   12.80
   8  -6  -5   11.30   13.20
   8  -6  -5    2.40   15.30
  -7   6   5   16.00   13.20
  -7   6   5   23.60   14.60
   7  -6  -5   30.00   14.80
  -6   6   5   11.80   13.10
  -6   6   5   21.30   13.90
   6  -6  -5   34.00   16.20
   6  -6  -5   60.89   16.20
  -5   6   5   39.50   13.60
  -5   6   5   53.79   14.00
   5  -6  -5   27.20   14.40
   5  -6  -5   19.00   12.10
  -4   6   5   90.99   15.70
  -4   6   5   57.19   14.20
   4  -6  -5   73.59   15.80
   4  -6  -5   93.59   15.50
  -3   6   5   69.39   13.50
  -3   6   5   23.20   11.30
   3  -6  -5   40.90   12.40
   3  -6  -5   47.20   12.90
  -2   6   5   37.20   11.20
   2  -6  -5   46.60   12.90
   2  -6  -5   59.79   13.30
  -1   6   5    4.10    9.00
  -1   6   5   19.30    9.40
   1  -6  -5   32.80   10.00
   1  -6  -5   20.90   10.80
   0   6   5    6.00    7.00
   0   6   5   26.30    8.00
   0  -6  -5   -2.00    8.20
   0  -6  -5   -0.60    7.10
   1   6   5    9.00    7.10
   1   6   5   12.00    7.50
  -1  -6  -5    4.80    7.20
  -1  -6  -5   20.20    8.50
   2   6   5   47.50    8.80
   2   6   5   54.89    9.30
  -2  -6  -5   39.60    8.90
  -2  -6  -5   49.10    9.50
   3   6   5   43.20    7.70
  -3  -6  -5   44.00   13.20
  -3  -6  -5   42.10    7.70
   4   6   5   91.69    9.20
   4   6   5   81.29    8.70
  -4  -6  -5   90.89    9.50
  -4  -6  -5  100.49   10.30
   5   6   5   43.90    4.50
   5   6   5   47.30    4.50
  -5  -6  -5   36.90    5.00
  -5  -6  -5   35.90    4.90
  -9   5   5   19.20   13.60
  -9   5   5   -2.10   10.70
   9  -5  -5  -13.00   13.00
   9  -5  -5   34.60   15.70
  -8   5   5   -3.00   11.00
  -8   5   5   -6.00   11.10
   8  -5  -5   -2.90   11.40
   8  -5  -5   -1.50   13.60
  -7   5   5   29.80   13.20
  -7   5   5   13.00   12.20
   7  -5  -5   -6.40   11.20
   7  -5  -5    2.40   14.70
  -6   5   5   -9.10   10.30
  -6   5   5   -0.50    8.00
   6  -5  -5    4.70   10.10
   6  -5  -5   -3.40    8.60
  -5   5   5   59.89   12.80
  -5   5   5   35.40   12.50
   5  -5  -5   48.70   13.60
   5  -5  -5   52.99   13.70
  -4   5   5  174.38   20.00
  -4   5   5  153.38   19.30
   4  -5  -5  191.88   21.70
   4  -5  -5  151.58   19.60
  -3   5   5   15.50   10.80
  -3   5   5   15.40   10.10
   3  -5  -5    4.00   10.40
   3  -5  -5   23.10   11.20
  -2   5   5   68.39   13.60
  -2   5   5   39.20   10.60
   2  -5  -5   49.99   11.70
   2  -5  -5   45.30   11.60
  -1   5   5   50.29   10.40
  -1   5   5   37.70    9.90
   1  -5  -5   57.59   11.10
   1  -5  -5   73.79   12.80
   0   5   5  393.86   25.60
   0   5   5  397.46   25.80
   0  -5  -5  381.26   26.10
   0  -5  -5  385.16   26.70
   1   5   5   58.29    9.50
   1   5   5   59.19   12.00
  -1  -5  -5   45.90    9.50
  -1  -5  -5   54.09    9.70
   2   5   5   83.89   10.10
   2   5   5   66.89    9.30
  -2  -5  -5   73.89    9.90
  -2  -5  -5   66.79    9.80
   3   5   5   14.80    6.40
   3   5   5   22.50    6.90
  -3  -5  -5   21.70    6.60
  -3  -5  -5   15.70    7.00
   4   5   5  184.68   13.60
   4   5   5  173.58   13.60
  -4  -5  -5  176.48   13.90
  -4  -5  -5  176.68   14.00
   5   5   5   41.00    6.20
   5   5   5   45.50    6.70
  -5  -5  -5   42.80    6.60
  -5  -5  -5   52.39    6.80
   6   5   5   10.60    3.60
   6   5   5   11.80    3.80
  -6  -5  -5    7.40    6.00
  -6  -5  -5    3.20    3.50
 -10   4   5   -0.60   12.90
 -10   4   5    4.30   12.80
  10  -4  -5    7.80   13.10
  10  -4  -5   -4.90   14.10
  -9   4   5    3.80   12.50
  -9   4   5    6.90   11.20
   9  -4  -5   22.20   14.00
   9  -4  -5   32.20   13.90
  -8   4   5   26.40   12.60
  -8   4   5   19.70   13.10
   8  -4  -5   15.30   12.90
   8  -4  -5    5.20   13.90
  -7   4   5   19.70   11.60
  -7   4   5   13.20   11.70
   7  -4  -5    2.60   12.70
   7  -4  -5    8.90   12.70
  -6   4   5   16.10   11.70
  -6   4   5   30.20   12.30
   6  -4  -5    9.10   12.00
   6  -4  -5   22.10   14.00
  -5   4   5   38.60   12.20
  -5   4   5   20.60   11.10
   5  -4  -5   54.29   13.00
   5  -4  -5   55.79   14.00
  -4   4   5  108.29   14.60
  -4   4   5  114.09   15.50
   4  -4  -5  107.19   16.70
   4  -4  -5  143.89   17.10
  -3   4   5   14.10    9.30
  -3   4   5    9.90    9.00
   3  -4  -5   17.20    9.60
   3  -4  -5   17.20    9.90
   2  -4  -5   14.40    7.30
   2  -4  -5   13.00    8.60
  -1   4   5  134.29   14.60
  -1   4   5  129.79   14.30
   1  -4  -5  162.48   15.60
   1  -4  -5  113.79   14.10
   0   4   5   17.40    7.10
   0   4   5   18.00    7.30
   0  -4  -5   -0.30    6.30
   0  -4  -5   -5.40    6.00
   1   4   5  167.28   14.40
  -1  -4  -5  141.79   13.50
  -1  -4  -5  141.49   14.40
   2   4   5   59.89    8.40
   3   4   5   20.00    6.50
   3   4   5   10.80    6.10
  -3  -4  -5   15.70    6.40
  -3  -4  -5   16.00    6.30
   4   4   5  134.99   12.10
  -4  -4  -5  120.09   12.00
  -4  -4  -5  112.59   12.20
   5   4   5   70.89    8.40
   5   4   5   62.49    8.20
  -5  -4  -5   46.30    7.60
  -5  -4  -5   58.29    7.80
   6   4   5   25.50    6.60
   6   4   5   30.10    6.70
  -6  -4  -5   26.40    6.80
  -6  -4  -5   35.00    6.70
   7   4   5   18.10    6.00
   7   4   5   15.60    5.90
  -7  -4  -5   24.90    6.20
  -7  -4  -5   18.00    5.90
   8   4   5   28.30    6.30
  -8  -4  -5   19.70    6.20
  -8  -4  -5   24.30    6.20
   9   4   5    8.20    9.40
   9   4   5   15.00    5.00
  -9  -4  -5    7.60    5.20
  -9  -4  -5   18.20    6.00
 -10  -4  -5   -0.70    4.70
 -10  -4  -5   -3.80    3.60
 -10   3   5   21.10   12.60
 -10   3   5  -22.70    9.90
  10  -3  -5    4.90   14.30
  10  -3  -5  -24.90   11.50
  -9   3   5   10.60   12.10
   9  -3  -5    3.60   13.30
   9  -3  -5   27.60   13.30
  -8   3   5    0.70   11.30
  -8   3   5   24.10   12.50
   8  -3  -5   -0.60   11.40
   8  -3  -5   -3.60   12.50
  -7   3   5    1.20   10.60
  -7   3   5    8.70   10.50
   7  -3  -5   27.20   13.40
   7  -3  -5    2.90   11.10
  -6   3   5   23.70   11.30
  -6   3   5   20.50   11.30
   6  -3  -5    9.40   10.90
   6  -3  -5   45.20   13.10
  -5   3   5   55.39   11.60
  -5   3   5   45.10   11.80
   5  -3  -5   37.00   12.00
   5  -3  -5   41.20   10.70
  -4   3   5   17.10    9.20
  -4   3   5   18.40    9.50
   4  -3  -5   16.60   10.00
   4  -3  -5   11.40    9.70
  -3   3   5   71.89   12.10
  -3   3   5   69.49   12.20
   3  -3  -5   62.19   12.10
   3  -3  -5   91.79   13.40
  -2   3   5  395.06   26.40
  -2   3   5  382.36   26.60
   2  -3  -5  402.86   27.10
   2  -3  -5  375.76   36.30
  -1   3   5  413.46   27.60
  -1   3   5  433.76   28.10
   1  -3  -5  450.35   28.50
   1  -3  -5  463.95   28.70
   0   3   5   13.20    7.10
   0   3   5   18.10    7.20
   0  -3  -5   14.90    7.80
   0  -3  -5    6.10    7.50
   1   3   5  428.16   26.60
   1   3   5  394.36   25.40
  -1  -3  -5  437.06   26.30
  -1  -3  -5  453.95   26.90
   2   3   5  334.07   23.40
   2   3   5  389.56   24.20
  -2  -3  -5  392.56   24.20
  -2  -3  -5  427.76   24.50
   3   3   5   82.09    9.80
   3   3   5   64.59    9.00
  -3  -3  -5   78.59    9.50
  -3  -3  -5   72.19    9.30
   4   3   5   19.70    6.80
  -4  -3  -5   27.50    6.60
  -4  -3  -5   23.80    6.50
   5   3   5   36.40    7.90
   5   3   5   35.40    8.00
  -5  -3  -5   38.00    7.60
  -5  -3  -5   37.40    7.90
   6   3   5   17.70    7.10
   6   3   5   26.60    9.20
  -6  -3  -5   25.50    7.20
   7   3   5   13.00    7.60
   7   3   5   12.90    7.40
  -7  -3  -5   15.90    7.20
  -7  -3  -5    9.40    7.00
   8   3   5   17.20    7.90
  -8  -3  -5   10.70    7.10
  -8  -3  -5   24.30    7.60
   9   3   5   -0.30    7.20
   9   3   5   -4.70    7.30
  -9  -3  -5   -0.80    7.10
  -9  -3  -5    4.00    6.50
  10   3   5   -2.50    7.00
  10   3   5   -1.20    7.60
 -10  -3  -5    2.90    6.60
 -10  -3  -5   -1.30   12.40
 -10   2   5    6.80   10.60
 -10   2   5    2.30   13.00
  10  -2  -5    3.30   15.10
  10  -2  -5   21.70   13.10
  -9   2   5   13.90   11.60
  -9   2   5   20.70   12.30
   9  -2  -5    5.10   11.90
   9  -2  -5   12.40   12.60
  -8   2   5   16.20   11.90
  -8   2   5   -0.40    9.60
   8  -2  -5  -16.80   10.20
   8  -2  -5   -3.50   10.30
  -7   2   5  121.89   17.40
  -7   2   5  135.59   18.50
   7  -2  -5  137.19   18.60
   7  -2  -5  134.49   19.20
  -6   2   5   26.60   10.70
  -6   2   5   32.20   11.70
   6  -2  -5   19.90   11.00
   6  -2  -5   29.70   12.00
  -5   2   5  157.98   17.90
  -5   2   5  155.98   17.80
   5  -2  -5  178.78   19.30
   5  -2  -5  193.38   19.80
  -4   2   5  604.54   38.00
  -4   2   5  621.64   38.00
   4  -2  -5  643.44   38.50
   4  -2  -5  610.14   38.80
  -3   2   5   98.09   11.60
  -3   2   5   81.59   11.90
   3  -2  -5   62.59   11.40
   3  -2  -5   46.90   10.80
  -2   2   5  352.26   24.40
  -2   2   5  375.76   24.90
   2  -2  -5  397.16   25.40
   2  -2  -5  304.77   25.30
  -1   2   5   53.19    8.10
  -1   2   5   57.39    9.70
   1  -2  -5   55.49   10.00
   1  -2  -5   62.19    9.20
   0   2   5  158.08   14.90
   0   2   5  173.58   14.90
   1   2   5   51.59    8.20
   1   2   5   51.99    8.30
  -1  -2  -5   39.70    7.90
  -1  -2  -5   54.29    8.50
   2   2   5  359.96   24.00
  -2  -2  -5  408.06   24.20
  -2  -2  -5  402.66   24.60
   3   2   5   80.59    9.40
   3   2   5   76.79    9.80
   4   2   5  566.84   34.50
   4   2   5  609.34   34.70
  -4  -2  -5  618.24   34.40
  -4  -2  -5  617.14   34.70
   5   2   5  142.39   15.00
   5   2   5  178.88   15.30
  -5  -2  -5  192.48   15.50
  -5  -2  -5  163.38   15.10
   6   2   5   30.60    8.70
   6   2   5   41.20    9.90
  -6  -2  -5   33.10    8.70
  -6  -2  -5   56.89   10.00
   7   2   5  157.98   16.90
   7   2   5  144.99   15.50
  -7  -2  -5  132.59   14.70
  -7  -2  -5  139.59   15.70
   8   2   5    7.90    8.60
  -8  -2  -5   -1.00    7.10
   9   2   5   -1.40    8.70
   9   2   5   -0.50    8.70
  -9  -2  -5  -11.50    6.90
  -9  -2  -5   -8.70    7.50
  10   2   5    8.00    9.50
 -10  -2  -5   -0.90    8.70
 -10  -2  -5   16.40    8.60
 -10   1   5   -1.40    8.80
 -10   1   5   10.30   11.50
  10  -1  -5   20.60   12.50
  10  -1  -5    8.60   14.20
  -9   1   5    6.60   10.00
  -9   1   5   -8.90   11.40
   9  -1  -5    2.50   13.20
   9  -1  -5   -4.10    9.00
  -8   1   5   -7.30   10.10
  -8   1   5    0.20    9.00
   8  -1  -5  -15.90    9.40
   8  -1  -5   -0.20    9.20
  -7   1   5   21.50   11.20
  -7   1   5   -5.60    9.00
   7  -1  -5    6.50    9.80
   7  -1  -5   -4.90    9.70
  -6   1   5   -3.90    7.70
  -6   1   5   -1.40    7.50
   6  -1  -5    5.80    9.30
   6  -1  -5   -3.90    8.50
  -5   1   5   66.49   12.00
  -5   1   5   71.59   12.00
   5  -1  -5   71.69   12.60
   5  -1  -5   82.69   13.50
  -4   1   5   29.60    8.90
  -4   1   5   20.50    8.10
   4  -1  -5    9.50    8.40
   4  -1  -5   19.00    8.70
  -3   1   5   68.19    9.60
  -3   1   5   63.19    9.70
  -2   1   5   15.20    6.60
  -2   1   5   12.90    7.90
   2  -1  -5   -6.40    5.20
  -1   1   5 2063.59  105.19
  -1   1   5 2073.59  105.39
   1  -1  -5 2008.50  104.49
   1  -1  -5 1999.30  104.59
   0   1   5 1869.81   94.59
   0   1   5 1774.62   94.49
   0  -1  -5 1909.41   94.59
   0  -1  -5 1785.52   94.39
   1   1   5 2031.40  103.59
   1   1   5 1995.80  103.39
  -1  -1  -5 1992.70  103.29
  -1  -1  -5 2064.79  103.49
   2   1   5    5.50    6.80
   2   1   5   25.00    7.60
  -2  -1  -5   24.70    6.90
  -2  -1  -5   25.80    6.80
   3   1   5  130.19   11.50
  -3  -1  -5   75.39   10.20
  -3  -1  -5  106.09   11.70
   4   1   5   20.10    7.40
  -4  -1  -5   28.10    7.80
  -4  -1  -5   24.30    7.50
   5   1   5   46.70    9.80
  -5  -1  -5   53.69    9.30
  -5  -1  -5   76.69   10.60
   6   1   5   -1.90    6.20
   6   1   5   -5.30    7.10
  -6  -1  -5    5.20    7.60
  -6  -1  -5   11.00    7.70
   7   1   5   17.00    9.30
   7   1   5   16.70    8.50
  -7  -1  -5   10.80    7.50
  -7  -1  -5   17.30    9.20
   8   1   5    7.90    9.20
  -8  -1  -5    8.40    8.50
  -8  -1  -5    2.10    7.50
   9   1   5   -0.70    9.60
   9   1   5    6.40   10.00
  -9  -1  -5    1.50    8.50
  -9  -1  -5    8.70    9.00
  10   1   5   19.40   10.80
 -10  -1  -5   -3.70    8.30
 -10  -1  -5    9.40    9.90
 -10   0   5    9.00   10.10
 -10   0   5    1.70   10.00
  10   0  -5  -14.60   12.60
  -9   0   5  -13.50    8.30
  -9   0   5   -2.40    8.40
   9   0  -5   24.20   10.50
   9   0  -5   21.50   10.50
  -8   0   5   -8.50    7.80
  -8   0   5    4.30    8.70
   8   0  -5  -16.50    8.40
  -7   0   5   -3.20    7.90
  -7   0   5   -1.10    9.00
   7   0  -5   -4.50   10.00
   7   0  -5   -3.10    8.30
  -6   0   5    1.00    8.40
  -6   0   5    7.70    8.20
   6   0  -5    6.30    8.60
   6   0  -5   -1.80    8.70
  -5   0   5   18.70    8.40
   5   0  -5    6.40    7.90
   5   0  -5    5.50    8.50
  -4   0   5  210.98   17.90
  -4   0   5  184.18   17.70
   4   0  -5  225.78   18.50
   4   0  -5  229.48   18.30
  -3   0   5    8.00    7.10
  -3   0   5    5.00    6.20
   3   0  -5    3.50    7.00
   3   0  -5   15.60    7.50
  -2   0   5  940.71   49.60
  -2   0   5  856.01   49.10
   2   0  -5  913.11   49.50
   2   0  -5  885.01   49.30
  -1   0   5  426.76   27.30
  -1   0   5  426.76   28.00
   1   0  -5  555.24   31.70
   0   0   5   -5.20    6.50
   0   0   5    1.90    6.70
   0   0  -5   -1.40    6.70
   1   0   5  347.27   23.80
  -1   0  -5  400.06   24.10
  -1   0  -5  372.56   23.80
   2   0   5  884.71   48.00
   2   0   5  834.12   47.80
  -2   0  -5  915.01   48.10
  -2   0  -5  863.61   47.70
   3   0   5    5.00    7.00
   3   0   5    8.00    7.00
  -3   0  -5    6.00    6.10
  -3   0  -5    9.10    6.50
   4   0   5  226.28   17.20
   4   0   5  194.88   17.40
  -4   0  -5  184.58   16.40
  -4   0  -5  198.68   16.90
   5   0   5   10.80    7.60
  -5   0  -5    8.10    6.90
  -5   0  -5    7.30    6.90
   6   0   5  -10.10    6.30
   6   0   5  -11.50    7.80
  -6   0  -5   -4.60    7.70
  -6   0  -5   -6.60    6.70
   7   0   5   16.90    9.50
  -7   0  -5   13.40    8.50
  -8   0  -5   -9.60    8.20
  -8   0  -5   -1.10    8.50
   9   0   5    8.30   10.10
   9   0   5    6.40   12.20
  -9   0  -5   -8.00    9.00
  -9   0  -5    3.20    8.10
  10   0   5   -7.60   10.20
  10   0   5   -2.80   17.00
 -10   0  -5   -1.70    9.90
 -10   0  -5   -8.30    9.10
 -10  -1   5   13.70   10.00
 -10  -1   5    1.40   10.20
  10   1  -5   -0.50    8.80
  10   1  -5    2.20   12.60
  -9  -1   5    4.50    9.80
  -9  -1   5   14.10    9.90
   9   1  -5   17.40   10.00
   9   1  -5   21.70   11.10
  -8  -1   5    4.10    8.80
  -8  -1   5   -4.80    8.00
   8   1  -5    1.50    9.00
  -7  -1   5   11.00    9.70
  -7  -1   5    4.90    8.90
  -6  -1   5    8.60    7.30
  -6  -1   5   -5.90    7.70
   6   1  -5   -2.80    5.30
   6   1  -5   -8.60    7.30
  -5  -1   5   81.39   11.90
  -5  -1   5   54.49   10.30
   5   1  -5   94.29   12.00
   5   1  -5   65.39   11.10
  -4  -1   5   19.80    7.50
  -4  -1   5   36.30    8.60
   4   1  -5   19.90    7.50
   4   1  -5   16.60    7.40
  -3  -1   5   83.19   10.50
  -3  -1   5   84.99   10.90
   3   1  -5   58.69   10.20
  -2  -1   5   30.10    8.00
  -2  -1   5   48.00    8.40
   2   1  -5   23.90    7.50
   2   1  -5   30.10    7.70
  -1  -1   5 2065.49  105.29
  -1  -1   5 2037.70  105.19
   1   1  -5 1994.00  105.09
   1   1  -5 2109.89  105.29
   0  -1   5 1939.81   93.69
   0  -1   5 1778.02   93.49
   0   1  -5 1645.54   93.69
   0   1  -5 1880.71   93.59
   1  -1   5 1938.11  102.79
   1  -1   5 1916.01  102.59
  -1   1  -5 1974.40  101.89
  -1   1  -5 2104.99  102.39
   2  -1   5    6.10    7.50
  -2   1  -5    8.60    7.20
  -2   1  -5    4.50    7.00
  -3   1  -5   70.99   10.40
  -3   1  -5   73.59   10.50
   4  -1   5   19.10    8.50
   4  -1   5   11.90    9.50
  -4   1  -5    6.40    7.50
  -4   1  -5   24.60    8.10
   5  -1   5   63.99   11.90
   5  -1   5   64.69   12.40
  -5   1  -5   82.89   12.30
  -5   1  -5   77.59   12.20
   6  -1   5    0.50   10.10
   6  -1   5   -0.80    8.60
  -6   1  -5    8.60    8.40
  -6   1  -5   -2.60    7.40
   7  -1   5   20.70   10.90
   7  -1   5    8.20   10.50
  -7   1  -5   18.00   10.70
  -7   1  -5   -4.30    8.60
   8  -1   5   15.10   11.00
  -8   1  -5    3.70    8.50
  -8   1  -5    8.60    9.30
   9  -1   5   12.80   12.60
   9  -1   5   25.30   12.40
  -9   1  -5   19.50   10.00
  -9   1  -5   10.30   10.30
  10  -1   5  -13.50   10.50
  10  -1   5   17.20   12.00
 -10   1  -5    7.30    9.80
 -10   1  -5   -7.00   10.30
 -10  -2   5   11.50   10.20
  10   2  -5   -1.80   11.20
  -9  -2   5   -2.30    9.40
  -9  -2   5  -22.40    7.50
   9   2  -5   10.90   10.20
   9   2  -5    0.00    8.40
  -8  -2   5  -11.10    8.30
  -8  -2   5   -2.90    7.70
   8   2  -5   -8.20    7.40
   8   2  -5   15.50    8.70
  -7  -2   5  115.29   14.60
  -7  -2   5  132.49   15.30
   7   2  -5  173.88   16.90
   7   2  -5  144.49   15.80
  -6  -2   5   25.80    9.10
  -6  -2   5   37.20    9.50
   6   2  -5   22.00    8.80
   6   2  -5   25.50    9.40
  -5  -2   5  160.28   16.10
  -5  -2   5  199.98   16.60
   5   2  -5  157.78   16.00
   5   2  -5  163.28   16.00
  -4  -2   5  600.54   35.60
  -4  -2   5  609.84   36.00
   4   2  -5  631.14   36.30
  -3  -2   5  168.78   14.30
  -3  -2   5  161.78   15.00
   3   2  -5  145.39   13.80
   3   2  -5  132.59   12.80
  -2  -2   5  386.36   25.30
  -2  -2   5  374.46   25.20
   2   2  -5  422.06   24.70
   2   2  -5  348.37   24.10
  -1  -2   5   51.69    8.90
  -1  -2   5   42.20    8.80
   1   2  -5   41.00    8.40
   1   2  -5   53.89    8.80
   0   2  -5  128.69   13.60
   0   2  -5  143.39   14.30
   1  -2   5   43.20    9.70
  -1   2  -5   49.40    9.20
   2  -2   5  363.46   25.40
   2  -2   5  332.97   24.70
  -2   2  -5  352.26   24.90
  -2   2  -5  404.66   25.20
   3  -2   5   57.89   11.50
   3  -2   5   71.69   12.00
  -3   2  -5   79.59   11.80
   4  -2   5  567.34   36.80
   4  -2   5  587.04   37.30
  -4   2  -5  607.84   36.70
  -4   2  -5  595.94   37.10
   5  -2   5  176.08   24.30
   5  -2   5  182.58   19.50
  -5   2  -5  171.58   18.10
   6  -2   5   23.50   22.80
   6  -2   5   33.90   12.70
  -6   2  -5   35.10   11.30
   7  -2   5  178.58   27.90
   7  -2   5  147.49   20.20
  -7   2  -5  130.49   17.60
   8  -2   5   -0.10   13.20
   8  -2   5   19.10   12.20
  -8   2  -5   -3.00    9.50
   9  -2   5   -0.70   11.40
   9  -2   5   -7.20   11.70
  -9   2  -5    7.50    9.80
  10  -2   5   12.90   14.10
  10  -2   5    4.30   13.50
 -10   2  -5    7.30   11.50
 -10  -3   5   11.90    8.70
 -10  -3   5   -5.50    8.30
  10   3  -5   12.10    8.00
  10   3  -5   -0.70    8.30
  -9  -3   5   -5.40    7.90
  -9  -3   5    1.30    8.30
   9   3  -5   -1.50    8.90
   9   3  -5   -3.50    7.20
  -8  -3   5   12.80    8.30
   8   3  -5   28.30    8.70
  -7  -3   5   16.70    8.20
  -7  -3   5   -3.20    7.20
   7   3  -5   12.80    7.80
   7   3  -5    5.40    7.70
  -6  -3   5    9.20    7.60
   6   3  -5   28.20    8.30
   6   3  -5   19.90    7.80
  -5  -3   5   37.60    8.70
  -5  -3   5   46.20    9.20
   5   3  -5   46.30    9.00
   5   3  -5   39.90    8.80
  -4  -3   5   20.90    7.50
  -4  -3   5   34.20    8.00
   4   3  -5   24.90    7.50
   4   3  -5   25.30    7.80
  -3  -3   5   65.79   10.20
  -3  -3   5   82.19   10.80
   3   3  -5   64.59    9.80
  -2  -3   5  382.16   23.50
  -2  -3   5  381.76   24.20
   2   3  -5  283.67   21.80
   2   3  -5  406.56   24.00
  -1  -3   5  440.56   28.40
  -1  -3   5  475.35   28.70
   1   3  -5  457.35   28.00
   1   3  -5  466.15   28.30
   0  -3   5    8.70    7.50
   0   3  -5   21.00    7.70
   0   3  -5   13.90    7.40
   1  -3   5  430.16   29.60
   1  -3   5  475.05   29.20
  -1   3  -5  474.95   29.60
  -1   3  -5  472.75   28.60
   2  -3   5  385.06   27.60
   2  -3   5  374.86   26.70
  -2   3  -5  410.56   26.10
  -2   3  -5  398.06   26.40
   3  -3   5   64.49   11.50
   3  -3   5   66.09   12.70
  -3   3  -5   53.99   11.00
  -3   3  -5   67.29   12.20
   4  -3   5   19.60   10.60
   4  -3   5   17.70    8.60
  -4   3  -5   20.10    9.40
   5  -3   5   17.10   11.90
   5  -3   5   41.80   12.10
  -5   3  -5   37.70   11.40
   6  -3   5   27.40   12.70
   6  -3   5   25.80   12.20
  -6   3  -5   32.60   11.20
   7  -3   5    2.50   12.20
   7  -3   5   11.30   12.00
  -7   3  -5   15.50   11.20
   8  -3   5   26.00   13.70
   8  -3   5   10.00   12.60
  -8   3  -5   16.10   10.80
   9  -3   5    0.70   12.50
   9  -3   5    1.50   12.80
  -9   3  -5   17.00   12.20
  10  -3   5  -13.00   12.20
  10  -3   5   25.40   15.60
 -10   3  -5    2.50   11.00
 -10  -4   5   18.20    8.50
 -10  -4   5   15.60    8.20
  10   4  -5   16.20    7.70
  10   4  -5    5.00    7.20
  -9  -4   5   13.00    7.70
  -9  -4   5    3.20    7.00
   9   4  -5    3.00    6.80
   9   4  -5   23.30    8.10
  -8  -4   5   41.30    9.30
  -8  -4   5   19.10    8.20
   8   4  -5   21.40    7.90
   8   4  -5   29.80    8.30
  -7  -4   5   17.30    7.30
  -7  -4   5   12.20    7.70
   7   4  -5   17.70    9.40
   7   4  -5   16.40    7.30
  -6  -4   5   26.70    8.20
   6   4  -5   34.00    9.10
  -5  -4   5   49.30    8.70
  -5  -4   5   61.29    9.60
   5   4  -5   65.69    9.50
   5   4  -5   55.49    8.90
  -4  -4   5  118.89   13.00
  -4  -4   5  121.99   13.20
   4   4  -5  127.19   13.80
   4   4  -5  127.89   14.00
  -3  -4   5   25.00    7.50
  -3  -4   5   16.50    7.00
   3   4  -5   26.60    7.40
   3   4  -5    6.90    6.60
   2   4  -5   42.50    7.80
  -1  -4   5  125.99   13.70
   1   4  -5  139.69   13.60
   1   4  -5  119.89   13.20
   0  -4   5   -1.80    7.10
   0  -4   5    5.00    7.50
   0   4  -5   11.20    7.80
   0   4  -5    3.10    7.10
   1  -4   5  153.28   16.10
   1  -4   5  128.39   15.20
  -1   4  -5  121.29   14.60
  -1   4  -5  152.28   14.00
   2  -4   5   -2.20    8.50
   2  -4   5   -0.10    8.80
  -2   4  -5   20.00    9.00
  -2   4  -5   18.50    7.10
   3  -4   5   -2.30    9.30
   3  -4   5   -2.90    9.20
  -3   4  -5   -8.90    7.80
   4  -4   5  123.69   16.60
   4  -4   5  128.39   17.90
  -4   4  -5  128.59   16.70
   5  -4   5   14.60   12.50
   5  -4   5   45.30   13.60
  -5   4  -5   74.19   13.70
   6  -4   5   30.20   13.70
   6  -4   5   26.40   14.00
  -6   4  -5   27.60   12.00
  -6   4  -5   30.80   12.10
   7  -4   5   26.80   14.30
   7  -4   5   13.50   13.30
  -7   4  -5    2.30   11.10
  -7   4  -5   15.00   11.80
   8  -4   5   47.60   15.20
   8  -4   5   33.80   17.00
  -8   4  -5   29.20   13.00
  -8   4  -5    1.40   11.40
   9  -4   5    0.80   12.60
   9  -4   5   40.00   16.50
  -9   4  -5   25.30   11.60
  10  -4   5    8.70   15.50
  10  -4   5   -1.80   12.40
 -10   4  -5  -22.00   10.60
  -9  -5   5    0.20    7.80
  -9  -5   5    7.80    6.10
   9   5  -5   -4.90    5.30
  -8  -5   5    2.70    5.80
  -8  -5   5   -3.10    5.70
   8   5  -5   -0.70    5.20
   8   5  -5   15.70    6.00
  -7  -5   5    7.20    7.00
  -7  -5   5   12.30    6.50
   7   5  -5   11.00    6.40
  -6  -5   5   20.70    7.00
  -6  -5   5   13.00    7.00
   6   5  -5   25.50    7.00
   6   5  -5    8.70    6.30
  -5  -5   5   27.10    8.80
   5   5  -5   49.20    8.50
  -4  -5   5  182.08   16.30
   4   5  -5  184.88   15.30
   4   5  -5  187.78   15.90
  -3  -5   5   11.70    7.80
   3   5  -5   17.10    7.50
   3   5  -5   12.70    7.30
  -2  -5   5   66.49   10.60
  -2  -5   5   50.79    9.90
   2   5  -5   60.99   10.00
   2   5  -5   62.69    9.10
  -1  -5   5   67.69   10.80
  -1  -5   5   42.60    9.70
   1   5  -5   45.40    9.70
   1   5  -5   81.39   10.60
   0  -5   5  379.26   28.10
   0  -5   5  408.56   27.50
   0   5  -5  428.46   27.40
   0   5  -5  399.56   26.60
   1  -5   5   62.19   11.80
   1  -5   5   41.20   11.50
  -1   5  -5   55.29   11.10
  -1   5  -5   54.89   10.90
   2  -5   5   36.00   11.00
   2  -5   5   42.70   11.90
  -2   5  -5   36.10   11.10
  -2   5  -5   57.19   11.30
   3  -5   5   37.40   12.70
   3  -5   5   23.40   10.20
  -3   5  -5   22.60   10.80
   4  -5   5  167.98   20.70
   4  -5   5  154.58   20.70
  -4   5  -5  188.48   20.70
   5  -5   5   63.99   15.50
   5  -5   5   37.40   15.40
  -5   5  -5   49.99   13.40
  -5   5  -5   39.40   14.00
   6  -5   5  -14.90   12.20
   6  -5   5   -7.80   12.00
  -6   5  -5   -0.30   10.80
  -6   5  -5   -8.50   10.40
   7  -5   5    6.10   13.80
   7  -5   5   20.60   14.60
  -7   5  -5   22.00   13.20
  -7   5  -5    8.40   12.90
   8  -5   5    8.70   13.50
   8  -5   5   13.70   14.50
  -8   5  -5   23.40   13.20
  -8   5  -5   -0.70   11.60
   9  -5   5   42.90   15.40
   9  -5   5  -10.50   13.20
  -9   5  -5  -10.00   10.80
  -8  -6   5   19.00    4.10
  -7  -6   5   13.60    5.20
  -7  -6   5   14.80    5.40
   7   6  -5   11.90    4.60
  -6  -6   5   47.90    8.20
  -6  -6   5   61.09    8.50
   6   6  -5   54.59    7.90
   6   6  -5   38.50    7.60
  -5  -6   5   15.80    7.20
  -5  -6   5   24.00    7.10
   5   6  -5   42.50    7.90
   5   6  -5   41.00    7.60
  -4  -6   5   82.39   11.20
   4   6  -5   90.79   15.90
   4   6  -5  102.29   11.80
  -3  -6   5   45.50    9.50
  -3  -6   5   24.60    8.80
   3   6  -5   44.00    8.90
   3   6  -5   38.30    8.60
  -2  -6   5   73.09   11.00
  -2  -6   5   46.70   10.80
   2   6  -5   55.29   10.40
   2   6  -5   52.09   10.10
  -1  -6   5   24.20    9.60
  -1  -6   5   14.50    9.10
   1   6  -5   17.80    7.50
   0  -6   5   -1.70    8.00
   0  -6   5   -1.90    8.20
   0   6  -5    1.00    7.40
   0   6  -5    3.70    7.30
   1  -6   5    4.70    9.20
   1  -6   5   32.70   11.10
  -1   6  -5   17.80    9.50
  -1   6  -5   22.20    9.70
   2  -6   5   70.99   13.80
   2  -6   5   41.80   13.20
  -2   6  -5   45.30   12.10
  -2   6  -5   39.80   11.90
   3  -6   5   36.90   13.20
   3  -6   5   43.80   13.40
  -3   6  -5   42.00   12.50
   4  -6   5   93.29   16.90
   4  -6   5   64.69   16.30
  -4   6  -5   78.09   15.30
   5  -6   5   38.90   14.90
   5  -6   5   23.00   13.70
  -5   6  -5   40.10   13.90
  -5   6  -5   55.59   14.70
   6  -6   5   59.49   15.30
   6  -6   5   29.40   16.50
  -6   6  -5   51.59   13.70
  -6   6  -5   40.50   26.50
   7  -6   5   -3.40   13.00
   7  -6   5   33.10   15.70
  -7   6  -5   23.30   13.00
  -7   6  -5   12.90   12.50
   8  -6   5   30.00   17.10
   8  -6   5   46.70   23.30
  -8   6  -5    4.50   12.40
  -8   6  -5   20.80   14.40
   9  -6   5   -2.20   13.40
  -9   6  -5   -6.00   12.50
  -6  -7   5   18.70    5.40
  -6  -7   5   15.30    5.00
   6   7  -5   10.60    4.30
  -5  -7   5   16.80    7.10
  -5  -7   5   10.40    7.00
   5   7  -5    9.00    7.70
   5   7  -5   14.60    6.40
  -4  -7   5   36.10    8.70
  -4  -7   5   45.30    9.30
   4   7  -5   49.90    8.50
   4   7  -5   39.30    8.40
  -3  -7   5   -4.00    7.50
  -3  -7   5  -11.90    7.10
   3   7  -5    1.20    6.90
   3   7  -5   -1.90    6.90
  -2  -7   5    8.80    8.80
  -2  -7   5   29.00    9.70
   2   7  -5   13.00    8.40
   2   7  -5   11.90    7.80
  -1  -7   5   37.80   11.20
  -1  -7   5   26.80   10.20
   0  -7   5  147.89   17.30
   0  -7   5  143.99   17.50
   0   7  -5  137.29   16.50
   1  -7   5   26.40   13.70
   1  -7   5    2.00    9.90
  -1   7  -5   41.60   12.00
   2  -7   5   -6.10    9.70
   2  -7   5   10.50   12.40
  -2   7  -5    9.10   10.10
  -2   7  -5   -3.80   16.50
   3  -7   5    5.50   11.80
   3  -7   5   -1.90   11.50
   4  -7   5   30.90   14.50
   4  -7   5   15.90   12.90
  -4   7  -5   34.60   13.40
   5  -7   5    9.20   14.20
   5  -7   5   38.50   15.30
  -5   7  -5   -0.10   11.70
  -5   7  -5   16.50   12.60
   6  -7   5   44.20   16.20
  -6   7  -5   11.90   13.30
  -6   7  -5   14.50   14.00
   7  -7   5   12.30   14.90
   7  -7   5   -2.20   13.90
  -7   7  -5   24.90   14.20
  -7   7  -5   38.00   13.90
   8  -7   5    9.60   15.30
   8  -7   5   27.10   15.90
  -8   7  -5   -0.20   12.00
  -8   7  -5  -22.00   11.10
  -5  -8   5  -14.10    5.10
  -5  -8   5    8.60    5.80
   5   8  -5    4.20    5.10
  -4  -8   5    7.80    7.40
  -4  -8   5   13.90    7.90
   4   8  -5    8.20    6.70
   4   8  -5    7.40    6.50
  -3  -8   5    2.20    9.10
  -3  -8   5    6.00    8.10
  -2  -8   5   26.80   10.30
  -2  -8   5   25.10    9.80
   2   8  -5    7.40    8.30
  -1  -8   5   76.79   14.40
  -1  -8   5   79.39   14.00
   1   8  -5   96.99   13.40
   0  -8   5  -15.30    8.80
   0  -8   5   -2.70    9.40
   0   8  -5    3.10    9.40
   1  -8   5   73.89   15.00
   1  -8   5   83.29   16.90
  -1   8  -5   73.39   14.10
  -1   8  -5   78.29   15.30
   2  -8   5   14.90   14.00
   2  -8   5   11.00   12.10
  -2   8  -5   15.40   12.30
  -2   8  -5   22.20   12.10
   3  -8   5    2.90   12.10
   3  -8   5    6.60   12.70
  -3   8  -5    4.10   10.60
   4  -8   5   -2.10   12.60
   4  -8   5   11.50   13.90
  -4   8  -5   -1.10   12.10
   5  -8   5   -0.30   13.00
   5  -8   5  -17.80   11.70
  -5   8  -5  -15.50   10.80
   6  -8   5   28.40   16.60
   6  -8   5   24.30   16.20
  -6   8  -5    7.50   10.30
  -6   8  -5    9.50   11.50
   7  -8   5   24.40   16.20
   7  -8   5   11.90   15.90
  -7   8  -5    6.60   13.80
  -7   8  -5   -9.50   11.70
  -5  -9   5   17.70    5.70
   5   9  -5    8.80    4.50
  -4  -9   5    3.30    7.10
  -4  -9   5   -6.50    6.40
   4   9  -5    4.40    6.60
   4   9  -5    4.70    6.20
  -3  -9   5    5.70    8.80
  -3  -9   5    4.80    8.30
   3   9  -5   -2.00    7.80
   3   9  -5   11.00    7.70
  -2  -9   5   -9.80    9.10
  -2  -9   5    0.80    9.50
   2   9  -5   -0.90    8.20
   2   9  -5   -3.40    7.90
  -1  -9   5   20.40   11.50
  -1  -9   5   27.70   11.80
   1   9  -5   35.30    9.90
   1   9  -5   31.20   10.70
   0  -9   5    6.50   10.80
   0  -9   5  -14.60   10.60
   0   9  -5    6.70    7.70
   1  -9   5   55.19   14.20
   1  -9   5   40.50   14.30
  -1   9  -5   33.90   12.80
  -1   9  -5   34.30   12.00
   2  -9   5    8.50   12.80
   2  -9   5  -12.90   11.70
  -2   9  -5    8.40   12.20
  -2   9  -5   19.90   11.50
   3  -9   5   26.00   15.90
   3  -9   5   25.10   15.00
  -3   9  -5   17.10   12.70
   4  -9   5   14.80   14.70
   4  -9   5   19.80   14.30
  -4   9  -5    9.30   12.10
   5  -9   5   13.30   16.10
   5  -9   5   10.40   14.60
  -5   9  -5    9.40   13.00
   6  -9   5   -1.20   16.00
   6  -9   5   12.30   15.60
  -6   9  -5   11.10   12.90
  -4 -10   5  -16.00   12.20
  -4 -10   5    4.10    6.80
   4  10  -5   -2.20    6.00
   4  10  -5   -9.40    6.10
  -3 -10   5   14.70    8.70
   3  10  -5   11.80    8.10
   3  10  -5   -2.90    7.20
  -2 -10   5   -9.00   16.10
   2  10  -5   -0.50    9.10
  -1 -10   5   20.10   12.40
  -1 -10   5   -2.50    9.50
   1  10  -5    3.90    9.70
   1  10  -5   19.60   10.80
   0 -10   5   -1.70   10.20
   0 -10   5    4.30   10.00
   0  10  -5   -4.20    9.70
   1 -10   5  -10.10   18.90
   1 -10   5   16.00   12.10
  -1  10  -5   19.00   10.90
  -1  10  -5   21.60   11.40
   2 -10   5  -11.90    9.50
  -2  10  -5   10.10   14.00
  -2  10  -5   -7.40   10.90
   3 -10   5    8.60   34.20
   3 -10   5  -17.80   12.20
  -3  10  -5   20.70   13.00
   4 -10   5    3.10   17.20
   4 -10   5    2.80   15.90
  -4  10  -5  -11.90   11.20
  -1 -11   5   18.90   14.60
  -1 -11   5   11.60   11.70
   1  11  -5   -4.20    9.60
   1  11  -5    9.10   11.00
   0 -11   5    9.00   11.10
   0 -11   5   20.70   14.90
   0  11  -5   33.40   12.70
   0  11  -5   22.20   10.90
   1 -11   5    9.30   11.20
   1 -11   5   -2.90   21.90
  -1  11  -5    3.00   14.10
  -1  11  -5    5.20   10.30
  -4  10   6  132.29   21.80
  -4  10   6  108.99   20.40
   4 -10  -6  144.89   23.40
   4 -10  -6  178.58   25.80
  -3  10   6   -0.20   11.10
  -3  10   6   -7.10   10.40
   3 -10  -6  -16.90   12.90
   3 -10  -6   -0.30   12.60
  -2  10   6  315.47   28.70
  -2  10   6  313.87   29.20
   2 -10  -6  293.07   32.10
   2 -10  -6  338.47   30.70
  -1  10   6  -10.00    9.20
  -1  10   6   16.40   10.30
   1 -10  -6   12.00   13.00
   1 -10  -6   16.50   11.90
   0  10   6  236.68   25.00
   0 -10  -6  322.87   28.20
   0 -10  -6  336.97   31.70
   1  10   6   14.50    8.70
  -1 -10  -6    7.90   12.20
  -1 -10  -6    5.70   10.40
   2  10   6  293.77   22.90
  -2 -10  -6  189.68   31.60
  -2 -10  -6  311.87   24.80
   3  10   6    4.90    6.50
   3  10   6    6.30    6.70
  -3 -10  -6    0.10    7.20
  -4 -10  -6  172.68   12.90
  -4 -10  -6  146.89   13.00
  -5   9   6  174.98   23.80
  -5   9   6  131.69   23.00
   5  -9  -6  177.28   25.40
   5  -9  -6  218.28   29.00
  -4   9   6  -24.80   11.70
  -4   9   6  -20.50    9.70
   4  -9  -6    3.90   13.30
   4  -9  -6    3.40   12.40
  -3   9   6  406.26   34.70
  -3   9   6  427.86   35.00
   3  -9  -6  490.05   39.30
   3  -9  -6  444.86   37.30
  -2   9   6   33.60   21.50
  -2   9   6  -13.60   10.50
   2  -9  -6    5.00   11.00
   2  -9  -6   20.80   12.40
  -1   9   6  400.76   30.60
  -1   9   6  370.96   31.40
   1  -9  -6  379.76   31.50
   1  -9  -6  432.86   33.90
   0   9   6   -3.90    7.30
   0  -9  -6   15.40   10.60
   0  -9  -6    2.20   10.00
   1   9   6  394.86   29.40
   1   9   6  364.66   28.70
  -1  -9  -6  395.26   30.00
  -1  -9  -6  444.56   30.80
   2   9   6    3.40   13.20
   2   9   6   10.50    8.50
  -2  -9  -6   10.50    9.10
  -2  -9  -6   -4.70    8.50
   3   9   6  424.66   27.30
   3   9   6  418.36   27.20
  -3  -9  -6  410.86   28.30
  -3  -9  -6  432.16   28.60
   4   9   6    2.30    4.80
   4   9   6   -1.00    4.30
  -4  -9  -6    7.30    5.70
  -4  -9  -6    0.00    5.20
  -7   8   6  -22.90   10.00
  -7   8   6  -11.70   12.00
   7  -8  -6   14.20   14.90
   7  -8  -6   20.70   16.40
  -6   8   6  129.39   21.70
  -6   8   6  130.99   21.90
   6  -8  -6  126.39   23.50
   6  -8  -6  182.48   29.00
  -5   8   6    4.00   12.10
  -5   8   6    6.20   11.50
   5  -8  -6   -3.70   11.70
   5  -8  -6   19.80   15.80
  -4   8   6  387.06   34.00
  -4   8   6  427.36   35.00
   4  -8  -6  475.45   37.90
   4  -8  -6  454.35   37.30
  -3   8   6   36.60   13.40
  -3   8   6   58.39   13.90
   3  -8  -6   53.19   14.80
   3  -8  -6   73.29   16.40
  -2   8   6  364.96   34.00
  -2   8   6  264.87   28.50
   2  -8  -6  337.37   30.30
   2  -8  -6  379.46   30.10
  -1   8   6   -4.00   10.90
  -1   8   6    3.20    9.20
   1  -8  -6   17.60   12.20
   1  -8  -6   17.20   10.90
   0  -8  -6 1069.99   60.79
   0  -8  -6  984.10   59.59
   1   8   6    2.50    8.20
  -1  -8  -6    9.60    9.30
  -1  -8  -6    7.20    8.80
   2   8   6  360.06   24.90
   2   8   6  296.47   25.60
  -2  -8  -6  337.67   25.30
  -2  -8  -6  348.27   27.50
   3   8   6   34.10    8.50
   3   8   6   51.79    9.80
  -3  -8  -6   39.80    9.40
  -3  -8  -6   40.50    9.10
   4   8   6  468.15   28.20
  -4  -8  -6  485.25   28.90
  -4  -8  -6  511.55   29.00
  -8   7   6    2.80   13.10
  -8   7   6   23.70   14.50
   8  -7  -6   33.10   16.60
   8  -7  -6   -7.30   12.40
  -7   7   6  179.78   24.60
  -7   7   6  187.38   25.10
   7  -7  -6  245.18   29.40
   7  -7  -6  189.58   27.30
  -6   7   6   -4.80   11.20
   6  -7  -6   23.30   16.60
   6  -7  -6    8.40   13.10
  -5   7   6  623.64   46.40
  -5   7   6  653.53   46.80
   5  -7  -6  748.93   49.90
   5  -7  -6  729.33   49.00
  -4   7   6   -4.50   10.80
  -4   7   6    8.60   11.10
   4  -7  -6    6.80   12.40
   4  -7  -6    5.20   11.40
  -3   7   6  590.44   42.50
  -3   7   6  623.74   43.10
   3  -7  -6  706.53   44.90
   3  -7  -6  682.73   45.10
  -2   7   6    0.40   10.90
  -2   7   6  -11.60    9.80
   2  -7  -6    9.70   10.50
   2  -7  -6    4.50   12.90
  -1   7   6  892.81   53.39
  -1   7   6  856.91   52.99
   1  -7  -6  925.11   53.99
   1  -7  -6  885.81   53.59
   0   7   6   17.90    8.20
   0  -7  -6   -5.20    8.90
   0  -7  -6   -2.20    9.10
   1   7   6  889.81   52.19
  -1  -7  -6  925.01   53.19
  -1  -7  -6  934.61   53.29
   2   7   6   14.40    7.90
   2   7   6   11.90    7.40
  -2  -7  -6    0.50    7.30
  -2  -7  -6   -1.30    7.50
   3   7   6  872.41   46.30
   3   7   6  717.13   43.10
  -3  -7  -6  762.92   43.60
  -3  -7  -6  749.42   43.90
   4   7   6   -2.80    5.10
   4   7   6    4.50    5.50
  -4  -7  -6    2.50    5.70
  -4  -7  -6   -8.60    5.60
   5   7   6  834.62   41.70
   5   7   6  776.12   41.50
  -5  -7  -6  817.72   42.30
  -5  -7  -6  794.22   42.00
  -8   6   6  172.58   25.30
  -8   6   6  170.68   24.00
   8  -6  -6  215.68   27.20
   8  -6  -6  193.68   27.20
  -7   6   6   -4.70   11.80
  -7   6   6   -3.10    9.20
   7  -6  -6  -16.30   12.40
   7  -6  -6   -7.80   10.50
  -6   6   6  539.65   46.90
   6  -6  -6  589.64   45.10
   6  -6  -6  657.03   46.20
  -5   6   6    7.20   11.50
  -5   6   6   -4.90   10.20
   5  -6  -6   -8.30   11.50
   5  -6  -6   19.60   20.60
  -4   6   6  635.84   43.80
  -4   6   6  681.13   44.30
   4  -6  -6  673.63   45.90
   4  -6  -6  668.63   45.90
  -3   6   6   30.80   12.20
  -3   6   6   17.20   11.10
   3  -6  -6   21.20   12.40
   3  -6  -6   42.00   12.90
  -2   6   6 1500.55   83.89
  -2   6   6 1599.24   85.19
   2  -6  -6 1506.95   85.09
  -1   6   6   51.49   11.50
  -1   6   6   36.90   10.90
   1  -6  -6   39.20   11.00
   1  -6  -6   38.10   11.30
   0   6   6  862.11   49.60
   0   6   6  923.31   50.09
   0  -6  -6  813.52   50.39
   0  -6  -6  845.92   50.69
   1   6   6   16.90   13.10
   1   6   6   32.80    8.70
  -1  -6  -6   52.39   10.50
  -1  -6  -6   47.40   10.50
   2   6   6 1703.03   87.09
   2   6   6 1681.93   86.99
  -2  -6  -6 1626.44   87.19
  -2  -6  -6 1601.74   90.39
   3   6   6   49.99    8.80
   3   6   6   38.20    8.50
  -3  -6  -6   37.00    9.10
  -3  -6  -6   34.10    9.60
   4   6   6  764.52   43.00
   4   6   6  739.83   48.70
  -4  -6  -6  778.32   43.30
  -4  -6  -6  844.52   43.50
   5   6   6    3.10    5.20
   5   6   6   -2.80    4.70
  -5  -6  -6   -3.30    4.80
  -5  -6  -6   -2.00    5.10
   6   6   6  622.24   32.70
  -6  -6  -6  686.13   34.10
  -6  -6  -6  650.23   34.00
  -9   5   6  133.49   28.70
  -9   5   6  212.68   25.30
   9  -5  -6  166.98   25.10
   9  -5  -6  141.59   30.30
  -8   5   6   29.40   14.20
  -8   5   6   11.80   13.00
   8  -5  -6   -4.60   11.50
   8  -5  -6    3.70   13.80
  -7   5   6  505.95   40.70
  -7   5   6  533.05   41.10
   7  -5  -6  603.24   44.70
   7  -5  -6  628.64   43.80
  -6   5   6   -1.70   11.20
  -6   5   6    5.30   11.10
   6  -5  -6   -3.50   10.90
   6  -5  -6  -15.40   11.80
  -5   5   6  904.11   54.99
  -5   5   6  864.61   54.59
   5  -5  -6  879.11   56.09
   5  -5  -6  891.31   56.69
  -4   5   6  442.36   32.00
  -4   5   6  357.36   30.80
   4  -5  -6  406.46   32.90
   4  -5  -6  436.96   32.80
  -3   5   6 1604.14   89.59
  -3   5   6 1667.63   89.79
   3  -5  -6 1675.73   90.79
   3  -5  -6 1653.93   90.89
  -2   5   6   46.60   11.20
  -2   5   6   24.10   10.30
   2  -5  -6   21.40   10.70
   2  -5  -6   47.60   11.50
  -1   5   6 1407.36   74.89
  -1   5   6 1418.66   74.99
   1  -5  -6 1337.17   75.09
   1  -5  -6 1339.27   75.19
   0   5   6   11.70    7.50
   0   5   6   -3.40    7.80
   0  -5  -6   -6.30    7.00
   0  -5  -6   -5.10    6.50
   1   5   6 1607.94   79.59
  -1  -5  -6 1360.16   78.79
  -1  -5  -6 1506.85   79.49
   2   5   6   51.59    9.00
   2   5   6   30.90    8.60
  -2  -5  -6   35.00    8.60
  -2  -5  -6   42.60    9.40
   3   5   6 1756.82   95.89
   3   5   6 1868.41   96.09
  -3  -5  -6 1905.91   96.29
  -3  -5  -6 1918.11   96.49
   4   5   6  395.36   24.60
   4   5   6  368.76   26.40
  -4  -5  -6  417.26   25.00
   5   5   6 1117.59   57.29
   5   5   6 1029.50   56.59
  -5  -5  -6 1037.00   56.59
  -5  -5  -6 1110.29   57.09
   6   5   6    4.80    5.10
   6   5   6    6.00    5.30
  -6  -5  -6    3.20    5.10
  -6  -5  -6    3.20    5.40
   7   5   6  613.14   36.60
   7   5   6  701.03   35.50
  -7  -5  -6  677.03   35.80
  -7  -5  -6  663.63   35.80
  -8  -5  -6   18.20    3.70
  -9   4   6   30.90   13.40
  -9   4   6   15.50   13.80
   9  -4  -6    1.10   16.20
   9  -4  -6   10.80   13.60
  -8   4   6  594.84   43.70
  -8   4   6  617.74   45.00
   8  -4  -6  652.83   46.50
   8  -4  -6  648.44   47.90
  -7   4   6   23.70   12.10
  -7   4   6    2.30   10.60
   7  -4  -6   -2.10   12.30
   7  -4  -6    7.90   12.40
  -6   4   6  639.34   41.80
  -6   4   6  566.04   41.30
   6  -4  -6  569.94   42.90
   6  -4  -6  642.14   43.20
  -5   4   6    6.60   11.00
  -5   4   6    4.50   10.60
   5  -4  -6   -6.70   10.00
   5  -4  -6    1.90   11.70
  -4   4   6 1838.52   98.19
  -4   4   6 1869.41   98.09
   4  -4  -6 1804.72   98.69
   4  -4  -6 1759.22   98.99
  -3   4   6  116.19   15.60
  -3   4   6  102.79   14.80
   3  -4  -6  105.39   15.60
   3  -4  -6  107.19   15.70
  -2   4   6 2485.15  126.29
  -2   4   6 2535.25  126.59
   2  -4  -6 2332.67  126.79
   2  -4  -6 2356.36  126.59
  -1   4   6  271.07   21.10
  -1   4   6  254.37   21.20
   1  -4  -6  256.27   21.50
   1  -4  -6  273.47   21.70
   0   4   6 5587.84  281.07
   0   4   6 5756.32  281.17
   0  -4  -6 5558.74  281.37
   0  -4  -6 5577.84  281.27
   1   4   6  288.47   20.60
   1   4   6  292.67   21.20
  -1  -4  -6  291.47   21.00
  -1  -4  -6  288.77   21.90
   2   4   6 2755.82  137.59
   2   4   6 2715.73  137.59
  -2  -4  -6 2578.74  137.09
  -2  -4  -6 2753.12  137.59
   3   4   6  109.09   12.30
   3   4   6  129.59   13.80
  -3  -4  -6  122.79   13.10
  -3  -4  -6  119.39   13.10
   4   4   6 1891.31  102.99
   4   4   6 2052.89  103.29
  -4  -4  -6 1990.20  103.09
  -4  -4  -6 2111.59  103.39
   5   4   6   48.10   11.50
   5   4   6   52.39    8.70
  -5  -4  -6   40.90    8.20
   6   4   6  729.13   41.30
   6   4   6  751.42   41.00
  -6  -4  -6  716.73   40.70
  -6  -4  -6  714.53   40.60
   7   4   6   -2.00    6.10
  -7  -4  -6    4.30    6.20
  -7  -4  -6   -4.60    5.60
   8   4   6  779.22   41.10
   8   4   6  764.62   40.80
  -8  -4  -6  691.93   40.40
  -8  -4  -6  676.23   40.50
   9   4   6   -7.40    5.20
   9   4   6   -2.70    5.90
  -9  -4  -6    8.90    5.60
  -9  -4  -6    4.10    6.00
 -10   3   6   12.00   11.50
 -10   3   6   19.80   14.90
  10  -3  -6   -7.20   14.20
  10  -3  -6   12.00   12.90
  -9   3   6  329.67   31.60
  -9   3   6  341.07   32.60
   9  -3  -6  363.66   35.30
   9  -3  -6  434.36   38.90
  -8   3   6  -14.50    9.90
  -8   3   6   12.40   12.00
   8  -3  -6   -5.20   12.80
   8  -3  -6   -2.00   11.50
  -7   3   6  793.92   51.69
  -7   3   6  787.12   51.39
   7  -3  -6  877.51   53.89
   7  -3  -6  819.92   53.49
  -6   3   6   51.89   13.50
  -6   3   6   33.30   12.60
   6  -3  -6   31.20   13.30
   6  -3  -6   36.30   13.50
  -5   3   6 1420.46   77.89
  -5   3   6 1427.76   77.79
   5  -3  -6 1439.66   78.99
   5  -3  -6 1297.47   78.19
  -4   3   6   16.60   10.60
  -4   3   6   25.00   10.20
   4  -3  -6   16.00   10.40
   4  -3  -6    7.00   10.10
  -3   3   6 1611.84   85.39
  -3   3   6 1598.04   85.59
   3  -3  -6 1616.44   86.09
   3  -3  -6 1531.15   85.79
  -2   3   6   49.80   10.60
  -2   3   6   49.99   11.10
   2  -3  -6   38.10   10.50
   2  -3  -6   35.80   10.40
  -1   3   6 3620.94  181.98
  -1   3   6 3481.85  181.68
   1  -3  -6 3610.54  182.18
   1  -3  -6 3647.14  182.18
   0   3   6   -2.70    6.90
   0   3   6    0.50    6.50
   0  -3  -6   -5.80    6.30
   0  -3  -6    3.90    7.10
   1   3   6 3781.92  181.88
   1   3   6 3609.94  181.58
  -1  -3  -6 3560.34  181.48
  -1  -3  -6 3444.76  181.38
   2   3   6   63.39    9.50
  -2  -3  -6   57.49    9.90
  -2  -3  -6   64.99   10.20
   3   3   6 1743.93   91.09
   3   3   6 1710.43   90.99
  -3  -3  -6 1776.92   91.09
  -3  -3  -6 1790.42   91.09
   4   3   6   20.80    7.30
  -4  -3  -6   22.10    7.40
  -4  -3  -6   19.80    7.30
   5   3   6 1712.73   84.29
   5   3   6 1502.45   83.49
  -5  -3  -6 1627.54   83.79
  -5  -3  -6 1577.94   83.49
   6   3   6   53.29   10.00
  -6  -3  -6   37.10    8.60
  -6  -3  -6   38.40    8.80
   7   3   6  723.03   48.30
  -7  -3  -6  820.32   44.70
  -7  -3  -6  786.62   44.50
   8   3   6   20.60    8.40
   8   3   6    9.30    8.30
  -8  -3  -6   18.60    7.60
  -8  -3  -6    7.20    7.60
   9   3   6  419.26   27.80
   9   3   6  398.06   27.70
  -9  -3  -6  380.76   27.20
  -9  -3  -6  377.16   27.10
  10   3   6    8.80    8.00
  10   3   6    5.40    8.70
 -10  -3  -6   10.10    7.50
 -10  -3  -6    9.20    8.30
 -10   2   6  272.07   26.80
 -10   2   6  215.28   27.30
  10  -2  -6  291.97   29.00
  10  -2  -6  311.37   33.60
  -9   2   6  -14.80    8.20
  -9   2   6   -0.10   10.90
   9  -2  -6  -15.20    9.70
   9  -2  -6   -8.50   12.10
  -8   2   6  832.82   53.49
  -8   2   6  789.12   52.59
   8  -2  -6  872.81   56.69
   8  -2  -6  908.41   55.29
  -7   2   6   11.10   11.10
  -7   2   6   12.90   10.70
   7  -2  -6    3.50   11.40
   7  -2  -6    9.10   11.30
  -6   2   6 1796.12   95.59
  -6   2   6 1735.43   95.09
   6  -2  -6 1721.03   96.29
   6  -2  -6 1769.92   96.29
  -5   2   6    8.10    9.60
  -5   2   6    9.50    9.50
   5  -2  -6    2.70    9.20
   5  -2  -6   -4.00    9.80
  -4   2   6 1898.91   92.89
  -4   2   6 1793.72   92.19
   4  -2  -6 1557.74   92.09
   4  -2  -6 1648.04   92.39
  -3   2   6  172.98   17.80
  -3   2   6  176.68   18.60
   3  -2  -6  176.88   18.60
   3  -2  -6  200.08   19.10
  -2   2   6 9140.08  469.65
  -2   2   6 9999.00  470.65
   2  -2  -6 9728.73  470.45
   2  -2  -6 9032.20  469.95
  -1   2   6  297.17   33.10
  -1   2   6  335.57   22.70
   1  -2  -6  339.87   23.90
   1  -2  -6  324.87   23.60
   0   2   6 3226.38  163.98
   0   2   6 3220.88  163.88
   0  -2  -6 3252.67  163.88
   0  -2  -6 3240.88  163.98
   1   2   6  330.67   22.50
   1   2   6  346.37   22.70
  -1  -2  -6  302.97   22.10
  -1  -2  -6  314.37   22.90
   2   2   6 9411.86  470.45
   2   2   6 9349.76  470.25
  -2  -2  -6 9775.22  470.45
  -2  -2  -6 9477.45  470.15
   3   2   6  179.68   15.40
  -3  -2  -6  197.18   16.50
  -3  -2  -6  165.28   16.00
   4   2   6 1752.72   98.29
  -4  -2  -6 2049.40   98.69
  -4  -2  -6 1893.81   98.09
   5   2   6   -0.20    7.30
   5   2   6    8.10    7.70
  -5  -2  -6   17.80    7.70
  -5  -2  -6    2.50    6.90
   6   2   6 1889.11   98.79
   6   2   6 1978.20   98.59
  -6  -2  -6 1864.41   97.79
  -6  -2  -6 1756.92  100.69
   7   2   6   26.60    9.70
   7   2   6   -8.70    8.00
  -7  -2  -6   13.60    8.40
  -7  -2  -6    7.30    7.70
   8   2   6  941.31   52.29
   8   2   6  891.91   52.39
  -8  -2  -6  869.81   51.39
  -8  -2  -6  882.11   51.89
   9   2   6   -5.10    8.80
  -9  -2  -6  -15.60    7.00
  -9  -2  -6    3.90    8.80
  10   2   6  301.67   25.40
  10   2   6  267.57   25.60
 -10  -2  -6  251.97   24.10
 -10  -2  -6  265.57   23.40
 -10   1   6   10.30   13.30
 -10   1   6    5.60    9.90
  10  -1  -6    4.80   11.20
  10  -1  -6   -4.60   12.90
  -9   1   6  342.37   33.10
  -9   1   6  393.86   32.70
   9  -1  -6  448.16   34.90
   9  -1  -6  459.25   34.40
  -8   1   6   41.80   12.20
  -8   1   6   52.79   13.70
   8  -1  -6   55.19   14.10
   8  -1  -6   47.90   15.30
  -7   1   6  345.17   29.10
  -7   1   6  350.56   28.90
   7  -1  -6  397.26   30.80
   7  -1  -6  379.76   30.80
  -6   1   6   45.30   12.50
  -6   1   6   37.90   11.10
   6  -1  -6   44.20   12.40
   6  -1  -6   50.69   21.50
  -5   1   6 1618.14   87.09
  -5   1   6 1771.22   87.69
   5  -1  -6 1485.75   91.59
   5  -1  -6 1561.24   87.29
  -4   1   6   17.50    8.50
  -4   1   6   15.50    8.50
   4  -1  -6    5.10    8.30
   4  -1  -6    3.90    8.50
  -3   1   6 2526.65  124.19
   3  -1  -6 2288.47  123.79
   3  -1  -6 2368.96  124.09
  -2   1   6  117.09   13.80
  -2   1   6  145.29   13.70
   2  -1  -6   95.29   12.30
   2  -1  -6  118.99   14.10
  -1   1   6 7977.20  392.56
   1  -1  -6 7149.08  398.86
   1  -1  -6 8539.54  392.96
   0   1   6   -0.20    7.40
   0   1   6   -2.80    7.10
   0  -1  -6   -4.90    6.80
   0  -1  -6    8.20    6.40
   1   1   6 8507.15  415.06
   1   1   6 8446.96  415.16
  -1  -1  -6 8192.68  414.76
  -1  -1  -6 8330.57  414.86
   2   1   6   99.39   12.30
   2   1   6   86.29   11.80
  -2  -1  -6  134.39   13.40
  -2  -1  -6  126.89   13.20
   3   1   6 2529.65  127.79
   3   1   6 2442.06  127.59
  -3  -1  -6 2514.35  127.59
  -3  -1  -6 2488.45  127.49
   4   1   6    4.50    8.00
  -4  -1  -6   25.70    8.30
  -4  -1  -6   13.70    7.10
   5   1   6 1626.94   86.59
  -5  -1  -6 1653.33   86.59
  -5  -1  -6 1636.34   86.29
   6   1   6   41.20   10.70
  -6  -1  -6   54.09   10.70
   7   1   6  370.56   28.90
  -7  -1  -6  413.06   28.40
  -7  -1  -6  407.96   28.80
   8   1   6   53.79   10.90
   8   1   6   53.69   13.50
  -8  -1  -6   44.80   11.40
  -8  -1  -6   64.59   12.20
   9   1   6  388.06   30.30
   9   1   6  408.36   31.30
  -9  -1  -6  370.06   29.10
  -9  -1  -6  372.76   29.80
  10   1   6   18.70   11.40
  10   1   6  -10.70   10.30
 -10  -1  -6   -8.70    8.70
 -10  -1  -6   14.60   10.20
 -10   0   6  371.66   31.20
 -10   0   6  317.67   30.70
  10   0  -6  405.96   32.30
  10   0  -6  429.16   34.60
  -9   0   6    6.50   10.00
  -9   0   6  -15.90    7.90
   9   0  -6   -3.50   10.00
   9   0  -6    0.20   11.10
  -8   0   6 1199.98   68.69
  -8   0   6 1118.69   68.49
   8   0  -6 1259.47   69.39
  -7   0   6    9.70   10.00
  -7   0   6   -7.90    8.50
   7   0  -6    3.90   10.10
   7   0  -6    8.30    9.20
  -6   0   6 1228.58   68.49
  -6   0   6 1247.38   68.19
   6   0  -6 1272.67   69.79
   6   0  -6 1154.88   68.39
  -5   0   6   -8.30    7.50
  -5   0   6    3.60    7.90
   5   0  -6  -15.00    6.80
   5   0  -6    4.10    9.90
  -4   0   6 6972.70  343.97
  -4   0   6 7006.90  343.87
   4   0  -6 6753.42  344.07
   4   0  -6 6832.62  344.07
  -3   0   6   -8.30    6.80
  -3   0   6   12.00    8.20
   3   0  -6    3.80    7.40
   3   0  -6   -8.60    6.90
  -2   0   6 3632.04  186.68
  -2   0   6 3739.23  186.98
   2   0  -6 3652.13  187.18
   2   0  -6 3768.82  187.18
  -1   0   6   -8.50    7.20
  -1   0   6   -6.30    5.60
   1   0  -6   -9.90    6.60
   1   0  -6    5.60    7.70
   0   0   6 8948.30  428.46
   0   0   6 8418.66  428.26
   0   0  -6 9011.00  428.36
   0   0  -6 8176.08  428.06
   1   0   6    6.80    7.70
   1   0   6   -2.10    7.50
  -1   0  -6   -2.30    7.10
  -1   0  -6    2.30    7.40
   2   0   6 3385.26  179.08
   2   0   6 3612.64  179.28
  -2   0  -6 3562.04  179.18
  -2   0  -6 3624.64  179.38
   3   0   6   -2.30    7.10
  -3   0  -6    3.10    7.90
  -3   0  -6    3.60    7.00
   4   0   6 6547.15  327.67
   4   0   6 6403.46  327.37
  -4   0  -6 6433.36  327.07
  -4   0  -6 6874.81  327.77
   5   0   6    0.80    8.20
   5   0   6   -0.30    7.80
  -5   0  -6   -2.70    7.90
  -5   0  -6   -9.30    6.80
   6   0   6 1118.59   63.39
   6   0   6 1184.58   63.79
  -6   0  -6 1126.49   62.79
  -6   0  -6 1090.99   66.19
   7   0   6   14.10    9.90
  -7   0  -6    5.80    9.10
  -7   0  -6    0.70    8.00
  -8   0  -6 1193.58   68.09
  -8   0  -6 1181.58   67.29
   9   0   6   -3.10   10.10
  -9   0  -6    1.40    8.50
  -9   0  -6   -6.70    8.60
  10   0   6  368.76   32.70
  10   0   6  378.66   32.00
 -10   0  -6  410.06   31.30
 -10   0  -6  339.57   30.00
 -10  -1   6   -6.40    8.60
 -10  -1   6   11.20   11.10
  10   1  -6   27.20   12.60
  10   1  -6   -3.20    9.00
  -9  -1   6  395.96   31.40
  -9  -1   6  393.36   30.80
   9   1  -6  386.76   32.10
   9   1  -6  396.86   31.30
  -8  -1   6   49.60   12.50
  -8  -1   6   62.29   12.90
  -7  -1   6  426.46   30.10
  -7  -1   6  410.66   29.40
   7   1  -6  438.06   30.50
  -6  -1   6   25.30   10.40
   6   1  -6   43.10   10.90
   6   1  -6   58.29   12.00
  -5  -1   6 1724.23   90.49
  -5  -1   6 1692.03   90.49
   5   1  -6 1679.53   90.69
   5   1  -6 1744.33   91.29
  -4  -1   6   30.70    9.00
  -4  -1   6   39.10    8.80
   4   1  -6    9.70    7.50
   4   1  -6   14.30    8.90
  -3  -1   6 2295.27  128.29
  -3  -1   6 2526.85  128.99
   3   1  -6 2603.54  129.09
   3   1  -6 2613.24  129.09
  -2  -1   6   86.09   12.10
   2   1  -6  110.39   13.00
   2   1  -6  108.39   12.70
  -1  -1   6 8234.58  420.46
  -1  -1   6 8408.26  420.56
   1   1  -6 8835.02  421.06
   1   1  -6 8439.46  420.46
   0  -1   6   -4.20    7.60
   0  -1   6   -2.70    7.50
   0   1  -6   -9.60    6.90
   0   1  -6   -7.40    6.80
   1  -1   6 8331.77  410.76
   1  -1   6 8019.40  410.86
  -1   1  -6 8477.55  410.86
   2  -1   6   98.89   13.00
   2  -1   6  138.29   22.70
  -2   1  -6  142.29   14.90
  -2   1  -6  103.29   13.20
   3  -1   6 2216.98  117.59
   3  -1   6 2130.39  117.39
  -3   1  -6 2325.97  117.39
  -3   1  -6 2396.86  117.59
   4  -1   6    5.70    8.50
   4  -1   6   16.90    9.50
  -4   1  -6    3.00    8.10
  -4   1  -6    5.40    7.20
   5  -1   6 1640.54   88.09
   5  -1   6 1590.64   88.09
  -5   1  -6 1656.03   87.79
  -5   1  -6 1656.93   87.59
   6  -1   6   52.19   13.10
   6  -1   6   46.80   12.60
  -6   1  -6   52.99   12.40
  -6   1  -6   51.89   11.60
   7  -1   6  374.86   30.50
   7  -1   6  406.26   32.60
  -7   1  -6  393.96   31.20
  -7   1  -6  409.56   30.60
   8  -1   6   62.39   14.60
   8  -1   6   41.90   13.00
  -8   1  -6   61.29   14.00
  -8   1  -6   40.10   13.60
   9  -1   6  460.15   34.10
   9  -1   6  430.56   33.60
  -9   1  -6  386.76   32.20
  -9   1  -6  371.96   33.80
  10  -1   6   19.50   13.30
  10  -1   6   -6.80   12.20
 -10   1  -6   21.40   12.50
 -10   1  -6   11.70   11.30
 -10  -2   6  283.17   25.70
 -10  -2   6  202.78   24.40
  10   2  -6  301.17   28.10
  10   2  -6  295.57   26.10
  -9  -2   6    1.80    9.00
  -9  -2   6    0.40    9.00
   9   2  -6   -7.50    9.70
   9   2  -6   10.90    8.80
  -8  -2   6  946.51   53.09
  -8  -2   6  914.41   53.39
   8   2  -6  857.11   52.59
   8   2  -6  879.21   52.69
  -7  -2   6    6.70    8.80
  -7  -2   6   13.80    8.90
   7   2  -6    2.60    8.00
  -6  -2   6 1947.11  100.39
  -6  -2   6 1815.32   98.69
  -5  -2   6   24.70    9.00
  -5  -2   6   19.40    9.40
   5   2  -6    4.60    7.40
  -4  -2   6 1980.60  103.99
  -4  -2   6 1929.31  104.09
   4   2  -6 1991.00  103.99
   4   2  -6 2112.29  104.69
  -3  -2   6  165.58   15.90
  -3  -2   6  172.78   17.30
   3   2  -6  189.88   16.40
   3   2  -6  162.58   15.80
  -2  -2   6 9805.42  480.15
  -2  -2   6 9641.94  480.05
   2   2  -6 9798.52  479.95
   2   2  -6 9515.65  479.85
  -1  -2   6  358.86   24.00
  -1  -2   6  316.57   23.60
   1   2  -6  360.56   23.80
   1   2  -6  326.17   23.30
   0  -2   6 3064.29  161.08
   0  -2   6 3267.57  161.18
   0   2  -6 3224.08  161.08
   0   2  -6 3131.19  161.08
   1  -2   6  298.27   22.80
   1  -2   6  301.77   23.00
  -1   2  -6  312.07   23.00
  -1   2  -6  320.87   22.70
   2  -2   6 9027.10  440.36
   2  -2   6 8412.26  440.16
  -2   2  -6 9173.28  440.46
  -2   2  -6 8848.71  440.06
   3  -2   6  170.08   18.30
   3  -2   6  163.98   17.70
  -3   2  -6  152.08   17.20
  -3   2  -6  154.48   16.80
   4  -2   6 1551.44   87.59
   4  -2   6 1512.35   87.79
  -4   2  -6 1772.32   88.19
  -4   2  -6 1699.23   87.69
   5  -2   6   17.30   11.50
   5  -2   6   10.20   10.60
  -5   2  -6   -5.10    8.30
  -5   2  -6   11.50    9.50
   6  -2   6 1614.44   91.79
   6  -2   6 1758.82   92.49
  -6   2  -6 1503.15   93.79
  -6   2  -6 1819.22   92.79
   7  -2   6    8.80   12.00
   7  -2   6   22.80   13.60
  -7   2  -6   27.10   11.50
   8  -2   6  806.92   56.79
   8  -2   6  901.81   56.89
  -8   2  -6  848.22   53.49
  -8   2  -6  887.81   57.49
   9  -2   6  -10.70   10.90
  -9   2  -6   -5.60   10.50
  -9   2  -6  -15.40    9.00
  10  -2   6  293.67   29.80
  10  -2   6  264.07   29.30
 -10   2  -6  199.58   26.10
 -10   2  -6  241.98   25.80
 -10  -3   6   14.70    9.70
 -10  -3   6    5.70    9.50
  10   3  -6    8.30    9.80
  10   3  -6   10.00    8.70
  -9  -3   6  368.86   28.60
  -9  -3   6  343.07   28.60
   9   3  -6  421.56   30.10
   9   3  -6  454.65   31.60
  -8  -3   6   10.70    9.10
  -8  -3   6    7.20    8.80
   8   3  -6   -9.90    7.20
   8   3  -6   10.30    9.30
  -7  -3   6  847.62   50.29
  -7  -3   6  945.61   50.89
   7   3  -6  836.62   49.90
  -6  -3   6   41.10    9.80
  -6  -3   6   40.80   10.10
   6   3  -6   37.40   10.10
   6   3  -6   62.29   11.30
  -5  -3   6 1441.16   84.39
  -5  -3   6 1734.03   85.59
   5   3  -6 1586.74   84.89
   5   3  -6 1671.23   85.29
  -4  -3   6   28.30    8.70
  -4  -3   6   35.80    9.30
   4   3  -6   18.50    7.50
  -3  -3   6 1801.92   92.19
  -3  -3   6 1865.81   92.39
   3   3  -6 1603.34   91.19
  -2  -3   6   67.39   11.20
  -2  -3   6   67.49   11.40
   2   3  -6   75.49   10.40
   2   3  -6   67.89   10.30
  -1  -3   6 3352.76  177.48
  -1  -3   6 3651.13  177.88
   1   3  -6 3413.26  177.28
   1   3  -6 3616.64  177.78
   0  -3   6    1.70    7.50
   0  -3   6    8.70    7.80
   0   3  -6   -2.60    6.90
   0   3  -6   -1.90    7.10
   1  -3   6 3455.25  179.08
  -1   3  -6 3553.84  178.98
  -1   3  -6 3575.64  179.18
   2  -3   6   46.10   11.80
   2  -3   6   65.99   11.20
  -2   3  -6   56.89   11.40
  -2   3  -6   49.30   10.70
   3  -3   6 1527.85   84.59
   3  -3   6 1481.25   84.29
  -3   3  -6 1651.93   84.29
  -3   3  -6 1589.94   84.29
   4  -3   6   17.60   10.50
   4  -3   6   17.60   11.10
  -4   3  -6    8.90    9.20
  -4   3  -6   14.60    9.60
   5  -3   6 1344.77   79.09
   5  -3   6 1445.06   78.79
  -5   3  -6 1451.25   78.69
  -5   3  -6 1413.96   78.29
   6  -3   6   46.80   14.50
   6  -3   6   33.30   13.60
  -6   3  -6   46.90   11.20
  -6   3  -6   31.70   14.50
   7  -3   6  760.02   51.69
   7  -3   6  860.71   52.19
  -7   3  -6  780.72   49.99
  -7   3  -6  766.52   49.99
   8  -3   6    5.00   12.80
   8  -3   6   -0.90   11.70
  -8   3  -6   -2.30   10.40
  -8   3  -6    9.10   10.90
   9  -3   6  417.86   35.10
   9  -3   6  360.16   34.00
  -9   3  -6  348.57   32.60
  -9   3  -6  327.27   32.10
  10  -3   6    3.30   13.40
  10  -3   6   -5.90   13.00
 -10   3  -6   28.20   12.60
 -10   3  -6    8.80   14.30
  -9  -4   6    0.10    8.90
  -9  -4   6   15.50    8.30
   9   4  -6    3.10    7.60
   9   4  -6    0.50    6.70
  -8  -4   6  746.13   43.00
  -8  -4   6  680.53   42.60
   8   4  -6  725.53   42.60
   8   4  -6  719.43   43.10
  -7  -4   6   -4.70    7.10
  -7  -4   6    6.40   13.00
  -6  -4   6  759.62   43.50
  -6  -4   6  691.03   43.10
   6   4  -6  726.63   43.20
   6   4  -6  801.12   43.70
  -5  -4   6   67.89   10.30
  -5  -4   6   41.80   15.00
   5   4  -6   41.50    9.80
   5   4  -6   43.90    9.30
  -4  -4   6 2084.89  106.39
  -4  -4   6 2116.09  106.49
   4   4  -6 2007.40  105.89
   4   4  -6 1978.50  105.79
  -3  -4   6  126.19   14.00
  -3  -4   6  117.89   13.90
   3   4  -6  137.39   14.70
  -2  -4   6 2570.84  135.59
  -2  -4   6 2501.25  135.49
   2   4  -6 2740.83  135.79
   2   4  -6 2784.12  135.89
  -1  -4   6  245.98   21.40
   1   4  -6  288.37   20.80
   1   4  -6  254.57   21.10
   0  -4   6 5171.78  266.97
   0  -4   6 5422.56  267.17
   0   4  -6 5338.57  266.97
   0   4  -6 5349.56  266.77
   1  -4   6  278.07   22.30
   1  -4   6  235.78   21.00
  -1   4  -6  261.47   19.70
  -1   4  -6  235.18   21.10
   2  -4   6 2279.97  125.19
   2  -4   6 2360.26  125.29
  -2   4  -6 2427.76  124.89
  -2   4  -6 2527.85  125.39
   3  -4   6  118.29   16.60
   3  -4   6  109.59   16.40
  -3   4  -6  106.89   15.00
  -3   4  -6  122.99   16.10
   4  -4   6 1741.83   95.79
   4  -4   6 1596.24   95.69
  -4   4  -6 1887.81   95.79
  -4   4  -6 1804.62   95.39
   5  -4   6   -9.80    8.40
   5  -4   6    0.30   12.00
  -5   4  -6    9.10    8.80
  -5   4  -6    5.00    9.90
   6  -4   6  584.34   42.20
   6  -4   6  538.35   41.30
  -6   4  -6  608.94   40.60
   7  -4   6  -10.70   11.80
   7  -4   6   -4.50   12.00
  -7   4  -6   -5.30   10.10
   8  -4   6  672.83   48.30
   8  -4   6  658.73   47.40
  -8   4  -6  609.14   44.50
   9  -4   6    9.70   14.30
   9  -4   6  -22.90   13.30
  -9   4  -6   -3.10   12.10
  -9  -5   6  158.08   23.40
  -9  -5   6  196.48   16.80
   9   5  -6  188.98   16.70
   9   5  -6  217.48   17.40
  -8  -5   6   17.10    7.50
  -8  -5   6   11.20    7.70
   8   5  -6   15.20    7.60
   8   5  -6   13.80    7.20
  -7  -5   6  702.63   41.40
  -7  -5   6  715.03   41.60
   7   5  -6  705.63   41.20
   7   5  -6  746.53   41.10
  -6  -5   6    7.90    7.30
  -6  -5   6   -9.00    6.60
   6   5  -6   -5.00    6.30
  -5  -5   6 1106.69   59.59
  -5  -5   6 1063.59   59.49
   5   5  -6 1082.59   59.19
   5   5  -6 1085.09   59.19
  -4  -5   6  360.36   26.60
   4   5  -6  429.26   26.70
   4   5  -6  398.46   26.70
  -3  -5   6 1894.31   97.89
   3   5  -6 1830.72   97.29
   3   5  -6 1869.01   97.29
  -2  -5   6   49.20   10.60
   2   5  -6   27.50    8.40
  -1  -5   6 1531.85   79.79
  -1  -5   6 1451.95   79.29
   1   5  -6 1428.26   78.69
   1   5  -6 1499.45   79.29
   0  -5   6   -0.70    9.50
   0  -5   6   -4.80    8.00
   0   5  -6   -5.50    7.00
   0   5  -6   -5.10    7.50
   1  -5   6 1405.96   77.29
   1  -5   6 1398.66   76.89
  -1   5  -6 1354.06   87.09
  -1   5  -6 1437.76   76.59
   2  -5   6   26.20   11.30
   2  -5   6   32.00   11.90
  -2   5  -6   31.40   11.10
  -2   5  -6   29.50   10.60
   3  -5   6 1609.54   89.39
   3  -5   6 1546.35   88.69
  -3   5  -6 1719.93   88.99
  -3   5  -6 1590.14   88.19
   4  -5   6  366.96   31.50
   4  -5   6  425.16   33.00
  -4   5  -6  383.56   30.70
  -4   5  -6  407.06   30.90
   5  -5   6  893.71   56.49
   5  -5   6  892.71   55.79
  -5   5  -6  853.41   54.29
   6  -5   6   -5.30   11.90
   6  -5   6  -12.20   15.80
  -6   5  -6  -13.30   10.30
   7  -5   6  549.15   41.50
   7  -5   6  544.55   43.00
  -7   5  -6  509.95   39.60
   8  -5   6    2.90   13.40
   8  -5   6   23.10   15.90
  -8   5  -6   20.10   12.60
   9  -5   6  185.98   27.50
  -9   5  -6  181.88   24.50
  -8  -6   6  234.18   17.50
   8   6  -6  244.28   16.50
  -7  -6   6    7.60    6.50
   7   6  -6   -9.00    5.20
   7   6  -6    0.20    5.80
  -6  -6   6  686.23   39.90
   6   6  -6  708.43   39.80
  -5  -6   6   -2.60    7.30
   5   6  -6    1.80    6.50
  -4  -6   6  804.82   44.80
  -4  -6   6  751.62   44.40
   4   6  -6  749.23   44.00
   4   6  -6  764.82   44.00
  -3  -6   6   44.60   10.30
  -3  -6   6   52.09   10.80
   3   6  -6   34.30   13.20
   3   6  -6   48.90   10.20
  -2  -6   6 1622.04   87.59
   2   6  -6 1643.54   86.79
   2   6  -6 1658.23   90.29
  -1  -6   6   52.49   11.20
  -1  -6   6   30.90   10.00
   1   6  -6   50.39   11.10
   1   6  -6   52.69   10.40
   0  -6   6  794.82   51.09
   0  -6   6  886.71   52.09
   0   6  -6  879.11   50.99
   0   6  -6  932.41   51.79
   1  -6   6   49.40   12.90
   1  -6   6   47.90   12.90
  -1   6  -6   50.79   14.40
  -1   6  -6   33.40   11.10
   2  -6   6 1428.06   82.49
   2  -6   6 1487.85   82.39
  -2   6  -6 1469.95   81.59
  -2   6  -6 1525.95   82.19
   3  -6   6   35.10   12.10
   3  -6   6   37.10   14.10
  -3   6  -6   32.70   12.50
  -3   6  -6   26.90   11.60
   4  -6   6  643.54   44.60
   4  -6   6  609.24   44.80
  -4   6  -6  626.54   43.10
  -4   6  -6  683.23   43.10
   5  -6   6   18.00   14.20
   5  -6   6    8.10   12.10
  -5   6  -6   13.40   13.10
   6  -6   6  601.64   43.90
   6  -6   6  638.54   49.50
  -6   6  -6  465.45   40.20
   7  -6   6   14.90   14.40
   7  -6   6   20.40   20.70
  -7   6  -6    9.20   12.70
   8  -6   6  171.98   28.10
   8  -6   6  185.88   27.60
  -8   6  -6  159.48   30.00
  -7  -7   6  260.97   17.00
   7   7  -6  246.08   15.80
  -6  -7   6   -1.10    6.50
  -6  -7   6    7.90    6.40
   6   7  -6    1.40    5.40
   6   7  -6   -0.50    5.40
  -5  -7   6  836.82   45.90
  -5  -7   6  783.82   45.30
   5   7  -6  795.22   45.30
   5   7  -6  810.62   45.00
  -4  -7   6  -19.60    8.00
  -4  -7   6   -3.50    7.30
  -3  -7   6  761.12   45.40
  -3  -7   6  757.12   45.20
   3   7  -6  778.02   44.60
  -2  -7   6    3.60    9.00
  -2  -7   6   11.30    9.00
   2   7  -6    2.30    8.10
  -1  -7   6  970.50   52.49
  -1  -7   6  780.02   51.59
   1   7  -6  862.81   52.09
   0  -7   6   -7.70    9.20
   0  -7   6    5.40   10.70
   0   7  -6   -7.10    8.60
   0   7  -6   -6.50    8.30
   1  -7   6  844.92   52.79
   1  -7   6  810.42   52.59
  -1   7  -6  906.81   53.39
  -1   7  -6  878.91   52.59
   2  -7   6   11.60   11.50
   2  -7   6    0.20   11.60
  -2   7  -6   -0.80   10.40
  -2   7  -6   15.30   11.30
   3  -7   6  675.93   46.30
   3  -7   6  676.43   46.10
  -3   7  -6  702.33   45.60
  -3   7  -6  651.13   44.50
   4  -7   6    3.80   12.60
   4  -7   6  -11.10   12.00
  -4   7  -6   -5.30   11.90
   5  -7   6  677.03   48.70
   5  -7   6  714.33   50.09
  -5   7  -6  668.93   47.60
   6  -7   6   19.80   15.30
   6  -7   6   28.30   16.10
  -6   7  -6  -15.80   10.10
   7  -7   6  216.98   28.40
   7  -7   6  240.68   29.70
  -7   7  -6  195.18   26.10
   8  -7   6   -5.70   15.90
   8  -7   6   -8.10   14.90
  -8   7  -6   11.20   14.20
  -6  -8   6  174.18   18.10
  -6  -8   6  183.08   14.70
   6   8  -6  192.98   13.70
  -5  -8   6    1.70    7.10
  -5  -8   6    9.20    7.30
   5   8  -6   -3.20    6.10
   5   8  -6    1.30    6.20
  -4  -8   6  461.55   32.40
  -4  -8   6  536.25   32.80
   4   8  -6  533.75   32.10
   4   8  -6  504.05   31.60
  -3  -8   6   51.79   11.10
  -3  -8   6   48.20   12.40
   3   8  -6   42.00    9.70
   3   8  -6   58.39   10.60
  -2  -8   6  341.77   27.80
  -2  -8   6  329.87   27.70
   2   8  -6  414.26   27.80
   2   8  -6  360.86   25.90
  -1  -8   6   16.80   10.10
  -1  -8   6   -2.20    8.80
   0  -8   6  993.20   57.89
   0  -8   6  997.70   58.69
   0   8  -6  901.31   56.59
   1  -8   6   12.10   11.50
   1  -8   6   -0.90   10.40
  -1   8  -6   11.80   11.50
  -1   8  -6   23.50   11.80
   2  -8   6  390.26   31.70
   2  -8   6  368.16   31.40
  -2   8  -6  339.17   30.80
  -2   8  -6  318.27   29.40
   3  -8   6   55.19   17.80
   3  -8   6   83.29   16.80
  -3   8  -6   42.20   14.50
  -3   8  -6   62.69   15.60
   4  -8   6  477.55   39.00
   4  -8   6  493.45   38.60
  -4   8  -6  376.26   35.30
  -4   8  -6  455.65   35.90
   5  -8   6    2.20   13.60
   5  -8   6  -10.90   12.90
  -5   8  -6   11.60   12.00
   6  -8   6  147.29   26.20
   6  -8   6  211.48   29.10
  -6   8  -6  156.68   23.50
   7  -8   6   18.90   18.00
   7  -8   6   17.90   16.40
  -7   8  -6    6.30   13.10
  -5  -9   6  206.18   18.10
  -5  -9   6  247.08   18.10
   5   9  -6  196.88   16.30
   5   9  -6  215.98   16.40
  -4  -9   6   -0.70    7.80
  -4  -9   6    4.10    7.80
   4   9  -6    1.00    6.90
   4   9  -6   -4.20    6.70
  -3  -9   6  405.06   29.30
  -3  -9   6  419.86   29.20
   3   9  -6  330.77   28.30
   3   9  -6  412.76   28.80
  -2  -9   6   -3.30   10.20
  -2  -9   6    8.20    9.20
   2   9  -6   -0.10    8.80
   2   9  -6    6.80    9.40
  -1  -9   6  352.96   29.80
  -1  -9   6  401.36   32.00
   1   9  -6  440.46   30.70
   1   9  -6  422.16   30.40
   0  -9   6  -14.70   10.60
   0  -9   6  -12.10    8.50
   0   9  -6    0.50   10.00
   0   9  -6    9.40   10.30
   1  -9   6  387.16   32.40
   1  -9   6  383.06   32.40
  -1   9  -6  352.76   30.50
  -1   9  -6  378.26   31.00
   2  -9   6   -1.60   12.20
   2  -9   6    0.10   11.50
  -2   9  -6    0.70    9.40
  -2   9  -6   -2.60   10.80
   3  -9   6  422.36   37.10
   3  -9   6  440.36   37.50
  -3   9  -6  432.46   35.30
  -3   9  -6  393.16   34.70
   4  -9   6   -3.40   13.20
   4  -9   6   -4.90   14.40
  -4   9  -6   -6.90   11.00
  -4   9  -6    5.90   12.10
   5  -9   6  196.18   26.50
   5  -9   6  224.68   29.80
  -5   9  -6  190.08   25.80
  -4 -10   6  167.58   17.80
  -4 -10   6  149.19   16.00
   4  10  -6  168.38   16.60
   4  10  -6  163.28   16.00
  -3 -10   6   -2.10    9.60
  -3 -10   6    1.30    9.10
   3  10  -6   -3.90    7.50
   3  10  -6   10.40    8.80
  -2 -10   6  278.97   27.60
  -2 -10   6  422.36   40.70
   2  10  -6  297.27   34.30
   2  10  -6  365.76   28.20
  -1 -10   6   13.20   12.00
  -1 -10   6    8.00   10.90
   1  10  -6    7.70   16.90
   1  10  -6   -5.90    8.10
   0 -10   6  274.37   26.70
   0 -10   6  319.17   29.30
   0  10  -6  258.87   26.50
   1 -10   6    0.20   12.40
   1 -10   6   15.20   12.30
  -1  10  -6  -20.50    9.70
   2 -10   6  308.97   31.50
   2 -10   6  332.67   32.00
  -2  10  -6  311.57   35.80
  -2  10  -6  299.77   29.30
   3 -10   6    3.50   12.70
   3 -10   6   -7.60   15.50
  -3  10  -6   -8.20   11.70
  -3  10  -6    0.60   11.60
   4 -10   6  158.28   27.10
   4 -10   6  123.49   24.20
  -4  10  -6  121.99   20.80
  -4  10  -6  131.99   21.10
  -3  10   7    9.90   12.20
  -3  10   7   19.80   12.70
   3 -10  -7    5.70   11.80
   3 -10  -7   -7.80   14.10
  -2  10   7   16.70   13.80
   2 -10  -7    4.00   11.60
   2 -10  -7    5.60   13.50
  -1  10   7    3.50   11.00
  -1  10   7    2.00   11.00
   1 -10  -7    6.30   10.80
   1 -10  -7  -12.80   10.60
   0  10   7    1.80   10.30
   0  10   7    3.30    9.10
   0 -10  -7   -9.40    9.90
   0 -10  -7   -9.90   10.30
   1  10   7    5.10    9.10
   1  10   7   22.90   10.50
  -1 -10  -7   10.10   10.20
  -1 -10  -7    6.20   10.60
   2  10   7    1.30    8.60
   2  10   7    1.40    8.70
  -2 -10  -7    2.40    9.60
  -2 -10  -7   11.40   10.00
   3  10   7   -9.60    6.90
   3  10   7   -1.20    7.40
  -3 -10  -7   -1.80    8.40
  -3 -10  -7   11.70    8.70
  -5   9   7   18.90   15.70
  -5   9   7   -9.00   12.60
   5  -9  -7    3.10   13.00
   5  -9  -7  -18.50   12.20
  -4   9   7    6.80   13.40
  -4   9   7   26.40   12.90
   4  -9  -7    2.70   14.60
  -3   9   7  -14.90   10.40
  -3   9   7   -2.10   10.40
   3  -9  -7   -7.70   12.10
   3  -9  -7  -16.00   10.90
  -2   9   7    7.20   11.70
  -2   9   7  -12.40    9.80
   2  -9  -7    7.20   11.40
  -1   9   7   -1.00    8.70
  -1   9   7   -9.00    9.30
   1  -9  -7   10.50   11.80
   1  -9  -7   -7.80   10.80
   0   9   7    6.60   10.30
   0  -9  -7    1.00    9.90
   0  -9  -7   -7.50    8.10
   1   9   7   20.40   10.80
   1   9   7   12.50    9.10
  -1  -9  -7    8.10    9.90
  -1  -9  -7   15.20   10.50
   2   9   7    1.70    7.70
  -2  -9  -7   -4.70    8.60
   3   9   7   14.30    8.20
   3   9   7   -6.50    7.00
  -3  -9  -7    3.90    8.10
  -3  -9  -7  -13.70    7.90
   4   9   7    9.30    6.00
   4   9   7    7.70    6.00
  -4  -9  -7    1.70    7.10
  -4  -9  -7    6.10    6.10
  -6   8   7   20.70   14.00
  -6   8   7   -2.00   14.30
   6  -8  -7    6.20   15.20
   6  -8  -7   26.90   15.40
  -5   8   7    9.10   11.00
  -5   8   7    3.30   12.50
   5  -8  -7   -2.90   12.40
   5  -8  -7   12.70   13.80
  -4   8   7   16.40   12.80
  -4   8   7   -3.40   10.20
   4  -8  -7  -17.40   11.10
   4  -8  -7    8.30   12.10
  -3   8   7    9.70   12.50
  -3   8   7   -4.60    9.50
   3  -8  -7    1.70   11.60
   3  -8  -7   -0.80   11.10
  -2   8   7   12.60   11.00
  -2   8   7    7.20   10.90
   2  -8  -7   14.00   11.60
   2  -8  -7   12.10   12.70
  -1   8   7   40.30   12.10
  -1   8   7   32.30   11.70
   1  -8  -7   35.20   13.00
   1  -8  -7   25.50   13.10
   0   8   7    6.30    9.60
   0  -8  -7   -3.90    9.50
   0  -8  -7    6.80    9.30
   1   8   7   16.50    9.40
   1   8   7   -0.30    6.60
  -1  -8  -7   22.70   11.00
  -1  -8  -7   32.30   11.40
   2   8   7   10.10    8.00
   2   8   7   -4.00    7.10
  -2  -8  -7   11.50    8.90
  -2  -8  -7  -10.80    8.30
   3   8   7   -0.10    6.80
   3   8   7   -5.50    6.90
  -3  -8  -7    1.50    7.90
  -3  -8  -7   -7.70    6.90
   4   8   7   -6.80    5.90
   4   8   7    5.00    6.60
  -4  -8  -7   -1.90    6.60
  -4  -8  -7    5.40    6.80
   5   8   7    6.50    6.40
  -5  -8  -7   12.80    5.60
  -7   7   7   17.80   13.10
  -7   7   7   10.70   13.30
   7  -7  -7   36.20   17.20
   7  -7  -7    5.60   13.40
  -6   7   7   14.20   10.60
  -6   7   7    9.00   11.20
   6  -7  -7   -6.30   12.40
   6  -7  -7    7.70   13.80
  -5   7   7   10.20   11.50
  -5   7   7   11.60   12.80
   5  -7  -7   -3.50   11.10
   5  -7  -7  -22.70   11.40
  -4   7   7   17.60   12.40
  -4   7   7  -15.50    9.80
   4  -7  -7   -2.80   12.00
   4  -7  -7    5.50   12.50
  -3   7   7   31.20   13.20
  -3   7   7   42.30   14.70
   3  -7  -7   59.49   15.60
   3  -7  -7   33.90   13.70
  -2   7   7   16.70   11.10
  -2   7   7   -6.30    9.80
   2  -7  -7    4.70   10.70
   2  -7  -7   14.60   12.80
  -1   7   7   17.60   10.50
  -1   7   7  -13.30    8.10
   1  -7  -7    1.90   10.40
   1  -7  -7    3.80    9.70
   0   7   7   51.09   11.50
   0  -7  -7   52.49   12.60
   0  -7  -7   68.69   14.00
   1   7   7    9.30    8.70
  -1  -7  -7    3.90    8.40
  -1  -7  -7   15.10   10.10
   2   7   7  -13.00    6.60
  -2  -7  -7   15.90    9.00
  -2  -7  -7   20.30    9.00
  -3  -7  -7   58.79   10.70
   4   7   7   18.90    7.20
  -4  -7  -7    7.70    7.00
  -4  -7  -7   12.60    6.80
   5   7   7    3.60    5.60
  -5  -7  -7   -0.90    5.70
  -5  -7  -7    5.20    6.00
  -6  -7  -7    1.20    3.60
  -8   6   7   27.00   13.70
  -8   6   7   10.30   13.60
   8  -6  -7    0.20   13.10
   8  -6  -7    5.00   16.00
  -7   6   7   -7.30   11.20
  -7   6   7    7.60   12.00
   7  -6  -7   23.10   14.70
   7  -6  -7    6.70   13.00
  -6   6   7    9.10   12.20
  -6   6   7   -2.50   11.60
   6  -6  -7    2.60   12.50
   6  -6  -7   12.50   22.60
  -5   6   7    3.20    8.90
  -5   6   7   11.80   12.90
   5  -6  -7   10.40   13.50
   5  -6  -7  -16.80    9.20
  -4   6   7    7.70   11.70
   4  -6  -7    5.60   12.00
   4  -6  -7   13.50   12.50
  -3   6   7    2.00   17.30
  -3   6   7   15.00   11.50
   3  -6  -7   28.70   15.00
   3  -6  -7   18.40   11.80
  -2   6   7   28.20   12.40
  -2   6   7   19.10   13.70
   2  -6  -7   42.70   13.10
   2  -6  -7   57.79   26.60
  -1   6   7   43.10   12.00
  -1   6   7   71.59   15.20
   1  -6  -7   55.09   12.60
   1  -6  -7   87.99   16.90
   0   6   7   15.20    9.10
   0  -6  -7    0.70    8.30
   0  -6  -7  -14.70    8.90
  -1  -6  -7   50.69   11.20
  -1  -6  -7   68.69   12.10
   2   6   7   47.50   10.00
   2   6   7   46.60   10.90
  -2  -6  -7   29.90    9.80
  -2  -6  -7   27.10    9.90
   3   6   7   32.10    8.80
   3   6   7   13.70    7.30
  -3  -6  -7   22.10    8.30
  -3  -6  -7   15.50    8.70
   4   6   7    2.40    7.20
   4   6   7   -1.40    6.70
  -4  -6  -7   -3.40    6.40
  -4  -6  -7   -5.20    6.70
   5   6   7    5.50    6.00
  -5  -6  -7    1.30    6.30
  -5  -6  -7    4.10    6.10
   6   6   7   -5.90    4.60
  -6  -6  -7    1.10    5.60
  -6  -6  -7    0.30    5.20
  -7  -6  -7    4.80    3.50
  -9   5   7    9.60   14.70
   9  -5  -7   21.60   17.50
  -8   5   7    0.90   11.80
  -8   5   7    3.90   13.00
   8  -5  -7    4.20   13.50
   8  -5  -7    6.20   14.50
  -7   5   7   -7.60   11.10
  -7   5   7    9.60   12.00
   7  -5  -7   11.10   13.50
   7  -5  -7    9.60   14.30
  -6   5   7   23.80   13.60
  -6   5   7   67.59   23.80
   6  -5  -7   37.30   18.50
   6  -5  -7   43.00   15.40
  -5   5   7   13.90   12.40
  -5   5   7   31.60   13.70
   5  -5  -7   -3.10   12.00
   5  -5  -7   58.49   16.20
  -4   5   7    7.80   10.60
  -4   5   7   12.90   11.20
   4  -5  -7   -2.80   11.20
   4  -5  -7   18.00   12.40
  -3   5   7   30.10   10.60
  -3   5   7   27.50   11.80
   3  -5  -7   19.50   10.60
   3  -5  -7   28.80   12.40
  -2   5   7   71.79   13.60
  -2   5   7   79.79   14.10
   2  -5  -7   69.69   14.00
   2  -5  -7  100.79   15.60
  -1   5   7   14.50    9.10
  -1   5   7    8.00    9.10
   1  -5  -7    3.70   10.30
   1  -5  -7   -0.40    8.60
   0   5   7   13.70    9.00
   0   5   7   18.90    9.00
   0  -5  -7   14.20    9.90
   0  -5  -7   17.40    9.20
   1   5   7    3.60    7.20
   1   5   7   10.40    7.40
  -1  -5  -7   17.30    9.50
  -1  -5  -7    3.40    8.70
   2   5   7   76.79   11.70
   2   5   7   73.99   11.10
  -2  -5  -7   76.49   12.10
  -2  -5  -7   83.19   12.70
   3   5   7   44.00    9.60
   3   5   7   34.50    9.50
  -3  -5  -7   43.80   10.00
   4   5   7    8.30    7.90
   4   5   7    8.60    7.50
  -4  -5  -7   11.40    7.40
  -4  -5  -7   10.10    7.60
   5   5   7   24.00    7.60
  -5  -5  -7   19.00    7.70
  -5  -5  -7   32.00    8.20
   6   5   7   45.80    8.30
  -6  -5  -7   51.29    8.60
  -6  -5  -7   44.00    8.40
   7   5   7    2.90    5.60
   7   5   7    6.10    6.00
  -7  -5  -7   -1.70    5.70
  -7  -5  -7    7.70    6.10
   8   5   7    0.00    4.70
   8   5   7    4.60    8.50
  -8  -5  -7    0.70    6.90
  -8  -5  -7   -0.70    4.80
  -9  -5  -7   -0.30    3.20
  -9  -5  -7    5.70    4.20
  -9   4   7   -3.70   11.90
   9  -4  -7   -9.10   11.70
  -8   4   7    9.60   12.20
  -8   4   7   23.60   13.40
   8  -4  -7   -0.50   12.30
   8  -4  -7   28.30   16.00
  -7   4   7   36.20   13.40
  -7   4   7   38.50   14.50
   7  -4  -7   68.19   15.80
   7  -4  -7   40.50   16.60
  -6   4   7   -0.60   11.60
   6  -4  -7   13.70   14.00
   6  -4  -7   18.60   11.30
  -5   4   7   82.79   16.20
  -5   4   7  107.49   16.20
   5  -4  -7  125.29   19.30
   5  -4  -7  105.39   18.00
  -4   4   7   -0.90   10.10
  -4   4   7   12.40   11.30
   4  -4  -7    3.50   11.30
   4  -4  -7   16.70   12.60
  -3   4   7   -2.40    8.60
  -3   4   7    2.20    9.40
   3  -4  -7   -9.20    7.20
   3  -4  -7    4.80   10.20
  -2   4   7   13.40    9.40
  -2   4   7    5.60    9.90
   2  -4  -7    9.50    8.10
   2  -4  -7    5.80    9.50
  -1   4   7   35.90   10.30
   1  -4  -7   18.80    9.70
   1  -4  -7    0.40    8.20
   0   4   7   36.40    9.10
   0   4   7   18.60    9.10
   0  -4  -7    6.30    7.90
   0  -4  -7   18.70    8.60
   1   4   7   30.40    8.50
   1   4   7   14.40    8.00
  -1  -4  -7   31.70    9.40
  -1  -4  -7   23.80    9.60
   2   4   7   15.70    7.90
  -2  -4  -7    5.10    8.00
  -2  -4  -7   24.80    8.30
   3   4   7   26.20    8.20
   3   4   7   17.90    7.90
  -3  -4  -7   24.20    8.60
  -3  -4  -7   15.70    7.90
   4   4   7    6.90    7.90
   4   4   7    1.60    7.30
  -4  -4  -7   17.50    8.20
  -4  -4  -7    2.80    7.90
   5   4   7  120.59   13.60
  -5  -4  -7  119.49   12.90
  -5  -4  -7   92.79   12.30
   6   4   7    9.20   11.00
   6   4   7   20.70    9.60
  -6  -4  -7    5.00    7.20
  -6  -4  -7   23.80    8.10
   7   4   7   67.09   10.40
   7   4   7   66.69   10.30
  -7  -4  -7   39.70    8.80
  -7  -4  -7   32.40    9.00
   8   4   7    1.90    7.50
   8   4   7    7.40    7.50
  -8  -4  -7    2.20    7.20
  -8  -4  -7    0.90    6.90
   9   4   7    1.60    7.10
   9   4   7   -8.90    6.90
  -9  -4  -7    8.90    8.30
  -9  -4  -7    4.30    6.60
  -9   3   7   -1.40   10.80
  -9   3   7   -8.70   22.00
   9  -3  -7  -10.20   13.50
   9  -3  -7    0.10   12.30
  -8   3   7   -1.50   11.10
  -8   3   7   -5.60   10.50
   8  -3  -7   -9.00   12.40
   8  -3  -7  -12.30   10.60
  -7   3   7   48.50   13.90
  -7   3   7   30.80   14.20
   7  -3  -7   26.60   13.90
   7  -3  -7    2.60   13.10
  -6   3   7  -11.00    9.20
   6  -3  -7   21.20   12.80
   6  -3  -7   -1.60   10.40
  -5   3   7   65.09   14.80
  -5   3   7   72.89   14.90
   5  -3  -7   81.99   16.40
   5  -3  -7   96.39   17.60
  -4   3   7  116.49   16.80
  -4   3   7  126.39   16.70
   4  -3  -7  133.49   18.20
   4  -3  -7  109.49   17.50
  -3   3   7   49.80   12.30
  -3   3   7   82.49   13.90
   3  -3  -7   45.50   12.60
   3  -3  -7   74.39   13.70
  -2   3   7   32.90   10.60
  -2   3   7   30.70    8.90
   2  -3  -7   23.30   10.40
   2  -3  -7   16.80    9.80
  -1   3   7  293.07   22.90
  -1   3   7  310.77   23.80
   1  -3  -7  273.17   26.80
   1  -3  -7  290.97   23.50
   0   3   7  844.92   49.50
   0   3   7  866.71   49.80
   0  -3  -7  871.61   49.90
   0  -3  -7  887.61   49.90
   1   3   7  305.77   22.60
   1   3   7  291.37   23.00
  -1  -3  -7  295.37   22.40
  -1  -3  -7  310.07   23.50
   2   3   7   28.40    8.40
   2   3   7   41.50    8.80
  -2  -3  -7   27.30    9.20
  -2  -3  -7   46.50   10.10
   3   3   7   45.60   10.00
  -3  -3  -7   74.49   11.00
  -3  -3  -7   67.39   10.90
   4   3   7  115.79   13.50
   4   3   7   80.59   11.60
  -4  -3  -7   97.49   12.40
  -4  -3  -7  112.59   13.20
   5   3   7  101.79   13.00
   5   3   7   81.39   12.90
  -5  -3  -7   68.49   11.30
  -5  -3  -7   94.19   14.40
   6   3   7   18.60    8.50
   6   3   7    8.90    8.00
  -6  -3  -7   -3.50    7.30
  -6  -3  -7    8.20    7.50
   7   3   7   31.00   10.70
  -7  -3  -7   34.10    9.40
   8   3   7    2.90    8.20
   8   3   7   -1.30    8.60
  -8  -3  -7   12.10    8.00
  -8  -3  -7    5.90    7.50
   9   3   7    3.50    9.70
   9   3   7   -2.70    8.30
  -9  -3  -7   -2.70    7.60
 -10   2   7  -13.10    9.60
 -10   2   7  -10.90   19.70
  10  -2  -7    6.90   16.30
  10  -2  -7    2.30   12.40
  -9   2   7    5.30   10.90
  -9   2   7    6.40   11.70
   9  -2  -7   16.70   13.10
   9  -2  -7   29.10   14.90
  -8   2   7    7.20   12.40
  -8   2   7   -0.90   11.70
   8  -2  -7   23.10   14.30
   8  -2  -7    2.70   12.80
  -7   2   7  -12.10    9.30
  -7   2   7  -12.30   10.50
   7  -2  -7   -3.20   10.30
   7  -2  -7  -20.10    9.80
  -6   2   7   -8.00    9.40
  -6   2   7    1.20   18.00
   6  -2  -7   13.80   12.00
   6  -2  -7   18.90   12.60
  -5   2   7    9.50   10.10
  -5   2   7    9.80   10.20
   5  -2  -7   26.30   12.00
   5  -2  -7    4.90   10.70
  -4   2   7    4.30    9.20
  -4   2   7    7.50    9.80
   4  -2  -7   15.90   10.60
   4  -2  -7    9.60   10.50
  -3   2   7   33.40   11.00
  -3   2   7   27.30    8.70
   3  -2  -7   37.40    9.90
   3  -2  -7   33.10   10.80
  -2   2   7  101.59   14.20
  -2   2   7  110.79   14.10
   2  -2  -7  104.89   14.60
   2  -2  -7   59.59   12.60
  -1   2   7  150.88   16.50
  -1   2   7  147.19   16.40
   1  -2  -7  158.78   16.60
   1  -2  -7   95.69   14.20
   0   2   7  171.78   16.70
   0   2   7  127.39   15.00
   1   2   7  146.09   15.40
   1   2   7  126.39   14.80
  -1  -2  -7  157.18   17.00
  -1  -2  -7  139.79   15.10
   2   2   7   94.89   13.50
   2   2   7  124.69   14.10
  -2  -2  -7  130.19   14.20
  -2  -2  -7  127.89   13.90
   3   2   7   33.50    9.30
   3   2   7   39.00    9.00
  -3  -2  -7   46.10    9.10
  -3  -2  -7   22.10    8.20
  -4  -2  -7   -5.40    7.40
  -4  -2  -7    7.10    7.10
   5   2   7   12.70    8.90
   5   2   7   16.20    9.60
  -5  -2  -7   18.60    7.70
  -5  -2  -7   13.90    8.20
   6   2   7   -5.10    8.80
   6   2   7   16.00    7.80
  -6  -2  -7   -1.40    8.20
  -6  -2  -7   -3.10    8.20
   7   2   7  -10.00    8.10
  -7  -2  -7   -0.20    8.40
  -7  -2  -7    6.00    8.10
   8   2   7   -0.30    9.90
   8   2   7    4.90   10.00
  -8  -2  -7    6.70    8.70
  -8  -2  -7   -1.50    8.20
   9   2   7   10.20    9.90
  10   2   7   16.10   11.70
  10   2   7   -3.20    9.80
 -10  -2  -7   13.70    9.90
 -10  -2  -7    3.60    9.80
 -10   1   7  -11.80   11.90
 -10   1   7    3.80   10.20
  10  -1  -7    2.40   11.40
  10  -1  -7    9.90   14.50
  -9   1   7    0.80   10.20
  -9   1   7  -13.10   10.80
   9  -1  -7    6.30   11.80
  -8   1   7    3.60   10.90
   8  -1  -7   42.00   13.50
   8  -1  -7   42.20   14.40
  -7   1   7   -2.90    9.60
  -7   1   7    8.10   14.10
   7  -1  -7    9.70   11.50
   7  -1  -7   -1.90    9.90
  -6   1   7   -1.70    9.00
  -6   1   7   -2.20   10.70
   6  -1  -7   19.80   11.50
   6  -1  -7    6.50   10.40
  -5   1   7    8.40    9.80
  -5   1   7    2.40    8.80
   5  -1  -7    8.20   10.10
   5  -1  -7    3.00    9.60
  -4   1   7   11.60    9.30
  -4   1   7   -0.70    9.10
   4  -1  -7   14.30   10.20
   4  -1  -7   12.20   10.10
  -3   1   7   26.60    9.30
  -3   1   7   55.59    9.90
   3  -1  -7   16.90    9.50
   3  -1  -7   23.10    9.00
  -2   1   7  140.69   16.40
  -2   1   7  153.38   17.10
   2  -1  -7  154.28   17.50
   2  -1  -7  210.38   18.30
  -1   1   7   -7.60    7.60
  -1   1   7   14.20    8.70
   1  -1  -7   -0.50    7.90
   1  -1  -7   -3.50    7.80
   0   1   7   15.60    8.40
   0   1   7    5.00    8.00
   0  -1  -7    0.20    7.30
   0  -1  -7    7.70    8.30
   1   1   7   14.80    8.20
   1   1   7   10.60    8.20
  -1  -1  -7    0.80    7.60
  -1  -1  -7    9.70    7.50
   2   1   7  139.79   15.40
   2   1   7  145.39   15.90
  -2  -1  -7  134.09   14.80
  -2  -1  -7  144.59   15.30
   3   1   7   49.30   10.00
   3   1   7   36.70    9.40
  -3  -1  -7   42.20    9.30
  -3  -1  -7   33.30    9.20
   4   1   7    6.30    8.00
  -4  -1  -7   11.60    7.80
  -4  -1  -7   14.50    8.80
   5   1   7   -5.60    7.70
   5   1   7    8.70    8.10
  -5  -1  -7   10.20    8.80
  -5  -1  -7    2.10    7.20
  -6  -1  -7    3.90    7.80
  -6  -1  -7    1.40    8.70
   7   1   7  -30.00   11.50
  -7  -1  -7   -1.90    7.60
  -7  -1  -7    2.30    7.90
   8   1   7   33.60   10.60
   8   1   7   37.20   11.40
  -8  -1  -7   30.10   10.70
  -8  -1  -7   44.50   12.00
   9   1   7   -5.50   10.60
   9   1   7   -1.60   10.30
  -9  -1  -7    5.90    9.10
  -9  -1  -7    2.10   11.40
  10   1   7    2.60   11.50
  10   1   7   -6.80   10.40
 -10  -1  -7    2.70   10.50
 -10  -1  -7   10.10   10.50
 -10   0   7   -0.40   12.90
 -10   0   7    5.90   10.60
  10   0  -7  -23.80   11.60
  10   0  -7   22.60   12.70
  -9   0   7  -15.30    8.10
  -9   0   7   10.20   10.70
   9   0  -7  -12.10   11.80
   9   0  -7   -7.50   10.20
  -8   0   7    5.80   10.50
  -8   0   7    5.20    9.50
   8   0  -7    8.60   11.50
   8   0  -7   17.00   12.40
  -7   0   7    2.10    9.30
  -7   0   7    1.30   10.40
   7   0  -7   -4.80   11.90
   7   0  -7   -7.20    9.40
  -6   0   7  208.18   20.80
  -6   0   7  161.08   19.40
   6   0  -7  169.88   20.90
  -5   0   7   -4.10    8.10
  -5   0   7    2.30    8.50
   5   0  -7    3.60    8.80
   5   0  -7  -10.80    8.70
  -4   0   7  414.06   30.70
  -4   0   7  458.05   31.70
   4   0  -7  479.35   33.20
   4   0  -7  523.25   32.50
  -3   0   7  114.49   14.00
  -3   0   7   98.09   13.60
  -2   0   7 1019.30   56.89
  -2   0   7  973.00   60.09
   2   0  -7 1004.70   56.79
   2   0  -7 1036.50   56.49
  -1   0   7    1.50    7.90
  -1   0   7   -2.30    7.60
   1   0  -7   -0.70    7.50
   1   0  -7   13.70    8.60
   0   0   7   -1.50    7.70
   0   0   7    6.30    7.20
   0   0  -7    8.70    6.50
   0   0  -7    3.90    8.00
   1   0   7  -10.70    5.20
   1   0   7   -5.40    7.20
  -1   0  -7    1.20    5.80
  -1   0  -7   -4.30    7.40
   2   0   7  939.81   54.49
   2   0   7  977.50   54.59
  -2   0  -7 1017.80   54.49
  -2   0  -7  940.21   54.09
  -3   0  -7   80.29   11.60
   4   0   7  489.65   31.40
   4   0   7  449.86   31.50
  -4   0  -7  452.05   30.60
  -4   0  -7  481.15   32.00
   5   0   7   -3.50    8.80
   5   0   7    2.40    9.30
  -5   0  -7   -0.20    8.40
  -5   0  -7    1.60    7.70
   6   0   7  157.58   20.70
   6   0   7  123.99   17.20
  -6   0  -7  143.89   16.70
  -6   0  -7  168.18   18.50
   7   0   7   -2.30    9.80
  -7   0  -7    2.50    9.20
  -7   0  -7    3.90    9.70
   8   0   7   41.40   13.00
  -8   0  -7   -5.70   10.00
  -8   0  -7   -0.20   10.10
   9   0   7   -6.30   10.80
  -9   0  -7   -4.10    8.60
  -9   0  -7   -6.20   11.30
  10   0   7   -9.80   12.30
  10   0   7   11.30   11.20
 -10   0  -7  -12.80   10.30
 -10   0  -7   -7.90   10.70
 -10  -1   7   -3.10    9.40
 -10  -1   7   -6.10   16.10
  10   1  -7  -12.00    8.80
  10   1  -7    7.40   12.20
  -9  -1   7   -1.60   19.20
  -9  -1   7    8.80    9.90
   9   1  -7    0.70   11.40
  -8  -1   7   35.60   11.60
  -8  -1   7   25.70   11.30
   8   1  -7   17.90   10.80
   8   1  -7   50.79   12.50
  -7  -1   7   -0.80    8.30
  -7  -1   7  -10.90    8.80
   7   1  -7    4.10    8.50
  -6  -1   7    5.40    8.10
  -6  -1   7    3.80    9.60
   6   1  -7    5.90    9.10
   6   1  -7    0.40   10.30
  -5  -1   7    2.90    8.80
  -5  -1   7   11.60    8.70
   5   1  -7    1.70    8.60
   5   1  -7    6.10   10.20
  -4  -1   7   16.80    9.00
  -4  -1   7    7.80    8.50
   4   1  -7   12.20    9.00
   4   1  -7   12.90    8.90
  -3  -1   7   62.79   11.30
  -3  -1   7   54.49   10.90
   3   1  -7   27.70    9.50
   3   1  -7   46.30   10.00
  -2  -1   7  157.78   16.30
  -2  -1   7  122.69   14.90
   2   1  -7  115.19   14.90
   2   1  -7  166.28   16.30
  -1  -1   7    9.50    8.70
  -1  -1   7    1.50    9.20
   1   1  -7    7.90    8.50
   1   1  -7   -1.00    7.80
   0  -1   7   22.50    9.00
   0  -1   7   11.10    8.50
   0   1  -7   -0.40    7.40
   0   1  -7    2.10    7.40
   1  -1   7    1.60    8.40
   1  -1   7    6.40    8.60
  -1   1  -7   -3.70    7.60
  -1   1  -7   11.40    8.10
   2  -1   7  119.99   15.10
   2  -1   7  157.08   16.90
  -2   1  -7  152.48   16.40
  -2   1  -7  126.49   15.10
   3  -1   7   29.30    8.50
   3  -1   7   18.90    9.70
  -3   1  -7   32.20   11.40
  -3   1  -7   28.40    9.70
   4  -1   7   21.00   10.90
  -4   1  -7    8.70    9.60
  -4   1  -7   12.70    8.40
   5  -1   7  -11.40    8.80
   5  -1   7    1.40   10.00
  -5   1  -7   -2.10    8.20
  -5   1  -7    7.50    8.90
   6  -1   7    0.20   10.70
   6  -1   7   11.50   17.20
  -6   1  -7    8.70    9.30
  -6   1  -7    9.50    9.20
   7  -1   7   -6.60   10.30
   7  -1   7    2.40   12.00
  -7   1  -7    1.40    9.10
  -7   1  -7  -10.50    9.90
   8  -1   7   36.10   14.40
   8  -1   7   35.70   14.00
  -8   1  -7   32.10   11.90
  -8   1  -7   49.30   13.00
   9  -1   7   -2.20   13.00
   9  -1   7  -12.90   11.60
  -9   1  -7    5.80    9.30
  -9   1  -7   10.40   12.50
  10  -1   7   15.60   12.10
  10  -1   7  -22.30   11.90
 -10   1  -7    9.10   19.40
 -10   1  -7  -13.50    7.90
 -10  -2   7  -10.20   10.10
  10   2  -7   -7.00    9.10
  10   2  -7    0.70   11.30
  -9  -2   7   23.10   10.70
   9   2  -7   12.70    9.70
   9   2  -7  -11.20   12.10
  -8  -2   7   -3.20    9.60
  -8  -2   7   -3.60    9.50
   8   2  -7   28.60   10.20
   8   2  -7    1.60    8.60
  -7  -2   7   22.90   10.20
  -7  -2   7    1.70    8.60
  -6  -2   7   -3.40    9.00
  -6  -2   7  -15.00    8.10
  -5  -2   7   20.20    9.00
  -5  -2   7    7.00    8.90
   5   2  -7   10.20    8.70
   5   2  -7   12.30    8.30
  -4  -2   7   -1.00    7.30
  -4  -2   7    1.60    7.80
   4   2  -7   -6.30    7.20
   4   2  -7   -3.90    7.30
  -3  -2   7   33.40    9.60
  -3  -2   7   43.30   10.00
   3   2  -7   44.50    9.90
   3   2  -7   31.50    9.60
  -2  -2   7  113.49   14.50
  -2  -2   7  114.59   14.30
   2   2  -7  108.09   13.90
   2   2  -7  119.69   14.20
  -1  -2   7  154.98   16.10
  -1  -2   7  108.99   14.10
   1   2  -7  114.59   14.10
   1   2  -7  137.19   15.20
   0   2  -7  148.39   16.50
   0   2  -7  170.48   15.80
   1  -2   7   96.79   13.70
   1  -2   7  117.89   14.60
  -1   2  -7  105.89   13.90
  -1   2  -7  127.39   14.50
   2  -2   7  118.59   14.20
  -2   2  -7  117.29   14.90
  -2   2  -7  109.89   13.70
   3  -2   7   58.89   12.80
   3  -2   7   29.10   11.10
  -3   2  -7   30.90   10.60
  -3   2  -7   26.40    9.90
   4  -2   7   -4.20    9.30
   4  -2   7   -5.30   10.20
  -4   2  -7    9.00    9.10
  -4   2  -7   -0.80    8.60
   5  -2   7   15.60   11.60
   5  -2   7    2.40   10.80
  -5   2  -7   18.00   10.50
  -5   2  -7   -2.60    9.00
   6  -2   7   20.30   13.00
   6  -2   7   27.20   20.80
  -6   2  -7   -5.90    9.30
  -6   2  -7   -8.50    9.30
   7  -2   7  -13.90   12.20
   7  -2   7    1.70   12.20
  -7   2  -7   -8.00    9.40
  -7   2  -7   -4.70   10.60
   8  -2   7   23.00   15.00
   8  -2   7   30.40   14.50
  -8   2  -7   22.40   13.00
  -8   2  -7   15.70   11.90
   9  -2   7   37.80   20.50
   9  -2   7   27.30   15.30
  -9   2  -7   27.50   14.10
 -10   2  -7  -17.80   13.80
  -9  -3   7   -6.30    9.00
  -8  -3   7   -9.50    8.50
  -8  -3   7  -10.40    7.90
   8   3  -7   -8.30    8.60
   8   3  -7    7.70    8.10
  -7  -3   7   31.30   10.50
  -7  -3   7   26.70   10.30
   7   3  -7   20.90    9.70
   7   3  -7   53.09   10.00
  -6  -3   7   11.50    9.00
  -6  -3   7    2.40    8.60
   6   3  -7  -11.30    7.10
  -5  -3   7   96.19   13.80
  -5  -3   7   69.79   12.10
  -4  -3   7  129.19   14.90
  -4  -3   7  144.29   15.60
   4   3  -7  101.59   14.30
   4   3  -7  132.49   14.80
  -3  -3   7   68.49   12.00
  -3  -3   7   67.59   11.90
   3   3  -7   67.29   11.30
   3   3  -7   64.19   11.30
  -2  -3   7   46.80   10.80
  -2  -3   7   19.50    9.90
   2   3  -7   36.30    9.80
   2   3  -7   43.30    9.70
  -1  -3   7  292.67   23.10
  -1  -3   7  276.27   22.90
   1   3  -7  317.67   23.00
   1   3  -7  296.67   22.80
   0  -3   7  858.81   50.49
   0  -3   7  890.51   50.59
   0   3  -7  840.82   49.99
   0   3  -7  904.31   51.39
   1  -3   7  317.87   24.60
  -1   3  -7  279.07   23.70
  -1   3  -7  315.57   23.20
   2  -3   7   43.50   11.60
   2  -3   7   39.00   11.30
  -2   3  -7   51.99   11.60
  -2   3  -7   48.70   11.00
   3  -3   7   77.09   14.20
   3  -3   7   13.90   11.80
  -3   3  -7   50.79   11.90
  -3   3  -7   66.99   13.00
   4  -3   7  129.99   18.10
   4  -3   7  132.39   18.40
  -4   3  -7   99.79   15.70
  -4   3  -7  100.29   15.90
   5  -3   7   66.09   15.60
   5  -3   7   97.59   17.50
  -5   3  -7   68.09   15.20
  -5   3  -7   65.49   15.20
   6  -3   7   -3.10   10.60
   6  -3   7   27.30   15.80
  -6   3  -7   -5.90    9.80
  -6   3  -7   16.60   11.30
   7  -3   7   51.09   16.00
   7  -3   7   65.99   16.70
  -7   3  -7   31.20   13.20
  -7   3  -7   21.80   12.50
   8  -3   7  -15.30   13.90
   8  -3   7  -19.00   11.80
  -8   3  -7   -7.30    9.80
  -8   3  -7    1.80   11.60
   9  -3   7   14.00   14.40
  -9   3  -7  -19.90   19.50
  -9   3  -7    1.00   11.00
  -9  -4   7    3.10    8.80
  -9  -4   7   -7.80    8.30
   9   4  -7    0.20    8.00
   9   4  -7   13.70    8.90
  -8  -4   7   -7.60    8.70
  -8  -4   7   -3.60    8.20
   8   4  -7   -4.50    7.80
   8   4  -7   -8.10    8.80
  -7  -4   7   35.20   10.40
  -7  -4   7   36.80   10.70
   7   4  -7   54.19   10.90
   7   4  -7   63.29   11.10
  -6  -4   7   19.40    9.60
  -6  -4   7   -4.70    7.90
   6   4  -7    0.50    8.40
  -5  -4   7  118.29   14.90
  -5  -4   7   96.19   13.90
   5   4  -7  139.79   14.80
   5   4  -7  110.69   14.50
  -4  -4   7   16.20    9.70
   4   4  -7    9.00    7.50
   4   4  -7    3.90    9.50
  -3  -4   7   28.70    9.70
  -3  -4   7    9.40    8.80
   3   4  -7   17.40    8.80
   3   4  -7   13.90    6.60
  -2  -4   7   -2.90    7.60
  -2  -4   7    6.50    9.20
   2   4  -7    7.80    7.70
   2   4  -7    7.80    8.50
  -1  -4   7   15.70    9.30
  -1  -4   7   18.00   10.10
   1   4  -7   20.80   10.20
   1   4  -7   23.80    9.00
   0  -4   7   11.00    9.30
   0   4  -7   26.40    9.60
   0   4  -7   18.30    9.00
   1  -4   7   15.50   10.30
   1  -4   7    0.10    9.60
  -1   4  -7    8.30    8.90
  -1   4  -7    0.30    8.50
   2  -4   7    8.40   11.20
   2  -4   7    5.00   10.10
  -2   4  -7   -0.40    9.20
  -2   4  -7   21.80   10.00
   3  -4   7    8.70    9.20
   3  -4   7    5.10   10.50
  -3   4  -7    5.90    7.90
  -3   4  -7   -1.80    9.70
   4  -4   7   -9.20   11.80
   4  -4   7  -12.30   11.00
  -4   4  -7   16.70   11.60
  -4   4  -7   13.40   10.90
   5  -4   7  125.19   19.20
   5  -4   7  114.29   19.20
  -5   4  -7   89.99   16.60
  -5   4  -7  114.19   17.30
   6  -4   7    2.40   12.80
   6  -4   7   23.20   14.70
  -6   4  -7   15.50   11.80
  -6   4  -7    7.00   11.00
   7  -4   7   14.40   13.90
   7  -4   7   42.30   16.60
  -7   4  -7   19.70   13.00
  -7   4  -7   18.60   12.10
   8  -4   7  -10.90   12.60
   8  -4   7    3.50   14.20
  -8   4  -7    5.90   12.40
  -8   4  -7   13.60   12.30
   9  -4   7   10.10   14.40
   9  -4   7   -4.20   16.50
  -9   4  -7    4.70   13.10
  -9   4  -7   16.90   12.20
  -9  -5   7   -2.60    7.50
  -9  -5   7    0.70    7.30
   9   5  -7   -4.50    7.70
  -8  -5   7   -3.10    7.20
  -8  -5   7  -16.90    6.90
   8   5  -7   16.60    8.50
   8   5  -7    6.30    7.10
  -7  -5   7   -5.20    7.80
  -7  -5   7   -2.70    7.80
   7   5  -7    7.30    8.60
   7   5  -7   11.20    8.00
  -6  -5   7   43.60   10.50
   6   5  -7   41.10   10.00
   6   5  -7   53.99    9.90
  -5  -5   7   20.60    9.00
  -5  -5   7   38.10   10.40
   5   5  -7    7.10    8.60
  -4  -5   7   10.70    8.90
  -4  -5   7   14.60    8.80
   4   5  -7   10.20    8.70
   4   5  -7   19.10    7.80
  -3  -5   7   25.50   12.50
  -3  -5   7   38.30   10.00
   3   5  -7   44.10   11.10
  -2  -5   7   60.49   11.80
   2   5  -7   92.49   12.70
   2   5  -7   83.49   13.10
  -1  -5   7   15.60   10.50
  -1  -5   7    6.40    9.20
   1   5  -7   15.40    9.00
   1   5  -7    5.80    8.60
   0  -5   7   24.70   10.70
   0  -5   7   33.50   11.00
   0   5  -7    1.10    8.00
   0   5  -7   -2.00    8.20
   1  -5   7   -9.00    9.80
   1  -5   7    2.00    9.80
  -1   5  -7   19.30   10.10
  -1   5  -7   15.10    9.80
   2  -5   7   91.99   15.80
   2  -5   7   73.09   15.40
  -2   5  -7   69.09   14.00
  -2   5  -7  105.79   15.70
   3  -5   7   14.00   13.60
   3  -5   7   35.60   13.80
  -3   5  -7   15.40   11.70
  -3   5  -7   16.90   11.90
   4  -5   7  -12.20   11.30
   4  -5   7    0.00   12.40
  -4   5  -7   -2.20   10.30
  -4   5  -7   -5.20    9.40
   5  -5   7   25.30   15.10
   5  -5   7   14.80   14.00
  -5   5  -7   37.50   13.50
  -5   5  -7   29.00   12.70
   6  -5   7   24.20   15.10
   6  -5   7   30.00   16.10
  -6   5  -7   23.90   12.90
  -6   5  -7   32.70   13.80
   7  -5   7    1.60   12.90
   7  -5   7   -1.50   14.40
  -7   5  -7  -16.20    9.90
  -7   5  -7    8.50   13.10
   8  -5   7    4.10   13.50
   8  -5   7   -7.10   13.80
  -8   5  -7  -17.00   13.70
  -8   5  -7    6.90   12.10
   9  -5   7   13.10   15.80
   9  -5   7   13.10   15.00
  -9   5  -7  -10.90   12.60
  -9   5  -7    9.70   15.60
   8   6  -7    1.90    6.70
   8   6  -7   -5.80    6.80
  -7  -6   7   18.80    8.00
   7   6  -7    4.80    7.10
   7   6  -7   20.10    7.60
  -6  -6   7    2.90    8.00
   6   6  -7  -16.10    6.60
   6   6  -7   -4.10    7.70
  -5  -6   7   -5.80    7.80
   5   6  -7   10.80    7.30
   5   6  -7   32.00    9.80
  -4  -6   7    5.30    8.40
   4   6  -7  -11.50    6.90
  -3  -6   7   14.40    9.10
  -3  -6   7    2.30    9.10
   3   6  -7  -13.30    3.90
   3   6  -7   14.00    8.70
  -2  -6   7    4.10   10.00
  -2  -6   7   30.50   11.60
  -1  -6   7   66.09   14.00
  -1  -6   7   48.10   13.40
   1   6  -7   69.09   12.60
   0  -6   7    0.00   11.10
   0   6  -7    2.70    9.30
   0   6  -7   -4.40    9.20
   1  -6   7   61.59   14.30
   1  -6   7   59.09   15.80
  -1   6  -7   52.19   13.10
  -1   6  -7   52.49   12.90
   2  -6   7   27.00   13.30
   2  -6   7   49.90   14.80
  -2   6  -7   25.10   12.40
  -2   6  -7   30.10   11.90
   3  -6   7   13.50   12.60
   3  -6   7   19.70   12.80
  -3   6  -7   23.10   12.00
  -3   6  -7   26.40   12.50
   4  -6   7   16.40   13.60
   4  -6   7   12.60   13.50
  -4   6  -7    2.20   11.30
  -4   6  -7    5.70    9.70
   5  -6   7   17.80   14.20
   5  -6   7   53.99   22.70
  -5   6  -7   11.00    9.40
  -5   6  -7   20.10   12.60
   6  -6   7   -3.50   14.10
  -6   6  -7   -3.80    8.80
   7  -6   7   -3.10   14.50
   7  -6   7    4.90   14.10
  -7   6  -7   16.20   13.30
  -7   6  -7   11.50   15.60
   8  -6   7    9.00   15.80
   8  -6   7  -23.70   13.70
  -8   6  -7   31.40   15.00
  -8   6  -7   29.00   14.50
  -7  -7   7    1.20    6.40
  -7  -7   7   -7.40    6.40
   7   7  -7    3.90    6.20
   7   7  -7   -1.00    5.80
  -6  -7   7   -5.60    6.80
  -6  -7   7   10.10    7.40
   6   7  -7    9.90    7.00
   6   7  -7    7.20    7.20
  -5  -7   7   -0.30    8.00
  -5  -7   7    2.10    8.20
   5   7  -7    7.40    8.20
   5   7  -7    4.70    8.20
  -4  -7   7   21.80   10.10
  -4  -7   7    4.20    8.20
   4   7  -7   25.50    8.40
   4   7  -7   15.60    8.20
  -3  -7   7   51.29   11.80
  -3  -7   7   36.30   11.50
   3   7  -7   53.29   11.30
   3   7  -7   15.80   11.20
  -2  -7   7   18.90    9.60
  -2  -7   7    5.40    9.70
   2   7  -7    2.30   14.40
  -1  -7   7   14.60   11.90
  -1  -7   7   23.80   12.40
   1   7  -7    8.90    9.20
   0  -7   7   83.99   15.70
   0  -7   7   49.10   13.70
   0   7  -7   81.99   15.40
   0   7  -7   73.39   13.40
   1  -7   7   12.30   13.40
  -1   7  -7   14.40   11.10
  -1   7  -7   39.20   12.40
   2  -7   7  -11.10   11.60
   2  -7   7   22.90   13.30
  -2   7  -7   14.40   11.10
  -2   7  -7    5.80   10.80
   3  -7   7   35.30   14.60
   3  -7   7   32.40   14.60
  -3   7  -7   56.69   15.20
  -3   7  -7   49.20   14.50
   4  -7   7   29.60   15.10
   4  -7   7   12.80   13.10
  -4   7  -7   24.90   12.60
  -4   7  -7   32.90   13.80
   5  -7   7   14.50   14.40
   5  -7   7   -5.30   13.50
  -5   7  -7   -1.40   11.90
  -5   7  -7   16.80   12.80
   6  -7   7   36.50   15.40
   6  -7   7  -17.20   12.80
  -6   7  -7  -25.20    9.70
  -6   7  -7   -1.90   12.60
   7  -7   7   50.59   17.70
   7  -7   7    6.60   15.70
  -7   7  -7   -5.80   12.20
  -7   7  -7  -20.90   11.60
  -6  -8   7   -2.20    7.00
  -6  -8   7   -0.10    7.40
   6   8  -7    0.70    6.50
   6   8  -7   13.30    6.70
  -5  -8   7   -7.00    7.60
  -5  -8   7    1.40    8.00
   5   8  -7   -1.10    7.30
   5   8  -7   -7.20    6.90
  -4  -8   7    5.50    8.80
  -4  -8   7   -5.80    8.50
   4   8  -7  -11.50    8.10
   4   8  -7    5.00    7.80
  -3  -8   7    9.00    9.90
  -3  -8   7    6.20    9.30
   3   8  -7   -1.70    7.20
   3   8  -7   16.50    9.10
  -2  -8   7  -11.60    9.20
  -2  -8   7    8.10   10.00
   2   8  -7   -1.30    8.00
   2   8  -7    5.50    7.40
  -1  -8   7   32.00   11.90
  -1  -8   7   24.70   11.40
   1   8  -7   20.80    9.80
   0  -8   7    1.90   10.90
   0  -8   7  -13.60    9.40
   0   8  -7   24.10   11.90
   0   8  -7    3.70   10.80
   1  -8   7   13.00   14.50
   1  -8   7   18.60   12.70
  -1   8  -7   38.00   14.00
  -1   8  -7   13.40   11.20
   2  -8   7   -2.30   10.90
   2  -8   7   14.10   13.10
  -2   8  -7   14.50   11.20
  -2   8  -7  -14.60   10.20
   3  -8   7   -3.60   12.00
   3  -8   7    4.40   12.70
  -3   8  -7   -5.60   11.00
  -3   8  -7   14.10   12.00
   4  -8   7    2.70   13.70
   4  -8   7   15.90   14.30
  -4   8  -7    8.30   12.00
  -4   8  -7    7.20   13.00
   5  -8   7  -19.80   12.20
   5  -8   7    0.30   14.40
  -5   8  -7    8.10   15.20
  -5   8  -7  -13.30   11.50
   6  -8   7   15.50   16.70
   6  -8   7   24.70   16.50
  -6   8  -7    4.40   12.10
  -6   8  -7    0.90   12.40
  -5  -9   7   18.90    8.40
  -5  -9   7  -10.20    7.40
   5   9  -7    7.70   11.70
   5   9  -7    3.40    7.20
  -4  -9   7   14.00    9.30
  -4  -9   7   -7.60   15.80
   4   9  -7   23.20    9.00
   4   9  -7   36.80   16.60
  -3  -9   7  -13.70    9.80
   3   9  -7  -11.10    8.50
  -2  -9   7   14.80   11.40
  -2  -9   7    3.60    9.30
   2   9  -7   -3.80    8.50
   2   9  -7   -0.40    9.30
  -1  -9   7  -14.30    9.40
  -1  -9   7   -6.10   10.10
   1   9  -7  -16.50    8.90
   0  -9   7    4.00   10.60
   0  -9   7   15.90   11.10
   0   9  -7    5.60   11.10
   0   9  -7    9.00   11.20
   1  -9   7   -2.40   10.70
   1  -9   7   -1.80   13.30
  -1   9  -7    4.20   12.70
   2  -9   7   -4.00   14.40
   2  -9   7    4.60   11.70
  -2   9  -7    6.20   11.10
  -2   9  -7   18.30   13.50
   3  -9   7   -6.00   13.90
   3  -9   7  -27.00   10.70
  -3   9  -7    3.30   12.50
  -3   9  -7  -14.70   11.10
   4  -9   7   17.90   14.70
   4  -9   7    1.60   14.20
  -4   9  -7    1.50   12.30
  -4   9  -7   29.80   13.80
   5  -9   7   -5.30   21.00
   5  -9   7    1.80   24.90
  -5   9  -7   -8.10   12.90
  -5   9  -7   10.20   14.70
  -3 -10   7   -0.60   10.10
  -3 -10   7   15.50   11.00
   3  10  -7   10.10    9.20
   3  10  -7    5.50    8.20
  -2 -10   7    4.70   11.50
  -2 -10   7   -1.80   11.60
   2  10  -7  -14.00    8.40
   2  10  -7   -7.90    9.20
  -1 -10   7   12.30   12.60
  -1 -10   7   20.00   11.80
   1  10  -7  -10.60    9.70
   1  10  -7   10.60   10.10
   0 -10   7   20.10   13.50
   0 -10   7   -5.50   11.60
   0  10  -7  -16.20   11.00
   0  10  -7   -8.40   10.40
   1 -10   7   -9.90   10.40
   1 -10   7    4.20   12.50
  -1  10  -7   13.60   11.50
  -1  10  -7   -3.20   11.50
   2 -10   7    2.00   13.00
   2 -10   7    6.40   14.60
  -2  10  -7   16.50   13.80
  -2  10  -7   -9.10   11.40
   3 -10   7  -12.70   15.80
   3 -10   7  -39.10   13.00
  -3  10  -7   25.00   13.50
  -3  10  -7  -16.00   10.70
  -2  10   8  205.28   40.90
  -2  10   8  173.88   22.80
   2 -10  -8  167.18   22.90
  -1  10   8  -19.70    9.30
  -1  10   8    2.90   12.30
   1 -10  -8  -32.20    9.00
   1 -10  -8  -18.00   11.70
   0  10   8  125.29   18.70
   0 -10  -8  103.99   18.10
   0 -10  -8  122.79   21.00
   1  10   8   -0.20    9.30
   1  10   8    2.60    9.90
  -1 -10  -8  -11.90   11.40
  -1 -10  -8   -9.50   10.20
   2  10   8  154.58   18.10
   2  10   8  185.48   20.10
  -2 -10  -8  181.48   20.80
  -2 -10  -8  191.38   22.90
  -4   9   8   -6.20   12.00
  -4   9   8    2.80   10.70
   4  -9  -8  -10.20   14.50
   4  -9  -8    7.20   15.10
  -3   9   8  197.98   25.40
   3  -9  -8  250.57   46.20
   3  -9  -8  239.88   28.90
  -2   9   8   -1.80   10.80
   2  -9  -8    8.50   10.80
  -1   9   8  345.87   31.40
  -1   9   8  386.66   31.90
   1  -9  -8  356.86   31.70
   0   9   8    3.30    9.60
   0   9   8   -6.30   10.40
   0  -9  -8   -1.90   10.20
   1   9   8  326.37   27.20
   1   9   8  378.16   31.70
  -1  -9  -8  327.77   29.30
   2   9   8   12.00   12.40
   2   9   8  -17.10    8.70
  -2  -9  -8   11.50   19.50
   3   9   8  235.68   19.80
  -3  -9  -8  243.28   22.00
  -3  -9  -8  155.18   26.60
   4   9   8    1.10    6.80
   4   9   8    0.20    7.70
  -4  -9  -8    3.80    7.10
  -4  -9  -8   -1.90    7.10
  -6   8   8  293.47   31.10
  -6   8   8  305.97   31.80
   6  -8  -8  274.97   33.30
   6  -8  -8  338.07   36.30
  -5   8   8   23.20   14.30
  -5   8   8   30.70   14.80
   5  -8  -8   25.90   14.80
   5  -8  -8   30.80   16.70
  -4   8   8  289.27   30.90
  -4   8   8  353.86   33.00
   4  -8  -8  428.66   38.30
   4  -8  -8  375.36   34.70
  -3   8   8  -17.90   10.00
  -3   8   8   -0.10   11.20
   3  -8  -8    2.60   12.70
   3  -8  -8   10.50   14.60
  -2   8   8  310.17   29.20
  -2   8   8  315.77   29.40
   2  -8  -8  380.06   31.80
   2  -8  -8  353.36   31.80
  -1   8   8   13.20   11.70
  -1   8   8   24.70   12.50
   1  -8  -8   59.19   14.40
   1  -8  -8   40.30   13.50
   0   8   8  598.04   41.10
   0   8   8  628.94   40.60
   0  -8  -8  622.54   42.40
   0  -8  -8  606.84   42.00
   1   8   8   32.50   10.20
   1   8   8   20.60   10.10
  -1  -8  -8    8.80   10.20
  -1  -8  -8   31.60   12.00
   2   8   8  380.16   27.50
   2   8   8  391.16   27.70
  -2  -8  -8  352.26   28.10
  -2  -8  -8  333.27   28.90
   3   8   8   -7.10    8.00
   3   8   8   -5.40    7.40
  -3  -8  -8   -5.10    8.70
  -3  -8  -8   -0.50    7.70
   4   8   8  370.56   26.30
   4   8   8  421.16   26.20
  -4  -8  -8  378.46   26.70
  -4  -8  -8  378.96   26.80
   5   8   8   24.60    7.00
  -5  -8  -8   27.90    7.60
  -5  -8  -8   15.90    6.50
  -7   7   8  146.29   23.40
  -7   7   8  132.59   22.50
   7  -7  -8  149.29   25.00
   7  -7  -8  164.48   26.50
  -6   7   8  -24.00   10.50
  -6   7   8    1.50   11.80
   6  -7  -8   28.00   14.50
   6  -7  -8    7.00   14.50
  -5   7   8  328.17   32.20
  -5   7   8  381.16   33.80
   5  -7  -8  368.46   35.40
   5  -7  -8  420.76   37.50
  -4   7   8   90.09   17.70
  -4   7   8   81.29   16.20
   4  -7  -8   26.30   15.10
   4  -7  -8   59.49   16.20
  -3   7   8  401.46   33.70
  -3   7   8  408.06   33.50
   3  -7  -8  401.56   35.00
   3  -7  -8  429.16   35.10
  -2   7   8   23.50   11.10
  -2   7   8   37.90   14.30
   2  -7  -8    9.20   11.90
   2  -7  -8   32.50   13.70
  -1   7   8  628.14   42.30
  -1   7   8  686.03   44.00
   1  -7  -8  659.03   43.80
   1  -7  -8  616.44   43.30
   0   7   8    5.50    9.00
   0  -7  -8   -9.10    8.20
   0  -7  -8  -12.60    9.50
  -1  -7  -8  640.64   42.30
  -1  -7  -8  665.63   42.40
   2   7   8   25.50   10.10
   2   7   8   37.00    8.70
  -2  -7  -8   46.50   11.30
  -2  -7  -8   35.60   11.20
   3   7   8  458.45   31.30
   3   7   8  509.25   32.10
  -3  -7  -8  508.05   32.20
  -3  -7  -8  465.35   33.30
   4   7   8   50.09   10.00
   4   7   8   57.59   10.40
  -4  -7  -8   51.89   10.50
  -4  -7  -8   39.30    9.60
   5   7   8  415.46   27.30
  -5  -7  -8  472.55   28.30
  -5  -7  -8  442.46   28.00
   6   7   8   -5.80    5.30
   6   7   8   -3.00    5.40
  -6  -7  -8    0.90    5.70
  -6  -7  -8   -4.30    5.10
  -7   6   8   15.10   13.50
  -7   6   8    0.00   11.20
   7  -6  -8    8.50   12.20
   7  -6  -8   20.40   16.70
  -6   6   8  399.76   35.90
  -6   6   8  452.45   36.60
   6  -6  -8  474.55   39.40
   6  -6  -8  393.46   39.10
  -5   6   8   -9.10   10.70
  -5   6   8   13.60   12.20
   5  -6  -8    5.20   12.00
   5  -6  -8   -3.70   13.00
  -4   6   8  904.81   53.89
  -4   6   8  750.02   52.99
   4  -6  -8  879.91   55.99
   4  -6  -8  828.32   54.89
  -3   6   8  -12.90    9.80
  -3   6   8    1.70   10.30
   3  -6  -8    4.40   12.30
   3  -6  -8    2.80   10.90
  -2   6   8 1356.76   76.59
  -2   6   8 1368.26   76.49
   2  -6  -8 1310.27   77.39
   2  -6  -8 1349.27   77.59
  -1   6   8    2.90   10.00
  -1   6   8    6.90   19.00
   1  -6  -8    0.10   10.30
   1  -6  -8   -3.50   11.20
   0   6   8  573.64   39.80
   0   6   8  670.73   40.70
   0  -6  -8  666.03   41.30
   0  -6  -8  612.14   40.90
   1   6   8   19.70    8.50
  -1  -6  -8   19.40   10.60
  -1  -6  -8   -4.90    8.80
   2   6   8 1478.75   78.99
  -2  -6  -8 1460.15   79.49
  -2  -6  -8 1420.56   79.09
   3   6   8   -7.20    7.20
  -3  -6  -8    6.70    8.60
  -3  -6  -8    4.10    8.80
   4   6   8 1026.90   61.89
  -4  -6  -8  880.01   52.49
   5   6   8   10.10    6.60
  -5  -6  -8   -3.20    6.60
  -5  -6  -8   -0.90    7.30
   6   6   8  496.15   30.40
   6   6   8  497.05   30.10
  -6  -6  -8  511.95   30.70
  -6  -6  -8  501.45   30.50
   7   6   8   -0.70    7.10
   7   6   8   -2.20    5.30
  -7  -6  -8    2.50    5.60
  -7  -6  -8   -1.20    5.40
  -8   5   8   -5.90   11.40
  -8   5   8   13.40   13.00
   8  -5  -8   15.00   13.20
   8  -5  -8  -35.90   12.90
  -7   5   8  279.47   31.90
   7  -5  -8  319.87   35.00
   7  -5  -8  409.96   40.60
  -6   5   8    0.50   12.40
  -6   5   8    5.00   10.10
   6  -5  -8   10.90   15.60
   6  -5  -8   10.80   11.50
  -5   5   8  481.25   36.20
  -5   5   8  449.95   36.20
   5  -5  -8  450.75   38.00
   5  -5  -8  436.06   38.00
  -4   5   8   56.79   14.80
  -4   5   8   40.70   13.90
   4  -5  -8   64.39   15.70
   4  -5  -8   69.99   16.90
  -3   5   8 1393.16   75.99
  -3   5   8 1349.27   75.39
   3  -5  -8 1218.28   75.89
   3  -5  -8 1314.77   76.39
  -2   5   8  131.19   18.30
  -2   5   8  123.39   17.70
   2  -5  -8  134.99   18.50
   2  -5  -8  116.89   18.60
  -1   5   8 1305.37   67.39
  -1   5   8 1152.48   67.29
   1  -5  -8 1204.48   67.69
   1  -5  -8  995.00   71.19
   0   5   8   -5.80    8.50
   0   5   8   -8.50    8.30
   0  -5  -8    4.00    9.30
   0  -5  -8   13.10   10.10
   1   5   8 1313.17   72.59
   1   5   8 1359.96   73.19
  -1  -5  -8 1275.67   72.89
  -2  -5  -8  113.29   15.00
  -2  -5  -8  125.19   15.00
   3   5   8 1538.05   80.99
   3   5   8 1505.25   80.69
  -3  -5  -8 1484.35   80.99
  -3  -5  -8 1484.05   80.89
   4   5   8   67.19   11.20
   4   5   8   61.59   11.40
  -4  -5  -8   56.29   11.10
  -4  -5  -8   42.30   10.40
  -5  -5  -8  574.44   35.20
   6   5   8    9.60    7.20
   6   5   8   10.40    8.00
  -6  -5  -8   13.00    7.80
  -6  -5  -8   25.10    7.90
   7   5   8  420.16   25.80
   7   5   8  359.16   25.40
  -7  -5  -8  361.76   25.00
  -7  -5  -8  382.76   25.40
   8   5   8    4.30    6.50
   8   5   8    7.10    6.60
  -8  -5  -8    7.30    6.80
  -8  -5  -8   -1.30    5.90
  -9   4   8  -19.20   11.10
  -9   4   8   12.10   13.10
   9  -4  -8    6.70   17.00
   9  -4  -8   12.70   13.00
  -8   4   8  266.87   29.50
  -8   4   8  302.37   33.50
   8  -4  -8  319.67   32.00
   8  -4  -8  286.67   32.90
  -7   4   8   -4.60   10.90
  -7   4   8   -1.00   11.50
   7  -4  -8   -4.30   11.90
   7  -4  -8    1.00   13.20
  -6   4   8  641.94   45.20
  -6   4   8  644.84   45.60
   6  -4  -8  633.04   47.30
   6  -4  -8  723.63   48.70
  -5   4   8   44.40   13.60
  -5   4   8   64.89   15.00
   5  -4  -8   41.40   14.80
   5  -4  -8   45.60   16.40
  -4   4   8 1553.94   85.59
  -4   4   8 1588.54   85.79
   4  -4  -8 1503.25   86.39
   4  -4  -8 1463.35   86.39
  -3   4   8   44.00   13.50
  -3   4   8   35.30   12.30
   3  -4  -8   44.90   13.50
   3  -4  -8   48.70   14.20
  -2   4   8 1224.18   66.29
  -2   4   8 1157.48   65.59
   2  -4  -8 1093.19   66.09
   2  -4  -8 1117.19   66.09
  -1   4   8  172.78   19.30
  -1   4   8  161.58   19.40
   1  -4  -8  202.38   21.00
   1  -4  -8  177.98   20.00
   0   4   8 2979.50  156.78
   0   4   8 3074.69  156.98
   0  -4  -8 3099.89  157.28
   0  -4  -8 3022.50  157.08
   1   4   8  181.48   19.10
   1   4   8  177.08   19.00
  -1  -4  -8  232.38   21.10
  -1  -4  -8  197.98   20.70
   2   4   8 1261.27   68.09
   2   4   8 1272.17   68.19
  -2  -4  -8 1190.48   67.49
  -2  -4  -8 1201.38   67.49
   3   4   8   86.49   12.40
   3   4   8   65.29   20.30
  -3  -4  -8   66.89   11.80
   4   4   8 1781.92   95.09
   4   4   8 1797.72   94.89
  -4  -4  -8 1798.32   94.99
  -4  -4  -8 1816.72   95.09
   5   4   8   50.59   10.50
  -5  -4  -8   41.90   10.20
  -5  -4  -8   36.80    9.80
   6   4   8  764.62   54.09
   6   4   8  860.71   52.99
  -6  -4  -8  808.92   46.90
   7   4   8   -5.60    8.00
   7   4   8    1.20    7.80
  -7  -4  -8   13.40    7.90
  -7  -4  -8    1.80    7.70
   8   4   8  347.77   24.70
   8   4   8  329.67   24.80
  -8  -4  -8  318.57   24.20
  -8  -4  -8  299.37   24.00
   9   4   8   -8.30    7.60
   9   4   8    3.90    7.80
  -9  -4  -8   -9.90    6.70
  -9  -4  -8    5.80    7.30
  -9   3   8  230.38   29.00
  -9   3   8  213.78   26.20
   9  -3  -8  212.98   28.10
   9  -3  -8  206.98   27.00
  -8   3   8    4.70   12.00
  -8   3   8   21.80   13.90
   8  -3  -8   29.10   14.80
   8  -3  -8   15.50   12.80
  -7   3   8  542.75   40.90
  -7   3   8  523.05   40.90
   7  -3  -8  601.34   43.80
   7  -3  -8  610.24   43.50
  -6   3   8   17.60   11.70
  -6   3   8   18.30   11.50
   6  -3  -8    8.30   12.90
   6  -3  -8   23.10   13.80
  -5   3   8  783.02   48.10
  -5   3   8  768.52   47.70
   5  -3  -8  665.83   48.30
   5  -3  -8  711.73   48.50
  -4   3   8  139.59   19.40
  -4   3   8  143.39   19.00
   4  -3  -8  143.29   20.00
   4  -3  -8  166.98   20.80
  -3   3   8 1384.76   78.59
  -3   3   8 1443.56   78.99
   3  -3  -8 1324.77   78.99
   3  -3  -8 1510.55   79.59
  -2   3   8   21.40   11.30
  -2   3   8   41.40   11.80
   2  -3  -8   22.50   11.40
   2  -3  -8   39.50   12.20
  -1   3   8 3494.85  182.28
  -1   3   8 3502.85  182.38
   1  -3  -8 3792.52  183.38
   1  -3  -8 3468.35  182.48
   0   3   8    5.10    9.30
   0   3   8  -15.00    7.90
   0  -3  -8   -4.00    8.60
   0  -3  -8   -0.50    8.40
   1   3   8 3675.63  184.98
   1   3   8 3617.24  184.98
  -1  -3  -8 3655.33  184.88
  -1  -3  -8 3561.64  184.68
   2   3   8   37.90   10.20
   2   3   8   31.90   10.50
  -2  -3  -8   36.30   10.70
  -2  -3  -8   41.40   10.10
   3   3   8 1509.75   83.29
   3   3   8 1541.75   83.29
  -3  -3  -8 1637.54   83.69
  -3  -3  -8 1533.65   82.99
   4   3   8  179.88   17.80
  -4  -3  -8  197.18   27.80
  -4  -3  -8  169.28   18.10
   5   3   8  923.01   55.09
  -5  -3  -8 1023.00   55.39
  -5  -3  -8  966.80   54.89
   6   3   8    9.20    9.00
  -6  -3  -8   11.10    8.60
  -6  -3  -8   13.00    8.80
   7   3   8  659.23   41.00
   7   3   8  632.54   40.60
  -7  -3  -8  677.23   40.70
  -7  -3  -8  630.74   39.80
   8   3   8    5.10   10.20
   8   3   8   19.50   10.30
  -8  -3  -8    5.00    8.80
  -8  -3  -8    8.00    8.80
   9   3   8  196.48   20.80
   9   3   8  178.98   19.30
  -9  -3  -8  182.48   19.50
  -9  -3  -8  193.58   19.70
  -9   2   8   -6.10   10.30
  -9   2   8   20.30   15.10
   9  -2  -8   -7.40   20.30
   9  -2  -8    0.00   11.60
  -8   2   8  247.38   28.00
  -8   2   8  244.98   26.60
   8  -2  -8  242.48   28.10
   8  -2  -8  266.07   29.20
  -7   2   8   -6.20   10.10
  -7   2   8  -18.60    9.00
   7  -2  -8   -9.70   10.70
   7  -2  -8  -23.40   10.70
  -6   2   8 1188.58   68.79
  -6   2   8 1126.09   67.99
   6  -2  -8 1172.38   70.19
   6  -2  -8 1178.08   69.59
  -5   2   8   24.40   10.40
  -5   2   8   16.60   11.60
   5  -2  -8    4.60   12.00
   5  -2  -8   12.70   11.50
  -4   2   8  863.41   52.49
  -4   2   8  887.31   52.29
   4  -2  -8  903.11   53.69
   4  -2  -8  829.42   53.19
  -3   2   8   -4.00    9.10
  -3   2   8   -8.00    6.90
   3  -2  -8   10.70   10.70
   3  -2  -8    4.70   10.10
  -2   2   8 3360.76  171.58
  -2   2   8 3355.16  171.68
   2  -2  -8 3352.36  171.98
   2  -2  -8 3290.77  171.78
  -1   2   8  117.99   15.70
  -1   2   8  115.19   15.80
   1  -2  -8  124.99   15.60
   1  -2  -8  134.19   16.40
   0   2   8 3913.41  191.18
   0   2   8 3813.42  190.88
   0  -2  -8 3300.97  200.48
   0  -2  -8 3878.51  191.08
   1   2   8  120.39   15.70
   1   2   8  146.39   16.50
  -1  -2  -8  142.79   16.30
  -1  -2  -8  158.88   16.80
   2   2   8 3502.35  179.78
   2   2   8 3468.55  179.68
  -2  -2  -8 3528.15  179.58
  -2  -2  -8 3598.74  179.58
   3   2   8   -1.00    9.00
   3   2   8    3.30    8.50
  -3  -2  -8    9.50    8.00
  -3  -2  -8    4.90    7.90
   4   2   8  942.81   54.49
   4   2   8 1027.60   55.19
  -4  -2  -8 1003.10   55.29
  -4  -2  -8  871.61   53.79
  -5  -2  -8   20.20    9.70
  -5  -2  -8   18.60    8.50
   6   2   8 1154.18   65.99
  -6  -2  -8 1197.48   65.59
  -6  -2  -8 1154.88   65.09
   7   2   8   -3.00    7.00
   7   2   8  -10.50    9.00
  -7  -2  -8   13.90    9.20
  -7  -2  -8   11.30    9.00
   8   2   8  239.48   24.20
   8   2   8  240.88   24.20
  -8  -2  -8  229.98   21.70
  -8  -2  -8  200.38   22.20
   9   2   8   19.00   11.30
   9   2   8   34.40   16.10
  -9  -2  -8    7.10   17.30
  -9  -2  -8    2.70    9.70
  -9   1   8  239.78   33.10
  -9   1   8  278.07   29.30
   9  -1  -8  321.67   30.20
   9  -1  -8  331.37   48.30
  -8   1   8   23.40   13.30
  -8   1   8   24.30   13.20
   8  -1  -8   26.80   13.80
   8  -1  -8    6.30   11.30
  -7   1   8  640.94   42.60
  -7   1   8  556.74   42.00
   7  -1  -8  637.94   44.30
   7  -1  -8  677.93   44.10
  -6   1   8   57.29   13.30
  -6   1   8   25.80   13.10
   6  -1  -8   44.70   15.50
   6  -1  -8   19.70   12.50
  -5   1   8 1204.58   66.59
  -5   1   8 1186.68   66.29
   5  -1  -8 1123.39   66.99
   5  -1  -8 1084.19   66.59
  -4   1   8   29.60   12.10
  -4   1   8   35.30    9.80
   4  -1  -8   35.60   12.60
   4  -1  -8   19.30   11.80
  -3   1   8 3485.25  188.18
  -3   1   8 3706.43  188.88
   3  -1  -8 3780.52  189.48
   3  -1  -8 3780.72  189.38
  -2   1   8   87.89   13.60
  -2   1   8   80.49   14.00
   2  -1  -8   55.19   12.90
   2  -1  -8   69.69   12.90
  -1   1   8 2346.37  122.09
  -1   1   8 2356.36  122.29
   1  -1  -8 2251.17  121.89
   1  -1  -8 2396.06  122.29
   0   1   8   -1.40    8.50
   0   1   8   -0.10    8.40
   0  -1  -8    1.00    8.90
   0  -1  -8   -4.80    8.10
   1   1   8 2354.36  123.79
   1   1   8 2426.66  123.89
  -1  -1  -8 2388.56  123.49
  -1  -1  -8 2324.67  123.29
   2   1   8   64.09   12.30
   2   1   8   82.59   12.90
  -2  -1  -8   79.49   12.40
  -2  -1  -8   90.39   12.90
   3   1   8 3872.01  194.58
   3   1   8 3890.81  194.88
  -3  -1  -8 3763.72  194.08
  -3  -1  -8 3752.92  194.08
   4   1   8   26.70   10.40
  -4  -1  -8   26.90    9.70
  -4  -1  -8   31.70    9.60
   5   1   8 1074.99   62.69
   5   1   8  969.50   65.19
  -5  -1  -8 1156.08   63.89
  -5  -1  -8 1201.48   62.89
   6   1   8   57.29   13.20
  -6  -1  -8   44.00   10.70
  -6  -1  -8   34.80   10.40
  -7  -1  -8  677.83   43.10
  -7  -1  -8  688.13   43.90
   8   1   8    2.30   10.60
   8   1   8    0.20   10.60
  -8  -1  -8   13.10   10.20
  -8  -1  -8   11.70   10.40
   9   1   8  386.76   33.80
   9   1   8  266.37   27.00
  -9  -1  -8  298.57   27.50
  -9  -1  -8  261.17   25.70
  -9   0   8    3.70    9.00
  -9   0   8   12.90   13.20
   9   0  -8    0.50   10.30
   9   0  -8   23.20   21.20
  -8   0   8  212.98   23.90
  -8   0   8  153.48   19.70
   8   0  -8  184.38   23.90
   8   0  -8  179.98   22.20
  -7   0   8   10.40   10.00
  -7   0   8   -5.20    9.70
   7   0  -8    7.20   12.20
   7   0  -8    5.20   11.90
  -6   0   8  343.97   28.40
  -6   0   8  361.06   28.60
   6   0  -8  343.07   29.10
  -5   0   8    0.70    9.90
  -5   0   8    4.50   10.10
   5   0  -8    4.40   10.80
   5   0  -8    8.30   11.30
  -4   0   8 2897.71  154.38
  -4   0   8 2986.80  155.48
   4   0  -8 2935.11  154.68
   4   0  -8 3110.79  155.08
  -3   0   8    0.90    9.10
  -3   0   8    0.40    9.00
   3   0  -8    2.80    9.80
   3   0  -8   14.00    9.90
  -2   0   8 2547.95  132.09
  -2   0   8 2468.05  131.69
   2   0  -8 2604.94  132.29
   2   0  -8 2523.85  131.99
  -1   0   8   -8.00    8.20
  -1   0   8    2.20    8.60
   1   0  -8    7.50    9.00
   1   0  -8    2.10    8.90
   0   0   8 7370.86  362.76
   0   0   8 7250.77  362.86
   0   0  -8 7125.69  362.36
   0   0  -8 7291.87  362.56
   1   0   8    6.00    7.20
   1   0   8    6.60    9.00
  -1   0  -8    2.60    8.30
  -1   0  -8    4.70    6.80
   2   0   8 2479.75  127.69
   2   0   8 2555.84  127.69
  -2   0  -8 2499.15  127.19
  -2   0  -8 2179.58  137.59
   3   0   8    5.80   10.70
   3   0   8   -3.20    9.20
  -3   0  -8   -3.80    8.20
  -3   0  -8    5.90    8.70
   4   0   8 2831.72  150.08
   4   0   8 2896.61  150.48
  -4   0  -8 2972.60  150.18
  -4   0  -8 2902.61  149.79
   5   0   8    5.90   11.90
   5   0   8  -18.70   10.00
  -5   0  -8   -3.30    8.40
   6   0   8  345.67   30.10
   6   0   8  317.87   28.00
  -6   0  -8  387.06   28.10
  -6   0  -8  340.37   27.20
   7   0   8   11.60   12.30
  -7   0  -8   -6.50    8.80
  -7   0  -8   -3.00    8.50
   8   0   8  224.58   23.20
   8   0   8  206.68   23.10
  -8   0  -8  135.89   19.80
  -8   0  -8  218.38   23.00
   9   0   8   19.00   21.60
   9   0   8   -1.30   10.70
  -9   0  -8   19.10   11.60
  -9   0  -8  -11.00    9.40
  -9  -1   8  278.77   27.50
  -9  -1   8  292.17   27.50
   9   1  -8  332.77   28.60
   9   1  -8  322.77   29.20
  -8  -1   8   -0.20   10.60
  -8  -1   8   27.60   11.70
   8   1  -8   14.90   10.10
   8   1  -8    4.80   10.20
  -7  -1   8  736.03   45.80
  -7  -1   8  687.93   45.00
   7   1  -8  693.93   51.79
   7   1  -8  738.83   47.00
  -6  -1   8   37.20   11.90
  -6  -1   8   26.00   10.90
   6   1  -8   28.80   12.40
   6   1  -8   31.70   11.90
  -5  -1   8 1260.87   69.59
   5   1  -8 1214.38   70.29
   5   1  -8 1220.68   70.39
  -4  -1   8   33.10   11.40
  -4  -1   8   51.19   11.70
   4   1  -8   36.40   12.50
   4   1  -8   18.50   10.70
  -3  -1   8 3878.11  193.08
  -3  -1   8 3880.11  193.38
   3   1  -8 3904.01  193.28
   3   1  -8 3401.36  202.78
  -2  -1   8   84.59   14.10
  -2  -1   8   65.19   12.70
   2   1  -8  119.79   15.00
   2   1  -8   70.19   13.30
  -1  -1   8 2348.97  122.89
  -1  -1   8 2392.46  123.09
   1   1  -8 2378.16  122.69
   1   1  -8 2294.17  122.59
   0  -1   8   -6.60    8.30
   0  -1   8   -3.30    8.70
   0   1  -8   -8.80    7.70
   0   1  -8   -1.90    8.10
   1  -1   8 2461.85  118.79
   1  -1   8 2192.18  118.09
  -1   1  -8 2118.59  117.39
  -1   1  -8 2240.88  117.89
   2  -1   8   44.50   12.10
   2  -1   8   78.89   12.20
  -2   1  -8   67.19   12.50
  -2   1  -8   88.39   12.50
   3  -1   8 3601.24  185.78
  -3   1  -8 3617.94  185.48
  -3   1  -8 3667.53  185.78
   4  -1   8   50.59   13.00
   4  -1   8   52.19   13.30
  -4   1  -8   22.40   10.60
  -4   1  -8   20.80   10.30
   5  -1   8 1068.49   63.89
   5  -1   8 1033.50   63.39
  -5   1  -8 1106.59   64.09
  -5   1  -8 1177.88   68.59
   6  -1   8   15.90   12.00
  -6   1  -8   13.00   10.40
  -6   1  -8   -6.20   10.90
   7  -1   8  697.63   43.80
   7  -1   8  604.44   43.00
  -7   1  -8  612.14   41.50
  -7   1  -8  594.34   41.40
   8  -1   8    3.30   13.10
   8  -1   8    3.30   13.90
  -8   1  -8    8.90   12.00
  -8   1  -8   30.10   12.00
   9  -1   8  259.27   29.60
   9  -1   8  404.46   42.60
  -9   1  -8  264.87   28.10
  -9   1  -8  266.07   27.80
  -9  -2   8   14.20   11.70
  -9  -2   8    6.20   10.30
   9   2  -8   11.40    9.60
   9   2  -8   32.30   12.70
  -8  -2   8  229.78   25.00
  -8  -2   8  263.87   23.80
   8   2  -8  261.97   26.20
  -7  -2   8   15.30   10.50
  -7  -2   8    5.60    9.90
   7   2  -8   15.50   10.30
  -6  -2   8 1302.27   71.19
  -6  -2   8 1291.17   71.29
   6   2  -8 1168.68   70.09
  -5  -2   8   40.40   11.20
  -5  -2   8   16.80    9.60
   5   2  -8   15.80    9.80
   5   2  -8   19.60   11.50
  -4  -2   8  933.81   57.09
  -4  -2   8 1020.50   57.89
   4   2  -8 1033.10   57.49
   4   2  -8  994.00   57.29
  -3  -2   8    3.20    8.80
  -3  -2   8   14.50    9.50
   3   2  -8   -2.10    8.30
   3   2  -8   10.10    9.30
  -2  -2   8 3583.74  181.18
  -2  -2   8 3401.56  180.78
   2   2  -8 3461.45  180.58
   2   2  -8 3720.03  182.48
  -1  -2   8  126.09   15.40
  -1  -2   8  115.89   15.10
   1   2  -8  130.19   15.80
   1   2  -8  109.19   14.90
   0  -2   8 3764.92  194.98
   0  -2   8 3811.62  194.98
   0   2  -8 3858.41  194.78
   0   2  -8 3857.01  194.68
   1  -2   8  101.49   15.40
   1  -2   8  125.19   16.30
  -1   2  -8  119.79   15.90
  -1   2  -8  164.28   17.40
   2  -2   8 3167.88  164.98
  -2   2  -8 3202.48  164.68
  -2   2  -8 3234.18  164.98
   3  -2   8    2.10   10.90
   3  -2   8   -2.80    7.60
  -3   2  -8    1.30    9.30
  -3   2  -8    3.50    7.60
   4  -2   8  765.12   50.49
   4  -2   8  835.82   50.39
  -4   2  -8  821.62   49.70
  -4   2  -8  839.82   49.40
   5  -2   8   14.60   12.70
   5  -2   8   16.50   12.70
  -5   2  -8   10.30   10.70
  -5   2  -8    5.30   10.50
   6  -2   8 1094.19   67.49
   6  -2   8 1062.49   66.99
  -6   2  -8 1137.99   65.79
  -6   2  -8 1184.08   66.19
   7  -2   8   -3.50   12.20
   7  -2   8   -3.20   11.90
  -7   2  -8  -10.80    9.30
  -7   2  -8    6.60   10.50
   8  -2   8  273.57   28.90
   8  -2   8  240.18   26.60
  -8   2  -8  242.98   25.20
  -8   2  -8  200.18   25.40
   9  -2   8   10.10   13.10
   9  -2   8   20.70   14.50
  -9   2  -8   30.20   12.40
  -9   2  -8   27.30   13.90
  -9  -3   8  147.49   19.30
  -9  -3   8  186.38   21.10
   9   3  -8  165.38   19.20
   9   3  -8  264.07   23.80
  -8  -3   8   25.60   10.60
  -8  -3   8   10.30   10.50
   8   3  -8   20.00   11.10
   8   3  -8   15.80    9.20
  -7  -3   8  646.14   40.60
  -7  -3   8  626.64   40.60
   7   3  -8  632.94   40.10
   7   3  -8  545.25   38.40
  -6  -3   8   13.20   10.00
  -6  -3   8    5.90    8.90
  -5  -3   8  908.21   55.39
  -5  -3   8 1017.50   56.49
   5   3  -8  954.80   55.19
  -4  -3   8  142.59   17.10
   4   3  -8  178.98   19.30
   4   3  -8  157.88   18.10
  -3  -3   8 1667.63   89.49
  -3  -3   8 1602.64   89.09
   3   3  -8 1706.33   89.79
   3   3  -8 1660.83   89.29
  -2  -3   8   40.10   10.50
  -2  -3   8   44.10   11.20
   2   3  -8   32.40   10.60
   2   3  -8   51.89   11.20
  -1  -3   8 3330.67  179.38
  -1  -3   8 3545.75  179.68
   1   3  -8 3640.04  179.58
   0  -3   8    0.40    9.30
   0  -3   8   -2.80    9.40
   0   3  -8   -7.40    8.30
   0   3  -8  -10.20    8.40
   1  -3   8 3569.24  183.58
  -1   3  -8 3413.86  182.88
  -1   3  -8 3752.52  183.98
   2  -3   8   26.70   12.20
   2  -3   8   52.89   13.10
  -2   3  -8   40.90   11.30
  -2   3  -8   34.60   11.50
   3  -3   8 1335.87   77.39
   3  -3   8 1382.86   76.39
  -3   3  -8 1387.06   76.49
  -3   3  -8 1361.56   76.29
   4  -3   8  183.08   22.00
   4  -3   8  138.19   20.00
  -4   3  -8  147.49   18.60
  -4   3  -8  114.29   18.10
   5  -3   8  680.53   48.00
   5  -3   8  763.52   48.30
  -5   3  -8  703.43   47.00
  -5   3  -8  773.32   47.90
   6  -3   8   25.50   13.70
   6  -3   8    2.00   13.10
  -6   3  -8   18.80   11.80
  -6   3  -8   17.20   12.10
   7  -3   8  596.94   44.80
   7  -3   8  669.83   46.60
  -7   3  -8  568.34   42.10
  -7   3  -8  586.84   42.50
   8  -3   8   23.40   15.00
   8  -3   8   -5.80   14.20
  -8   3  -8    7.30   11.60
  -8   3  -8   23.30   13.70
   9  -3   8  171.88   26.10
   9  -3   8  252.77   30.30
  -9   3  -8  141.39   22.20
  -9   3  -8  161.18   23.60
  -9  -4   8  -12.70    9.60
  -9  -4   8   -4.20    8.80
   9   4  -8   -1.80    7.40
   9   4  -8   18.00   10.10
   8   4  -8  371.16   37.60
   8   4  -8  324.37   30.30
  -7  -4   8   13.40    9.60
  -7  -4   8   -3.80    8.70
   7   4  -8   -7.80    7.20
   7   4  -8   -1.10    8.10
  -6  -4   8  840.52   51.09
  -6  -4   8  883.11   51.29
   6   4  -8  840.32   50.49
  -5  -4   8   49.20   12.00
  -5  -4   8   63.29   12.50
   5   4  -8   45.90   12.50
  -4  -4   8 1794.62   95.59
  -4  -4   8 1758.62   95.39
  -3  -4   8   66.19   13.40
   3   4  -8   63.29   12.30
   3   4  -8   78.29   13.60
  -2  -4   8 1151.58   66.59
  -2  -4   8 1202.68   66.89
   2   4  -8 1239.18   66.59
   2   4  -8 1158.18   66.29
  -1  -4   8  181.28   19.60
  -1  -4   8  148.79   18.40
   1   4  -8  182.98   19.20
   1   4  -8  185.88   20.50
   0  -4   8 2919.41  152.68
   0   4  -8 2865.21  152.18
   0   4  -8 3046.20  152.78
   1  -4   8  181.28   20.60
   1  -4   8  177.38   20.50
  -1   4  -8  155.98   18.90
  -1   4  -8  183.68   20.10
   2  -4   8 1154.88   65.79
   2  -4   8 1139.69   65.79
  -2   4  -8 1138.39   65.29
  -2   4  -8 1099.19   64.79
   3  -4   8   39.10   14.30
   3  -4   8   60.79   15.30
  -3   4  -8   47.90   13.00
  -3   4  -8   39.90   13.10
   4  -4   8 1311.17   84.59
   4  -4   8 1523.75   84.99
  -4   4  -8 1581.64   84.89
  -4   4  -8 1593.04   84.99
   5  -4   8   53.69   13.80
   5  -4   8   19.80   12.90
  -5   4  -8   31.90   11.40
  -5   4  -8   34.20   13.30
   6  -4   8  666.63   49.20
   6  -4   8  691.63   48.50
  -6   4  -8  702.73   47.30
  -6   4  -8  706.53   47.30
   7  -4   8    2.10   14.50
   7  -4   8   -8.30   12.20
  -7   4  -8   -7.00   10.60
  -7   4  -8   -8.10   10.90
   8  -4   8  307.47   32.70
   8  -4   8  323.27   34.70
  -8   4  -8  279.87   31.30
  -8   4  -8  278.97   29.90
   9  -4   8  -46.70   14.40
   9  -4   8   11.70   15.80
  -9   4  -8   -2.40   12.00
  -9   4  -8    0.70   13.40
  -8  -5   8  -12.60    7.30
  -8  -5   8   12.30    9.10
   8   5  -8   -5.90    7.20
   8   5  -8   -5.10   11.60
  -7  -5   8  358.26   27.60
  -7  -5   8  346.67   27.30
   7   5  -8  354.96   36.00
   7   5  -8  355.16   27.40
  -6  -5   8    4.90    9.20
  -6  -5   8   17.00    9.60
   6   5  -8   -3.10    8.70
   6   5  -8  -12.70    7.50
  -5  -5   8  575.04   37.30
  -5  -5   8  557.54   36.70
   5   5  -8  610.74   36.70
   5   5  -8  515.85   36.60
  -4  -5   8   39.80   12.20
  -4  -5   8   66.19   12.20
   4   5  -8   58.39   12.20
  -3  -5   8 1398.46   77.19
  -3  -5   8 1302.17   76.89
   3   5  -8 1523.25   77.59
  -2  -5   8  128.09   17.70
   2   5  -8  158.68   17.50
  -1  -5   8 1324.77   78.69
   1   5  -8 1314.77   73.69
   1   5  -8 1339.47   73.99
   0  -5   8  -18.80    8.70
   0  -5   8    5.90   10.10
   0   5  -8    5.30    9.50
   0   5  -8   -0.90    9.10
   1  -5   8 1202.58   69.49
   1  -5   8 1168.58   68.69
  -1   5  -8 1195.68   68.19
  -1   5  -8 1219.88   68.59
   2  -5   8  137.79   19.70
   2  -5   8  136.09   19.40
  -2   5  -8  125.19   17.20
  -2   5  -8  107.29   17.30
   3  -5   8 1295.27   75.39
   3  -5   8 1277.27   75.09
  -3   5  -8 1303.57   74.39
  -3   5  -8 1286.07   74.19
   4  -5   8   57.49   17.30
   4  -5   8   10.80   14.10
  -4   5  -8   69.69   15.50
  -4   5  -8   63.99   15.60
   5  -5   8  470.75   37.20
   5  -5   8  383.56   36.80
  -5   5  -8  395.76   38.30
  -5   5  -8  447.06   35.00
   6  -5   8    8.90   14.60
   6  -5   8   15.90   14.30
  -6   5  -8   -5.10   11.20
  -6   5  -8   34.80   13.50
   7  -5   8  329.97   34.20
   7  -5   8  290.07   32.40
  -7   5  -8  267.87   30.30
  -7   5  -8  331.07   31.50
   8  -5   8   15.40   14.50
   8  -5   8   17.90   16.30
  -8   5  -8  -10.40   11.60
  -8   5  -8   -0.80   13.00
   7   6  -8   -1.70    7.60
   7   6  -8    3.20    8.10
  -6  -6   8  592.14   37.30
   6   6  -8  551.44   40.40
   6   6  -8  576.04   36.70
  -5  -6   8    6.40    9.10
   5   6  -8   16.80    9.60
   5   6  -8   -4.70    8.10
  -4  -6   8  887.81   50.69
   4   6  -8  711.73   47.70
   4   6  -8  930.91   50.09
  -3  -6   8   12.00    9.70
  -2  -6   8 1308.27   77.79
  -2  -6   8 1385.96   78.39
   2   6  -8 1539.35   78.59
  -1  -6   8    9.40   10.40
  -1  -6   8    2.40   10.10
   1   6  -8   10.20   10.40
   1   6  -8   19.60   10.20
   0  -6   8  641.54   40.40
   0  -6   8  615.74   40.90
   0   6  -8  404.76   51.29
   0   6  -8  589.94   39.90
   1  -6   8  -21.20   10.10
   1  -6   8   19.20   12.70
  -1   6  -8    7.10   10.10
  -1   6  -8    3.80   10.10
   2  -6   8 1295.27   73.89
   2  -6   8 1300.97   74.59
  -2   6  -8 1370.46   73.59
  -2   6  -8  983.30   83.19
   3  -6   8  -25.50   10.80
   3  -6   8   20.40   13.70
  -3   6  -8   -4.60   10.50
  -3   6  -8   23.60   21.30
   4  -6   8  841.02   53.69
   4  -6   8  769.62   53.99
  -4   6  -8  618.04   63.39
  -4   6  -8  863.31   52.79
   5  -6   8   14.10   14.70
   5  -6   8   -8.20   12.50
  -5   6  -8  -12.00   11.10
   6  -6   8  444.96   37.50
   6  -6   8  403.76   39.20
  -6   6  -8  414.96   36.30
  -6   6  -8  406.06   35.70
   7  -6   8   -4.20   14.40
   7  -6   8    8.40   14.70
  -7   6  -8    0.80   13.10
  -7   6  -8  -13.90   12.30
   8  -6   8  151.98   33.30
  -7  -7   8  177.58   18.30
  -7  -7   8  174.28   17.50
   7   7  -8  163.38   16.50
   7   7  -8  166.08   16.70
  -6  -7   8   -4.20   11.50
  -6  -7   8   12.00    8.80
   6   7  -8  -12.70    7.00
   6   7  -8   20.30    8.90
  -5  -7   8  424.96   30.10
  -5  -7   8  437.26   30.30
   5   7  -8  400.26   36.50
   5   7  -8  426.86   29.60
  -4  -7   8   56.59   12.10
  -4  -7   8   43.10   11.60
   4   7  -8   45.70   11.40
   4   7  -8   62.29   11.60
  -3  -7   8  486.85   34.50
  -3  -7   8  450.75   33.70
   3   7  -8  488.65   33.00
  -2  -7   8    3.90   10.90
  -2  -7   8   31.90   11.90
   2   7  -8   23.40   10.10
  -1  -7   8  673.63   43.30
  -1  -7   8  586.54   43.10
   1   7  -8  677.63   42.50
   0  -7   8    0.50   10.50
   0  -7   8    4.50   12.40
   0   7  -8   -9.20    8.20
   0   7  -8   16.80   10.70
   1  -7   8  677.73   45.60
   1  -7   8  668.43   44.70
  -1   7  -8  625.34   43.40
  -1   7  -8  633.04   43.10
   2  -7   8   12.70   13.40
   2  -7   8   17.10   13.40
  -2   7  -8   23.40   12.20
  -2   7  -8   45.50   14.20
   3  -7   8  426.66   35.50
   3  -7   8  388.16   35.20
  -3   7  -8  358.66   32.60
  -3   7  -8  414.26   33.70
   4  -7   8   22.90   15.80
   4  -7   8   37.70   16.10
  -4   7  -8   46.50   15.10
  -4   7  -8   53.29   16.10
   5  -7   8  329.57   35.10
  -5   7  -8  403.96   37.70
  -5   7  -8  366.06   33.60
   6  -7   8    1.10   14.10
   6  -7   8  -18.20   14.00
  -6   7  -8   -0.70   11.50
  -6   7  -8   14.50   14.30
   7  -7   8  154.18   26.10
   7  -7   8  156.98   26.00
  -7   7  -8  113.49   21.90
  -7   7  -8  160.78   23.50
  -6  -8   8  284.57   23.10
  -6  -8   8  270.47   23.00
   6   8  -8  260.97   21.40
   6   8  -8  304.07   22.50
  -5  -8   8    3.60   10.40
  -5  -8   8   20.30   10.20
   5   8  -8   19.10    8.80
  -4  -8   8  362.66   28.10
  -4  -8   8  234.78   35.10
   4   8  -8  367.06   27.60
  -3  -8   8   -2.70    9.70
  -3  -8   8  -19.50    8.90
   3   8  -8    4.90    9.30
   3   8  -8    0.90    8.70
  -2  -8   8  357.16   30.90
  -2  -8   8  355.26   30.40
   2   8  -8  387.86   29.10
  -1  -8   8   25.70   13.20
  -1  -8   8   25.30   12.80
   1   8  -8   41.20   11.60
   1   8  -8   27.90   11.90
   0  -8   8  604.74   43.80
   0  -8   8  669.23   43.40
   0   8  -8  584.84   42.30
   0   8  -8  601.54   41.90
   1  -8   8   16.60   13.30
   1  -8   8   29.10   15.60
  -1   8  -8   43.30   13.40
  -1   8  -8   12.40   11.60
   2  -8   8  360.46   32.60
   2  -8   8  338.87   33.70
  -2   8  -8  305.37   30.10
  -2   8  -8  296.87   31.50
   3  -8   8   29.10   15.20
   3  -8   8   17.50   13.30
  -3   8  -8   -2.00   10.80
  -3   8  -8   -4.40   11.50
   4  -8   8  346.17   34.90
   4  -8   8  352.46   35.40
  -4   8  -8  319.57   32.10
  -4   8  -8  366.66   33.30
   5  -8   8   15.60   16.90
   5  -8   8    4.50   15.10
  -5   8  -8   10.60   13.00
  -5   8  -8    9.20   14.50
   6  -8   8  300.57   34.60
   6  -8   8  289.27   35.90
  -6   8  -8  246.08   30.30
  -6   8  -8  246.38   29.80
  -4  -9   8   12.50   10.50
  -4  -9   8   -5.70    8.90
   4   9  -8   -2.90    9.20
   4   9  -8   -4.30    8.20
  -3  -9   8  222.48   24.70
  -3  -9   8  250.97   25.40
   3   9  -8  191.88   21.10
   3   9  -8  250.07   23.90
  -2  -9   8   22.40   14.30
  -2  -9   8   -7.60   10.20
   2   9  -8    3.50    8.90
  -1  -9   8  337.47   29.10
   1   9  -8  304.07   33.20
   1   9  -8  366.66   29.80
   0  -9   8   -2.60    9.50
   0  -9   8   -2.00   13.00
   0   9  -8   14.80   11.70
   0   9  -8   -0.90   11.20
   1  -9   8  363.06   38.10
   1  -9   8  325.77   30.10
  -1   9  -8  310.77   30.70
  -1   9  -8  309.97   29.80
   2  -9   8   -8.10   11.30
   2  -9   8    2.90   16.60
  -2   9  -8   -4.80   11.50
  -2   9  -8    2.90   11.50
   3  -9   8  291.77   47.00
   3  -9   8  259.47   29.90
  -3   9  -8  254.87   31.10
  -3   9  -8  185.38   25.40
   4  -9   8   -4.30   14.10
  -4   9  -8   -0.90   12.60
  -2 -10   8  154.08   19.90
   2  10  -8  162.28   24.40
   2  10  -8  158.98   18.80
  -1 -10   8   14.80   12.20
   1  10  -8  -15.20    9.30
   0 -10   8  151.38   24.30
   0 -10   8   85.69   18.10
   0  10  -8   84.89   17.80
   0  10  -8   65.39   15.30
   1 -10   8  -15.40   12.20
   1 -10   8   -2.40   19.30
  -1  10  -8   -8.20   10.70
  -1  10  -8   -4.60   13.00
   2 -10   8  189.98   26.20
   2 -10   8  198.68   31.60
  -2  10  -8  175.28   25.00
  -2  10  -8  159.68   22.80
  -3   9   9    6.20   13.10
  -3   9   9   20.00   12.10
   3  -9  -9   18.80   13.50
   3  -9  -9   11.30   13.10
  -2   9   9   15.70   13.90
  -2   9   9   36.40   13.40
   2  -9  -9   23.30   13.40
   2  -9  -9    3.80   13.90
  -1   9   9   -2.90   10.10
  -1   9   9    8.80   12.70
   1  -9  -9  -12.90   10.40
   1  -9  -9    1.20   11.00
   0   9   9   16.90   10.80
   0   9   9    9.70   10.00
   0  -9  -9  -15.90   10.20
   0  -9  -9    8.90   11.50
   1   9   9    7.40   10.50
   1   9   9    7.40    9.90
  -1  -9  -9    3.20   11.40
  -1  -9  -9   -0.80   10.70
   2   9   9   16.30   10.20
   2   9   9   23.30    9.90
  -2  -9  -9   35.30   12.30
  -2  -9  -9   12.80   11.90
   3   9   9   -0.60    9.30
   3   9   9    0.20    7.70
  -3  -9  -9    2.60    9.10
  -3  -9  -9   11.80   10.80
  -5   8   9   19.40   19.80
  -4   8   9   -7.70   12.30
  -4   8   9   13.40   12.30
   4  -8  -9   -6.40   12.70
   4  -8  -9    5.80   12.70
  -3   8   9    6.20   12.60
  -3   8   9    1.60   12.00
   3  -8  -9   15.80   14.40
   3  -8  -9    1.50   11.60
  -2   8   9    8.70   13.70
  -2   8   9   -6.10   10.70
   2  -8  -9   -4.80   12.00
   2  -8  -9    6.40   12.20
  -1   8   9   17.70   11.40
  -1   8   9   25.00   13.50
   1  -8  -9   21.60   12.50
   1  -8  -9   47.00   15.20
   0   8   9    2.50   10.30
   0   8   9   -1.40    9.50
   0  -8  -9   15.00   11.10
   0  -8  -9   13.50   11.60
   1   8   9   20.30   10.90
  -1  -8  -9   11.90   10.80
  -1  -8  -9   29.70   11.80
   2   8   9    6.60    9.30
   2   8   9    2.70    9.20
  -2  -8  -9  -11.50    8.80
  -2  -8  -9   -4.80   10.10
   3   8   9   19.10    9.80
  -3  -8  -9    8.00   16.80
  -3  -8  -9   10.10   10.10
   4   8   9   -7.00    7.60
   4   8   9   -4.60    8.50
  -4  -8  -9    0.60    9.00
   5   8   9    8.40    7.20
  -5  -8  -9    4.50    7.30
  -5  -8  -9    9.60    7.30
  -6   7   9   10.30   12.00
  -6   7   9   18.20   12.90
   6  -7  -9    9.80   14.00
   6  -7  -9  -19.80   11.70
  -5   7   9    7.10   13.20
   5  -7  -9   11.80   15.70
   5  -7  -9    5.20   14.00
  -4   7   9   -5.00   11.00
  -4   7   9   11.50   12.70
   4  -7  -9   -2.30   11.70
   4  -7  -9   10.80   13.20
  -3   7   9  -10.50   11.20
  -3   7   9   13.60   11.90
   3  -7  -9  -21.10   10.50
   3  -7  -9   -1.20   12.20
  -2   7   9  -19.00    9.20
  -2   7   9    7.80   11.40
   2  -7  -9    7.20   13.10
   2  -7  -9   -5.40   10.60
  -1   7   9    1.10   10.80
  -1   7   9  -13.00    9.70
   1  -7  -9   12.20   16.10
   1  -7  -9    1.00   11.90
   0   7   9   38.30   12.90
   0   7   9   72.59   14.20
   0  -7  -9   43.80   13.10
   0  -7  -9   63.09   14.50
   1   7   9   11.50    9.80
  -1  -7  -9   16.50   10.90
  -1  -7  -9   -0.40    9.80
   2   7   9    5.30    8.50
   2   7   9   -0.40    7.50
  -2  -7  -9  -13.10    8.60
  -2  -7  -9   -0.50    9.50
   3   7   9    3.30    8.20
   3   7   9    9.00    9.00
  -3  -7  -9    7.60    8.90
  -3  -7  -9   11.10   10.10
   4   7   9    2.60    7.50
   4   7   9    3.50    8.00
  -4  -7  -9    5.90    8.00
  -4  -7  -9    6.00    8.70
   5   7   9   19.20    8.00
  -5  -7  -9    5.70    7.80
  -5  -7  -9   -4.20    7.80
   6   7   9   13.20    6.70
   6   7   9   -5.50    6.50
  -6  -7  -9   -4.50    6.20
  -6  -7  -9    0.40   11.70
  -7   6   9   40.70   15.30
  -7   6   9    8.60   13.00
   7  -6  -9   26.60   15.70
   7  -6  -9   45.80   17.80
  -6   6   9   -3.50   12.60
  -6   6   9  -11.20   12.20
   6  -6  -9    6.90   13.10
   6  -6  -9    5.20   15.30
  -5   6   9    5.80   12.40
  -5   6   9   10.80   11.90
   5  -6  -9  -12.40   11.60
   5  -6  -9    2.60   13.40
  -4   6   9   12.40   12.30
  -4   6   9  -10.70   10.20
   4  -6  -9   -2.50   11.30
   4  -6  -9    8.50   13.20
  -3   6   9  -28.90    8.90
  -3   6   9    0.10   10.40
   3  -6  -9    7.40   11.70
   3  -6  -9    0.60   11.30
  -2   6   9    1.00   10.90
  -2   6   9    0.20   10.40
   2  -6  -9   -1.00   11.50
   2  -6  -9   15.10   12.40
  -1   6   9   16.00   13.10
  -1   6   9   17.40   12.40
   1  -6  -9   27.00   12.30
   1  -6  -9   54.39   14.10
   0   6   9    2.10    9.40
   0   6   9   -8.70    9.40
   0  -6  -9    9.00   10.00
   0  -6  -9    1.40    9.60
   1   6   9   13.50   10.70
  -1  -6  -9   42.30   11.30
  -1  -6  -9   57.39   13.00
  -2  -6  -9   22.90   10.70
  -2  -6  -9   11.50    8.80
   3   6   9    4.60    8.40
   3   6   9    4.20    6.90
  -3  -6  -9   -1.50    8.60
  -3  -6  -9  -15.80    8.40
   4   6   9   -9.30    7.30
   4   6   9    8.70    8.90
  -4  -6  -9   14.20    9.50
  -4  -6  -9   -9.80    7.90
   5   6   9    5.60    7.20
  -5  -6  -9   -2.20    7.80
  -5  -6  -9   15.80    8.60
   6   6   9    5.20    7.40
  -6  -6  -9   -4.50    7.40
  -6  -6  -9  -13.50    6.80
   7   6   9   40.50    8.30
   7   6   9   19.50    7.60
  -7  -6  -9   22.10    8.30
  -7  -6  -9   15.40   12.70
  -8   5   9   -6.00   12.20
  -8   5   9  -16.10   11.90
   8  -5  -9    9.90   14.40
   8  -5  -9   -3.60   13.90
  -7   5   9   17.10   14.00
  -7   5   9   14.90   12.80
   7  -5  -9   10.40   13.80
   7  -5  -9    8.00   14.50
  -6   5   9    1.90   12.00
  -6   5   9   -5.50   11.60
   6  -5  -9    6.10   13.90
   6  -5  -9   15.10   13.90
  -5   5   9    2.90   12.40
  -5   5   9   16.90   15.50
   5  -5  -9   -7.10   13.30
   5  -5  -9    0.00   12.70
  -4   5   9   16.00   12.60
   4  -5  -9   16.60   14.20
   4  -5  -9   35.30   14.20
  -3   5   9   -2.20   11.60
   3  -5  -9  -14.90   10.50
   3  -5  -9   -3.40   11.70
  -2   5   9  200.58   22.60
   2  -5  -9  193.48   22.60
   2  -5  -9  186.08   22.90
  -1   5   9    8.30   11.10
   1  -5  -9    6.30   10.80
   1  -5  -9   -3.50    9.90
   0   5   9   66.69   13.00
   0   5   9   54.39   13.10
   0  -5  -9   41.60   12.40
   0  -5  -9   60.69   13.90
   1   5   9    6.70    9.40
   1   5   9   -7.20   10.30
  -1  -5  -9    4.90   10.60
  -1  -5  -9    8.20    9.60
   2   5   9  204.48   19.90
  -2  -5  -9  203.98   21.80
  -2  -5  -9  254.07   22.50
   3   5   9   -3.70    9.50
  -3  -5  -9   -5.00    9.10
  -3  -5  -9   -8.40    8.90
   4   5   9    9.50    8.80
  -4  -5  -9   25.10    9.80
  -4  -5  -9   27.20   10.20
   5   5   9    7.70    8.90
  -5  -5  -9   -8.90    8.00
  -5  -5  -9   12.00    8.80
   6   5   9   17.40    8.60
   6   5   9   11.10    9.30
  -6  -5  -9    7.80    7.80
  -6  -5  -9    9.80    8.30
   7   5   9   11.10    8.00
   7   5   9   -4.70    7.50
  -7  -5  -9    6.60    7.90
  -7  -5  -9   -7.90    7.30
   8   5   9   -1.50    7.60
   8   5   9    9.60    7.00
  -8  -5  -9    9.80    7.70
  -8  -5  -9   -3.70    7.10
  -8   4   9   20.10   13.10
  -8   4   9    6.10   13.40
   8  -4  -9   16.40   13.70
   8  -4  -9  -11.10   14.00
  -7   4   9   14.50   12.70
  -7   4   9   30.10   14.10
   7  -4  -9    4.60   14.40
   7  -4  -9   28.20   14.60
  -6   4   9    2.90   11.90
  -6   4   9   -0.60   11.40
   6  -4  -9    9.20   13.50
   6  -4  -9   19.40   14.00
  -5   4   9    7.20   11.40
  -5   4   9    6.20   11.80
   5  -4  -9  -11.60   11.30
   5  -4  -9   -8.60   11.90
  -4   4   9   -4.80   11.00
  -4   4   9   -1.90    8.80
   4  -4  -9  -15.10   11.00
   4  -4  -9    6.70    9.80
  -3   4   9    7.60   11.00
  -3   4   9   12.50   11.30
   3  -4  -9   22.00   12.40
   3  -4  -9   -0.70   10.90
  -2   4   9    1.60   11.10
  -2   4   9   -0.20    9.60
   2  -4  -9   10.50   11.50
   2  -4  -9   -8.00   10.10
  -1   4   9   44.60   13.20
  -1   4   9   43.10   11.90
   1  -4  -9   21.50   11.90
   1  -4  -9   44.30   12.70
   0   4   9   21.70   19.10
   0   4   9    4.70    9.70
   0  -4  -9   13.00    9.80
   0  -4  -9   -3.50    8.70
   1   4   9   41.70   12.70
   1   4   9   49.80   12.80
  -1  -4  -9   32.20   11.20
  -1  -4  -9   44.40   14.30
   2   4   9   14.00   10.50
  -2  -4  -9    7.90    9.20
  -2  -4  -9   -7.50    7.80
  -3  -4  -9   -1.00    8.20
  -3  -4  -9   17.10    8.90
   4   4   9  -12.40    7.90
  -4  -4  -9  -12.30    7.90
  -4  -4  -9   -2.20    7.70
   5   4   9    2.40    8.50
  -5  -4  -9   11.60    8.90
  -5  -4  -9   -2.80    8.50
   6   4   9    1.50    8.90
   6   4   9  -14.30    7.80
  -6  -4  -9    6.20    9.20
  -6  -4  -9    4.70    8.60
   7   4   9   19.30    9.60
   7   4   9   35.50   10.90
  -7  -4  -9   33.40    9.80
  -7  -4  -9   11.90    9.50
   8   4   9    9.60    8.80
   8   4   9  -10.20   14.90
  -8  -4  -9   -2.20    8.10
  -8  -4  -9   -8.70    7.70
  -8   3   9    7.10   12.10
  -8   3   9    2.40   13.90
   8  -3  -9   10.20   14.20
   8  -3  -9   -1.40   13.30
  -7   3   9  -10.00   10.90
  -7   3   9   15.80   12.30
   7  -3  -9   -8.00   14.90
   7  -3  -9    2.70   12.50
  -6   3   9   -0.50   11.70
  -6   3   9    5.00   12.20
   6  -3  -9   31.00   14.40
   6  -3  -9   14.40   14.30
  -5   3   9    6.70   12.20
  -5   3   9   13.80    9.80
   5  -3  -9   26.70   14.20
   5  -3  -9   15.20   13.80
  -4   3   9  -15.40    9.90
  -4   3   9    6.00   11.00
   4  -3  -9    6.80   12.90
   4  -3  -9   10.20   11.80
  -3   3   9   70.29   15.10
  -3   3   9   67.89   13.70
   3  -3  -9   65.79   14.80
   3  -3  -9   77.49   15.10
  -2   3   9   42.70   12.10
  -2   3   9   28.80   12.50
   2  -3  -9   11.40   11.60
   2  -3  -9   30.70   12.60
  -1   3   9   64.29   14.00
  -1   3   9   57.59   12.70
   1  -3  -9   40.40   12.00
   1  -3  -9   64.99   13.50
   0   3   9  122.79   16.30
   0   3   9  134.99   17.10
   0  -3  -9   99.59   15.60
   0  -3  -9  114.69   16.70
   1   3   9   56.59   13.30
   1   3   9   79.69   13.40
  -1  -3  -9   75.09   13.10
  -1  -3  -9   46.90   11.90
   2   3   9   25.80   11.50
   2   3   9   18.40   10.10
  -2  -3  -9   35.70   12.20
  -2  -3  -9   36.60   11.00
   3   3   9   73.69   13.90
   3   3   9   86.49   15.90
  -3  -3  -9   98.39   13.90
  -3  -3  -9   89.59   15.50
  -4  -3  -9    1.40    9.20
  -4  -3  -9   -6.00    8.50
   5   3   9   23.30   10.70
  -5  -3  -9   21.90   10.40
  -5  -3  -9   31.50   11.10
   6   3   9   17.60   10.30
   6   3   9   30.40   10.20
  -6  -3  -9   30.60   10.00
  -6  -3  -9   24.60   10.20
   7   3   9   -7.70    8.80
   7   3   9    3.70   10.20
  -7  -3  -9   -7.50    8.30
  -7  -3  -9   -7.00    8.30
   8   3   9   -5.20   17.40
  -8  -3  -9   19.60   16.20
  -9   2   9  -11.00   10.40
  -9   2   9    4.30   14.10
   9  -2  -9   12.00   14.70
   9  -2  -9   23.30   15.30
  -8   2   9   26.50   13.00
  -8   2   9   14.80   13.40
   8  -2  -9   44.10   16.80
   8  -2  -9   15.90   13.50
  -7   2   9   44.20   15.10
  -7   2   9   30.60   12.90
   7  -2  -9   69.99   17.40
   7  -2  -9   67.69   16.20
  -6   2   9   41.00   14.50
  -6   2   9   45.70   14.00
   6  -2  -9   76.99   16.90
   6  -2  -9   41.90   15.40
  -5   2   9   14.90   11.80
  -5   2   9   24.60   15.00
   5  -2  -9   15.60   12.50
   5  -2  -9   -1.40   12.20
  -4   2   9   44.20   13.30
  -4   2   9   20.30   11.60
   4  -2  -9   58.39   14.40
   4  -2  -9   24.30   11.30
  -3   2   9   17.50   11.50
  -3   2   9   -1.10   10.20
   3  -2  -9    5.60   11.10
   3  -2  -9   19.40   11.80
  -2   2   9  192.48   21.50
  -2   2   9  225.78   23.20
   2  -2  -9  200.28   22.60
   2  -2  -9  209.48   22.10
  -1   2   9  183.58   20.90
  -1   2   9  178.28   20.60
   1  -2  -9  230.88   21.70
   1  -2  -9  184.38   21.00
   0   2   9   -9.20    9.20
   0   2   9   24.90   10.30
   0  -2  -9    0.30    9.50
   0  -2  -9   17.70   10.10
   1   2   9  218.88   20.60
   1   2   9  209.88   20.20
  -1  -2  -9  168.88   19.60
  -1  -2  -9  175.48   19.30
   2   2   9  239.18   21.70
   2   2   9  211.38   21.10
  -2  -2  -9  215.78   20.80
  -2  -2  -9  238.08   22.50
   3   2   9   12.80   10.00
   3   2   9   15.50    9.90
  -3  -2  -9   14.60    9.30
  -3  -2  -9   15.10    9.30
   4   2   9   42.50   17.70
   4   2   9   30.90   11.90
  -4  -2  -9   55.29   11.20
  -4  -2  -9   24.70   10.90
   5   2   9   22.40    9.90
  -5  -2  -9   33.20   10.20
  -5  -2  -9   24.60    9.50
  -6  -2  -9   27.40   11.10
  -6  -2  -9   40.10   11.30
   7   2   9   65.09   13.60
   7   2   9   72.49   14.10
  -7  -2  -9   50.59   12.20
  -7  -2  -9   16.80   10.20
   8   2   9   19.50   12.90
   8   2   9    5.80   11.70
  -8  -2  -9   41.90   11.80
   9   2   9    7.00   11.80
   9   2   9   -7.20   11.30
  -9  -2  -9   13.30   11.10
  -9  -2  -9    6.40   10.20
  -9   1   9   16.80   13.00
  -9   1   9   -7.00   11.60
   9  -1  -9   -6.60   12.70
   9  -1  -9   19.30   14.10
  -8   1   9    9.10   12.50
  -8   1   9  -20.90    9.90
   8  -1  -9  -15.90   10.90
   8  -1  -9   -0.30   11.00
  -7   1   9    0.60   10.50
  -7   1   9   23.70   14.40
   7  -1  -9   -7.70   11.90
   7  -1  -9   15.90   12.60
  -6   1   9    4.80   11.70
  -6   1   9   22.80   11.80
   6  -1  -9   13.10   12.30
   6  -1  -9   18.20   12.80
  -5   1   9   44.50   13.00
  -5   1   9   52.19   24.00
   5  -1  -9   19.00   12.90
   5  -1  -9   64.29   15.30
  -4   1   9   23.20   11.70
  -4   1   9   51.79   14.50
   4  -1  -9   42.80   13.50
   4  -1  -9   32.80   13.30
  -3   1   9  170.38   20.20
  -3   1   9  206.48   21.20
   3  -1  -9  150.78   19.80
   3  -1  -9  171.78   18.80
  -2   1   9   42.80   11.90
  -2   1   9   44.90   12.40
   2  -1  -9   24.00   10.60
   2  -1  -9   28.10   11.50
  -1   1   9   31.60   11.20
  -1   1   9   24.40   11.30
   1  -1  -9   18.80   10.20
   1  -1  -9   22.30   11.10
   0   1   9   33.50    9.40
   0   1   9   16.70    8.10
   0  -1  -9   29.10   10.80
   0  -1  -9    8.70    7.80
   1   1   9   41.70   11.70
   1   1   9   21.80    9.70
  -1  -1  -9   40.50   11.00
  -1  -1  -9   21.20   10.00
   2   1   9   40.60   11.50
   2   1   9   28.70   10.80
  -2  -1  -9   15.80    9.50
  -2  -1  -9   53.99   11.80
   3   1   9  138.99   18.00
   3   1   9  157.38   18.90
  -3  -1  -9  179.98   18.90
  -3  -1  -9  177.68   18.80
   4   1   9   44.20   13.90
  -4  -1  -9   29.70   10.80
   5   1   9   38.60   12.40
   5   1   9   49.90   13.20
  -5  -1  -9   42.20   12.40
  -5  -1  -9   31.40   11.90
   6   1   9   36.90   13.20
  -6  -1  -9   15.10   10.80
  -6  -1  -9   16.60    9.50
   7   1   9   42.50   13.20
   7   1   9    1.60    9.60
  -7  -1  -9    0.50    9.80
  -7  -1  -9    6.10   10.80
   8   1   9   -1.20   11.30
  -8  -1  -9   16.40   10.40
  -8  -1  -9  -12.50    8.80
   9   1   9  -10.90   11.70
   9   1   9    7.30   11.70
  -9  -1  -9   12.60   11.00
  -9  -1  -9    0.70   10.60
  -9   0   9   -6.00   12.20
  -9   0   9    2.30   10.60
   9   0  -9  -10.40   11.40
   9   0  -9   -6.20   10.60
  -8   0   9   18.30   11.90
  -8   0   9   -2.50   10.10
   8   0  -9  -16.00   10.30
  -7   0   9    9.00   11.00
  -7   0   9    8.70   10.50
   7   0  -9   25.50   13.80
   7   0  -9   -0.70   11.40
  -6   0   9   25.70   12.60
  -6   0   9    1.30    9.80
   6   0  -9    7.90   11.20
   6   0  -9    5.90   11.70
  -5   0   9    2.30    9.90
  -5   0   9   10.00   10.80
   5   0  -9    3.50   10.90
   5   0  -9    7.70   17.50
  -4   0   9  187.58   20.50
  -4   0   9  134.89   18.50
   4   0  -9  144.19   19.10
   4   0  -9  146.19   19.50
  -3   0   9   24.50   11.10
  -3   0   9   11.80   10.60
   3   0  -9    9.40   10.20
   3   0  -9    0.00    9.90
  -2   0   9   60.79   13.50
  -2   0   9   79.09   12.50
   2   0  -9   67.49   13.60
   2   0  -9   69.59   14.10
  -1   0   9  -14.90    8.00
  -1   0   9    5.10    7.30
   1   0  -9   14.00   10.00
   1   0  -9   14.20    8.40
   0   0   9   13.80    9.90
   0   0   9   -1.80    7.40
   0   0  -9    4.40    8.90
   0   0  -9   10.10    7.90
   1   0   9    1.90    9.20
   1   0   9    0.20    9.20
  -1   0  -9    4.40    9.00
  -1   0  -9    3.80    8.90
   2   0   9   47.10   12.60
   2   0   9   82.09   14.40
  -2   0  -9   71.29   12.70
  -2   0  -9   71.09   13.50
   3   0   9   12.50   10.00
   3   0   9   -2.40   10.10
  -3   0  -9   12.70    9.10
  -3   0  -9   -4.80    8.90
   4   0   9  159.28   25.00
  -4   0  -9  177.38   19.50
  -4   0  -9  153.98   18.70
   5   0   9   15.50   11.90
   5   0   9   -9.60   12.30
  -5   0  -9    3.90    9.30
  -5   0  -9   10.00    9.40
   6   0   9   10.30   11.80
   6   0   9   13.50   12.50
  -6   0  -9   11.20   10.70
  -6   0  -9   18.80   10.90
   7   0   9    1.00   12.40
   7   0   9   31.30   12.90
  -7   0  -9   -4.60   10.00
  -7   0  -9   12.60   10.80
   8   0   9    6.80   12.80
   8   0   9  -25.80   11.00
  -8   0  -9    7.70   10.60
  -8   0  -9   -5.20   10.00
   9   0   9    5.80   12.60
   9   0   9   -0.60   12.30
  -9   0  -9    3.20   10.60
  -9   0  -9  -20.90   10.00
  -9  -1   9    4.10   11.70
  -9  -1   9    5.30   11.10
   9   1  -9   -0.60   10.90
   9   1  -9   -3.40    9.60
  -8  -1   9   23.70   11.90
  -8  -1   9  -27.50    7.80
   8   1  -9   -5.80   11.10
   8   1  -9    5.00   11.30
  -7  -1   9   16.90   12.50
  -7  -1   9   -5.70    9.60
   7   1  -9   11.50   11.50
   7   1  -9   17.80   11.10
  -6  -1   9   30.00   12.50
  -6  -1   9   10.30   11.30
   6   1  -9   17.20   11.50
   6   1  -9   26.70   12.50
  -5  -1   9   49.60   12.70
  -5  -1   9   51.19   13.40
   5   1  -9   35.80   13.00
   5   1  -9   48.80   21.90
  -4  -1   9   32.30   21.60
  -4  -1   9   36.80   12.10
   4   1  -9   36.30   12.40
   4   1  -9   27.40   11.90
  -3  -1   9  174.38   19.90
  -3  -1   9  164.38   19.80
   3   1  -9  190.58   21.00
   3   1  -9  181.08   20.10
  -2  -1   9   29.70   11.20
  -2  -1   9   32.60   11.20
   2   1  -9   10.20   10.00
   2   1  -9   39.90   11.50
  -1  -1   9   25.50    9.80
  -1  -1   9   23.80    9.40
   1   1  -9    8.60   10.00
   1   1  -9   26.50   11.00
   0  -1   9   20.10   10.60
   0  -1   9   29.30    9.40
   0   1  -9   13.60    9.80
   0   1  -9   31.40   10.40
   1  -1   9   23.30   11.20
   1  -1   9   19.50   11.50
  -1   1  -9   23.40   11.10
  -1   1  -9   16.10   10.40
   2  -1   9   11.90   11.10
   2  -1   9   19.40   10.60
  -2   1  -9   20.30   10.30
  -2   1  -9   30.70   10.30
   3  -1   9  155.78   19.70
  -3   1  -9  162.58   19.50
  -3   1  -9  188.68   19.80
   4  -1   9   38.90   13.90
   4  -1   9   65.39   15.00
  -4   1  -9   63.79   13.30
  -4   1  -9   30.40   12.00
   5  -1   9   40.60   15.10
   5  -1   9   32.20   13.70
  -5   1  -9   30.50   12.00
  -5   1  -9   38.10   12.90
   6  -1   9   12.20   12.40
   6  -1   9   34.80   15.30
  -6   1  -9    5.90   10.50
  -6   1  -9   -1.00   10.20
   7  -1   9   13.40   13.20
   7  -1   9   17.20   13.60
  -7   1  -9   41.70   21.30
  -7   1  -9    7.30   10.80
   8  -1   9   -1.10   11.80
   8  -1   9   -9.60   12.20
  -8   1  -9  -19.40   10.30
  -8   1  -9   13.40   11.10
   9  -1   9   -3.90   11.90
   9  -1   9   -8.20   15.00
  -9   1  -9    0.80   10.30
  -9   1  -9    5.20   12.70
  -9  -2   9   11.00   11.40
  -9  -2   9    1.70   11.60
   9   2  -9   22.00   12.60
  -8  -2   9   21.80   11.60
   8   2  -9   41.30   16.10
   8   2  -9   28.80   11.20
  -7  -2   9   53.79   14.70
  -7  -2   9   26.00   11.10
   7   2  -9   59.39   14.00
   7   2  -9   38.90   12.10
  -6  -2   9   34.80   12.40
  -6  -2   9   49.20   14.40
   6   2  -9   70.39   23.50
   6   2  -9   74.09   14.30
  -5  -2   9   54.69   13.40
   5   2  -9   14.60   10.60
   5   2  -9   19.70   11.90
  -4  -2   9    3.80    9.70
  -4  -2   9   27.30   14.90
   4   2  -9   27.50   14.00
   4   2  -9   39.90   12.40
  -3  -2   9   50.39   12.30
  -3  -2   9   15.30   11.70
   3   2  -9   31.30   11.20
   3   2  -9   47.90   22.10
  -2  -2   9  221.38   22.00
  -2  -2   9  209.08   21.60
   2   2  -9  217.58   21.70
   2   2  -9  232.48   21.50
  -1  -2   9  219.48   21.20
  -1  -2   9  209.48   21.20
   1   2  -9  195.98   20.50
   1   2  -9  183.88   20.40
   0  -2   9    8.90   10.50
   0  -2   9    5.80    8.10
   0   2  -9    8.80   10.20
   0   2  -9   -2.60    8.60
   1  -2   9  167.38   20.30
   1  -2   9  238.98   20.80
  -1   2  -9  205.28   21.10
  -1   2  -9  168.08   18.20
   2  -2   9  164.48   20.30
  -2   2  -9  212.78   21.20
  -2   2  -9  182.98   20.30
   3  -2   9   25.90   12.80
   3  -2   9   21.90   12.30
  -3   2  -9   37.60   12.10
  -3   2  -9   13.50   10.40
   4  -2   9   32.40   14.00
   4  -2   9   17.10   13.20
  -4   2  -9    9.30   10.70
  -4   2  -9   34.50   12.40
   5  -2   9    6.10   13.90
   5  -2   9    1.10   12.40
  -5   2  -9   23.90   11.30
  -5   2  -9   20.10   11.40
   6  -2   9   71.69   16.80
   6  -2   9   76.09   17.30
  -6   2  -9   48.60   14.40
  -6   2  -9   52.39   14.10
   7  -2   9   75.79   17.70
   7  -2   9   36.60   15.60
  -7   2  -9   38.70   13.40
  -7   2  -9   34.90   13.60
   8  -2   9   23.90   15.40
   8  -2   9   29.00   15.80
  -8   2  -9    5.00   12.00
  -8   2  -9   25.70   13.30
   9  -2   9   -1.80   13.90
   9  -2   9   -8.00   13.80
  -9   2  -9    6.10   12.90
  -9   2  -9    2.10   12.00
  -8  -3   9   13.60   11.00
  -8  -3   9   24.00   11.30
   8   3  -9    0.10    8.80
  -7  -3   9   -1.30   10.70
  -7  -3   9   -9.20    9.10
   7   3  -9    4.90    9.80
  -6  -3   9   32.80   11.20
  -6  -3   9   15.70   11.10
   6   3  -9   25.60   10.50
  -5  -3   9   35.90   12.00
  -5  -3   9   28.80   10.80
   5   3  -9   42.90   13.30
  -4  -3   9    1.30    9.20
  -4  -3   9   32.80   12.20
   4   3  -9   17.80   10.00
   4   3  -9    0.60    9.60
  -3  -3   9   51.79   12.60
   3   3  -9   86.19   14.60
   3   3  -9   85.29   14.40
  -2  -3   9   14.70   10.70
  -2  -3   9   28.90   11.70
   2   3  -9   26.60   20.00
   2   3  -9   26.00   10.50
  -1  -3   9   48.30   12.60
  -1  -3   9   56.69   12.70
   1   3  -9   47.20   12.80
   1   3  -9   65.89   13.00
   0  -3   9   96.79   15.90
   0  -3   9   85.09   15.60
   0   3  -9  116.39   15.90
   0   3  -9  100.89   15.40
   1  -3   9   48.00   13.60
  -1   3  -9   55.19   13.20
  -1   3  -9   52.19   11.20
   2  -3   9   22.60   12.90
   2  -3   9   41.70   13.40
  -2   3  -9   38.10   12.50
  -2   3  -9   25.80   12.30
   3  -3   9   62.49   15.50
   3  -3   9   80.49   16.90
  -3   3  -9   76.09   15.10
  -3   3  -9   96.49   15.60
   4  -3   9    1.70   12.00
   4  -3   9    8.90   13.00
  -4   3  -9    2.40   10.50
  -4   3  -9    2.80   10.40
   5  -3   9   43.40   15.70
   5  -3   9   31.00   16.70
  -5   3  -9   19.70   12.70
  -5   3  -9    1.80   11.40
   6  -3   9   30.60   15.20
   6  -3   9   12.70   13.90
  -6   3  -9   12.60   12.00
  -6   3  -9   15.00   12.10
   7  -3   9   -5.20   12.70
   7  -3   9    6.80   14.80
  -7   3  -9    1.90   11.60
  -7   3  -9    7.50   12.80
   8  -3   9    9.60   15.20
   8  -3   9   25.80   16.50
  -8   3  -9   13.50   11.90
  -8   3  -9    4.40   12.40
  -8  -4   9    6.40   10.00
  -8  -4   9  -20.20    9.20
   8   4  -9   11.50   10.40
   8   4  -9   -0.50    9.20
  -7  -4   9   13.00   10.60
  -7  -4   9    8.10   10.70
   7   4  -9   23.60   10.50
   7   4  -9   27.60   11.20
  -6  -4   9    3.00    9.60
  -6  -4   9   -6.50    8.80
   6   4  -9   13.20    8.70
   6   4  -9    2.30    9.30
  -5  -4   9   -6.70    9.40
  -5  -4   9   13.20   10.30
  -4  -4   9    0.60    8.70
  -4  -4   9   -7.90    8.20
   4   4  -9  -10.40    9.40
  -3  -4   9   28.70   11.00
  -3  -4   9   25.80   11.90
   3   4  -9   13.30   10.10
   3   4  -9   28.00   11.10
  -2  -4   9    5.60   10.00
  -2  -4   9   -7.00   19.30
   2   4  -9   -0.80    9.60
   2   4  -9    1.30    9.20
  -1  -4   9   53.09   12.70
   1   4  -9   37.80   12.20
   1   4  -9   34.10   11.90
   0  -4   9    4.20   10.40
   0   4  -9    1.60    9.80
   0   4  -9    6.90   10.60
   1  -4   9   64.99   14.70
   1  -4   9   37.60   13.40
  -1   4  -9   39.10   12.70
  -1   4  -9   30.90   12.30
   2  -4   9  -11.20   10.80
   2  -4   9  -14.40   10.60
  -2   4  -9   -1.80   10.10
  -2   4  -9    2.20    9.90
   3  -4   9   -0.80   12.90
   3  -4   9   -3.00   11.70
  -3   4  -9   17.10   10.10
  -3   4  -9    0.20   10.70
   4  -4   9   15.50   14.40
   4  -4   9   23.40   14.40
  -4   4  -9   -6.60   11.10
  -4   4  -9   14.10   11.40
   5  -4   9   16.30   13.80
   5  -4   9   14.90   15.80
  -5   4  -9   -0.70   11.70
  -5   4  -9    3.70   10.80
   6  -4   9    3.40   14.30
   6  -4   9  -18.90   12.20
  -6   4  -9   -2.90   12.10
  -6   4  -9   -0.70   10.20
   7  -4   9   16.20   14.70
   7  -4   9   76.49   18.30
  -7   4  -9   10.50   12.50
  -7   4  -9   25.80   13.20
   8  -4   9   22.80   19.80
   8  -4   9   -5.40   16.10
  -8   4  -9    4.80   12.80
  -8  -5   9   -1.80    9.60
  -8  -5   9   -7.50    9.20
   8   5  -9   17.70    9.60
   8   5  -9    6.60    8.90
  -7  -5   9   -0.80   14.50
  -7  -5   9   11.90   15.50
   7   5  -9   -1.20    8.80
  -6  -5   9   16.00   10.60
  -6  -5   9   12.30   10.30
   6   5  -9    9.40    9.10
   6   5  -9    9.90    9.70
  -5  -5   9   -8.20    9.00
  -5  -5   9    5.40   10.00
   5   5  -9    1.00    9.40
   5   5  -9    2.30    7.30
  -4  -5   9   -1.10    9.50
  -4  -5   9   27.90   11.40
  -3  -5   9    0.80    8.90
  -3  -5   9   -5.20    8.60
   3   5  -9  -10.90    9.10
  -2  -5   9  213.78   22.10
   2   5  -9  226.68   22.00
   2   5  -9  195.58   21.10
  -1  -5   9   10.50   11.00
   1   5  -9   -2.50    9.60
   1   5  -9    3.00   12.50
   0  -5   9   29.40   12.60
   0  -5   9   33.70   14.10
   0   5  -9   54.69   13.40
   1  -5   9   -3.40   11.80
   1  -5   9   10.30   20.50
  -1   5  -9  -11.20    9.70
  -1   5  -9   -0.30   10.20
   2  -5   9  229.98   25.40
   2  -5   9  239.08   25.90
  -2   5  -9  240.08   24.70
  -2   5  -9  181.18   21.50
   3  -5   9  -16.70   11.80
   3  -5   9   -8.10   12.40
  -3   5  -9  -15.40   10.80
  -3   5  -9    3.00   11.30
   4  -5   9    9.10   14.50
   4  -5   9   18.40   13.70
  -4   5  -9   16.10   12.70
  -4   5  -9   28.20   13.90
   5  -5   9   15.50   15.20
   5  -5   9   17.50   14.50
  -5   5  -9   -8.90   12.10
  -5   5  -9   -9.40   10.70
   6  -5   9   17.10   12.50
   6  -5   9  -16.50   13.20
  -6   5  -9   -6.70   10.90
  -6   5  -9   13.10   13.10
   7  -5   9   14.80   15.80
   7  -5   9    4.80   15.50
  -7   5  -9   40.50   15.50
  -7   5  -9    3.80   12.90
   8  -5   9   -6.90   21.80
  -8   5  -9   24.40   13.80
  -7  -6   9   22.10   10.40
  -7  -6   9   34.90   11.20
   7   6  -9   35.40   11.60
   7   6  -9    9.40    9.20
   6   6  -9  -15.10    8.10
   6   6  -9   -1.10   10.60
  -5  -6   9    2.10    9.70
   5   6  -9    5.80    9.30
   5   6  -9   -4.90    8.50
  -4  -6   9    2.90   10.50
   4   6  -9   -1.30    7.90
   4   6  -9    2.50    7.00
  -3  -6   9    2.40    9.90
   3   6  -9   25.80    9.90
  -2  -6   9  -10.10   10.10
  -2  -6   9    6.20   11.40
   2   6  -9   21.60   10.50
  -1  -6   9   49.99   13.10
  -1  -6   9   52.59   13.80
   1   6  -9   31.30   12.60
   1   6  -9   33.90   11.80
   0  -6   9    4.70   11.60
   0  -6   9    5.60   11.30
   0   6  -9    4.90   10.50
   0   6  -9   -0.80   10.00
   1  -6   9   26.30   14.40
   1  -6   9   53.29   15.60
  -1   6  -9   27.10   12.30
  -1   6  -9   31.00   12.70
   2  -6   9   -3.30   13.00
   2  -6   9   -6.40   12.60
  -2   6  -9   20.50   12.00
  -2   6  -9   18.00   12.80
   3  -6   9   10.70   12.80
   3  -6   9  -12.10   13.10
  -3   6  -9    5.80   12.10
  -3   6  -9    4.80   11.70
   4  -6   9   24.90   15.60
   4  -6   9   12.90   13.60
  -4   6  -9    5.90   13.10
  -4   6  -9   14.60   13.30
   5  -6   9   10.10   15.10
   5  -6   9  -10.50   14.10
  -5   6  -9   19.20   13.50
  -5   6  -9   -3.60   11.40
   6  -6   9  -11.50   13.00
   6  -6   9   17.90   16.40
  -6   6  -9   -8.10   12.50
  -6   6  -9    5.70   12.30
   7  -6   9    5.80   17.10
   7  -6   9   15.00   16.30
  -7   6  -9   24.70   15.00
  -7   6  -9   22.50   15.30
  -6  -7   9    7.00    9.80
  -6  -7   9  -10.40    8.40
   6   7  -9   -3.00    8.20
   6   7  -9   -7.40    8.70
  -5  -7   9    7.00   11.30
   5   7  -9   21.40   12.80
   5   7  -9    9.20    9.10
  -4  -7   9    1.50   10.10
  -4  -7   9    9.40    9.90
   4   7  -9   -4.30    8.20
   4   7  -9   -7.90    8.30
  -3  -7   9  -16.40    9.00
  -3  -7   9   -5.10   10.20
   3   7  -9    9.70    8.90
  -2  -7   9    1.80   10.80
  -2  -7   9   -7.10   10.60
   2   7  -9    2.40    8.70
   2   7  -9   -6.10    8.80
  -1  -7   9   15.80   11.80
  -1  -7   9   22.90   12.60
   1   7  -9   -9.10    9.00
   1   7  -9   14.00   11.30
   0  -7   9   55.99   15.00
   0  -7   9   24.90   20.00
   0   7  -9   32.90   12.30
   0   7  -9   69.09   15.10
   1  -7   9   15.00   13.40
   1  -7   9    8.60   12.60
  -1   7  -9    4.50   11.60
  -1   7  -9    8.80   11.90
   2  -7   9   -1.20   12.00
   2  -7   9    7.50   13.10
  -2   7  -9   -7.50   10.50
  -2   7  -9   22.90   12.30
   3  -7   9  -18.20   12.00
   3  -7   9    5.60   13.60
  -3   7  -9  -14.50   11.40
  -3   7  -9    9.50   11.90
   4  -7   9  -13.10   14.30
   4  -7   9  -36.70   11.60
  -4   7  -9   -6.50   11.60
  -4   7  -9   15.50   13.20
   5  -7   9    2.10   15.10
   5  -7   9   16.10   16.60
  -5   7  -9    4.40   13.10
  -5   7  -9   29.70   14.10
   6  -7   9    2.30   15.90
   6  -7   9    1.00   14.20
  -6   7  -9  -17.60   10.80
  -6   7  -9   -4.00   13.50
  -5  -8   9    7.40   10.30
  -5  -8   9   21.30   10.70
   5   8  -9   48.10   11.30
   5   8  -9   11.70   10.30
  -4  -8   9   -7.30   10.50
  -4  -8   9    5.90   10.80
   4   8  -9    6.40   10.40
   4   8  -9   -0.70    8.80
  -3  -8   9    5.90   11.10
   3   8  -9   20.20   20.20
   3   8  -9   17.00   10.40
  -2  -8   9   12.60   11.80
  -2  -8   9    5.90   11.60
   2   8  -9    2.50   10.90
  -1  -8   9   23.50   13.50
  -1  -8   9   11.50   12.10
   1   8  -9   17.60   13.10
   1   8  -9   26.50   12.10
   0  -8   9   10.10   13.10
   0  -8   9   18.50   14.60
   0   8  -9    6.50   11.40
   1  -8   9   41.30   14.60
   1  -8   9   49.20   17.10
  -1   8  -9   25.30   13.00
  -1   8  -9   33.50   13.90
   2  -8   9   13.00   13.40
   2  -8   9  -10.10   15.00
  -2   8  -9  -17.90   10.30
  -2   8  -9   11.90   12.70
   3  -8   9   -8.10   14.40
   3  -8   9   21.30   14.80
  -3   8  -9    8.20   13.60
  -3   8  -9   16.10   13.20
   4  -8   9   23.70   15.70
   4  -8   9   30.20   16.70
  -4   8  -9   16.90   13.10
  -4   8  -9   10.70   13.60
   5  -8   9   -6.00   15.60
   5  -8   9   30.50   16.90
  -5   8  -9   21.80   14.30
  -5   8  -9   -4.70   12.30
  -3  -9   9    8.40   11.60
  -3  -9   9   11.00   12.70
   3   9  -9   -3.90   10.10
   3   9  -9    2.80    9.80
  -2  -9   9    1.10   10.40
  -2  -9   9   21.50   11.80
   2   9  -9    1.70   10.70
   2   9  -9   27.30   12.80
  -1  -9   9   15.90   13.10
  -1  -9   9   10.40   13.70
   1   9  -9   -2.20   10.30
   1   9  -9  -19.00    9.80
   0  -9   9    6.90   13.70
   0  -9   9   11.60   13.00
   0   9  -9    2.90   11.30
   0   9  -9    6.40   11.40
   1  -9   9   -2.60   13.10
   1  -9   9    1.90   15.30
  -1   9  -9  -16.30   11.40
  -1   9  -9    7.10   12.40
   2  -9   9   29.80   17.70
   2  -9   9   50.39   14.60
  -2   9  -9    6.60   13.10
  -2   9  -9   34.70   15.00
   3  -9   9   -3.30   14.60
   3  -9   9   38.40   17.40
  -3   9  -9   13.20   14.30
  -3   9  -9  -14.20   11.60
  -2   9  10   -1.50   10.80
  -2   9  10    9.00   16.60
   2  -9 -10   30.70   13.70
  -1   9  10  168.78   23.90
   1  -9 -10  242.68   28.00
   1  -9 -10  265.07   30.40
   0   9  10    0.40   10.80
   0   9  10   -0.90   10.40
   0  -9 -10    4.50   11.90
   0  -9 -10  -26.00    9.60
   1   9  10  171.68   21.70
   1   9  10  157.98   20.90
  -1  -9 -10  203.18   28.40
  -1  -9 -10  204.98   24.10
   2   9  10   -0.60    8.90
   2   9  10   22.30   12.90
  -2  -9 -10  -10.10   11.70
  -4   8  10  224.78   28.50
  -4   8  10  174.68   25.30
   4  -8 -10  229.68   29.10
   4  -8 -10  260.47   31.40
  -3   8  10   41.20   15.70
   3  -8 -10   51.59   16.80
  -2   8  10  316.47   30.70
   2  -8 -10  301.17   30.80
  -1   8  10   -0.60   23.10
  -1   8  10   13.90   11.00
   1  -8 -10   20.80   13.10
   0   8  10  544.35   40.90
   0  -8 -10  667.53   44.30
   1   8  10    8.80   16.50
  -1  -8 -10   -4.70   10.90
   2   8  10  271.47   25.30
   2   8  10  248.98   34.10
  -2  -8 -10  339.37   27.80
  -2  -8 -10  316.57   28.80
   3   8  10   32.70   11.80
   3   8  10   63.49   12.70
  -3  -8 -10   35.50   19.00
  -3  -8 -10   26.70   10.80
   4   8  10  213.38   20.70
   4   8  10  184.98   20.60
  -4  -8 -10  198.28   21.60
  -4  -8 -10  258.37   22.30
  -5   7  10  270.47   30.80
  -5   7  10  308.37   31.40
   5  -7 -10  328.37   35.10
   5  -7 -10  266.77   32.00
  -4   7  10   -4.00   11.50
  -4   7  10   -3.70   12.70
   4  -7 -10    5.60   13.60
   4  -7 -10   -5.20   12.80
  -3   7  10  419.06   35.50
  -3   7  10  363.66   34.00
   3  -7 -10  436.16   37.70
   3  -7 -10  479.35   37.90
  -2   7  10   34.40   13.50
  -2   7  10    3.50   11.80
   2  -7 -10   21.70   12.90
   2  -7 -10    6.20   12.60
  -1   7  10  495.25   38.30
  -1   7  10  532.65   38.40
   1  -7 -10  510.95   40.50
   1  -7 -10  529.55   40.90
   0   7  10    7.60   12.40
   0   7  10   15.30   11.80
   0  -7 -10   22.20   11.70
   0  -7 -10  -10.90    9.30
   1   7  10  546.05   38.00
   1   7  10  549.15   38.10
  -1  -7 -10  535.55   37.80
  -1  -7 -10  475.75   37.00
   2   7  10   16.70   13.80
   2   7  10   33.50   11.90
  -2  -7 -10   29.30   11.60
  -2  -7 -10   24.70   12.00
   3   7  10  510.65   34.70
   3   7  10  465.35   33.70
  -3  -7 -10  450.15   34.20
  -3  -7 -10  536.55   35.30
   4   7  10   -1.60    9.00
  -4  -7 -10   11.60   11.40
   5   7  10  326.67   25.40
  -5  -7 -10  334.17   25.60
  -5  -7 -10  353.26   26.80
  -6   6  10  246.08   29.50
  -6   6  10  247.18   30.00
   6  -6 -10  221.38   30.60
   6  -6 -10  262.17   31.50
  -5   6  10  -15.00   11.80
  -5   6  10   15.50   12.80
   5  -6 -10  -13.10   12.90
   5  -6 -10   14.20   14.30
  -4   6  10  402.16   35.50
  -4   6  10  476.35   36.80
   4  -6 -10  473.35   38.90
   4  -6 -10  396.56   36.70
  -3   6  10   10.40   12.10
  -3   6  10   20.80   13.00
   3  -6 -10   25.40   13.60
   3  -6 -10    7.90   13.00
  -2   6  10  675.23   46.40
  -2   6  10  718.83   47.10
   2  -6 -10  667.73   47.40
   2  -6 -10  669.23   47.00
  -1   6  10   88.89   17.40
  -1   6  10   90.89   16.50
   1  -6 -10  108.59   18.10
   1  -6 -10   85.49   17.00
   0   6  10  393.06   31.20
   0   6  10  386.86   29.80
   0  -6 -10  338.77   30.10
   0  -6 -10  341.77   30.60
   1   6  10   62.69   14.40
   1   6  10   87.39   15.10
  -1  -6 -10   91.39   15.50
  -1  -6 -10   84.09   16.80
   2   6  10  673.63   49.80
  -2  -6 -10  725.93   46.60
  -2  -6 -10  836.22   48.40
   3   6  10   23.60   10.00
   3   6  10   17.00    9.90
  -3  -6 -10   27.70   10.60
  -3  -6 -10    5.70   10.20
   4   6  10  512.25   35.90
   4   6  10  538.65   35.60
  -4  -6 -10  523.85   36.10
  -4  -6 -10  547.35   36.60
   5   6  10   -4.50   14.10
  -5  -6 -10    4.60    8.40
  -5  -6 -10    5.50    8.70
   6   6  10  303.67   23.60
  -6  -6 -10  292.57   24.00
  -6  -6 -10  277.47   24.00
  -7   5  10  263.27   31.50
  -7   5  10  290.97   33.60
   7  -5 -10  318.67   34.20
   7  -5 -10  308.67   34.10
  -6   5  10   -1.30   11.80
  -6   5  10   53.89   15.40
   6  -5 -10   12.10   14.00
   6  -5 -10   12.40   14.70
  -5   5  10  569.94   44.50
  -5   5  10  652.73   45.90
   5  -5 -10  707.73   52.09
   5  -5 -10  582.24   46.50
  -4   5  10  174.68   23.50
  -4   5  10  197.68   23.80
   4  -5 -10  207.18   26.30
   4  -5 -10  220.78   26.90
  -3   5  10 1091.49   65.69
  -3   5  10 1089.19   65.19
   3  -5 -10 1089.59   65.89
   3  -5 -10 1019.40   65.99
  -2   5  10   24.80   13.40
  -2   5  10   40.70   13.80
   2  -5 -10   19.70   12.70
   2  -5 -10   25.70   13.40
  -1   5  10  727.03   48.20
  -1   5  10  810.62   48.60
   1  -5 -10  669.43   47.40
   1  -5 -10  705.03   47.80
   0   5  10    0.20    9.90
   0   5  10  -19.80    8.70
   0  -5 -10   -8.50   11.50
   0  -5 -10   -4.40   10.20
   1   5  10  858.61   52.09
   1   5  10  793.82   51.99
  -1  -5 -10  884.41   52.89
  -1  -5 -10  829.42   51.79
   2   5  10   34.60   12.30
  -2  -5 -10   10.90    9.90
  -2  -5 -10   33.00   11.40
  -3  -5 -10 1242.18   72.09
  -3  -5 -10 1309.67   72.29
   4   5  10  201.78   20.90
   4   5  10  186.68   19.60
  -4  -5 -10  186.08   20.50
  -4  -5 -10  205.28   21.10
   5   5  10  798.12   47.60
  -5  -5 -10  770.72   47.00
  -5  -5 -10  729.63   46.70
   6   5  10    7.80    9.90
   6   5  10   -7.70   11.70
  -6  -5 -10    0.80    8.70
  -6  -5 -10  -10.90    7.70
   7   5  10  360.86   27.10
   7   5  10  348.27   26.20
  -7  -5 -10  339.47   25.90
  -7  -5 -10  317.67   26.40
  -8   4  10  271.27   31.20
  -8   4  10  300.17   47.80
   8  -4 -10  310.27   33.90
  -7   4  10   12.70   14.30
   7  -4 -10  -16.50   13.80
  -6   4  10  421.86   39.00
  -6   4  10  466.75   37.20
   6  -4 -10  395.96   38.60
  -5   4  10   -4.90   12.10
  -5   4  10   16.70   12.60
   5  -4 -10   -9.30   14.40
   5  -4 -10   24.90   16.50
  -4   4  10  836.22   52.69
  -4   4  10  763.42   51.59
   4  -4 -10  874.71   54.09
   4  -4 -10  667.33   52.79
  -3   4  10   14.10   12.20
  -3   4  10  -11.90    8.30
   3  -4 -10   -4.60    8.40
   3  -4 -10   12.70   13.00
  -2   4  10  647.14   44.20
  -2   4  10  656.73   43.80
   2  -4 -10  622.84   43.80
  -1   4  10   19.30   12.40
  -1   4  10   11.80   13.10
   1  -4 -10   -2.40   10.30
   1  -4 -10   28.20   22.60
   0   4  10 1310.27   70.79
   0   4  10 1146.29   74.19
   0  -4 -10 1164.38   69.89
   0  -4 -10 1230.68   70.39
   1   4  10   10.00   10.40
   1   4  10   -1.90   10.00
  -1  -4 -10   -1.60    9.80
  -1  -4 -10   12.90   10.00
   2   4  10  772.52   46.50
   2   4  10  756.22   47.10
  -2  -4 -10  701.43   45.60
  -2  -4 -10  699.63   46.50
   3   4  10    1.40   10.30
  -3  -4 -10   12.80    9.60
  -3  -4 -10   32.80   11.80
  -4  -4 -10  937.31   55.69
  -4  -4 -10  929.61   55.39
   5   4  10   31.10   10.90
  -5  -4 -10   33.80   11.00
  -5  -4 -10   19.70   10.50
   6   4  10  503.95   35.00
   6   4  10  516.15   34.90
  -6  -4 -10  509.75   35.30
  -6  -4 -10  483.55   34.60
   7   4  10   -4.90   11.30
  -7  -4 -10    4.00   13.70
   8   4  10  298.27   25.90
   8   4  10  364.06   26.90
  -8  -4 -10  286.97   25.60
  -8  -4 -10  300.17   25.80
  -8   3  10   11.70   13.40
   8  -3 -10   -3.60   14.10
  -7   3  10  526.25   43.10
  -7   3  10  562.54   43.30
   7  -3 -10  606.34   46.70
   7  -3 -10  641.94   46.20
  -6   3  10   -9.50   11.50
  -6   3  10    0.60   12.30
   6  -3 -10   27.50   15.70
   6  -3 -10    7.10   12.80
  -5   3  10 1401.36   79.99
  -5   3  10 1343.47   80.09
   5  -3 -10 1416.76   81.79
   5  -3 -10 1321.67   82.39
  -4   3  10  106.79   18.10
  -4   3  10  134.29   19.90
   4  -3 -10   90.69   18.10
   4  -3 -10  122.19   20.10
  -3   3  10  697.13   45.10
  -3   3  10  656.03   44.40
   3  -3 -10  622.14   44.70
   3  -3 -10  639.74   45.00
  -2   3  10   49.40   14.40
  -2   3  10   46.90   13.90
   2  -3 -10   16.40   12.90
   2  -3 -10   39.90   13.70
  -1   3  10 1401.36   78.89
  -1   3  10 1404.06   79.19
   1  -3 -10 1333.27   78.89
   1  -3 -10 1453.85   79.59
   0   3  10   -9.70    9.30
   0   3  10   15.40   10.60
   0  -3 -10    9.00   10.60
   0  -3 -10    6.00   10.30
   1   3  10 1408.56   78.69
   1   3  10 1430.16   78.99
  -1  -3 -10 1399.36   84.29
  -1  -3 -10 1362.16   83.69
   2   3  10   35.40   14.30
   2   3  10   25.70   11.50
  -2  -3 -10   37.50   12.00
  -2  -3 -10   57.99   12.90
   3   3  10  781.82   48.10
   3   3  10  754.82   47.10
  -3  -3 -10  711.53   46.10
  -3  -3 -10  787.92   47.20
   4   3  10  127.19   17.50
  -4  -3 -10   96.49   15.20
  -4  -3 -10  119.29   16.80
  -5  -3 -10 1464.15   82.09
  -5  -3 -10 1513.05   82.59
   6   3  10   26.50   11.10
   6   3  10   26.60   11.70
  -6  -3 -10   18.50   10.10
  -6  -3 -10    3.80    9.70
   7   3  10  654.53   43.00
   7   3  10  626.24   42.50
  -7  -3 -10  676.43   42.20
  -7  -3 -10  635.54   45.80
   8   3  10   -4.10   10.50
   8   3  10    2.50   16.40
  -8  -3 -10    2.20    9.70
  -8   2  10  426.76   36.30
   8  -2 -10  456.15   39.30
  -7   2  10   -8.60   10.50
  -7   2  10    6.80   12.30
   7  -2 -10    2.40   13.70
   7  -2 -10   22.00   13.20
  -6   2  10  987.90   60.19
  -6   2  10  905.91   58.89
   6  -2 -10  927.11   60.49
   6  -2 -10  963.20   61.19
  -5   2  10    5.70   11.70
  -5   2  10   -6.10   11.50
   5  -2 -10    7.70   12.60
   5  -2 -10   -0.60   11.90
  -4   2  10  679.73   46.20
  -4   2  10  683.83   46.70
   4  -2 -10  731.33   47.50
   4  -2 -10  695.93   46.10
  -3   2  10   14.10   11.90
  -3   2  10    8.90   11.70
   3  -2 -10   10.20   12.10
   3  -2 -10    4.70   11.50
  -2   2  10 1340.47   76.49
  -2   2  10 1311.17   75.99
   2  -2 -10 1351.16   76.59
   2  -2 -10 1381.06   77.09
  -1   2  10  108.89   17.10
  -1   2  10   97.89   15.30
   1  -2 -10   73.39   14.30
   1  -2 -10   83.49   16.00
   0   2  10  465.85   35.00
   0   2  10  494.85   35.40
   0  -2 -10  515.25   35.60
   0  -2 -10  497.85   35.40
   1   2  10   86.89   15.30
   1   2  10   92.49   15.70
  -1  -2 -10  125.99   17.10
  -1  -2 -10   99.69   15.80
   2   2  10 1321.87   73.19
   2   2  10 1298.07   77.69
  -2  -2 -10 1278.57   72.79
  -2  -2 -10 1246.98   72.29
   3   2  10   11.90   11.00
   3   2  10    8.70   12.30
  -3  -2 -10   22.20   11.00
  -3  -2 -10   34.50   11.60
   4   2  10  838.62   50.39
   4   2  10  786.52   49.40
  -4  -2 -10  774.82   48.50
  -4  -2 -10  763.52   48.10
   5   2  10   15.20   10.50
  -5  -2 -10   17.50   10.60
  -5  -2 -10   -1.90    9.80
   6   2  10  711.83   53.99
  -6  -2 -10 1029.60   55.59
  -6  -2 -10  954.00   54.39
   7   2  10   -0.60   11.30
   7   2  10    2.70   11.10
  -7  -2 -10   12.50    9.50
  -7  -2 -10    3.40    9.90
   8   2  10  412.86   34.10
   8   2  10  455.65   34.80
  -8  -2 -10  419.96   33.20
  -8  -2 -10  465.55   34.60
  -8   1  10   -6.80   10.50
   8  -1 -10   35.10   14.70
  -7   1  10  563.94   43.70
  -7   1  10  548.15   40.90
   7  -1 -10  581.54   43.50
   7  -1 -10  587.74   43.30
  -6   1  10   35.60   13.20
  -6   1  10   15.40   12.40
   6  -1 -10    8.20   12.60
   6  -1 -10   19.10   14.60
  -5   1  10 1388.46   79.79
  -5   1  10 1373.56   79.99
   5  -1 -10 1395.56   80.99
   5  -1 -10 1411.76   80.89
  -4   1  10   -7.50   11.00
  -4   1  10   14.10    9.80
   4  -1 -10    9.80   12.50
   4  -1 -10   -6.90   11.00
  -3   1  10 1491.35   82.29
  -3   1  10 1383.66   81.49
   3  -1 -10 1566.04   82.99
   3  -1 -10 1367.46   81.69
  -2   1  10   57.69   14.30
  -2   1  10   41.30   13.60
   2  -1 -10   63.09   14.40
   2  -1 -10   44.10   13.10
  -1   1  10 1388.86   76.89
  -1   1  10 1344.07   76.49
   1  -1 -10 1321.97   76.39
   1  -1 -10 1360.56   76.69
   0   1  10    2.60   10.20
   0   1  10    5.40   10.30
   0  -1 -10  -10.90    9.40
   0  -1 -10    4.50   10.20
   1   1  10 1444.56   80.09
   1   1  10 1413.26   79.89
  -1  -1 -10 1430.16   79.59
  -1  -1 -10 1423.56   79.49
   2   1  10   60.29   13.50
   2   1  10   32.40   12.60
  -2  -1 -10   59.09   12.80
  -2  -1 -10   56.59   13.00
   3   1  10 1483.85   79.99
   3   1  10 1391.66   79.39
  -3  -1 -10 1369.96   83.89
   4   1  10    2.50   11.00
  -4  -1 -10   18.40   11.00
  -4  -1 -10    4.50    9.70
   5   1  10 1324.77   78.09
   5   1  10 1472.45   79.49
  -5  -1 -10 1405.66   77.79
  -5  -1 -10 1329.07   77.09
   6   1  10   13.30   13.20
   6   1  10   10.20   11.40
  -6  -1 -10   22.30   10.90
  -6  -1 -10    2.30    9.50
   7   1  10  594.94   39.70
   7   1  10  568.14   41.10
  -7  -1 -10  497.55   39.00
  -7  -1 -10  545.85   38.60
   8   1  10   19.60   12.10
  -8  -1 -10    9.10   11.20
  -8  -1 -10    3.30   11.30
  -8   0  10  544.05   47.20
  -8   0  10  656.73   45.90
   8   0 -10  652.13   47.00
  -7   0  10   22.10   13.20
  -7   0  10    4.00   11.60
   7   0 -10  -19.30   11.00
   7   0 -10    1.10   12.20
  -6   0  10  645.14   45.30
  -6   0  10  710.73   46.70
   6   0 -10  637.94   45.80
   6   0 -10  667.93   46.10
  -5   0  10   -8.60   10.60
  -5   0  10  -14.80    9.70
   5   0 -10    2.70   11.70
   5   0 -10   -2.10   11.10
  -4   0  10 2008.60  112.89
   4   0 -10 2103.49  113.79
   4   0 -10 2171.18  114.09
  -3   0  10    2.90   10.70
  -3   0  10  -16.00    9.80
   3   0 -10   -3.80   10.30
   3   0 -10   -9.60   10.30
  -2   0  10  741.63   49.30
  -2   0  10  788.52   49.70
   2   0 -10  799.52   49.50
   2   0 -10  835.22   50.09
  -1   0  10    2.60   10.40
  -1   0  10   -7.60    9.50
   1   0 -10    1.60   10.50
   1   0 -10    8.00    8.80
   0   0  10  110.99   17.20
   0   0  10  128.69   17.70
   0   0 -10  139.69   18.40
   0   0 -10  126.89   17.60
   1   0  10   -9.00    9.80
   1   0  10   -8.50    9.10
  -1   0 -10  -14.70    8.70
  -1   0 -10    3.50    9.80
   2   0  10  802.52   49.20
   2   0  10  766.62   48.80
  -2   0 -10  761.22   48.20
  -2   0 -10  768.92   48.30
   3   0  10    0.40   10.60
   3   0  10   -2.80   10.60
  -3   0 -10   -4.20   10.10
  -3   0 -10   -9.60    9.20
   4   0  10 1958.90  108.49
  -4   0 -10 2030.60  108.09
  -4   0 -10 2009.00  108.09
   5   0  10  -12.10   12.10
   5   0  10   -7.40   10.50
  -5   0 -10    9.20   10.10
  -5   0 -10   24.30   22.70
   6   0  10  756.32   49.50
   6   0  10  626.44   45.70
  -6   0 -10  673.43   44.90
  -6   0 -10  686.13   44.90
   7   0  10  -13.00   11.30
   7   0  10  -20.70   12.20
  -7   0 -10   -2.90   10.90
  -7   0 -10    6.60   11.50
   8   0  10  699.63   47.50
   8   0  10  622.74   51.59
  -8   0 -10  633.64   44.40
  -8   0 -10  628.94   43.60
  -8  -1  10  -11.40   10.60
  -8  -1  10   24.60   12.50
   8   1 -10   15.80   13.10
   8   1 -10   12.00   15.80
  -7  -1  10  567.84   41.20
  -7  -1  10  568.84   41.60
   7   1 -10  584.24   41.90
   7   1 -10  540.05   44.50
  -6  -1  10   27.40   12.70
  -6  -1  10    7.30   21.60
   6   1 -10   27.30   13.10
   6   1 -10   15.40   12.10
  -5  -1  10 1497.55   82.39
  -5  -1  10 1429.86   81.59
   5   1 -10 1403.56   81.99
   5   1 -10 1444.46   82.19
  -4  -1  10    4.50   10.50
  -4  -1  10    1.40   10.70
   4   1 -10    2.40   11.90
   4   1 -10   20.80   12.60
  -3  -1  10 1494.45   82.49
  -3  -1  10 1423.36   81.89
   3   1 -10 1476.35   82.09
   3   1 -10 1461.25   82.29
  -2  -1  10   73.69   14.70
  -2  -1  10   59.99   14.90
   2   1 -10   77.49   14.90
   2   1 -10   49.60   14.00
  -1  -1  10 1398.06   79.19
  -1  -1  10 1427.26   79.39
   1   1 -10 1392.36   78.89
   1   1 -10 1410.66   78.79
   0  -1  10   -1.70   10.30
   0  -1  10    5.80   11.30
   0   1 -10    0.40    9.50
   0   1 -10  -11.10    9.60
   1  -1  10 1386.46   77.39
   1  -1  10 1361.46   77.69
  -1   1 -10 1290.67   76.49
  -1   1 -10 1440.16   77.39
   2  -1  10   46.20   14.40
   2  -1  10   55.89   14.50
  -2   1 -10   68.89   14.20
  -2   1 -10   44.80   13.00
   3  -1  10 1459.45   80.99
  -3   1 -10 1440.86   80.29
  -3   1 -10 1382.36   79.99
   4  -1  10   27.90   13.50
   4  -1  10  -10.50   22.20
  -4   1 -10    6.40   10.90
  -4   1 -10    2.80   10.40
   5  -1  10 1295.17   76.59
   5  -1  10 1282.97   76.99
  -5   1 -10 1299.37   75.99
  -5   1 -10 1395.06   75.99
   6  -1  10   19.40   13.50
   6  -1  10   10.50   13.80
  -6   1 -10   14.10   11.40
  -6   1 -10   18.70   11.90
   7  -1  10  542.65   40.50
   7  -1  10  523.35   40.50
  -7   1 -10  513.85   39.00
  -7   1 -10  518.25   38.50
   8  -1  10   -2.50   14.70
   8  -1  10   19.60   14.90
  -8   1 -10   17.50   12.60
  -8   1 -10    7.80   13.20
  -8  -2  10  425.76   33.00
  -8  -2  10  431.56   34.90
   8   2 -10  368.36   32.50
   8   2 -10  454.95   36.30
  -7  -2  10   13.10   12.30
  -7  -2  10    8.50   13.00
   7   2 -10    5.60    9.90
   7   2 -10   -9.80   10.10
  -6  -2  10 1018.10   62.79
  -6  -2  10 1025.00   62.39
   6   2 -10 1056.99   63.39
   6   2 -10 1055.89   62.59
  -5  -2  10    2.10   11.80
  -5  -2  10   -6.50    9.80
   5   2 -10  -11.30   10.60
   5   2 -10    6.00   10.40
  -4  -2  10  818.92   52.09
   4   2 -10  826.72   51.29
   4   2 -10  774.12   50.19
  -3  -2  10    8.70   10.90
  -3  -2  10   28.00   15.80
   3   2 -10   27.80   13.10
   3   2 -10   10.60   11.50
  -2  -2  10 1402.66   76.49
  -2  -2  10 1272.77   75.69
   2   2 -10 1388.66   76.19
   2   2 -10 1302.07   75.59
  -1  -2  10  103.59   16.70
  -1  -2  10  101.49   17.00
   1   2 -10  102.39   16.60
   1   2 -10   94.19   16.00
   0  -2  10  521.65   36.80
   0  -2  10  489.45   36.20
   0   2 -10  471.15   35.50
   0   2 -10  536.25   36.20
   1  -2  10   71.19   15.70
   1  -2  10   87.19   15.60
  -1   2 -10   67.89   14.40
  -1   2 -10   74.99   15.20
   2  -2  10 1197.08   70.39
  -2   2 -10 1213.78   69.99
  -2   2 -10 1224.18   69.99
   3  -2  10    0.00   11.80
   3  -2  10   -5.80   11.70
  -3   2 -10   11.60   11.20
  -3   2 -10    2.70   10.80
   4  -2  10  706.83   46.50
   4  -2  10  712.83   47.50
  -4   2 -10  632.84   60.29
  -4   2 -10  614.94   43.90
   5  -2  10    5.00   13.30
   5  -2  10   11.00   14.60
  -5   2 -10   14.30   12.00
  -5   2 -10    2.10   11.10
   6  -2  10  925.61   58.19
   6  -2  10  885.11   58.49
  -6   2 -10  890.11   56.99
  -6   2 -10  863.11   56.39
   7  -2  10   -7.90   13.00
   7  -2  10   25.20   15.20
  -7   2 -10   11.10   12.20
  -7   2 -10    4.10   11.40
   8  -2  10  436.56   38.70
   8  -2  10  409.86   37.10
  -8   2 -10  395.76   35.30
  -8   2 -10  364.26   33.30
  -8  -3  10   11.20   11.40
  -8  -3  10    5.00   11.30
   8   3 -10  -24.40    9.00
   8   3 -10   -5.50   10.90
  -7  -3  10  615.74   58.59
  -7  -3  10  655.93   43.60
   7   3 -10  649.34   44.60
   7   3 -10  690.73   45.50
  -6  -3  10   16.20   12.20
  -6  -3  10   29.50   11.80
   6   3 -10   15.20   10.70
   6   3 -10   31.30   12.70
  -5  -3  10 1575.64   87.49
  -5  -3  10 1574.14   86.89
   5   3 -10 1536.95   86.69
   5   3 -10 1532.35   87.29
  -4  -3  10  128.29   19.10
  -4  -3  10  108.69   17.20
   4   3 -10  103.89   17.10
   4   3 -10  133.69   18.10
  -3  -3  10  795.52   49.00
  -3  -3  10  763.12   48.00
   3   3 -10  751.32   49.00
   3   3 -10  709.73   47.10
  -2  -3  10   57.19   23.50
  -2  -3  10   43.50   13.10
   2   3 -10   37.30   13.10
   2   3 -10   19.40   11.50
  -1  -3  10 1315.27   76.89
  -1  -3  10 1382.26   77.19
   1   3 -10 1326.67   76.49
   1   3 -10 1398.66   76.99
   0  -3  10    0.50   11.00
   0  -3  10   12.00   12.00
   0   3 -10  -12.30    9.70
   0   3 -10    4.00   10.50
   1  -3  10 1292.17   75.39
  -1   3 -10 1296.17   74.79
  -1   3 -10 1349.47   75.09
   2  -3  10   52.99   14.70
  -2   3 -10   14.80   11.50
  -2   3 -10   41.90   12.20
   3  -3  10  688.93   44.20
   3  -3  10  634.54   44.50
  -3   3 -10  536.05   41.30
  -3   3 -10  623.64   42.90
   4  -3  10  106.99   19.50
   4  -3  10  128.19   22.20
  -4   3 -10  107.39   18.10
   5  -3  10 1201.48   76.49
   5  -3  10 1267.37   76.29
  -5   3 -10 1298.17   75.39
  -5   3 -10 1347.17   75.89
   6  -3  10   30.10   15.00
   6  -3  10   28.80   15.50
  -6   3 -10   30.50   13.60
  -6   3 -10   16.40   12.40
   7  -3  10  599.64   46.70
   7  -3  10  647.14   46.20
  -7   3 -10  580.54   43.60
  -7   3 -10  568.84   43.80
   8  -3  10    5.80   13.40
   8  -3  10   -3.30   14.60
  -8   3 -10   28.30   13.20
  -8   3 -10   -3.20   13.50
  -8  -4  10  292.27   28.10
   8   4 -10  269.97   26.10
   8   4 -10  323.57   32.60
  -7  -4  10    8.30   10.50
  -7  -4  10   -9.50   10.10
   7   4 -10   -3.00   11.10
   7   4 -10   -1.60    9.70
  -6  -4  10  529.75   37.90
  -6  -4  10  495.35   36.90
   6   4 -10  514.55   37.20
  -5  -4  10   43.10   12.30
  -5  -4  10   27.90   12.70
   5   4 -10   43.10   11.80
   5   4 -10   29.90   12.10
  -4  -4  10  870.81   55.29
  -4  -4  10  885.81   54.99
   4   4 -10  952.90   55.99
   4   4 -10  921.71   55.89
  -3  -4  10   11.40   10.80
  -3  -4  10   17.10   11.40
   3   4 -10    1.40    9.60
   3   4 -10   17.30   11.50
  -2  -4  10  707.23   47.80
  -2  -4  10  717.83   62.19
   2   4 -10  761.62   46.70
   2   4 -10  705.53   46.50
  -1  -4  10   10.40   11.60
  -1  -4  10   11.60   11.30
   1   4 -10   23.50   11.70
   1   4 -10  -18.00   13.20
   0  -4  10 1187.68   74.39
   0   4 -10 1196.38   68.99
   0   4 -10 1167.98   68.69
   1  -4  10   29.30   12.60
   1  -4  10   -6.60    9.10
  -1   4 -10    0.30   10.60
  -1   4 -10   22.80   12.30
   2  -4  10  633.74   44.40
   2  -4  10  603.44   43.20
  -2   4 -10  699.03   43.70
  -2   4 -10  563.34   42.20
   3  -4  10  -13.40    9.80
   3  -4  10    0.30   10.10
  -3   4 -10   -5.80   10.60
  -3   4 -10   10.30   10.20
   4  -4  10  800.92   52.79
   4  -4  10  682.93   52.99
  -4   4 -10  833.42   51.79
   5  -4  10    6.40   11.70
   5  -4  10   14.00   15.10
  -5   4 -10    5.80   12.70
  -5   4 -10   14.70   12.80
   6  -4  10  413.86   37.50
   6  -4  10  435.56   39.20
  -6   4 -10  362.86   34.90
  -6   4 -10  481.55   37.30
   7  -4  10  -18.20   13.70
   7  -4  10  -18.90   15.40
  -7   4 -10   -9.60   11.10
  -7   4 -10   20.10   13.20
   8  -4  10  312.77   36.00
   8  -4  10  309.07   35.70
  -8   4 -10  277.57   31.00
  -8   4 -10  244.68   29.50
  -7  -5  10  324.47   28.40
  -7  -5  10  331.67   28.50
   7   5 -10  370.56   30.10
   7   5 -10  303.37   27.90
  -6  -5  10   -4.90    9.20
   6   5 -10   -1.30    9.30
   6   5 -10   21.90   14.00
  -5  -5  10  726.83   47.70
  -5  -5  10  684.33   46.70
   5   5 -10  860.11   49.10
  -4  -5  10  165.48   20.40
  -4  -5  10  192.78   21.50
   4   5 -10  179.58   22.20
   4   5 -10  198.38   21.90
  -3  -5  10 1233.18   71.99
  -3  -5  10 1206.88   72.19
   3   5 -10 1261.97   71.49
   3   5 -10 1281.87   71.69
  -2  -5  10   46.00   13.20
   2   5 -10   39.40   12.50
   2   5 -10   35.10   13.20
  -1  -5  10  817.42   51.99
   1   5 -10  811.62   51.39
   1   5 -10  828.42   51.39
   0  -5  10    8.40   11.70
   0  -5  10    5.30   11.70
   0   5 -10   -9.70    9.50
   0   5 -10  -14.40    9.30
   1  -5  10  680.43   47.40
   1  -5  10  714.53   47.80
  -1   5 -10  733.53   47.30
  -1   5 -10  677.43   46.10
   2  -5  10   44.50   15.70
   2  -5  10   23.90   14.60
  -2   5 -10   18.10   12.70
  -2   5 -10   53.09   14.70
   3  -5  10 1082.49   66.19
   3  -5  10 1005.00   64.59
  -3   5 -10 1095.49   64.59
  -3   5 -10  938.01   80.09
   4  -5  10  144.29   24.00
   4  -5  10  166.58   24.70
   5  -5  10  692.53   49.70
   5  -5  10  590.54   47.40
  -5   5 -10  634.14   45.60
  -5   5 -10  559.14   61.89
   6  -5  10  -21.00   13.10
   6  -5  10    5.10   14.40
  -6   5 -10    5.20   12.20
  -6   5 -10    1.90   11.80
   7  -5  10  318.67   33.80
   7  -5  10  302.27   35.10
  -7   5 -10  303.27   31.10
  -7   5 -10  246.78   30.70
  -6  -6  10  340.17   29.10
  -6  -6  10  332.87   28.80
   6   6 -10  332.17   27.70
   6   6 -10  350.96   27.40
   5   6 -10    4.70    9.70
   5   6 -10   13.60   10.80
  -4  -6  10  505.35   37.30
   4   6 -10  526.65   36.90
  -3  -6  10    6.00   11.00
   3   6 -10   24.90   10.80
   3   6 -10    3.70    9.80
  -2  -6  10  827.92   50.99
  -2  -6  10  748.13   49.40
   2   6 -10  772.72   49.90
   2   6 -10  762.92   50.39
  -1  -6  10   47.90   26.30
  -1  -6  10   78.49   17.00
   1   6 -10   91.89   16.50
   1   6 -10   93.79   16.40
   0  -6  10  374.06   31.40
   0  -6  10  324.87   31.20
   0   6 -10  363.36   30.60
   0   6 -10  370.36   30.60
   1  -6  10   85.59   17.80
   1  -6  10   85.19   18.20
  -1   6 -10   94.59   17.20
  -1   6 -10   95.39   17.10
   2  -6  10  609.04   46.90
   2  -6  10  774.02   48.00
  -2   6 -10  613.54   45.50
  -2   6 -10  650.43   46.00
   3  -6  10   -0.40   12.80
   3  -6  10   23.00   16.80
  -3   6 -10  -12.10   10.80
  -3   6 -10   15.50   13.40
   4  -6  10  415.16   37.50
   4  -6  10  464.95   41.60
  -4   6 -10  413.36   36.20
   5  -6  10   15.50   14.20
   5  -6  10    8.10   15.30
  -5   6 -10    8.10   13.30
  -5   6 -10   12.00   10.60
   6  -6  10  341.77   35.10
   6  -6  10  272.27   32.00
  -6   6 -10  225.38   28.70
  -6   6 -10  230.88   28.60
  -5  -7  10  314.77   28.50
  -5  -7  10  349.47   29.40
   5   7 -10  330.57   27.10
   5   7 -10  359.76   28.30
  -4  -7  10    3.20   11.10
  -4  -7  10   26.30   13.10
   4   7 -10    2.00    9.40
  -3  -7  10  492.25   35.60
  -3  -7  10  452.75   35.90
   3   7 -10  459.35   36.20
   3   7 -10  514.95   35.00
  -2  -7  10   16.10   12.40
  -2  -7  10   11.10   12.50
   2   7 -10   31.20   12.60
   2   7 -10   11.90   10.80
  -1  -7  10  485.55   38.20
  -1  -7  10  513.15   38.50
   1   7 -10  545.35   39.20
   1   7 -10  488.85   38.50
   0  -7  10   -2.40   12.90
   0  -7  10  -30.00   12.10
   0   7 -10   -0.90   12.00
   0   7 -10   -5.90   10.70
   1  -7  10  526.65   40.80
   1  -7  10  531.65   41.00
  -1   7 -10  442.76   38.50
  -1   7 -10  535.05   39.60
   2  -7  10   49.40   17.00
   2  -7  10   27.20   14.90
  -2   7 -10   24.20   13.00
  -2   7 -10   19.20   13.10
   3  -7  10  445.16   39.60
   3  -7  10  419.46   37.80
  -3   7 -10  415.36   35.90
  -3   7 -10  461.65   37.30
   4  -7  10   11.90   15.70
  -4   7 -10   14.50   14.90
  -4   7 -10    9.40   13.80
   5  -7  10  285.77   34.40
   5  -7  10  324.27   35.70
  -5   7 -10  263.07   30.60
  -5   7 -10  285.07   30.90
  -4  -8  10  189.78   23.00
  -4  -8  10  176.38   22.50
   4   8 -10  239.18   22.20
   4   8 -10  238.28   24.00
  -3  -8  10   49.40   14.80
  -3  -8  10   27.30   12.80
   3   8 -10   53.59   13.90
   3   8 -10   38.00   11.20
  -2  -8  10  352.56   32.40
  -2  -8  10  320.77   31.10
   2   8 -10  379.96   30.90
   2   8 -10  287.97   36.20
  -1  -8  10   -6.70   12.10
   1   8 -10   -9.20    9.90
   0  -8  10  636.04   47.10
   0  -8  10  627.74   50.19
   0   8 -10  594.94   44.50
   0   8 -10  605.14   43.70
   1  -8  10    7.80   12.90
   1  -8  10   11.70   16.90
  -1   8 -10   12.30   12.90
  -1   8 -10   21.10   13.10
   2  -8  10  351.26   35.90
   2  -8  10  290.57   32.60
  -2   8 -10  337.27   31.50
  -2   8 -10  289.87   32.60
   3  -8  10   32.50   16.60
   3  -8  10    0.70   16.30
  -3   8 -10   26.70   15.60
  -3   8 -10   32.80   14.50
   4  -8  10  160.58   39.80
   4  -8  10  197.28   30.40
  -4   8 -10  252.87   29.60
  -4   8 -10  188.78   27.30
  -2  -9  10   -7.40   11.00
  -1  -9  10  169.58   31.60
  -1  -9  10  221.88   27.00
   1   9 -10  166.68   22.90
   1   9 -10  220.08   24.50
   0  -9  10   -7.80   13.70
   0  -9  10    9.60   16.00
   0   9 -10    1.10   11.10
   0   9 -10   -0.90   11.40
   1  -9  10  199.78   27.50
   1  -9  10  188.98   27.10
  -1   9 -10  182.68   24.80
  -1   9 -10  188.68   25.10
   2  -9  10  -22.80   15.90
   2  -9  10    3.20   13.70
  -2   9 -10  -12.90   13.30
  -2   9 -10  -34.50    9.80
  -3   8  11   21.20   13.60
   3  -8 -11   26.30   15.30
   3  -8 -11   12.60   14.50
  -2   8  11   -9.20   13.70
  -2   8  11    1.60   11.80
   2  -8 -11   16.90   12.90
   2  -8 -11   -0.20   12.90
  -1   8  11   27.00   14.30
  -1   8  11   21.50   12.20
   1  -8 -11   36.90   14.20
   1  -8 -11   -0.50   11.60
   0   8  11   19.20   11.10
   0   8  11    4.40   11.20
   0  -8 -11   -4.40   11.50
   0  -8 -11    4.80   11.50
   1   8  11    9.00   11.80
   1   8  11   18.30   11.50
  -1  -8 -11    3.60   12.30
  -1  -8 -11    3.70   11.20
   2   8  11   15.70   10.20
   2   8  11   -7.50   10.90
  -2  -8 -11   10.60   11.20
  -2  -8 -11    9.60   12.50
   3   8  11    6.20   10.90
   3   8  11    0.00    9.20
  -3  -8 -11   11.60   11.90
  -4   7  11   -6.80   12.20
  -4   7  11   13.10   13.50
   4  -7 -11    8.10   15.30
   4  -7 -11  -21.20   12.90
  -3   7  11    7.90   11.70
  -3   7  11   13.30   13.20
   3  -7 -11    4.20   12.90
   3  -7 -11   33.40   14.80
  -2   7  11   79.89   17.00
  -2   7  11   81.89   17.40
   2  -7 -11   62.89   17.70
   2  -7 -11   77.49   17.50
  -1   7  11    0.50   11.00
  -1   7  11    9.60   11.90
   1  -7 -11   -9.10   10.70
   1  -7 -11   10.40   13.30
   0   7  11    4.10   21.60
   0   7  11   16.00   11.10
   0  -7 -11   -8.30    9.60
   0  -7 -11   10.30   12.40
   1   7  11    2.70   11.40
   1   7  11  -15.50    8.80
  -1  -7 -11   -5.50   10.00
  -1  -7 -11    1.70   12.40
  -2  -7 -11   41.10   13.50
   3   7  11   17.80   10.40
   3   7  11    8.80   11.30
  -3  -7 -11   19.80   11.90
  -3  -7 -11   20.30   11.40
   4   7  11   -3.90   10.30
   4   7  11    6.50    9.50
  -4  -7 -11    8.70   10.00
  -6   6  11   25.30   15.10
   6  -6 -11    7.00   16.80
  -5   6  11   16.10   13.10
  -5   6  11  -14.90   10.90
   5  -6 -11   16.90   15.90
   5  -6 -11    6.50   15.30
  -4   6  11   -7.20   11.30
  -4   6  11    5.90   12.50
   4  -6 -11   30.00   15.90
   4  -6 -11   14.50   13.70
  -3   6  11  -11.00   11.10
  -3   6  11   -0.60   11.80
   3  -6 -11    0.80   12.50
   3  -6 -11   14.20   13.00
  -2   6  11  -31.10   11.20
  -2   6  11   11.60   13.10
   2  -6 -11   -8.40   11.20
   2  -6 -11   -1.20   11.90
  -1   6  11   23.40   13.80
  -1   6  11   14.40   11.90
   1  -6 -11   45.20   14.70
   1  -6 -11   31.10   14.10
   0   6  11   -6.90   11.60
   0   6  11    7.70   10.90
   0  -6 -11   -4.60   10.80
   0  -6 -11   -5.40   10.70
   1   6  11   18.50   11.80
   1   6  11   35.60   13.00
  -1  -6 -11   42.60   14.00
  -1  -6 -11   24.00   12.10
   2   6  11   -2.00    9.80
   2   6  11   -7.40   10.60
  -2  -6 -11    2.60   11.30
  -2  -6 -11   -5.60    9.50
   3   6  11  -14.60    9.20
   3   6  11    2.40   10.30
  -3  -6 -11  -12.40    7.90
  -3  -6 -11   19.30   12.00
   4   6  11    6.10   10.10
   4   6  11   -2.10   11.80
  -4  -6 -11   -1.50    9.40
   5   6  11   18.20   16.90
  -5  -6 -11   -3.10    9.90
   6   6  11   -3.20    9.70
   6   6  11   27.70    9.40
  -6  -6 -11    0.40    9.30
  -6   5  11  -11.00   11.60
  -6   5  11    8.70   13.40
   6  -5 -11   11.00   14.90
   6  -5 -11   -2.20   13.20
  -5   5  11   21.90   13.80
  -5   5  11   15.40   12.90
   5  -5 -11   16.20   13.90
   5  -5 -11   -9.40   13.10
  -4   5  11  -11.30   10.50
  -4   5  11   -8.50   11.60
   4  -5 -11    3.30   12.10
   4  -5 -11  -10.00   12.00
  -3   5  11   -2.00   11.80
  -3   5  11   -9.10    9.40
   3  -5 -11   22.60   13.50
   3  -5 -11   24.70   14.30
  -2   5  11    2.60   11.70
  -2   5  11  -19.90   10.00
   2  -5 -11    3.10   12.00
   2  -5 -11   -7.10   11.00
  -1   5  11   16.10   12.30
  -1   5  11    6.90   11.10
   1  -5 -11  -11.00   10.20
   1  -5 -11    9.30   12.20
   0   5  11  280.07   27.00
   0   5  11  271.87   26.60
   0  -5 -11  260.97   26.60
   0  -5 -11  248.38   26.10
   1   5  11   17.90   11.70
   1   5  11    9.50   12.50
  -1  -5 -11  -10.70    9.10
  -1  -5 -11   -1.20   10.10
   2   5  11   25.30   12.60
   2   5  11   -6.80    9.40
  -2  -5 -11   14.20   11.50
  -2  -5 -11   11.20   10.80
   3   5  11   19.20   11.00
   3   5  11   19.00   10.60
  -3  -5 -11   -8.30    9.10
  -3  -5 -11    9.60   10.60
   4   5  11   -8.10    9.50
   4   5  11   -9.40    8.70
  -4  -5 -11   -9.30    9.20
  -4  -5 -11   -3.00   10.30
   5   5  11   -4.10    9.40
  -5  -5 -11   -5.10   14.40
  -5  -5 -11   20.40   11.00
   6   5  11   11.40   10.30
  -6  -5 -11   14.80   10.00
  -7   4  11    4.80   13.20
  -7   4  11   24.50   15.30
   7  -4 -11   19.90   15.30
   7  -4 -11   38.90   15.40
  -6   4  11    7.50   13.50
  -6   4  11    4.40   11.40
   6  -4 -11    0.50   12.60
   6  -4 -11    1.40   12.70
  -5   4  11   13.90   12.80
  -5   4  11   -6.00   11.40
   5  -4 -11    6.60   12.80
   5  -4 -11   12.50   14.20
  -4   4  11  -11.00   10.60
  -4   4  11   -1.00   13.40
   4  -4 -11  -16.30   11.80
   4  -4 -11   18.30   14.40
  -3   4  11   -1.80   12.20
  -3   4  11   -0.90   12.60
   3  -4 -11   19.40   13.00
   3  -4 -11   15.70   13.10
  -2   4  11   67.49   16.10
  -2   4  11   50.89   15.10
   2  -4 -11   22.00   13.60
   2  -4 -11   30.90   14.10
  -1   4  11  150.28   20.40
  -1   4  11  130.69   20.20
   1  -4 -11  157.58   21.20
   1  -4 -11  106.79   18.40
   0   4  11   12.50   12.20
   0   4  11   20.10   12.50
   0  -4 -11   -9.60   10.20
   0  -4 -11   -0.90   11.10
   1   4  11  166.18   20.80
   1   4  11  121.09   18.40
  -1  -4 -11  141.29   19.90
   2   4  11   32.00   12.60
   2   4  11   57.49   14.10
  -2  -4 -11   28.30   12.40
  -2  -4 -11   23.30   13.10
   3   4  11   22.40   12.60
  -3  -4 -11   38.90   11.70
  -3  -4 -11   17.00   12.00
   4   4  11   13.70   10.10
   4   4  11   12.40    9.60
  -4  -4 -11  -17.20    9.30
  -4  -4 -11  -10.70    9.60
   5   4  11  -11.70    8.40
  -5  -4 -11   -3.50    9.30
  -5  -4 -11    0.60    9.80
   6   4  11   12.10   10.30
  -6  -4 -11   21.70   11.20
   7   4  11   16.90   12.50
   7   4  11   24.30   16.00
  -7  -4 -11   29.80   11.90
  -7  -4 -11    6.60   15.60
  -7   3  11    7.20   12.70
  -7   3  11   -3.90   13.00
   7  -3 -11    4.50   14.60
   7  -3 -11   -1.80   13.00
  -6   3  11   -5.50   12.00
  -6   3  11  -17.40   10.10
   6  -3 -11   -1.00   12.10
   6  -3 -11    0.10   13.50
  -5   3  11   25.10   13.80
  -5   3  11   16.60   13.10
   5  -3 -11    6.90   13.40
   5  -3 -11   14.00   13.80
  -4   3  11   31.00   13.80
  -4   3  11   53.49   26.50
   4  -3 -11   25.80   15.10
   4  -3 -11   43.40   14.90
  -3   3  11  221.48   25.40
  -3   3  11  202.88   24.40
   3  -3 -11  166.48   23.10
   3  -3 -11  220.28   23.00
  -2   3  11  113.19   18.80
  -2   3  11  114.89   19.50
   2  -3 -11  142.29   19.70
   2  -3 -11  124.39   20.00
  -1   3  11   22.60   13.30
  -1   3  11   31.60   14.00
   1  -3 -11   12.50   12.20
   0   3  11   11.00   13.50
   0   3  11    2.90   10.70
   0  -3 -11  -14.40   10.00
   0  -3 -11   -3.90   10.10
   1   3  11   39.30   13.30
   1   3  11   31.50   15.10
  -1  -3 -11   32.80   12.50
  -1  -3 -11   50.49   13.50
   2   3  11  125.59   18.60
  -2  -3 -11  126.79   18.40
  -2  -3 -11  129.29   18.50
   3   3  11  257.57   24.50
   3   3  11  207.48   23.40
  -3  -3 -11  230.18   22.70
  -3  -3 -11  220.58   24.70
   4   3  11   26.20   13.90
   4   3  11   -1.70   11.30
  -4  -3 -11    7.90   10.50
  -4  -3 -11   47.80   12.70
   5   3  11   19.30   10.90
  -5  -3 -11   15.00    9.60
  -5  -3 -11   26.10   11.90
   6   3  11   13.30   17.50
   6   3  11    6.10   11.60
  -6  -3 -11   -8.70    9.00
  -6  -3 -11    3.70   10.00
   7   3  11  -10.40    9.70
   7   3  11    7.00   11.40
  -7  -3 -11    1.40   10.40
  -7  -3 -11   11.20   10.80
  -8   2  11   15.40   14.40
  -8   2  11    1.80   14.40
   8  -2 -11    2.40   13.40
   8  -2 -11   -6.10   12.80
  -7   2  11   35.00   13.90
  -7   2  11    6.60   12.60
   7  -2 -11   39.30   16.00
   7  -2 -11   37.90   14.80
  -6   2  11    1.60   12.30
  -6   2  11   -1.30   12.10
   6  -2 -11   -8.80   11.60
   6  -2 -11   -7.40   11.90
  -5   2  11    2.40   12.30
  -5   2  11   32.20   13.90
   5  -2 -11    7.50   13.20
   5  -2 -11   31.30   14.80
  -4   2  11   50.99   15.20
  -4   2  11   43.80   14.40
   4  -2 -11   80.29   17.10
   4  -2 -11   44.30   20.20
  -3   2  11   67.49   15.40
  -3   2  11   36.60   14.80
   3  -2 -11   37.00   15.50
   3  -2 -11   49.40   16.10
  -2   2  11  120.79   19.40
  -2   2  11  134.89   20.00
   2  -2 -11  121.99   19.20
   2  -2 -11  117.99   19.70
  -1   2  11   31.90   13.50
  -1   2  11   23.40   13.40
   1  -2 -11   34.90   13.20
   1  -2 -11   42.50   14.20
   0   2  11   22.90   12.80
   0   2  11   55.19   12.90
   0  -2 -11   33.20   12.80
   0  -2 -11   22.40   11.80
   1   2  11   62.99   15.30
   1   2  11   46.50   13.80
  -1  -2 -11   45.80   13.00
  -1  -2 -11   18.10   19.60
   2   2  11  125.89   18.40
   2   2  11  104.69   17.70
  -2  -2 -11  122.09   18.20
  -2  -2 -11  112.49   17.90
   3   2  11   43.60   13.20
   3   2  11   76.89   17.50
  -3  -2 -11   52.89   14.50
  -3  -2 -11   59.09   13.70
   4   2  11   17.80   13.10
   4   2  11   71.89   15.60
  -4  -2 -11   25.30   11.40
  -4  -2 -11   50.69   13.10
   5   2  11    9.50   11.90
  -5  -2 -11   14.10    9.70
  -5  -2 -11    5.60    9.20
   6   2  11  -11.40   10.30
   6   2  11  -28.70   10.60
  -6  -2 -11   -0.90    9.30
  -6  -2 -11   -1.70    8.60
   7   2  11   34.40   23.70
  -7  -2 -11    4.80   10.70
  -7  -2 -11   14.90   10.10
   8   2  11   22.40   16.40
   8   2  11   -6.10   10.90
  -8  -2 -11  -19.10    9.60
  -8   1  11   -0.90   12.70
  -8   1  11  -14.30   11.90
   8  -1 -11   18.90   16.10
   8  -1 -11   -9.30   11.90
  -7   1  11    7.30   13.30
  -7   1  11   -2.90   12.70
   7  -1 -11    6.70   12.90
   7  -1 -11  -33.80   10.70
  -6   1  11   22.70   13.00
  -6   1  11   11.80   13.20
   6  -1 -11   25.00   14.50
   6  -1 -11    5.50   12.70
  -5   1  11  131.99   20.00
  -5   1  11   96.19   18.70
   5  -1 -11  115.89   20.00
   5  -1 -11  101.69   19.60
  -4   1  11   47.60   14.70
  -4   1  11   63.19   15.60
   4  -1 -11   51.79   15.30
   4  -1 -11   38.30   16.20
  -3   1  11  166.38   21.90
  -3   1  11  179.08   22.60
   3  -1 -11  181.98   23.20
   3  -1 -11  151.98   21.80
  -2   1  11  -20.20   10.10
  -2   1  11   18.80   12.30
   2  -1 -11   -0.60   11.00
   2  -1 -11   17.80   12.60
  -1   1  11   23.70   13.20
  -1   1  11   15.80   12.30
   1  -1 -11   12.20   11.80
   1  -1 -11   11.70   12.00
   0   1  11    3.60   11.70
   0   1  11    2.70   10.70
   0  -1 -11   -2.10    8.50
   0  -1 -11    4.10   11.20
   1   1  11   -1.80   11.00
   1   1  11   -9.10   10.50
  -1  -1 -11   14.00   11.60
  -1  -1 -11   10.60   11.50
   2   1  11   13.40   12.40
   2   1  11   12.00   11.90
  -2  -1 -11   13.90   11.10
  -2  -1 -11   11.80   12.00
   3   1  11  167.88   21.20
   3   1  11  146.19   20.40
  -3  -1 -11  201.18   21.40
  -3  -1 -11  136.29   19.20
   4   1  11   50.59   14.30
  -4  -1 -11   35.20   18.60
  -4  -1 -11   54.59   13.70
   5   1  11  111.79   18.50
   5   1  11  128.89   19.20
  -5  -1 -11  124.49   18.10
  -5  -1 -11  128.89   18.90
   6   1  11   20.70   12.40
   6   1  11    5.10   13.40
  -6  -1 -11   17.50   12.00
  -6  -1 -11   30.10   11.80
   7   1  11    2.30   13.00
  -7  -1 -11   10.50   10.40
   8   1  11   -5.30   13.10
   8   1  11   -9.60   10.20
  -8  -1 -11    4.90   13.00
  -8  -1 -11   22.20   12.30
  -8   0  11   73.29   18.30
  -8   0  11   42.00   14.90
   8   0 -11   43.10   15.00
   8   0 -11   77.19   18.60
  -7   0  11   21.30   14.80
  -7   0  11   23.80   12.20
   7   0 -11  -24.00   11.40
   7   0 -11    0.10   12.20
  -6   0  11  121.49   20.40
  -6   0  11  114.99   19.70
   6   0 -11  122.99   20.20
   6   0 -11  124.79   20.70
  -5   0  11   31.60   13.00
  -5   0  11   23.60   13.50
   5   0 -11   -3.70   11.30
   5   0 -11   17.60   12.40
  -4   0  11   12.10   12.30
  -4   0  11   11.70   12.80
   4   0 -11    6.70   12.60
   4   0 -11   -4.40   11.40
  -3   0  11   -7.70   10.90
  -3   0  11    2.10   11.10
   3   0 -11  -17.90    9.60
   3   0 -11  -11.10    7.70
  -2   0  11  250.57   25.80
  -2   0  11  274.87   27.40
   2   0 -11  237.18   23.80
   2   0 -11  217.58   24.80
  -1   0  11  -13.90    6.90
  -1   0  11   -6.30    8.00
   1   0 -11   11.00   11.70
   1   0 -11   -8.40    9.60
   0   0  11    4.70   10.80
   0   0  11    8.90   12.20
   0   0 -11   -5.40   11.10
   0   0 -11    1.50   10.20
   1   0  11    6.50   11.60
   1   0  11   -4.70   10.80
  -1   0 -11    3.70   10.60
  -1   0 -11    8.50   11.10
   2   0  11  255.17   25.70
   2   0  11  251.87   25.40
  -2   0 -11  211.28   24.00
  -2   0 -11  242.08   24.80
   3   0  11   27.50   15.00
   3   0  11    6.20   11.70
  -3   0 -11    9.50   11.00
  -3   0 -11    1.50   10.30
   4   0  11   23.10   15.00
  -4   0 -11   -1.90    9.60
  -4   0 -11   17.60   12.20
   5   0  11   16.30   12.20
   5   0  11  -19.20   10.60
  -5   0 -11   -5.50   10.10
  -5   0 -11   -2.40    9.40
   6   0  11  136.79   21.40
   6   0  11  148.99   22.70
  -6   0 -11  115.29   18.90
  -6   0 -11  120.99   19.60
   7   0  11    3.30   12.90
  -7   0 -11   -4.20    9.80
   8   0  11   57.59   18.40
   8   0  11   34.00   16.10
  -8   0 -11   66.99   14.60
  -8   0 -11   45.10   15.50
  -8  -1  11    1.80   12.70
   8   1 -11   -2.20   12.30
   8   1 -11   14.40   14.70
  -7  -1  11  -13.70    9.70
  -7  -1  11    7.90   15.50
   7   1 -11    1.20   13.30
   7   1 -11   17.80   13.00
  -6  -1  11   25.60   13.20
  -6  -1  11    2.30   11.40
   6   1 -11   42.10   14.70
   6   1 -11   18.70   12.70
  -5  -1  11  119.69   19.40
  -5  -1  11  105.79   18.20
   5   1 -11  159.58   21.30
   5   1 -11  116.09   19.10
  -4  -1  11   53.79   15.10
  -4  -1  11   37.40   13.60
   4   1 -11   24.50   12.90
   4   1 -11   35.40   13.30
  -3  -1  11  155.58   21.30
  -3  -1  11  160.08   21.70
   3   1 -11  188.58   23.20
  -2  -1  11    2.80   11.20
  -2  -1  11  -14.50   10.60
   2   1 -11   18.90   12.40
   2   1 -11   13.60   12.10
  -1  -1  11    0.40   11.50
  -1  -1  11    1.40   11.70
   1   1 -11   16.00   11.80
   1   1 -11   10.60   11.60
   0  -1  11    0.20   11.40
   0  -1  11   13.50   12.20
   0   1 -11  -13.40    9.80
   0   1 -11   -2.50    9.50
   1  -1  11   -4.00   10.50
   1  -1  11  -12.10   10.80
  -1   1 -11    5.40    9.60
  -1   1 -11    5.30   10.70
   2  -1  11    7.80   11.80
   2  -1  11  -10.50   10.80
  -2   1 -11    6.80   10.30
  -2   1 -11   -5.10   10.50
   3  -1  11  161.98   21.50
  -3   1 -11  184.18   21.50
  -3   1 -11  131.29   22.70
   4  -1  11   12.40   13.80
   4  -1  11   56.39   15.80
  -4   1 -11   38.00   13.40
  -4   1 -11   25.70   12.50
   5  -1  11  135.09   21.10
   5  -1  11  113.09   20.40
  -5   1 -11   93.49   17.50
  -5   1 -11  121.89   18.50
   6  -1  11   27.80   15.00
   6  -1  11   11.70   14.40
  -6   1 -11    9.50   11.60
  -6   1 -11   40.70   13.30
   7  -1  11    5.70   14.10
   7  -1  11   -2.80   13.80
  -7   1 -11   23.20   14.50
  -7   1 -11   -8.20   11.00
   8  -1  11   17.40   14.80
   8  -1  11  -15.40   13.80
  -8   1 -11    2.60   12.90
  -8   1 -11  -17.30   10.60
  -8  -2  11    0.10   12.30
   8   2 -11   -2.40   11.50
   8   2 -11   13.10   12.00
  -7  -2  11   41.00   14.00
  -7  -2  11   36.80   14.60
   7   2 -11   52.19   15.20
  -6  -2  11    9.60   11.10
  -6  -2  11   -7.80   11.70
   6   2 -11   -9.00    9.90
  -5  -2  11   23.40   13.10
  -5  -2  11   32.90   13.20
   5   2 -11   17.90   13.70
   5   2 -11    9.60   11.40
  -4  -2  11   52.39   14.40
  -4  -2  11   63.49   16.70
   4   2 -11   46.60   14.00
   4   2 -11   57.79   15.00
  -3  -2  11   59.49   14.80
  -3  -2  11   56.49   14.80
   3   2 -11   78.49   17.70
   3   2 -11   61.69   14.50
  -2  -2  11  131.29   19.30
  -2  -2  11  118.99   21.90
   2   2 -11  105.69   18.30
   2   2 -11  105.09   21.70
  -1  -2  11   65.39   15.30
  -1  -2  11   28.50   13.60
   1   2 -11   62.49   14.50
   1   2 -11   52.79   14.40
   0  -2  11   21.30   12.20
   0  -2  11    4.50   12.10
   0   2 -11   30.10   11.60
   0   2 -11   24.10   12.10
   1  -2  11   30.40   14.00
   1  -2  11   34.60   14.00
  -1   2 -11   14.20   12.40
  -1   2 -11   49.20   13.90
   2  -2  11  101.69   18.20
  -2   2 -11  107.39   16.50
  -2   2 -11   82.59   17.20
   3  -2  11   29.80   14.50
   3  -2  11   52.79   14.20
  -3   2 -11   66.99   16.90
  -3   2 -11   75.39   16.10
   4  -2  11   36.30   15.50
   4  -2  11   72.99   17.30
  -4   2 -11   69.79   15.80
  -4   2 -11   68.49   15.50
   5  -2  11    7.20   15.20
   5  -2  11   -6.40   12.80
  -5   2 -11   12.60   12.50
  -5   2 -11   -0.60   10.80
   6  -2  11    6.70   14.00
   6  -2  11   16.40   14.00
  -6   2 -11   -9.50   11.30
  -6   2 -11    5.10   11.60
   7  -2  11   60.29   18.60
   7  -2  11   32.50   16.90
  -7   2 -11   48.80   14.80
  -7   2 -11   21.10   14.80
   8  -2  11   -7.20   13.30
   8  -2  11   -7.90   14.80
  -8   2 -11    0.00   12.00
  -8   2 -11   19.00   12.90
  -7  -3  11   -5.00   10.40
  -7  -3  11   -2.60    9.70
   7   3 -11   -7.20   11.80
   7   3 -11  -20.20    9.70
  -6  -3  11    3.80   10.50
  -6  -3  11   -7.80   11.40
   6   3 -11    1.00   12.30
   6   3 -11  -11.50    9.40
  -5  -3  11   21.20   12.00
  -5  -3  11   26.40   14.00
   5   3 -11    6.20   11.90
   5   3 -11   17.50   13.50
  -4  -3  11   22.90   13.10
   4   3 -11   27.20   12.20
   4   3 -11   69.59   15.20
  -3  -3  11  238.98   25.90
  -3  -3  11  193.68   23.40
   3   3 -11  193.28   22.80
   3   3 -11  235.38   24.60
  -2  -3  11  132.69   19.00
  -2  -3  11  109.99   18.60
   2   3 -11  158.28   20.40
   2   3 -11  117.39   18.40
  -1  -3  11   24.60   13.10
  -1  -3  11   27.40   13.50
   1   3 -11   35.00   13.40
   0  -3  11  -21.50    9.50
   0  -3  11   11.50   11.80
   0   3 -11   -9.00   10.00
   0   3 -11   -7.70    9.70
   1  -3  11   21.90   13.40
  -1   3 -11   17.40   12.20
  -1   3 -11   -4.90   11.40
   2  -3  11  115.29   19.30
  -2   3 -11  107.69   17.90
  -2   3 -11  107.29   18.50
   3  -3  11  191.48   25.10
   3  -3  11  155.88   22.80
  -3   3 -11  227.18   24.90
[truncated: 1,841,534 more chars]
