# Supplementary material for: Order–disorder transition of a rigid cage cation embedded in a cubic perovskite
Source: Nat Commun. 2021 Jun 10;12:3548. doi: 10.1038/s41467-021-23917-z (PMC8192939; doi:10.1038/s41467-021-23917-z)
Supplement: Supplementary file 5 — Dataset 3 [file 41467_2021_23917_MOESM5_ESM.cif]

data_mo_szf_29a3_320k_0m
_audit_creation_date               2020-08-03
_audit_creation_method
;
Olex2 1.2
(compiled 2018.05.29 svn.r3508 for OlexSys, GUI svn.r5506)
;
_shelx_SHELXL_version_number       '2016/6'
_audit_contact_author_address      ?
_audit_contact_author_email        ?
_audit_contact_author_name         ''
_audit_contact_author_phone        ?
_publ_contact_author_id_orcid      ?
_publ_section_references
;
Dolomanov, O.V., Bourhis, L.J., Gildea, R.J, Howard, J.A.K. & Puschmann, H.
 (2009), J. Appl. Cryst. 42, 339-341.

Sheldrick, G.M. (2015). Acta Cryst. A71, 3-8.

Sheldrick, G.M. (2015). Acta Cryst. C71, 3-8.
;
_chemical_name_common              ?
_chemical_name_systematic          ?
_chemical_formula_moiety           '4(Mn0.25 N2.25), 0.5(C12)'
_chemical_formula_sum              'C5 H10 Mn N10'
_chemical_formula_weight           265.17
_chemical_melting_point            ?
loop_
  _atom_type_symbol
  _atom_type_description
  _atom_type_scat_dispersion_real
  _atom_type_scat_dispersion_imag
  _atom_type_scat_source
 'C' 'C' 0.0033 0.0016 'International Tables Vol C Tables 4.2.6.8 and 6.1.1.4'
 'Mn' 'Mn' 0.3368 0.7283 'International Tables Vol C Tables 4.2.6.8 and 6.1.1.4'
 'H' 'H' 0.0000 0.0000 'International Tables Vol C Tables 4.2.6.8 and 6.1.1.4'
 'N' 'N' 0.0061 0.0033 'International Tables Vol C Tables 4.2.6.8 and 6.1.1.4'

_shelx_space_group_comment
;
The symmetry employed for this shelxl refinement is uniquely defined
by the following loop, which should always be used as a source of
symmetry information in preference to the above space-group names.
They are only intended as comments.
;
_space_group_crystal_system        'cubic'
_space_group_IT_number             221
_space_group_name_H-M_alt          'P m -3 m'
_space_group_name_Hall             '-P 4 2 3'
loop_
  _space_group_symop_operation_xyz
 'x, y, z'
 '-x, -y, z'
 '-x, y, -z'
 'x, -y, -z'
 'z, x, y'
 'z, -x, -y'
 '-z, -x, y'
 '-z, x, -y'
 'y, z, x'
 '-y, z, -x'
 'y, -z, -x'
 '-y, -z, x'
 'y, x, -z'
 '-y, -x, -z'
 'y, -x, z'
 '-y, x, z'
 'x, z, -y'
 '-x, z, y'
 '-x, -z, -y'
 'x, -z, y'
 'z, y, -x'
 'z, -y, x'
 '-z, y, x'
 '-z, -y, -x'
 '-x, -y, -z'
 'x, y, -z'
 'x, -y, z'
 '-x, y, z'
 '-z, -x, -y'
 '-z, x, y'
 'z, x, -y'
 'z, -x, y'
 '-y, -z, -x'
 'y, -z, x'
 '-y, z, x'
 'y, z, -x'
 '-y, -x, z'
 'y, x, z'
 '-y, x, -z'
 'y, -x, -z'
 '-x, -z, y'
 'x, -z, -y'
 'x, z, y'
 '-x, z, -y'
 '-z, -y, x'
 '-z, y, -x'
 'z, -y, -x'
 'z, y, x'

_cell_length_a                     6.3883(8)
_cell_length_b                     6.3883(8)
_cell_length_c                     6.3883(8)
_cell_angle_alpha                  90
_cell_angle_beta                   90
_cell_angle_gamma                  90
_cell_volume                       260.71(10)
_cell_formula_units_Z              1
_cell_measurement_reflns_used      1220
_cell_measurement_temperature      320(2)
_cell_measurement_theta_max        26.87
_cell_measurement_theta_min        5.53
_shelx_estimated_absorpt_T_max     ?
_shelx_estimated_absorpt_T_min     ?
_exptl_absorpt_coefficient_mu      1.258
_exptl_absorpt_correction_T_max    0.7455
_exptl_absorpt_correction_T_min    0.6726
_exptl_absorpt_correction_type     multi-scan
_exptl_absorpt_process_details    
 'SADABS-2016/2 (Bruker,2016/2) was used for absorption correction. wR2(int) was 0.0481 before and 0.0422 after correction. The Ratio of minimum to maximum transmission is 0.9022. The \l/2 correction factor is Not present.'
_exptl_absorpt_special_details     ?
_exptl_crystal_colour              'clear light colourless'
_exptl_crystal_colour_lustre       clear
_exptl_crystal_colour_modifier     light
_exptl_crystal_colour_primary      colourless
_exptl_crystal_density_diffrn      1.689
_exptl_crystal_density_meas        ?
_exptl_crystal_density_method      ?
_exptl_crystal_description         block
_exptl_crystal_F_000               135
_exptl_crystal_size_max            ?
_exptl_crystal_size_mid            ?
_exptl_crystal_size_min            ?
_exptl_transmission_factor_max     ?
_exptl_transmission_factor_min     ?
_diffrn_reflns_av_R_equivalents    0.0249
_diffrn_reflns_av_unetI/netI       0.0082
_diffrn_reflns_Laue_measured_fraction_full  0.944
_diffrn_reflns_Laue_measured_fraction_max  0.953
_diffrn_reflns_limit_h_max         7
_diffrn_reflns_limit_h_min         -8
_diffrn_reflns_limit_k_max         5
_diffrn_reflns_limit_k_min         -8
_diffrn_reflns_limit_l_max         8
_diffrn_reflns_limit_l_min         -8
_diffrn_reflns_number              1718
_diffrn_reflns_point_group_measured_fraction_full  0.944
_diffrn_reflns_point_group_measured_fraction_max  0.953
_diffrn_reflns_theta_full          25.242
_diffrn_reflns_theta_max           27.086
_diffrn_reflns_theta_min           5.529
_diffrn_ambient_temperature        320.0
_diffrn_detector_area_resol_mean   ?
_diffrn_measured_fraction_theta_full  0.944
_diffrn_measured_fraction_theta_max  0.953
_diffrn_measurement_device_type    'Bruker APEX-II CCD'
_diffrn_measurement_method         '\f and \w scans'
_diffrn_radiation_type             MoK\a
_diffrn_radiation_wavelength       0.71073
_diffrn_source                     ?
_diffrn_standards_number           0
_reflns_Friedel_coverage           0.000
_reflns_Friedel_fraction_full      .
_reflns_Friedel_fraction_max       .
_reflns_number_gt                  82
_reflns_number_total               82
_reflns_special_details
;
 Reflections were merged by SHELXL according to the crystal
 class for the calculation of statistics and refinement.
 
 _reflns_Friedel_fraction is defined as the number of unique
 Friedel pairs measured divided by the number that would be
 possible theoretically, ignoring centric projections and
 systematic absences.
;
_reflns_threshold_expression       'I > 2\s(I)'
_computing_cell_refinement         'SAINT v8.37A (Bruker, 2015)'
_computing_data_collection         ?
_computing_data_reduction          'SAINT v8.37A (Bruker, 2015)'
_computing_molecular_graphics      'Olex2 (Dolomanov et al., 2009)'
_computing_publication_material    'Olex2 (Dolomanov et al., 2009)'
_computing_structure_refinement    'ShelXL (Sheldrick, 2015)'
_computing_structure_solution      'ShelXT (Sheldrick, 2015)'
_refine_diff_density_max           0.330
_refine_diff_density_min           -0.497
_refine_diff_density_rms           0.057
_refine_ls_extinction_coef         .
_refine_ls_extinction_method       none
_refine_ls_goodness_of_fit_ref     1.283
_refine_ls_hydrogen_treatment      undef
_refine_ls_matrix_type             full
_refine_ls_number_parameters       11
_refine_ls_number_reflns           82
_refine_ls_number_restraints       0
_refine_ls_R_factor_all            0.0354
_refine_ls_R_factor_gt             0.0354
_refine_ls_restrained_S_all        1.283
_refine_ls_shift/su_max            0.002
_refine_ls_shift/su_mean           0.001
_refine_ls_structure_factor_coef   Fsqd
_refine_ls_weighting_details      
 'w=1/[\s^2^(Fo^2^)+(0.0786P)^2^+0.0116P] where P=(Fo^2^+2Fc^2^)/3'
_refine_ls_weighting_scheme        calc
_refine_ls_wR_factor_gt            0.1000
_refine_ls_wR_factor_ref           0.1000
_refine_special_details            ?
_olex2_refinement_description
;
1. Others
 Fixed Sof: C2(0.125)
;
_atom_sites_solution_hydrogens     .
_atom_sites_solution_primary       dual
_atom_sites_solution_secondary     ?
loop_
  _atom_site_label
  _atom_site_type_symbol
  _atom_site_fract_x
  _atom_site_fract_y
  _atom_site_fract_z
  _atom_site_U_iso_or_equiv
  _atom_site_adp_type
  _atom_site_occupancy
  _atom_site_site_symmetry_order
  _atom_site_calc_flag
  _atom_site_refinement_flags_posn
  _atom_site_refinement_flags_adp
  _atom_site_refinement_flags_occupancy
  _atom_site_disorder_assembly
  _atom_site_disorder_group
 Mn01 Mn 0.500000 0.500000 0.500000 0.0368(7) Uani 1 48 d S T P . .
 N002 N 0.500000 0.500000 0.000000 0.097(3) Uani 1 16 d S T P . .
 N003 N 0.500000 0.500000 0.1629(13) 0.213(9) Uani 1 8 d S T P . .
 C2 C -0.137(3) 0.863(3) 0.000000 0.211(17) Uani 0.5 4 d S T P . .

loop_
  _atom_site_aniso_label
  _atom_site_aniso_U_11
  _atom_site_aniso_U_22
  _atom_site_aniso_U_33
  _atom_site_aniso_U_23
  _atom_site_aniso_U_13
  _atom_site_aniso_U_12
 Mn01 0.0368(7) 0.0368(7) 0.0368(7) 0.000 0.000 0.000
 N002 0.120(6) 0.120(6) 0.050(5) 0.000 0.000 0.000
 N003 0.299(15) 0.299(15) 0.042(5) 0.000 0.000 0.000
 C2 0.27(2) 0.27(2) 0.089(9) 0.000 0.000 -0.14(2)

_geom_special_details
;
 All esds (except the esd in the dihedral angle between two l.s. planes)
 are estimated using the full covariance matrix.  The cell esds are taken
 into account individually in the estimation of esds in distances, angles
 and torsion angles; correlations between esds in cell parameters are only
 used when they are defined by crystal symmetry.  An approximate (isotropic)
 treatment of cell esds is used for estimating esds involving l.s. planes.
;
loop_
  _geom_bond_atom_site_label_1
  _geom_bond_atom_site_label_2
  _geom_bond_distance
  _geom_bond_site_symmetry_2
  _geom_bond_publ_flag
 Mn01 N003 2.154(8) 33_666 ?
 Mn01 N003 2.154(8) 9 ?
 Mn01 N003 2.154(8) 29_666 ?
 Mn01 N003 2.154(8) 5 ?
 Mn01 N003 2.154(8) 25_666 ?
 Mn01 N003 2.154(8) . ?
 N002 N003 1.041(8) 25_665 ?
 N002 N003 1.041(8) . ?
 C2 C2 1.24(2) 11_465 ?
 C2 C2 1.24(2) 9_465 ?
 C2 C2 1.75(3) 3 ?
 C2 C2 1.75(3) 27_575 ?
 C2 C2 1.24(2) 5_564 ?
 C2 C2 1.24(2) 31_566 ?

loop_
  _geom_angle_atom_site_label_1
  _geom_angle_atom_site_label_2
  _geom_angle_atom_site_label_3
  _geom_angle
  _geom_angle_site_symmetry_1
  _geom_angle_site_symmetry_3
  _geom_angle_publ_flag
 N003 Mn01 N003 180.0 33_666 9 ?
 N003 Mn01 N003 90.000(2) 9 5 ?
 N003 Mn01 N003 90.000(2) 33_666 29_666 ?
 N003 Mn01 N003 180.0 5 29_666 ?
 N003 Mn01 N003 90.0 25_666 5 ?
 N003 Mn01 N003 90.000(1) 5 . ?
 N003 Mn01 N003 90.000(1) 33_666 5 ?
 N003 Mn01 N003 90.000(2) 25_666 29_666 ?
 N003 Mn01 N003 90.0 33_666 . ?
 N003 Mn01 N003 90.000(1) 9 . ?
 N003 Mn01 N003 90.0 9 25_666 ?
 N003 Mn01 N003 180.0 25_666 . ?
 N003 Mn01 N003 90.0 29_666 . ?
 N003 Mn01 N003 90.0 9 29_666 ?
 N003 Mn01 N003 90.0 33_666 25_666 ?
 N003 N002 N003 180.0 . 25_665 ?
 N002 N003 Mn01 180.0 . . ?
 C2 C2 C2 119.998(9) 11_465 5_564 ?
 C2 C2 C2 59.999(1) 9_465 5_564 ?
 C2 C2 C2 89.999(5) 9_465 3 ?
 C2 C2 C2 89.999(10) 31_566 5_564 ?
 C2 C2 C2 44.999(2) 9_465 27_575 ?
 C2 C2 C2 90.0 11_465 3 ?
 C2 C2 C2 45.000(2) 31_566 3 ?
 C2 C2 C2 45.000(3) 5_564 3 ?
 C2 C2 C2 44.999(2) 11_465 27_575 ?
 C2 C2 C2 90.0 11_465 9_465 ?
 C2 C2 C2 89.998(1) 31_566 27_575 ?
 C2 C2 C2 90.0 5_564 27_575 ?
 C2 C2 C2 89.999(1) 3 27_575 ?
 C2 C2 C2 119.998(7) 31_566 9_465 ?
 C2 C2 C2 59.999(1) 11_465 31_566 ?

_shelx_res_file
;
TITL mo_szf_29a3_320k_0m_a.res in Pm-3m
    mo_szf_29a3_320k_0m.res
    created by SHELXL-2016/6 at 14:13:03 on 03-Aug-2020
REM Old TITL mo_SZF_29A3_320K_0m in Pm-3m
REM SHELXT solution in Pm-3m
REM R1 0.140, Rweak 0.510, Alpha 0.072, Orientation as input
REM Formula found by SHELXT: C3 N6 Mn
CELL 0.71073 6.3883 6.3883 6.3883 90 90 90
ZERR 1 0.0008 0.0008 0.0008 0 0 0
LATT 1
SYMM -X,-Y,+Z
SYMM -X,+Y,-Z
SYMM +X,-Y,-Z
SYMM +Z,+X,+Y
SYMM +Z,-X,-Y
SYMM -Z,-X,+Y
SYMM -Z,+X,-Y
SYMM +Y,+Z,+X
SYMM -Y,+Z,-X
SYMM +Y,-Z,-X
SYMM -Y,-Z,+X
SYMM +Y,+X,-Z
SYMM -Y,-X,-Z
SYMM +Y,-X,+Z
SYMM -Y,+X,+Z
SYMM +X,+Z,-Y
SYMM -X,+Z,+Y
SYMM -X,-Z,-Y
SYMM +X,-Z,+Y
SYMM +Z,+Y,-X
SYMM +Z,-Y,+X
SYMM -Z,+Y,+X
SYMM -Z,-Y,-X
SFAC C Mn H N
UNIT 5 1 10 10

L.S. 4 0 0
PLAN  5
TEMP 46.85
list 4
fmap 2 53
ACTA
REM <olex2.extras>
REM <HklSrc "%.\\mo_SZF_29A3_320K_0m.hkl">
REM </olex2.extras>

WGHT    0.078600    0.011600
FVAR       4.63759
MN01  2    0.500000    0.500000    0.500000    10.02083    0.03683    0.03683 =
         0.03683    0.00000    0.00000    0.00000
N002  4    0.500000    0.500000    0.000000    10.06250    0.11991    0.11991 =
         0.05022    0.00000    0.00000    0.00000
N003  4    0.500000    0.500000    0.162884    10.12500    0.29899    0.29899 =
         0.04155    0.00000    0.00000    0.00000
C2    1   -0.137250    0.862750    0.000000    10.12500    0.27130    0.27130 =
         0.08910    0.00000    0.00000   -0.14382
HKLF 4


REM  mo_szf_29a3_320k_0m_a.res in Pm-3m
REM R1 =  0.0354 for      82 Fo > 4sig(Fo)  and  0.0354 for all      82 data
REM     11 parameters refined using      0 restraints

END

WGHT      0.0770      0.0165

REM Highest difference peak  0.330,  deepest hole -0.497,  1-sigma level  0.057
Q1    1  -0.1611  1.0000  0.0000  10.12500  0.05    0.33
Q2    1   0.5000  0.3759  0.1978  10.50000  0.05    0.20
Q3    1   0.4053  0.5947  0.1951  10.50000  0.05    0.17
Q4    1  -0.0984  0.9016  0.0984  10.16667  0.05    0.14
Q5    1  -0.1915  0.5756 -0.1283  11.00000  0.05    0.03
;
_shelx_res_checksum                62910
_shelx_hkl_file
;
   1   1  -1 5873.21   84.59
  -1  -1   1 5710.63   85.29
   1   0   2 7135.19  118.79
   2  -1   0 7381.76  110.29
  -1   0  -2 7599.44  112.09
   1   0  -2 7653.23  112.19
  -2   1   0 7511.35  109.49
   2   0  -1 7859.71  114.79
   0  -1   2 7399.36  111.79
   0   1   2 7407.16  110.79
   0  -1  -2 7712.73  112.59
  -2  -1  -1  645.74   22.00
   2   1  -1  657.93   21.50
   1  -2   1  646.74   16.70
  -2   1   1  648.54   21.20
  -1  -2  -1  663.83   18.10
  -1   2   1  649.24   12.70
  -1  -1  -2  650.43   21.70
   1   1  -2  689.73   21.50
  -1   2   1  647.84   12.70
  -1   1   2  640.64   22.00
  -1   2  -1  651.53   11.80
  -1  -1   2  623.74   24.70
  -1   1  -2  661.63   21.10
  -1  -2   1  648.34   18.30
   1  -2  -1  674.43   17.10
  -2   1  -1  669.83   21.20
   1  -1  -2  683.53   21.80
  -1   2  -1  669.33   11.60
   2  -1  -1  685.33   22.30
  -2  -1   1  648.64   22.30
   2   1   1  538.95   31.70
  -2   0   2 9847.12  147.09
   0  -2   2 9726.93  140.59
   2  -2   0 9859.71  140.39
   2   0  -2 9999.00  147.49
   2   0   2 9748.22  146.79
  -2  -2  -1 5928.41   95.49
  -2   2   1 5992.90   90.29
  -2  -1  -2 6161.28   99.69
   2   1  -2 6151.78   98.59
   1   2  -2 6175.88  105.69
  -2   1   2 6000.70   96.89
  -1  -2  -2 6114.69   95.39
   2  -1   2 6032.00   97.99
  -2   2   1 6089.69   89.99
  -1   2   2 6008.30   90.59
   2  -2   1 5899.01   99.79
  -1  -2   2 6105.59   96.79
  -2   2  -1 6141.79   90.29
  -2  -2   1 5998.50   96.09
   1  -2  -2 6187.98   94.49
  -2   1  -2 5945.40   96.59
   1   2   2 6196.68   92.79
   2  -2  -1 6201.78   94.29
  -1   2  -2 6088.69   90.19
   2  -1  -2 6175.88   98.99
  -2   2  -1 6031.80   89.49
  -2  -1   2 6211.38  100.19
   2   1   2 5978.00   97.99
  -2  -2  -2 4658.23   81.49
   2  -2   2 4557.74   79.09
   2   2  -2 4718.43   78.79
  -2   2   2 4660.13   76.39
   2  -2  -2 4649.63   80.09
  -2  -2   2 4721.13   81.89
  -2   2  -2 4661.43   75.89
   2   2   2 4695.43   78.89
   0  -3  -1 6616.04   90.69
   0  -3   1 6631.44   89.99
   1   0  -3 6488.45  106.69
   1   0   3 6508.55  106.79
   3  -1   0 6532.45  105.89
  -1   0   3 6526.95  106.59
  -3  -1   0 6567.64  107.19
  -3   1   0 6640.74  105.49
  -3   1   0 6512.15  104.89
  -1   0  -3 6577.54  106.99
   2   0  -3 9022.60  140.59
  -2   0  -3 8907.01  139.69
   2   0   3 8738.93  139.09
   0  -3  -2 8750.62  128.29
  -3  -2   0 8836.82  137.19
  -3   2   0 8690.23  131.09
  -3   2   0 8980.00  131.89
  -2   0   3 8763.42  139.49
   0  -3   2 8657.23  127.79
   3  -2   0 8846.31  135.29
  -3   0  -1 6633.54  108.09
   3   0  -1 6716.13  108.49
  -3   0   1 6453.25  107.59
   1  -3   0 6468.85   87.39
   0   1   3 6488.15  105.09
   1  -3   0 6542.75   87.49
   0  -1  -3 6533.55  106.29
   3   0   1 6725.63  108.69
   0   1  -3 6656.53  105.39
   0  -1   3 6628.04  106.49
  -3   1   1 3007.40   58.69
  -1  -3  -1 2948.00   49.20
  -1   1   3 2896.51   57.69
  -3  -1  -1 2851.01   59.59
   3  -1   1 2990.70   59.19
   1  -1   3 2939.31   58.89
   1   1  -3 2992.30   58.79
   1  -3   1 2886.71   45.90
  -1  -1  -3 2971.40   59.39
  -3   1   1 2900.01   57.89
   1  -3  -1 2976.00   46.80
  -1  -1   3 2861.51   58.79
   1   1   3 2875.71   58.29
  -3  -1   1 2940.91   60.39
  -3   1  -1 2974.50   58.39
  -1  -3   1 2965.50   49.20
  -1   1  -3 2833.22   56.99
   1  -1  -3 3044.70   60.09
   3   1   1 3029.60   59.29
   3  -1  -1 3028.60   60.59
  -1   3   2 2376.76   35.80
  -3   2   1 2362.96   48.60
  -3   2   1 2453.25   49.30
   2  -1   3 2515.05   55.29
  -1   3   2 2320.27   35.30
  -3  -2  -1 2432.06   53.39
   2   1  -3 2527.75   54.49
   3  -2   1 2438.56   51.69
  -2   1   3 2410.96   53.79
  -2  -1  -3 2454.95   55.69
  -1  -3  -2 2410.66   48.00
   3  -2  -1 2327.17   51.29
  -3  -2   1 2401.16   53.99
  -3   2  -1 2395.16   49.10
   1  -3  -2 2438.86   46.70
  -1  -3   2 2347.07   47.40
  -3   2  -1 2488.55   49.10
   2  -1  -3 2409.86   54.29
   2   1   3 2398.46   53.39
  -2  -1   3 2458.55   55.19
  -2   1  -3 2454.15   53.49
   0   2  -3 8806.72  131.89
   0   2   3 8724.13  132.39
   3   0  -2 8858.61  140.29
   0  -2   3 8777.92  135.39
   2  -3   0 8605.44  126.29
   3   0   2 8792.22  139.79
  -3   0   2 9073.59  140.89
   0  -2  -3 8671.33  135.39
  -3   0  -2 8951.90  140.29
   3   1  -2 2522.75   54.99
  -3   1   2 2445.06   54.19
   3  -1   2 2359.76   53.99
  -3  -1  -2 2432.26   55.49
   1  -2   3 2367.46   51.49
   1   2  -3 2429.36   50.19
  -1   2   3 2451.25   49.90
  -2  -3  -1 2451.45   48.50
   2  -3   1 2419.06   46.40
  -1  -2  -3 2360.36   52.39
   3   1   2 2456.95   54.29
   1  -2  -3 2472.75   52.99
  -3  -1   2 2467.95   55.99
  -3   1  -2 2442.36   53.49
   1   2   3 2408.76   50.19
   2  -3  -1 2402.96   46.10
  -2  -3   1 2409.36   48.50
   3  -1  -2 2547.15   55.59
  -1  -2   3 2403.36   52.59
  -1   2  -3 2408.46   49.00
  -3  -2  -2 5183.48   93.39
   2   2  -3 4940.21   88.49
  -2   3   2 4967.10   75.99
  -3   2   2 5074.89   87.19
  -3   2   2 5021.00   87.39
  -2  -3  -2 5041.80   87.49
  -2   3   2 4962.30   76.39
  -2  -2  -3 5150.88   92.59
   2  -3   2 5078.19   84.99
   3  -2   2 5196.48   91.19
  -2   2   3 4990.60   87.39
   2  -2   3 4991.60   90.29
  -2   3  -2 4948.31   74.79
  -3   2  -2 5090.19   86.69
  -2  -3   2 5125.69   87.99
   2  -3  -2 4918.71   84.79
  -2  -2   3 5091.09   92.19
   2  -2  -3 5112.69   91.39
  -2   3  -2 5067.09   74.79
  -3  -2   2 5248.48   94.09
   2   2   3 4902.01   88.39
   3  -2  -2 5010.30   90.59
  -2   2  -3 5112.39   87.09
   3   2   2 5213.08   89.89
  -3  -3   0 2280.07   51.19
  -3   0  -3 2320.07   56.89
  -3   0   3 2202.08   55.29
  -3   3   0 2282.27   40.20
  -3   3   0 2277.57   40.20
   0  -3  -3 2325.87   50.39
   0  -3   3 2272.57   49.60
   3  -3   0 2270.07   48.80
   3   0  -3 2286.27   55.69
   3   0   3 2219.08   54.89
  -3  -3  -1 2196.58   51.59
   3   1  -3 2321.57   55.59
  -3  -1  -3 2289.97   56.79
   3  -3   1 2275.07   49.70
   1  -3   3 2225.88   49.80
  -3   1   3 2303.97   55.59
  -1  -3  -3 2252.57   51.19
   3  -1   3 2271.47   55.39
  -3   3   1 2273.37   42.00
   1   3  -3 2249.18   45.00
  -3   3  -1 2217.18   41.30
   1  -3  -3 2284.77   50.29
  -3   1  -3 2303.77   55.09
  -1  -3   3 2206.58   50.99
   1   3   3 2278.07   45.90
   3  -3  -1 2351.46   50.79
  -3  -1   3 2238.38   56.29
   3  -1  -3 2283.17   56.19
  -3   3  -1 2154.78   42.20
  -3  -3   1 2274.17   52.59
   3   1   3 2306.67   55.39
  -3  -3  -2 1768.72   47.70
  -3   3   2 1791.92   39.50
  -3  -2  -3 1800.02   50.19
   3   2  -3 1763.22   47.60
   2  -3   3 1737.43   45.40
  -3   2   3 1702.83   45.70
  -2  -3  -3 1705.13   46.30
   3  -2   3 1775.92   48.20
  -3   3   2 1822.72   39.60
  -2   3   3 1749.22   39.80
   3  -3   2 1723.83   44.80
  -2  -3   3 1764.82   47.50
  -3   3  -2 1831.52   39.10
  -3  -3   2 1726.43   46.90
   2  -3  -3 1760.82   46.00
  -3   2  -3 1782.22   45.80
   2   3   3 1832.12   42.90
   3  -3  -2 1748.33   45.70
  -2   3  -3 1807.72   39.40
   3  -2  -3 1732.63   48.40
  -3   3  -2 1787.22   38.40
  -3  -2   3 1825.92   50.69
   3   2   3 1751.42   47.30
  -3  -3  -3  767.22   34.60
  -3   3   3  798.02   29.30
   3  -3   3  818.42   33.60
  -3   3   3  807.52   29.20
  -3  -3   3  805.22   36.00
   3  -3  -3  744.43   31.90
  -3   3  -3  827.52   28.70
   3   3   3  816.92   31.20
  -4   0   0 5352.06   97.89
  -4   0   0 5477.55   97.89
   0   0  -4 5419.06   96.99
   0   0   4 5401.26   97.29
  -1   0   4 2681.53   60.99
   0  -4  -1 2685.93   41.80
   0  -4   1 2708.53   40.90
   1   0  -4 2782.32   61.59
   1   0   4 2696.33   60.69
  -4   1   0 2736.53   60.19
  -4   1   0 2717.23   60.39
  -1   0  -4 2752.02   61.29
  -4  -1   0 2717.93   61.89
  -4  -1   0 2740.43   61.99
  -2   0   4 2987.90   67.89
   2   0  -4 3071.19   68.99
   2   0   4 3132.59   68.49
   4  -2   0 3042.80   65.79
   0  -4  -2 3025.90   54.39
   0  -4   2 3072.59   54.99
  -4   2   0 3086.99   63.09
  -4   2   0 3105.89   63.29
  -4  -2   0 3103.49   68.69
  -2   0  -4 2999.30   67.69
   3   0   4 2018.90   55.39
  -4   3   0 1995.10   44.50
  -4   3   0 1997.20   44.80
   3   0  -4 1961.40   56.49
   0  -4   3 2029.10   46.90
   4  -3   0 2012.60   51.29
  -4  -3   0 2028.00   53.99
  -3   0  -4 2137.09   57.09
  -3   0   4 2036.90   56.29
   0  -4  -3 2014.20   47.40
   0  -1   4 2659.33   60.29
   0   1   4 2610.74   58.49
  -4   0  -1 2703.63   61.39
  -4   0   1 2676.73   61.19
   0  -1  -4 2702.43   60.29
   0   1  -4 2677.93   58.89
  -4   0   1 2636.14   60.39
   4   0   1 2703.03   61.49
  -1   1   4 1579.04   43.90
  -1  -4  -1 1522.15   31.40
  -4  -1  -1 1504.45   44.30
  -1  -1  -4 1515.55   43.80
  -4   1   1 1552.94   43.90
   1   1  -4 1534.05   42.90
   4  -1   1 1563.84   44.40
   1  -1   4 1496.05   43.40
  -4   1   1 1571.14   44.30
   1  -4   1 1531.15   27.50
  -1   1  -4 1553.54   43.40
   4  -1  -1 1532.75   44.40
  -4  -1   1 1550.14   44.40
  -1  -4   1 1511.65   31.00
   1  -1  -4 1522.65   44.10
  -4   1  -1 1532.15   42.90
  -4  -1   1 1540.15   45.90
   1  -4  -1 1490.45   28.20
  -1  -1   4 1536.85   44.20
  -4   1  -1 1496.05   42.60
   1   1   4 1500.85   42.60
   2  -1   4 2662.23   62.89
  -4  -2  -1 2788.52   64.29
  -1  -4  -2 2679.33   52.19
  -2  -1  -4 2712.03   63.79
  -2   1   4 2629.34   61.39
   4  -2   1 2627.14   61.09
  -4   2   1 2679.83   58.59
  -4   2   1 2722.13   59.09
   2   1  -4 2658.53   61.89
  -1  -4   2 2654.93   51.79
   2   1   4 2647.54   61.79
   4  -2  -1 2714.93   62.69
  -2  -1   4 2645.24   63.39
  -4   2  -1 2673.23   58.19
  -2   1  -4 2714.03   61.99
   2  -1  -4 2648.73   62.89
  -4  -2   1 2607.14   63.19
  -4   2  -1 2684.63   58.39
   1  -4  -2 2609.74   49.99
  -3   1   4 1064.69   40.90
  -1  -4  -3 1152.68   35.80
  -3  -1  -4 1107.09   41.70
   3   1  -4 1127.59   40.60
  -4   3   1 1129.99   33.00
   4  -3   1 1114.29   38.30
  -4  -3  -1 1131.19   40.30
   3  -1   4 1113.29   41.20
  -4   3   1 1110.69   32.60
   1  -4   3 1150.48   34.00
   1  -4  -3 1122.59   34.40
  -3  -1   4 1105.69   43.50
  -4  -3   1 1137.19   40.90
   4  -3  -1 1148.99   39.20
  -4   3  -1 1163.28   33.00
   3  -1  -4 1150.38   42.10
   3   1   4 1181.18   41.20
  -1  -4   3 1120.19   35.10
  -4   3  -1 1111.19   32.40
  -3   1  -4 1064.09   39.20
   4   0  -2 3184.48   70.39
  -4   0  -2 3007.30   68.39
   0  -2   4 3012.70   66.69
   0   2   4 3055.19   63.99
   0   2  -4 3050.69   63.29
   0  -2  -4 3196.18   67.99
   2  -4   0 2944.51   51.89
   4   0   2 3067.69   68.39
  -4   0   2 3076.69   69.19
   2  -4   1 2488.35   51.59
  -1   2   4 2617.54   58.69
  -4   1   2 2750.32   62.69
  -2  -4  -1 2592.64   51.99
  -1  -2  -4 2598.44   61.19
  -4  -1  -2 2648.73   63.39
   1   2  -4 2709.83   58.99
   1  -2   4 2701.93   61.49
   4  -1   2 2655.03   63.39
  -4   1   2 2556.14   60.99
  -2  -4   1 2643.64   52.49
   4   1   2 2667.93   62.59
   1  -2  -4 2694.43   61.59
  -4  -1   2 2666.03   64.79
  -1  -2   4 2640.14   61.69
  -4   1  -2 2702.13   62.59
   1   2   4 2633.34   58.99
   4  -1  -2 2697.53   63.69
   2  -4  -1 2728.93   49.50
  -1   2  -4 2634.14   57.99
  -2  -2  -4 2478.55   61.89
   4  -2   2 2430.36   60.29
   2  -2   4 2528.85   61.29
  -4   2   2 2518.85   58.29
  -4   2   2 2472.35   58.49
  -2  -4  -2 2523.15   54.19
   2   2  -4 2513.05   59.19
   2  -4   2 2525.95   51.19
  -4  -2  -2 2557.64   63.79
  -2   2   4 2527.45   58.79
  -2  -4   2 2473.35   54.39
   2   2   4 2492.15   59.49
   4  -2  -2 2578.34   61.89
   2  -4  -2 2496.95   51.69
  -4   2  -2 2502.75   57.89
   4   2   2 2495.65   59.39
  -2  -2   4 2472.95   62.09
  -2   2  -4 2470.25   57.39
   2  -2  -4 2509.55   61.29
  -4  -2   2 2565.64   64.29
   3  -2   4 1361.16   46.00
  -3   2   4 1371.46   44.70
  -2  -4  -3 1388.86   42.50
   3   2  -4 1344.37   45.00
  -4  -3  -2 1343.07   46.20
   2  -4   3 1454.15   40.90
  -4   3   2 1392.56   38.50
  -4   3   2 1421.76   40.00
   4  -3   2 1373.16   43.50
  -3  -2   4 1382.26   47.70
   3  -2  -4 1373.06   46.80
  -4  -3   2 1436.66   47.70
   2  -4  -3 1374.86   40.60
  -4   3  -2 1375.76   38.30
   4  -3  -2 1431.36   44.80
   3   2   4 1449.46   46.40
  -4   3  -2 1347.17   37.90
  -3   2  -4 1366.56   43.80
  -2  -4   3 1414.16   42.70
   4   0   3 2003.60   55.59
   0  -3   4 2074.59   53.19
   0   3   4 2000.40   47.30
   4   0  -3 2066.59   56.59
   3  -4   0 2047.90   46.00
  -4   0   3 2035.40   56.69
  -3  -4   0 1955.90   47.90
   0  -3  -4 2088.69   53.49
  -4   0  -3 2046.30   56.79
   0   3  -4 2074.59   47.20
   3  -4   1 1138.99   33.30
  -1  -3  -4 1177.48   39.30
   4  -1   3 1159.88   43.10
  -1   3   4 1119.39   34.10
   4   1  -3 1092.09   41.60
  -4   1   3 1164.78   42.50
   1   3  -4 1162.38   34.80
  -4  -1  -3 1103.59   43.50
  -3  -4  -1 1188.18   36.60
   1  -3   4 1103.89   38.60
   1   3   4 1114.09   35.10
  -1  -3   4 1113.09   38.60
   4  -1  -3 1100.69   41.90
  -4  -1   3 1112.99   43.70
  -4   1  -3 1089.89   39.80
   4   1   3 1118.19   41.30
  -1   3  -4 1153.18   34.20
   3  -4  -1 1121.69   33.90
   1  -3  -4 1135.69   39.50
  -3  -4   1 1090.69   35.80
  -2  -3  -4 1431.06   45.90
   4  -2   3 1414.76   46.90
  -4   2   3 1388.26   43.70
   3  -4   2 1398.26   40.40
  -2   3   4 1449.26   40.70
   2  -3   4 1355.26   43.80
   2   3  -4 1367.56   40.50
  -3  -4  -2 1330.37   42.20
   4  -2  -3 1392.66   48.00
  -4   2  -3 1400.46   44.30
  -3  -4   2 1427.36   43.40
   4   2   3 1443.66   46.60
  -2  -3   4 1394.46   45.90
  -2   3  -4 1411.76   39.50
   3  -4  -2 1415.56   41.00
   2  -3  -4 1381.36   45.40
   2   3   4 1416.56   41.50
  -4  -2   3 1384.56   48.80
  -4  -3  -3  836.62   38.70
   4  -3   3  912.71   37.60
  -4   3   3  898.01   34.20
  -4   3   3  907.61   34.70
  -3  -4  -3  889.41   37.90
   3  -3   4  930.11   38.00
  -3  -3  -4  875.41   40.40
   3  -4   3  903.31   35.50
  -3   4   3  861.21   34.30
  -3   3   4  899.61   34.20
  -3   4   3  781.22   28.40
   3   3  -4  916.21   36.30
  -3   3  -4  942.41   34.00
  -3   4  -3  873.71   21.30
   3  -4  -3  887.01   35.70
  -3  -3   4  751.62   46.00
  -3  -4   3  899.01   38.20
  -3   4  -3  881.01   21.30
   3   3   4  912.71   36.20
  -4   3  -3  864.41   32.90
   4   3   3  933.51   36.30
  -4  -4   0 1343.77   44.10
  -4   0  -4 1321.57   48.00
  -4   0   4 1308.97   49.30
   0  -4  -4 1245.78   41.70
   0  -4   4 1331.07   42.60
   4  -4   0 1296.97   40.90
   4   0  -4 1312.27   48.10
  -4  -4  -1 1173.28   42.10
  -1  -4  -4 1150.78   41.10
  -4  -1  -4 1109.19   45.50
   4   1  -4 1110.89   44.80
  -4   1   4 1309.57   54.89
  -4   4   1 1166.58   22.50
  -4   4   1 1121.39   22.40
   4  -4   1 1160.28   39.10
   1  -4   4 1248.28   41.10
   4  -1   4 1124.49   44.80
  -1  -4   4 1194.38   41.60
   1   4   4 1190.58   31.70
   4  -4  -1 1164.08   39.40
  -4  -4   1 1203.28   42.90
   4  -1  -4 1117.59   46.50
   1  -4  -4 1092.79   38.60
  -4   1  -4  935.41   64.29
   4   1   4 1228.98   51.49
  -4  -4  -2 1244.38   69.89
  -4  -2  -4 1180.98   49.00
   4   2  -4 1345.37   55.59
   2  -4   4 1264.77   43.10
  -4   2   4 1244.38   45.20
  -2  -4  -4 1159.28   44.40
   4  -2   4 1211.98   47.90
  -4   4   2 1030.60   39.70
  -2   4   4 1254.57   32.60
   4  -4   2 1221.08   41.90
  -2  -4   4 1192.98   44.80
  -4   4  -2 1174.58   29.70
  -4  -4   2 1226.68   45.00
   2  -4  -4 1212.08   42.80
  -4   2  -4 1182.48   42.50
   2   4   4 1257.77   35.80
   4  -4  -2 1222.08   42.50
   4  -2  -4 1150.28   46.20
  -4   4  -2 1177.68   34.90
  -4  -2   4 1295.67   51.09
  -4  -4  -3  662.63   36.60
  -3   4   4  633.84   25.60
  -4  -3  -4  632.64   38.40
  -3  -4  -4  621.14   35.80
   4  -3   4  559.44   35.10
  -4   3   4  636.24   32.60
  -4   3   4  600.74   31.50
   4  -4   3  589.24   32.20
   3  -4   4  467.85   37.80
  -4   4   3  610.04   24.50
  -4   4   3  592.44   24.60
  -3   4   4  563.04   24.90
  -4   4  -3  626.74   23.10
  -3   4  -4  611.44   24.00
  -4  -4   3  613.34   36.90
  -3  -4   4  631.94   36.60
   3  -4  -4  604.74   32.70
  -4  -3   4  604.84   38.60
   3   4   4  578.74   28.00
   4  -4  -3  610.84   32.90
  -4   4  -3  564.44   22.30
   4  -3  -4  606.64   35.00
  -4   3  -4  590.84   30.60
   4   3   4  578.54   32.00
  -4  -4  -4  662.73   39.70
   4  -4   4  596.84   36.00
  -4   4   4  608.14   28.10
  -4   4   4  624.44   27.90
  -4   4  -4  616.54   26.60
  -4   4  -4  608.24   26.10
   4  -4  -4  660.43   37.20
  -4  -4   4  530.25   36.30
  -5   0   0  729.03   33.90
  -5   0   0  684.13   34.50
   0   0  -5  710.33   33.20
   0   0   5  716.93   33.20
   1   0   5 1015.70   40.40
  -5  -1   0  963.10   39.00
  -5  -1   0  968.40   38.90
  -5   1   0  972.10   37.90
  -5   1   0  990.50   38.90
  -1   0  -5 1007.30   40.40
  -1   0   5  966.80   39.80
   0  -5  -1  994.40   20.50
   0  -5   1  991.70   19.70
   1   0  -5 1026.30   39.50
  -5   2   0 1083.19   38.60
  -2   0  -5  806.22   60.69
  -2   0   5  975.80   40.80
   0  -5  -2 1079.79   28.10
   2   0   5 1040.60   40.70
  -5  -2   0  857.71   61.49
  -5   2   0 1124.59   39.80
  -5  -2   0 1070.39   42.40
  -3   0  -5  592.04   34.30
  -3   0   5  534.85   31.90
  -5   3   0  588.14   28.10
   0  -5  -3  603.54   25.90
   0  -5   3  549.95   24.90
  -5  -3   0  553.54   32.10
  -5   3   0  577.84   28.40
   3   0  -5  640.94   34.80
   0  -5  -4  633.24   31.30
   0  -5   4  654.33   31.10
  -5   4   0  616.14   22.80
  -5  -4   0  627.64   34.50
  -5  -4   0  614.54   35.50
  -4   0  -5  670.13   40.00
   4   0  -5  635.94   37.40
  -5   4   0  586.14   25.10
   0   1  -5  958.10   37.40
   0  -1  -5 1017.00   39.50
  -5   0  -1  996.30   40.40
  -5   0   1  949.60   38.80
   0  -1   5  993.10   39.50
   0   1   5 1017.20   38.00
  -5   0   1  924.61   38.50
  -5   0  -1 1017.80   41.10
   1   1  -5  520.05   30.50
   1  -1   5  494.05   29.70
  -1   1   5  477.55   28.30
  -1  -5  -1  467.65   26.20
  -1  -1  -5  513.35   30.50
  -5   1   1  503.65   29.00
   5  -1   1  524.75   31.50
  -5   1   1  534.05   29.30
  -5  -1  -1  496.25   29.90
   1  -5   1  500.15   14.10
  -5  -1   1  516.15   32.10
   1   1   5  499.15   30.30
  -1   1  -5  496.45   28.20
  -5   1  -1  430.76   29.10
   1  -1  -5  513.25   30.60
  -1  -1   5  505.05   30.30
  -1  -5   1  478.85   17.30
  -5  -1   1  512.45   30.00
  -5   1  -1  528.05   31.00
   1  -5  -1  505.35   15.10
  -1  -5  -2  855.71   27.50
  -5   2   1  858.61   34.90
   5  -2   1  889.81   37.50
   2  -1   5  787.82   43.70
   2   1  -5  873.21   37.80
  -2  -1  -5  843.42   39.90
   1  -5   2  872.21   27.40
  -5   2   1  849.81   36.50
  -5  -2  -1  966.80   48.40
  -2   1   5  858.91   37.40
   2   1   5  860.11   37.20
  -5   2  -1  898.11   35.50
  -5   2  -1  868.91   35.70
  -1  -5   2  866.41   27.30
  -5  -2   1  943.81   62.89
   2  -1  -5  923.51   40.70
   1  -5  -2  851.41   26.00
  -5  -2   1  869.41   39.10
  -2   1  -5  841.42   36.90
   5  -3   1  570.14   32.50
  -5  -3  -1  534.85   32.00
   1  -5   3  468.55   23.80
  -1  -5  -3  536.85   25.40
  -5   3   1  543.35   27.30
  -3  -1  -5  548.55   34.10
  -3   1   5  554.44   33.00
  -5   3   1  565.44   27.60
   3  -1   5  526.25   33.80
   3   1  -5  512.05   32.00
  -5  -3   1  578.94   38.00
  -3   1  -5  537.95   31.70
  -5   3  -1  539.05   27.20
   1  -5  -3  579.44   26.00
  -1  -5   3  541.15   26.10
   3  -1  -5  531.95   33.30
   3   1   5  510.05   31.80
  -5   3  -1  612.14   28.70
  -5  -3   1  519.25   31.60
   4  -1   5  447.56   46.00
  -5   4   1  565.14   22.80
  -5  -4  -1  558.84   33.60
   1  -5   4  568.44   29.70
  -5   4   1  565.84   23.00
   4   1  -5  532.45   36.30
  -4  -1  -5  624.44   39.60
  -1  -5  -4  563.04   31.20
  -1  -5   4  556.44   31.30
   1  -5  -4  616.34   30.50
  -5  -4   1  619.54   34.10
  -4   1  -5  580.24   37.30
  -5  -4   1  599.14   36.10
  -5   4  -1  572.44   22.90
  -5   4  -1  565.44   22.20
   4  -1  -5  579.04   36.60
   2  -5   0 1052.89   35.70
   0   2  -5 1084.29   39.30
   0   2   5 1067.39   39.70
  -5   0  -2 1176.28   52.19
   5   0   2 1097.99   41.90
   0  -2  -5 1064.09   47.00
   0  -2   5 1115.69   43.10
  -5   0   2 1072.89   49.90
   2  -5   0 1072.99   25.90
  -5   0   2 1085.29   44.20
  -2  -5  -1  866.71   28.30
  -5   1   2  887.91   37.50
   1   2  -5  867.01   36.50
  -5  -1  -2  882.71   39.00
  -1   2   5  892.21   35.50
  -5   1   2  877.41   39.80
   1  -2   5  925.11   38.70
   5  -1   2  792.12   44.50
  -2  -5   1  853.01   28.30
  -1  -2   5  851.91   38.50
   5   1   2  834.12   38.40
   1   2   5  863.51   36.70
   2  -5  -1  877.91   25.10
  -5   1  -2  848.82   36.90
  -1   2  -5  926.01   35.40
   5  -1  -2  865.31   39.40
   2   2  -5 1032.20   39.90
  -5   2   2 1005.90   40.30
   2  -5   2 1040.60   30.60
  -5  -2  -2 1029.10   44.40
  -2  -2  -5 1055.89   42.90
  -2  -5  -2 1038.50   33.70
  -2   2   5 1057.89   39.80
  -5   2   2 1014.10   40.30
  -2  -2   5 1008.90   44.00
  -5  -2   2 1030.60   44.90
  -2  -5   2 1026.60   33.50
  -2   2  -5  978.00   38.60
   2   2   5 1007.30   40.30
   5  -2  -2 1014.60   42.50
  -5   2  -2 1022.80   39.90
  -5   2  -2 1013.40   40.10
   2  -2  -5 1009.90   41.70
   2  -5  -2 1003.10   31.10
  -5  -3  -2  650.23   35.50
  -5   3   2  591.24   29.80
   3  -2   5  644.04   36.00
   3   2  -5  608.34   35.30
  -2  -5  -3  598.84   29.40
  -3   2   5  620.74   39.70
  -3  -2  -5  630.84   38.30
   5  -3   2  579.74   33.40
  -5   3   2  616.44   31.30
   2  -5   3  605.94   27.90
  -3  -2   5  643.64   39.70
   3  -2  -5  610.14   37.60
   3   2   5  642.74   35.40
  -2  -5   3  642.94   30.90
  -5   3  -2  622.64   30.40
  -5  -3   2  652.33   36.00
   2  -5  -3  635.94   28.60
   5  -3  -2  633.24   34.00
  -3   2  -5  613.04   38.60
  -5   3  -2  624.54   30.80
  -5   4   2  511.55   24.00
   4   2  -5  481.35   33.30
  -2  -5  -4  484.25   30.70
  -5  -4  -2  467.85   33.60
   5  -4   2  572.04   33.30
  -4   2   5  529.45   34.30
  -5   4   2  489.05   23.50
  -4  -2  -5  520.75   36.40
   2  -5   4  475.75   28.80
   4  -2   5  522.15   35.20
  -5   4  -2  488.15   22.80
  -5  -4   2  572.44   36.80
  -4  -2   5  523.65   37.40
   4  -2  -5  513.55   37.40
  -2  -5   4  495.75   32.60
  -5   4  -2  520.55   23.30
   5  -4  -2  504.35   31.50
  -4   2  -5  514.15   31.80
   0  -3   5  607.84   33.90
   3  -5   0  590.34   24.20
   0  -3  -5  637.34   35.00
  -5   0  -3  532.15   35.00
  -5   0   3  591.64   34.40
   0   3  -5  587.54   29.40
   0   3   5  612.14   29.90
   5   0  -3  513.15   32.90
  -3  -5   0  565.44   25.90
  -3  -5  -1  558.44   26.90
   1  -3   5  602.64   38.60
  -5   1   3  578.04   32.90
  -5   1   3  529.15   33.10
  -5  -1  -3  545.45   35.90
   5  -1   3  551.94   33.20
   1   3  -5  552.24   28.80
  -1   3   5  538.05   28.80
  -1  -3  -5  544.85   32.00
   3  -5   1  595.04   24.70
   3  -5  -1  525.95   24.20
  -3  -5   1  531.55   27.70
  -1   3  -5  523.15   27.50
  -5   1  -3  540.65   34.10
   1   3   5  534.85   29.20
   1  -3  -5  577.74   31.90
   5  -1  -3  475.85   32.20
   5   1   3  562.04   34.30
   5  -2   3  701.63   36.60
   2  -3   5  665.53   36.20
  -2  -3  -5  645.34   35.20
  -5   2   3  648.64   35.30
  -3  -5  -2  621.64   30.50
   2   3  -5  606.84   32.30
  -5   2   3  572.84   40.20
   3  -5   2  601.94   27.30
  -2   3   5  625.64   31.20
  -5  -2  -3  622.74   36.80
  -5  -2   3  628.14   37.80
  -2   3  -5  560.94   29.50
   5   2   3  602.44   32.90
  -2  -3   5  596.34   35.20
  -3  -5   2  617.04   30.20
   2   3   5  617.84   32.10
   3  -5  -2  608.64   27.60
  -5   2  -3  641.94   33.80
   2  -3  -5  583.84   33.70
   5  -2  -3  589.74   36.50
  -3  -3  -5  327.57   31.30
  -5  -3  -3  367.36   30.60
   3   3  -5  386.16   32.20
  -5   3   3  312.67   26.30
  -5   3   3  343.67   27.40
  -3   3   5  390.06   28.70
   5  -3   3  310.47   29.30
   3  -5   3  358.16   25.30
   3  -3   5  395.56   30.00
  -5   3  -3  360.26   25.90
  -3   3  -5  333.47   25.80
   3  -3  -5  333.97   30.70
  -5   3  -3  337.27   25.70
  -5  -3   3  370.86   31.90
   3  -5  -3  352.06   25.50
   3   3   5  355.66   43.60
   5  -3  -3  359.96   30.40
  -3  -3   5  338.57   33.70
  -3  -5   3  364.46   28.00
   3  -5   4  396.76   31.50
  -5  -4  -3  321.87   30.50
   4   3  -5  354.26   29.70
   4  -3   5  418.46   34.20
  -5   4   3  389.96   23.70
   5  -4   3  327.87   29.80
  -4   3   5  377.96   29.30
  -3  -5  -4  369.56   30.30
  -5   4   3  366.66   23.30
  -4  -3  -5  408.96   35.40
   5  -4  -3  392.16   31.50
  -4   3  -5  236.78   40.20
  -5   4  -3  389.76   23.10
  -5   4  -3  369.26   22.40
  -3  -5   4  357.76   31.00
   3  -5  -4  369.96   28.30
  -5  -4   3  356.46   32.40
  -4  -3   5  419.76   37.70
   4  -3  -5  381.16   32.20
   5   0  -4  601.24   36.60
   0  -4  -5  679.93   34.50
  -4  -5   0  627.74   32.20
   0   4   5  646.94   27.60
   0   4  -5  641.84   26.90
  -5   0  -4  650.83   39.50
   4  -5   1  621.94   30.00
   5  -1   4  532.55   44.90
   1  -4   5  685.73   38.50
   1   4  -5  617.94   27.50
  -4  -5  -1  625.94   35.50
  -5  -1  -4  577.44   39.20
  -1  -4  -5  574.44   33.10
  -1   4   5  608.94   26.90
   5   1  -4  532.65   36.50
  -5   1  -4  578.64   35.30
  -4  -5   1  551.64   31.70
   1  -4  -5  524.75   33.60
  -1  -4   5  604.84   35.00
   1   4   5  586.54   27.90
   5  -1  -4  565.74   36.20
   4  -5  -1  565.24   29.00
  -1   4  -5  577.74   26.00
  -5   2   4  502.85   32.00
  -5   2   4  570.64   35.80
  -2  -4  -5  534.25   35.40
  -4  -5  -2  590.34   33.00
  -5  -2  -4  464.35   35.50
  -2   4   5  522.05   27.00
   5  -2   4  524.85   37.00
   2  -4   5  504.65   31.90
   2   4  -5  522.25   26.90
   4  -5   2  508.55   28.70
   4  -5  -2  483.95   28.30
   2  -4  -5  540.45   34.60
   5  -2  -4  556.24   36.30
   2   4   5  542.15   28.40
  -2  -4   5  540.25   35.70
  -5  -2   4  500.15   36.80
  -5   2  -4  502.25   33.20
  -2   4  -5  562.44   25.90
  -3  -4  -5  378.36   33.40
  -5   3   4  477.45   34.00
  -4  -5  -3  424.96   31.60
  -3   4   5  352.56   24.50
   5  -3   4  355.56   30.80
   3  -4   5  403.06   32.10
   4  -5   3  419.26   31.90
  -5   3   4  419.66   36.90
  -5  -3  -4  405.56   33.40
   3   4   5  400.76   26.40
   3  -4  -5  351.46   31.50
   5  -3  -4  388.16   32.10
  -5  -3   4  402.26   34.60
   4  -5  -3  383.56   27.80
  -3  -4   5  378.76   35.20
  -3   4  -5  404.26   24.70
  -4  -5   3  406.76   31.70
  -5  -4  -4  248.38   31.00
   5  -4   4  322.77   31.90
  -4  -4  -5  279.07   30.20
   4  -4   5  296.27   30.90
  -5   4   4  294.17   24.70
  -5   4   4  313.77   24.60
  -4  -5  -4  291.37   31.20
  -4   4   5  305.17   25.00
   4  -5   4  295.77   28.30
  -4   4   5  262.57   24.00
  -4   4  -5  297.77   24.20
  -4  -5   4  293.17   32.00
  -4  -4   5  315.57   32.40
   4  -5  -4  298.57   28.60
  -5   4  -4  302.57   23.20
   4  -4  -5  322.37   32.90
  -5   4  -4  286.87   23.00
   4   4   5  286.97   25.90
   5  -4  -4  278.67   29.50
  -5  -4   4  320.67   32.80
  -5  -5   0  386.26   31.70
  -5  -5   0  390.96   29.90
  -5   0  -5  366.86   33.10
  -5   0   5  377.46   33.80
   0  -5  -5  387.96   29.40
   0  -5   5  397.96   29.70
   5   0  -5  391.46   33.50
   5   0   5  401.76   35.20
  -5  -5  -1  272.87   28.10
   5   1  -5  292.07   32.50
   5  -1   5  331.57   31.70
  -5  -1  -5  308.97   32.30
   1  -5   5  318.77   27.80
   5  -5   1  277.57   25.60
  -5   1   5  299.17   34.40
  -1  -5  -5  327.77   28.60
  -1  -5   5  312.97   28.30
   1  -5  -5  258.57   26.20
  -5  -1   5  270.27   32.70
  -5   1  -5  279.07   32.10
   5  -1  -5  318.87   34.10
  -5  -5   1  334.07   29.40
  -5  -5   1  360.76   30.80
   5   1   5  281.67   31.00
  -5  -5  -2  273.87   27.50
   5   2  -5  295.07   31.60
  -5  -2  -5  317.17   36.30
   5  -5   2  286.47   27.60
   5  -2   5  299.07   30.70
  -5   2   5  290.17   31.60
  -2  -5  -5  295.57   27.50
   2  -5   5  296.87   28.30
   2  -5  -5  280.67   27.00
  -5   2  -5  289.37   32.10
   5  -5  -2  290.07   26.80
  -5  -2   5  312.37   33.90
   5  -2  -5  269.37   32.90
  -2  -5   5  299.37   30.50
  -5  -5   2  295.37   30.20
   5   2   5  298.27   31.70
  -5  -5  -3  285.77   33.10
  -3  -5  -5  271.57   30.20
  -5  -3  -5  292.77   32.50
   5  -3   5  224.78   30.50
  -5   3   5  241.98   26.80
   3  -5   5  194.58   25.70
   5  -5   3  252.67   27.30
   3  -5  -5  256.57   30.30
  -5  -5   3  240.68   30.60
   5  -5  -3  259.07   27.90
  -3  -5   5  218.68   30.10
  -5   3  -5  242.48   27.40
   5   3   5  270.27   28.60
  -5  -5  -4  134.19   27.50
  -5  -4  -5  163.08   29.70
  -4  -5  -5  208.48   31.00
   5  -4   5  146.19   28.60
   4  -5   5  167.68   25.30
   5  -5   4  150.98   24.00
  -5  -4   5  131.49   30.20
  -5   4  -5  140.49   23.50
   5  -5  -4  145.19   34.60
   4  -5  -5  128.89   38.50
   5  -4  -5  135.29   28.20
  -5   4  -5  192.28   29.90
  -6   0   0 2099.89   63.09
  -6   0   0 2034.00   63.99
   0   0  -6 2158.48   64.59
  -6  -1   0 1306.37   51.89
  -6   1   0 1290.77   49.90
  -6   1   0 1271.27   48.10
  -1   0  -6 1301.57   49.40
   0  -6  -1 1294.37   26.10
   0  -6   1 1298.47   25.00
   1   0  -6 1332.47   49.70
   2   0  -6 1291.87   50.39
   0  -6   2 1282.97   31.40
  -2   0  -6 1240.38   49.30
   0  -6  -2 1253.67   32.10
  -6   2   0 1212.88   56.29
  -6   2   0 1116.69   72.69
  -6  -2   0 1277.07   52.59
  -6  -2   0 1319.07   50.99
   3   0  -6  631.44   38.70
   3   0   6  491.75   33.00
   0  -6  -3  699.83   28.30
   0  -6   3  681.53   27.20
  -3   0   6  649.14   39.70
  -3   0  -6  612.34   38.50
  -6  -3   0  674.63   39.10
  -6  -3   0  675.23   40.20
  -6   3   0  632.74   33.40
  -6   3   0  643.44   32.70
  -6   4   0  478.25   25.50
  -4   0  -6  432.46   38.40
  -4   0   6  485.35   39.80
  -6  -4   0  477.25   37.30
   0  -6   4  470.55   28.40
   4   0  -6  480.45   36.20
  -6  -4   0  432.66   36.00
  -6   4   0  474.75   25.60
   4   0   6  406.36   34.90
   0  -6   5  266.07   26.60
   0  -6  -5  228.98   26.00
   5   0  -6  183.98   29.40
  -6  -5   0  288.47   30.60
  -5   0  -6  223.88   30.90
  -5   0   6  183.88   30.40
  -6  -5   0  186.18   28.50
   5   0   6  211.68   30.60
  -6   0   1 1272.87   49.50
   0  -1  -6 1274.57   50.59
  -6   0  -1 1351.76   50.49
   0   1  -6 1395.46   50.29
  -6   0   1 1063.59   54.09
  -6   0  -1 1328.07   51.89
   0   1   6 1279.87   49.10
   1  -6   0 1250.77   20.90
  -1  -1  -6 1465.35   52.89
  -6   1   1 1524.65   53.49
  -1   1   6 1381.16   50.69
  -6  -1  -1 1407.96   52.69
  -6   1   1 1381.06   52.29
  -1  -6  -1 1466.35   32.70
   1   1  -6 1512.05   51.29
   1  -6   1 1432.76   27.50
  -1   1  -6 1417.26   50.29
  -6   1  -1 1506.55   51.79
   1  -6  -1 1418.46   28.60
  -6  -1   1 1386.16   52.79
   1  -1  -6 1376.96   51.69
  -6   1  -1 1477.05   51.29
  -1  -6   1 1435.36   32.90
   1   1   6 1468.95   53.39
  -6  -2  -1 1101.69   47.70
  -6   2   1  871.01   61.49
   2   1  -6 1022.70   45.30
  -2  -1  -6 1051.29   47.10
  -1  -6  -2 1123.79   32.30
   1  -6   2 1107.09   29.20
  -6  -2  -1 1126.79   47.80
  -6   2   1 1139.09   44.80
  -6  -2   1 1066.99   47.60
   1  -6  -2 1039.40   29.50
  -6   2  -1  886.41   67.39
  -6   2  -1 1121.99   45.40
  -1  -6   2 1076.39   31.20
  -6  -2   1 1088.69   48.40
   2  -1  -6 1128.69   47.30
  -2   1  -6 1072.99   45.20
  -6  -3  -1  554.24   38.50
  -6   3   1  579.74   32.40
  -3   1   6  615.04   38.70
  -1  -6  -3  519.95   26.60
  -6   3   1  594.54   32.50
   3  -1   6  559.54   36.70
   3   1  -6  559.34   35.90
   1  -6   3  574.14   25.40
   6  -3   1  555.94   36.20
  -3  -1  -6  602.74   38.80
  -6  -3   1  571.44   37.30
  -6  -3   1  593.64   39.60
   3  -1  -6  525.55   36.90
  -6   3  -1  583.34   31.90
   1  -6  -3  578.44   26.70
   3   1   6  626.24   36.80
  -3   1  -6  611.24   38.80
  -6   3  -1  582.64   32.30
  -1  -6   3  573.84   27.60
   1  -6   4  422.66   27.30
  -4  -1  -6  384.66   34.20
  -1  -6  -4  400.46   27.90
   4  -1   6  414.16   36.30
  -4   1   6  361.46   34.30
   4   1  -6  404.56   36.40
   6  -4   1  405.26   32.40
  -6  -4  -1  395.76   35.10
  -6   4   1  374.96   24.20
  -6   4   1  397.26   24.60
  -6  -4   1  369.76   34.80
  -4   1  -6  397.96   33.30
  -4  -1   6  397.36   36.50
  -6   4  -1  429.16   24.80
  -1  -6   4  424.96   28.50
  -6   4  -1  388.46   23.80
   4   1   6  398.76   35.60
   4  -1  -6  438.36   35.80
  -6  -4   1  400.46   35.90
   5   1  -6  171.28   29.20
  -1  -6  -5  189.88   25.60
   5  -1   6  249.08   31.60
   1  -6   5  234.88   25.40
  -5  -1  -6  159.48   29.20
  -6  -5  -1  273.27   28.80
  -6  -5   1  188.08   28.80
   1  -6  -5  240.48   27.30
   5  -1  -6  233.88   33.90
   5   1   6  229.18   33.10
  -1  -6   5  221.98   26.80
  -6  -5   1  176.68   28.20
  -5  -1   6  239.38   31.70
  -2  -6   0 1236.78   33.50
   0  -2  -6 1289.97   50.29
   0  -2   6 1306.47   50.39
  -6   0  -2 1216.28   49.20
   0   2   6 1274.87   47.00
   0   2  -6 1234.08   45.20
   2  -6   0 1228.08   29.00
  -6   0   2 1217.58   49.70
  -6   1   2 1100.19   46.50
   6  -1   2 1063.29   48.80
   1   2  -6 1071.19   44.50
  -6  -1  -2 1115.59   47.70
   2  -6   1 1086.89   30.30
  -1   2   6 1043.00   44.10
  -2  -6  -1 1082.19   32.90
  -1  -2  -6 1166.88   49.80
   1  -2   6 1164.88   47.30
   1  -2  -6 1099.49   49.00
   2  -6  -1 1017.00   28.20
  -6   1  -2  964.00   53.59
  -6  -1   2 1091.79   47.60
  -1  -2   6 1027.90   48.50
  -1   2  -6 1081.59   44.20
  -2  -6   1 1090.59   32.50
   1   2   6 1066.69   44.90
  -6   1  -2 1085.39   45.80
   2  -2   6  854.91   43.40
  -6  -2  -2  931.11   45.40
   2   2  -6  870.21   40.90
  -2   2   6  886.81   44.70
  -2  -6  -2  943.01   33.00
   2  -6   2  891.01   29.00
  -6   2   2  957.50   42.90
  -6   2   2  913.31   40.70
   6  -2   2  868.31   44.90
  -2  -2  -6  926.71   45.20
  -2   2  -6  943.21   41.30
  -6   2  -2  876.51   41.10
  -2  -2   6  869.11   45.10
  -2  -6   2  900.21   32.60
   2  -2  -6  912.91   45.60
  -6   2  -2  854.91   41.20
  -6  -2   2  946.41   46.30
  -6  -2   2  878.71   44.10
   2  -6  -2  874.81   29.30
  -6  -3  -2  527.95   38.40
  -6   3   2  531.15   33.20
  -2  -6  -3  508.35   28.60
  -6   3   2  533.85   49.00
   3   2  -6  482.45   34.80
  -3  -2  -6  500.15   36.80
   6  -3   2  488.15   33.80
   3  -2   6  463.85   34.70
   2  -6   3  555.44   27.10
  -6  -3   2  513.25   38.50
  -6   3  -2  509.85   32.10
  -6  -3   2  434.96   37.40
  -2  -6   3  519.85   29.30
  -3  -2   6  525.65   37.60
  -6   3  -2  491.15   33.80
   3  -2  -6  448.06   37.90
   3   2   6  506.95   34.90
   2  -6  -3  509.75   26.80
  -3   2  -6  487.95   33.60
  -4   2   6  373.06   34.50
  -6   4   2  387.26   25.10
   2  -6   4  353.36   31.40
  -6   4   2  363.66   25.20
   4   2  -6  348.17   33.60
  -6  -4  -2  371.46   32.40
   6  -4   2  363.26   29.70
  -2  -6  -4  331.17   27.00
   4  -2   6  381.26   35.50
   4  -2  -6  391.06   60.89
  -6  -4   2  345.87   35.30
  -2  -6   4  357.96   29.50
  -4  -2   6  395.16   43.70
   2  -6  -4  349.17   26.70
  -6   4  -2  377.26   24.50
  -4   2  -6  328.27   32.80
   4   2   6  386.86   33.90
  -6  -4   2  330.27   32.20
  -6  -5  -2  206.68   34.10
  -5  -2  -6  127.89   32.30
   5  -2   6  146.29   28.50
  -2  -6  -5  201.48   26.10
   2  -6   5  193.38   25.70
   6  -5   2  214.78   29.20
  -5   2   6  174.38   29.20
   2  -6  -5  180.18   24.80
  -5   2  -6  136.09   26.90
  -5  -2   6  160.48   30.30
  -6  -5   2  212.88   34.50
   5  -2  -6  150.28   43.00
  -2  -6   5  232.28   28.70
   5   2   6  196.88   33.40
   0  -3  -6  705.03   39.00
  -6   0   3  651.33   39.30
  -3  -6   0  636.84   28.80
  -6   0  -3  656.43   39.20
   0  -3   6  714.53   38.50
   0   3  -6  717.63   36.10
  -6   0   3  657.33   39.90
   6  -1   3  596.64   37.90
   1  -3   6  611.74   36.60
  -6   1   3  553.54   38.10
   3  -6   1  573.14   24.90
  -6  -1  -3  546.15   37.40
  -6   1   3  606.84   37.80
  -3  -6  -1  578.24   28.20
  -1  -3  -6  563.94   38.10
   6  -1  -3  530.85   36.80
  -1  -3   6  577.64   39.20
   1  -3  -6  597.94   36.70
   6   1   3  587.94   36.30
   3  -6  -1  600.94   25.80
  -6   1  -3  654.03   39.80
  -3  -6   1  548.15   28.40
  -6  -1   3  578.54   37.50
  -1   3  -6  518.65   37.00
   3  -6   2  495.55   25.30
   2   3  -6  574.64   34.00
  -6   2   3  516.25   35.50
  -2  -3  -6  502.45   36.00
  -2   3   6  503.85   33.60
   6  -2   3  470.15   35.50
   2  -3   6  537.05   35.90
  -6  -2  -3  506.85   37.10
  -3  -6  -2  493.95   28.10
  -6   2  -3  500.15   32.50
   3  -6  -2  497.25   26.00
  -2  -3   6  509.75   36.70
   6  -2  -3  553.64   39.10
   2   3   6  505.85   33.50
  -2   3  -6  515.25   35.80
  -3  -6   2  477.35   29.10
  -6  -2   3  609.04   40.00
   2  -3  -6  448.96   35.70
   3  -3   6  433.86   34.10
   3  -6   3  321.67   24.40
  -3  -6  -3  356.26   27.30
   3   3  -6  363.36   29.80
  -6   3   3  319.97   29.00
  -6   3   3  351.06   30.10
  -3  -3  -6  318.47   32.50
   6  -3   3  371.16   37.90
  -6  -3  -3  333.47   33.90
   6  -3  -3  334.67   31.90
  -6  -3   3  325.07   34.10
   3  -3  -6  352.56   34.90
  -6   3  -3  277.07   26.70
  -3  -3   6  320.17   34.50
  -6   3  -3  365.36   29.30
  -3   3  -6  321.57   28.10
  -3  -6  -4  282.57   27.80
  -6  -4  -3  214.78   36.30
  -4   3   6  252.57   28.00
  -6   4   3  231.38   22.70
  -4  -3  -6  292.57   36.20
   3  -6   4  245.38   25.10
   4   3  -6  201.98   25.80
   6  -4   3  258.97   32.10
  -4  -3   6  312.57   40.10
   4  -3  -6  232.28   31.80
   6  -4  -3  228.98   30.80
  -3  -6   4  251.37   28.50
  -6   4  -3  265.17   24.00
  -6   4  -3  225.58   22.30
   4   3   6  295.27   30.90
  -4   3  -6  243.78   27.50
   3  -6  -4  217.98   24.50
   6   0  -4  471.95   36.50
   6   0   4  506.95   37.10
   0  -4  -6  523.45   36.90
   0   4   6  526.65   30.10
  -6   0   4  473.25   37.30
   0   4  -6  530.35   28.70
  -6   0  -4  485.95   39.70
  -4  -6   0  468.65   30.40
  -4  -6   0  469.75   36.40
   0  -4   6  498.75   36.00
   1  -4   6  372.36   33.90
  -1   4   6  435.66   28.40
   4  -6   1  379.16   25.30
  -1  -4  -6  387.36   35.30
   6  -1   4  409.36   34.20
  -6   1   4  440.56   35.40
  -6   1   4  381.96   33.40
  -4  -6  -1  439.26   29.70
  -6  -1  -4  430.96   35.60
   1   4  -6  432.36   28.30
  -1  -4   6  422.26   35.30
   6  -1  -4  362.96   35.70
  -1   4  -6  415.56   26.60
   6   1   4  394.96   35.10
   1   4   6  464.75   29.00
  -4  -6   1  461.45   29.20
  -6   1  -4  437.76   33.90
   1  -4  -6  382.86   34.50
  -6  -1   4  366.46   35.50
  -6   2   4  387.86   34.30
  -2  -4  -6  406.66   35.70
  -6   2   4  363.26   34.30
  -4  -6  -2  333.57   28.00
   2  -4   6  296.37   32.30
   2   4  -6  349.87   26.60
   6  -2   4  365.16   32.60
   4  -6   2  402.06   27.00
  -2   4   6  389.86   27.50
   6   2   4  354.36   30.80
  -6  -2   4  400.26   48.00
  -6   2  -4  371.76   32.60
  -2   4  -6  366.66   25.60
   4  -6  -2  350.16   29.20
   2  -4  -6  354.66   33.90
  -4  -6   2  369.16   29.80
  -2  -4   6  358.56   35.60
   6  -2  -4  391.06   40.70
  -4  -6  -3  241.08   28.00
   4  -6   3  238.08   25.30
  -6  -3  -4  264.97   33.60
  -6   3   4  281.07   27.90
   3   4  -6  170.68   22.20
   3  -4   6  239.18   29.90
  -3  -4   6  302.87   36.70
   3   4   6  271.47   30.80
  -6   3  -4  270.77   27.20
  -4  -6   3  292.07   30.70
   6  -3  -4  284.57   34.70
  -6  -3   4  251.37   32.90
   4  -6  -3  230.28   25.50
  -3   4  -6  227.38   23.00
   6   0   5  249.38   34.40
  -6   0  -5  177.88   29.90
   6   0  -5  222.08   30.10
  -6   0   5  177.98   29.80
  -5  -6   0  269.67   29.00
   0  -5  -6  220.68   28.00
   0  -5   6  233.38   28.10
   0   5   6  213.68   17.10
  -5  -6   0  209.68   25.90
   6  -1   5  188.28   28.20
  -5  -6  -1  189.88   25.40
   1  -5   6  206.88   26.90
  -1   5   6  210.48   21.30
   5  -6   1  238.18   26.50
  -1  -5  -6  236.58   31.20
  -6  -1  -5  215.48   31.30
   6   1  -5  189.98   30.00
   6   1   5  264.07   35.80
   6  -1  -5  208.58   32.20
  -1  -5   6  274.07   31.10
  -5  -6   1  231.18   27.50
  -5  -6   1  233.78   28.50
   1  -5  -6  206.08   28.90
  -6  -1   5  216.18   31.80
   1   5   6  230.98   19.00
  -5  -6  -2  193.68   26.00
  -2   5   6  160.98   20.30
   6  -2   5  184.28   29.10
   2  -5   6  163.38   25.70
   5  -6   2  194.58   24.90
  -6   2   5  177.18   29.40
  -6   2   5  165.38   29.20
   5  -6  -2  187.58   24.90
  -6  -2   5  152.38   29.90
  -6   2  -5  130.49   24.10
   2  -5  -6  158.48   44.40
   6   2   5  183.08   31.20
   2   5   6  188.98   18.60
  -5  -6   2  182.48   26.40
  -2  -5   6  157.08   26.40
   6  -2  -5  174.18   35.40
  -7   0   0  124.19   24.60
  -7   0   0  151.88   25.20
   0   0  -7  178.58   28.60
   0   0   7  190.98   28.20
  -7  -1   0  219.38   28.50
  -7  -1   0  234.18   31.10
  -7   1   0  256.47   30.30
  -7   1   0  237.38   30.20
  -1   0  -7  204.98   28.10
  -1   0   7  216.28   29.50
   0  -7  -1  235.38   13.20
   0  -7   1  224.98   10.90
   1   0  -7  270.97   32.60
   1   0   7  255.37   31.70
   0  -7   2  209.78   15.10
   2   0  -7  188.98   29.20
   2   0   7  205.08   28.40
  -7   2   0  215.98   28.00
  -2   0   7  185.18   28.50
   0  -7  -2  208.48   15.70
  -7   2   0  159.68   24.60
  -2   0  -7  179.28   28.10
  -7  -2   0  171.98   27.80
  -7  -2   0  235.68   30.90
   0  -7  -3  164.98   18.00
   3   0  -7  170.58   33.20
   0  -7   3  158.58   17.70
  -7  -3   0  129.69   29.40
  -7   3   0  114.39   20.90
  -7   3   0  129.99   36.00
  -4   0   7  140.89   28.50
   4   0  -7  136.09   27.80
  -7   4   0  172.28   21.50
   4   0   7   86.69   24.30
  -7  -4   0  143.89   27.50
  -7  -4   0  108.99   24.70
   0  -7  -4  132.19   19.30
   0  -7   4  158.78   23.40
  -7   4   0  159.08   20.90
  -4   0  -7  142.59   28.20
   0   1   7  209.28   27.50
  -1  -7   0  229.28   13.30
  -7   0  -1  221.98   29.80
  -7   0   1  282.87   30.70
  -7   0  -1  238.38   30.00
   0   1  -7  188.48   25.80
   0  -1   7  252.87   31.20
   0  -1  -7  258.07   32.10
  -7   0   1  242.28   31.40
  -1  -1  -7  172.28   26.60
   1  -7   1  168.88    9.70
  -1  -7  -1  194.58   13.80
  -7  -1  -1  182.28   27.70
   1  -1   7  201.08   28.30
   1   1  -7  165.88   25.70
  -7  -1  -1  210.78   28.80
  -7   1   1  212.18   29.10
  -7   1   1  145.99   25.90
  -1   1   7  180.68   26.60
  -1  -7   1  174.98   14.30
   1  -7  -1  184.78   18.90
  -7  -1   1  143.99   25.40
   1  -1  -7  206.98   30.40
  -7   1  -1  186.58   26.30
  -1   1  -7  151.98   25.00
  -7  -1   1  188.48   27.80
  -7   1  -1  178.08   27.90
   1   1   7  154.78   25.70
  -1  -1   7  194.28   27.80
   2  -1   7  176.08   27.30
  -7  -2  -1  182.28   28.00
  -7  -2  -1  244.88   30.90
  -2  -1  -7  240.38   32.70
   2   1  -7  200.08   27.90
   1  -7   2  200.38   14.60
  -7   2   1  146.09   25.40
  -1  -7  -2  222.48   17.40
  -7   2   1  194.48   27.90
  -2   1   7  179.08   27.60
  -7   2  -1  206.38   27.80
  -7  -2   1  207.58   30.90
  -2  -1   7  177.78   29.90
  -1  -7   2  178.98   17.00
   1  -7  -2  156.08   15.10
  -7  -2   1  123.89   25.90
  -2   1  -7  183.98   26.50
  -7   2  -1  159.48   24.40
   2   1   7  197.98   27.90
   2  -1  -7  158.58   26.50
   1  -7   3  142.69   16.90
   3   1  -7  129.89   28.30
  -7  -3  -1  113.99   24.50
  -3  -1  -7  133.89   26.80
  -7   3   1  160.48   22.80
   3  -1   7  132.79   25.70
  -3   1   7  116.89   24.60
  -1  -7  -3  156.88   18.60
  -1  -7   3  163.38   18.40
   1  -7  -3  186.58   19.20
  -3  -1   7  128.99   32.00
  -3   1  -7  173.68   26.60
   3  -1  -7  139.49   26.80
  -7   3  -1  193.88   25.30
  -7  -3   1  169.38   28.90
   3   1   7  178.68   32.20
  -7  -4  -1  146.89   26.60
   4   1  -7  153.48   28.20
  -7   4   1  146.59   20.80
  -7   4   1  133.69   19.10
  -4   1   7  127.19   28.60
  -1  -7  -4  138.79   20.70
  -7  -4  -1  139.19   26.90
   4  -1   7  155.98   37.60
  -1  -7   4  157.28   22.50
   1  -7  -4  158.48   20.70
  -7   4  -1  125.59   19.00
  -7   4  -1  149.88   20.00
  -4   1  -7  139.49   30.00
  -7  -4   1  119.19   26.90
  -7  -4   1   78.39   24.50
  -4  -1   7  128.59   34.30
   4   1   7  175.08   28.70
  -7   0   2  190.48   29.30
  -7   0   2  205.48   29.80
   0  -2  -7  199.58   28.80
   0  -2   7  235.58   31.10
   0   2  -7  185.48   24.80
  -2  -7   0  240.38   17.60
   0   2   7  215.88   27.70
  -7   0  -2  217.58   30.30
  -7   0  -2  231.78   30.40
  -7   1   2  193.28   29.20
  -7  -1  -2  188.28   28.70
   2  -7   1  150.48   12.70
   1  -2   7  208.58   31.00
   1   2  -7  172.38   24.20
  -7   1   2  213.28   27.90
  -1   2   7  207.48   27.90
  -7  -1  -2  195.28   30.00
  -1  -2  -7  208.68   30.40
  -2  -7  -1  164.18   16.90
   2  -7  -1  179.28   14.00
   1  -2  -7  212.28   29.50
  -7   1  -2  154.68   24.50
   1   2   7  223.68   27.70
  -1  -2   7  223.08   32.30
  -1   2  -7  233.88   28.60
  -7  -1   2  177.68   28.90
  -2  -7   1  168.28   17.40
  -7  -1   2  184.48   29.80
  -7   1  -2  161.88   27.10
  -2   2   7  179.28   25.70
  -7   2   2  174.58   26.50
   2  -7   2  154.48   15.90
   2   2  -7  154.38   24.40
  -7  -2  -2  201.68   35.00
  -7   2   2  200.78   26.50
   7  -2   2  214.88   31.60
   2  -2   7  166.38   32.50
  -2  -7  -2  175.78   19.10
   2  -7  -2  174.28   16.80
  -2   2  -7  189.18   26.50
  -7   2  -2  207.28   28.20
  -7   2  -2  156.08   25.00
  -2  -7   2  182.88   19.70
  -2  -2   7  195.58   36.40
   2   2   7  155.78   24.30
   2  -7   3  179.78   18.90
  -7  -3  -2  151.88   28.50
   3  -2   7  128.09   26.00
   3   2  -7  143.89   25.10
  -3  -2  -7  147.69   30.00
  -3   2   7  102.49   23.20
  -2  -7  -3  150.38   20.10
   7  -3   2  151.48   39.50
  -7   3   2  158.78   23.10
  -3   2  -7  124.69   23.20
  -7  -3   2  157.08   29.50
   3  -2  -7  174.28   29.50
  -2  -7   3  162.58   20.90
   2  -7  -3  169.58   19.00
  -7   3  -2  117.49   21.80
   3   2   7   60.09   20.00
  -7  -3   2  140.69   27.50
  -3  -2   7  151.48   31.00
  -7   0   3  130.59   31.70
   0   3  -7  156.18   24.00
   0   3   7  182.78   25.50
   0  -3   7  162.88   29.80
  -3  -7   0  169.88   18.10
  -7   1   3  169.18   26.90
  -1   3   7  189.18   26.30
  -1  -3  -7  165.98   39.40
   3  -7   1  161.88   16.40
   7  -1   3  104.99   24.80
   1   3  -7  113.09   21.00
   1  -3   7  114.99   30.40
  -7  -1  -3  107.99   26.50
  -3  -7  -1  148.79   18.90
  -7   1   3  113.79   25.30
   1  -3  -7  145.49   39.40
  -3  -7   1  175.38   20.20
   1   3   7  123.49   22.90
  -7   1  -3  143.39   27.30
  -1   3  -7  184.78   24.90
  -7  -1   3  188.68   34.80
  -7  -1   3  119.59   25.40
  -7   1  -3  202.38   29.60
   3  -7  -1  154.38   16.90
  -7  -2  -3  136.59   26.80
  -2   3   7  128.09   24.30
  -3  -7  -2  153.68   20.20
   2  -3   7  151.68   28.00
   2   3  -7  135.69   23.00
  -7   2   3  117.49   25.50
   3  -7   2  164.28   18.30
  -2  -3  -7  130.99   28.80
   7  -2   3  168.28   28.90
  -7   2   3  164.38   26.60
   2  -3  -7  193.38   29.10
  -7   2  -3  180.78   28.10
   2   3   7  193.58   28.00
   3  -7  -2  172.28   18.70
  -3  -7   2  185.68   21.10
  -7  -2   3  158.28   29.50
  -2  -3   7  120.09   28.50
  -7   2  -3  167.08   28.10
  -7  -2   3  181.88   30.40
  -3   3   7   93.69   22.40
   3  -7   3  128.49   21.40
  -7   3   3  117.39   23.00
  -7   3   3  135.99   25.00
   3   3  -7  149.09   26.70
   7  -3   3   88.69   25.40
  -3  -7  -3  109.69   19.70
   3  -3   7  124.39   26.60
  -7   3  -3  118.69   22.40
  -3   3  -7   96.29   22.10
   3   3   7  100.89   23.70
  -3  -3   7  133.79   31.20
  -3  -7   3  118.29   20.70
   3  -7  -3  113.59   18.30
  -7   3  -3   94.99   22.60
  -7  -3   3   89.29   33.70
   7   0   4  147.99   27.50
   0   4  -7  100.69   19.00
   0  -4   7  119.59   29.90
  -7   0   4  138.39   30.20
  -4  -7   0  157.88   21.00
   0  -4  -7  120.79   24.80
  -7   0   4  123.09   27.60
  -7   0  -4  135.79   27.20
  -4  -7   0  151.08   22.80
   1   4  -7  144.69   22.00
   4  -7   1  175.48   20.60
   7  -1   4  142.79   32.60
  -7   1   4  118.19   27.80
  -7  -1  -4   93.99   38.30
  -4  -7  -1  155.48   21.70
  -1  -4  -7  147.49   28.60
  -7   1   4   91.59   25.50
   1  -4   7  152.88   28.00
   1  -4  -7  128.99   26.30
   7   1   4  158.68   27.00
  -4  -7   1  173.88   21.60
  -4  -7   1  162.48   22.30
  -7  -1   4  130.99   27.70
  -7   1  -4  183.78   30.00
  -1  -4   7  142.49   29.40
  -1   4  -7  137.49   23.90
  -8   0   0  205.38   30.00
  -8   0   0  203.28   30.80
   0   0  -8  207.48   31.70
   0   0   8  219.18   33.50
  -1   0  -8  169.48   29.60
  -1   0   8  155.78   29.50
   0  -8   1  154.78    9.30
   1   0  -8  173.78   28.90
   1   0   8  193.48   30.10
  -8   1   0  148.09   31.10
  -8   1   0  175.58   30.90
  -8  -1   0  164.38   29.10
  -8  -1   0  120.09   28.40
   0   1   8  234.48   33.80
   0   1  -8  224.48   31.70
   0  -1  -8  170.28   36.60
   0  -1   8  134.79   26.90
  -8   0  -1  189.78   31.10
  -8   0  -1  138.19   27.20
  -8   0   1  192.08   31.40
  -8   0   1  163.08   29.30
  -1  -8   0  202.58   13.20
  -8  -1  -1  155.48   29.90
  -8  -1  -1  159.08   44.30
   1   1  -8  210.68   30.00
   1  -1   8  184.48   43.90
  -1   1   8  206.48   30.90
   1  -8   1  158.98    8.90
  -8   1   1  165.98   30.40
  -8   1   1  136.29   26.90
  -1  -8  -1  202.38   15.20
  -1  -8   1  206.08   13.80
  -1  -1   8  232.98   39.50
  -1   1  -8  122.39   27.30
  -8   1  -1  207.98   31.60
  -8   1  -1  102.29   25.20
  -8  -1   1  187.58   33.50
  -8  -1   1  177.28   30.40
   1   1   8  147.19   27.20
   0   0   0    0.00    0.00

_computing_structure_solution     'SHELXT 2014/5 (Sheldrick, 2014)'
;
_shelx_hkl_checksum                58090
_olex2_submission_special_instructions  'No special instructions were received'
