# Supplementary material for: Order–disorder transition of a rigid cage cation embedded in a cubic perovskite
Source: Nat Commun. 2021 Jun 10;12:3548. doi: 10.1038/s41467-021-23917-z (PMC8192939; doi:10.1038/s41467-021-23917-z)
Supplement: Supplementary file 6 — Dataset 4 [file 41467_2021_23917_MOESM6_ESM.cif]

data_mo_szf05120_150k_0ma
_audit_creation_date               2020-07-30
_audit_creation_method
;
Olex2 1.2
(compiled 2018.05.29 svn.r3508 for OlexSys, GUI svn.r5506)
;
_shelx_SHELXL_version_number       '2018/3'
_audit_contact_author_address      ?
_audit_contact_author_email        ?
_audit_contact_author_name         ''
_audit_contact_author_phone        ?
_publ_contact_author_id_orcid      ?
_publ_section_references
;
Dolomanov, O.V., Bourhis, L.J., Gildea, R.J, Howard, J.A.K. & Puschmann, H.
 (2009), J. Appl. Cryst. 42, 339-341.
;
_chemical_name_common              ?
_chemical_name_systematic          ?
_chemical_formula_moiety           '0.13(Mn8 N72), C6 H10 N1'
_chemical_formula_sum              'C6 H10 Mn N10'
_chemical_formula_weight           277.18
_chemical_melting_point            ?
loop_
  _atom_type_symbol
  _atom_type_description
  _atom_type_scat_dispersion_real
  _atom_type_scat_dispersion_imag
  _atom_type_scat_source
 'C' 'C' 0.0033 0.0016 'International Tables Vol C Tables 4.2.6.8 and 6.1.1.4'
 'H' 'H' 0.0000 0.0000 'International Tables Vol C Tables 4.2.6.8 and 6.1.1.4'
 'N' 'N' 0.0061 0.0033 'International Tables Vol C Tables 4.2.6.8 and 6.1.1.4'
 'Mn' 'Mn' 0.3368 0.7283 'International Tables Vol C Tables 4.2.6.8 and 6.1.1.4'

_shelx_space_group_comment
;
The symmetry employed for this shelxl refinement is uniquely defined
by the following loop, which should always be used as a source of
symmetry information in preference to the above space-group names.
They are only intended as comments.
;
_space_group_crystal_system        'cubic'
_space_group_IT_number             205
_space_group_name_H-M_alt          'P a -3'
_space_group_name_Hall             '-P 2ac 2ab 3'
loop_
  _space_group_symop_operation_xyz
 'x, y, z'
 '-x+1/2, -y, z+1/2'
 '-x, y+1/2, -z+1/2'
 'x+1/2, -y+1/2, -z'
 'z, x, y'
 'z+1/2, -x+1/2, -y'
 '-z+1/2, -x, y+1/2'
 '-z, x+1/2, -y+1/2'
 'y, z, x'
 '-y, z+1/2, -x+1/2'
 'y+1/2, -z+1/2, -x'
 '-y+1/2, -z, x+1/2'
 '-x, -y, -z'
 'x-1/2, y, -z-1/2'
 'x, -y-1/2, z-1/2'
 '-x-1/2, y-1/2, z'
 '-z, -x, -y'
 '-z-1/2, x-1/2, y'
 'z-1/2, x, -y-1/2'
 'z, -x-1/2, y-1/2'
 '-y, -z, -x'
 'y, -z-1/2, x-1/2'
 '-y-1/2, z-1/2, x'
 'y-1/2, z, -x-1/2'

_cell_length_a                     12.8542(4)
_cell_length_b                     12.8542(4)
_cell_length_c                     12.8542(4)
_cell_angle_alpha                  90
_cell_angle_beta                   90
_cell_angle_gamma                  90
_cell_volume                       2123.9(2)
_cell_formula_units_Z              8
_cell_measurement_reflns_used      5356
_cell_measurement_temperature      150(2)
_cell_measurement_theta_max        27.02
_cell_measurement_theta_min        3.17
_shelx_estimated_absorpt_T_max     ?
_shelx_estimated_absorpt_T_min     ?
_exptl_absorpt_coefficient_mu      1.240
_exptl_absorpt_correction_T_max    0.7455
_exptl_absorpt_correction_T_min    0.6618
_exptl_absorpt_correction_type     multi-scan
_exptl_absorpt_process_details     ?
_exptl_absorpt_special_details     ?
_exptl_crystal_colour              'clear light yellow'
_exptl_crystal_colour_lustre       clear
_exptl_crystal_colour_modifier     light
_exptl_crystal_colour_primary      yellow
_exptl_crystal_density_diffrn      1.734
_exptl_crystal_density_meas        ?
_exptl_crystal_density_method      ?
_exptl_crystal_description         cube
_exptl_crystal_F_000               1128
_exptl_crystal_size_max            ?
_exptl_crystal_size_mid            ?
_exptl_crystal_size_min            ?
_exptl_transmission_factor_max     ?
_exptl_transmission_factor_min     ?
_diffrn_reflns_av_R_equivalents    0.0771
_diffrn_reflns_av_unetI/netI       0.0157
_diffrn_reflns_Laue_measured_fraction_full  1.000
_diffrn_reflns_Laue_measured_fraction_max  1.000
_diffrn_reflns_limit_h_max         16
_diffrn_reflns_limit_h_min         -16
_diffrn_reflns_limit_k_max         16
_diffrn_reflns_limit_k_min         -16
_diffrn_reflns_limit_l_max         16
_diffrn_reflns_limit_l_min         -16
_diffrn_reflns_number              26578
_diffrn_reflns_point_group_measured_fraction_full  1.000
_diffrn_reflns_point_group_measured_fraction_max  1.000
_diffrn_reflns_theta_full          25.242
_diffrn_reflns_theta_max           27.018
_diffrn_reflns_theta_min           2.745
_diffrn_ambient_temperature        149.98
_diffrn_detector_area_resol_mean   ?
_diffrn_measured_fraction_theta_full  1.000
_diffrn_measured_fraction_theta_max  1.000
_diffrn_measurement_device_type    'Bruker APEX-II CCD'
_diffrn_measurement_method         '\f and \w scans'
_diffrn_radiation_type             MoK\a
_diffrn_radiation_wavelength       0.71073
_diffrn_source                     ?
_diffrn_standards_number           0
_reflns_Friedel_coverage           0.000
_reflns_Friedel_fraction_full      .
_reflns_Friedel_fraction_max       .
_reflns_number_gt                  560
_reflns_number_total               790
_reflns_special_details
;
 Reflections were merged by SHELXL according to the crystal
 class for the calculation of statistics and refinement.
 
 _reflns_Friedel_fraction is defined as the number of unique
 Friedel pairs measured divided by the number that would be
 possible theoretically, ignoring centric projections and
 systematic absences.
;
_reflns_threshold_expression       'I > 2\s(I)'
_computing_cell_refinement         'SAINT v8.37A (Bruker, 2015)'
_computing_data_collection         ?
_computing_data_reduction          'SAINT v8.37A (Bruker, 2015)'
_computing_molecular_graphics      'Olex2 (Dolomanov et al., 2009)'
_computing_publication_material    'Olex2 (Dolomanov et al., 2009)'
_computing_structure_refinement    'ShelXL (Sheldrick, 2015)'
_computing_structure_solution      'ShelXT (Sheldrick, 2015)'
_refine_diff_density_max           0.227
_refine_diff_density_min           -0.357
_refine_diff_density_rms           0.070
_refine_ls_extinction_coef         .
_refine_ls_extinction_method       none
_refine_ls_goodness_of_fit_ref     1.060
_refine_ls_hydrogen_treatment      constr
_refine_ls_matrix_type             full
_refine_ls_number_parameters       53
_refine_ls_number_reflns           790
_refine_ls_number_restraints       0
_refine_ls_R_factor_all            0.0508
_refine_ls_R_factor_gt             0.0290
_refine_ls_restrained_S_all        1.060
_refine_ls_shift/su_max            0.000
_refine_ls_shift/su_mean           0.000
_refine_ls_structure_factor_coef   Fsqd
_refine_ls_weighting_details      
 'w=1/[\s^2^(Fo^2^)+(0.0338P)^2^+1.2369P] where P=(Fo^2^+2Fc^2^)/3'
_refine_ls_weighting_scheme        calc
_refine_ls_wR_factor_gt            0.0662
_refine_ls_wR_factor_ref           0.0769
_refine_special_details            ?
_olex2_refinement_description
;
1. Fixed Uiso
 At 1.2 times of:
  All C(H) groups, All C(H,H) groups, All N(H) groups
2.a Ternary CH refined with riding coordinates:
 N003(H003), C008(H008)
2.b Secondary CH2 refined with riding coordinates:
 C007(H00a,H00b)
;
_atom_sites_solution_hydrogens     geom
_atom_sites_solution_primary       dual
_atom_sites_solution_secondary     ?
loop_
  _atom_site_label
  _atom_site_type_symbol
  _atom_site_fract_x
  _atom_site_fract_y
  _atom_site_fract_z
  _atom_site_U_iso_or_equiv
  _atom_site_adp_type
  _atom_site_occupancy
  _atom_site_site_symmetry_order
  _atom_site_calc_flag
  _atom_site_refinement_flags_posn
  _atom_site_refinement_flags_adp
  _atom_site_refinement_flags_occupancy
  _atom_site_disorder_assembly
  _atom_site_disorder_group
 Mn01 Mn 0.500000 0.500000 0.000000 0.01175(19) Uani 1 6 d S T P . .
 Mn02 Mn 0.500000 0.500000 0.500000 0.0133(2) Uani 1 6 d S T P . .
 N003 N 0.31949(12) 0.31949(12) 0.31949(12) 0.0210(6) Uani 1 3 d S T P . .
 H003 H 0.364407 0.364408 0.364408 0.025 Uiso 1 3 calc RS T P . .
 N004 N 0.53577(14) 0.54809(13) 0.16138(12) 0.0251(4) Uani 1 1 d . . . . .
 N005 N 0.51682(12) 0.51741(12) 0.24498(12) 0.0178(4) Uani 1 1 d . . . . .
 N006 N 0.49899(15) 0.48684(15) 0.32813(15) 0.0367(5) Uani 1 1 d . . . . .
 C007 C 0.37330(16) 0.27073(16) 0.22792(16) 0.0273(5) Uani 1 1 d . . . . .
 H00A H 0.399913 0.323091 0.178103 0.033 Uiso 1 1 calc R . . . .
 H00B H 0.430093 0.223187 0.249035 0.033 Uiso 1 1 calc R . . . .
 C008 C 0.28038(18) 0.21369(18) 0.18712(18) 0.0386(6) Uani 1 1 d . . . . .
 H008 H 0.283214 0.169010 0.123503 0.046 Uiso 1 1 calc R . . . .

loop_
  _atom_site_aniso_label
  _atom_site_aniso_U_11
  _atom_site_aniso_U_22
  _atom_site_aniso_U_33
  _atom_site_aniso_U_23
  _atom_site_aniso_U_13
  _atom_site_aniso_U_12
 Mn01 0.01175(19) 0.01175(19) 0.01175(19) 0.00082(13) -0.00082(13) -0.00082(13)
 Mn02 0.0133(2) 0.0133(2) 0.0133(2) 0.00180(14) 0.00180(14) 0.00180(14)
 N003 0.0210(6) 0.0210(6) 0.0210(6) 0.0004(7) 0.0004(7) 0.0004(7)
 N004 0.0326(9) 0.0261(9) 0.0166(9) -0.0020(7) -0.0026(7) -0.0079(8)
 N005 0.0174(8) 0.0190(8) 0.0171(9) -0.0039(6) -0.0017(6) 0.0011(6)
 N006 0.0504(14) 0.0454(13) 0.0142(11) 0.0007(8) 0.0050(7) -0.0072(9)
 C007 0.0271(11) 0.0266(11) 0.0282(11) 0.0061(9) 0.0123(9) 0.0062(9)
 C008 0.0525(15) 0.0346(13) 0.0287(12) -0.0132(10) 0.0016(11) -0.0002(12)

_geom_special_details
;
 All esds (except the esd in the dihedral angle between two l.s. planes)
 are estimated using the full covariance matrix.  The cell esds are taken
 into account individually in the estimation of esds in distances, angles
 and torsion angles; correlations between esds in cell parameters are only
 used when they are defined by crystal symmetry.  An approximate (isotropic)
 treatment of cell esds is used for estimating esds involving l.s. planes.
;
loop_
  _geom_bond_atom_site_label_1
  _geom_bond_atom_site_label_2
  _geom_bond_distance
  _geom_bond_site_symmetry_2
  _geom_bond_publ_flag
 Mn01 N004 2.2128(15) 13_665 ?
 Mn01 N004 2.2128(15) 22_565 ?
 Mn01 N004 2.2128(15) 10_655 ?
 Mn01 N004 2.2128(15) 7_564 ?
 Mn01 N004 2.2128(15) 19_656 ?
 Mn01 N004 2.2129(15) . ?
 Mn02 N006 2.2157(19) 21_666 ?
 Mn02 N006 2.2157(19) 9 ?
 Mn02 N006 2.2157(19) 13_666 ?
 Mn02 N006 2.2157(19) 5 ?
 Mn02 N006 2.2157(19) 17_666 ?
 Mn02 N006 2.2158(19) . ?
 N003 C007 1.502(2) 5 ?
 N003 C007 1.502(2) . ?
 N003 C007 1.502(2) 9 ?
 N004 N005 1.170(2) . ?
 N005 N006 1.162(2) . ?
 C007 C008 1.496(3) . ?
 C008 C008 1.513(4) 9 ?
 C008 C008 1.513(4) 5 ?

loop_
  _geom_angle_atom_site_label_1
  _geom_angle_atom_site_label_2
  _geom_angle_atom_site_label_3
  _geom_angle
  _geom_angle_site_symmetry_1
  _geom_angle_site_symmetry_3
  _geom_angle_publ_flag
 N004 Mn01 N004 89.48(7) 13_665 19_656 ?
 N004 Mn01 N004 89.48(7) 19_656 22_565 ?
 N004 Mn01 N004 90.52(7) 13_665 10_655 ?
 N004 Mn01 N004 180.00(9) 22_565 10_655 ?
 N004 Mn01 N004 90.52(7) 7_564 22_565 ?
 N004 Mn01 N004 90.52(7) 22_565 . ?
 N004 Mn01 N004 90.52(7) 13_665 7_564 ?
 N004 Mn01 N004 89.48(7) 7_564 10_655 ?
 N004 Mn01 N004 180.0 13_665 . ?
 N004 Mn01 N004 90.52(7) 19_656 . ?
 N004 Mn01 N004 180.0 19_656 7_564 ?
 N004 Mn01 N004 89.48(7) 7_564 . ?
 N004 Mn01 N004 90.52(7) 19_656 10_655 ?
 N004 Mn01 N004 89.48(7) 13_665 22_565 ?
 N004 Mn01 N004 89.48(7) 10_655 . ?
 N006 Mn02 N006 180.00(10) 21_666 9 ?
 N006 Mn02 N006 94.73(7) 9 17_666 ?
 N006 Mn02 N006 94.73(7) 21_666 5 ?
 N006 Mn02 N006 180.0 17_666 5 ?
 N006 Mn02 N006 85.27(7) 17_666 13_666 ?
 N006 Mn02 N006 94.73(7) 9 13_666 ?
 N006 Mn02 N006 94.73(7) 17_666 . ?
 N006 Mn02 N006 94.73(7) 5 13_666 ?
 N006 Mn02 N006 180.0 13_666 . ?
 N006 Mn02 N006 85.27(7) 5 . ?
 N006 Mn02 N006 85.27(7) 9 5 ?
 N006 Mn02 N006 94.73(7) 21_666 . ?
 N006 Mn02 N006 85.27(7) 9 . ?
 N006 Mn02 N006 85.27(7) 21_666 17_666 ?
 N006 Mn02 N006 85.27(7) 21_666 13_666 ?
 C007 N003 C007 103.06(15) 5 9 ?
 C007 N003 C007 103.06(15) 9 . ?
 C007 N003 C007 103.06(15) 5 . ?
 N005 N004 Mn01 136.34(13) . . ?
 N006 N005 N004 179.4(2) . . ?
 N005 N006 Mn02 152.93(16) . . ?
 C008 C007 N003 96.40(18) . . ?
 C007 C008 C008 106.01(14) . 5 ?
 C007 C008 C008 106.57(13) . 9 ?
 C008 C008 C008 60.0 9 5 ?

_shelx_res_file
;
TITL mo_szf05120_150k_0ma_a.res in Pa-3
    mo_szf05120_150k_0ma.res
    created by SHELXL-2018/3 at 19:42:54 on 15-Jul-2019
REM Old TITL mo_SZF05120_150K_0ma in Pa-3
REM SHELXT solution in Pa-3: R1 0.130, Rweak 0.002, Alpha 0.050
REM <I/s> 0.575 for 105 systematic absences, Orientation as input
REM Formula found by SHELXT: C13 N3 Mn
CELL 0.71073 12.8542 12.8542 12.8542 90 90 90
ZERR 8 0.0004 0.0004 0.0004 0 0 0
LATT 1
SYMM 0.5-X,-Y,0.5+Z
SYMM -X,0.5+Y,0.5-Z
SYMM 0.5+X,0.5-Y,-Z
SYMM +Z,+X,+Y
SYMM 0.5+Z,0.5-X,-Y
SYMM 0.5-Z,-X,0.5+Y
SYMM -Z,0.5+X,0.5-Y
SYMM +Y,+Z,+X
SYMM -Y,0.5+Z,0.5-X
SYMM 0.5+Y,0.5-Z,-X
SYMM 0.5-Y,-Z,0.5+X
SFAC C H N Mn
UNIT 48 80 80 8

L.S. 4 0 0
PLAN  20
TEMP -123.17
BOND
list 4
fmap 2 53
ACTA
REM <olex2.extras>
REM <HklSrc "%.\\mo_SZF05120_150K_0ma.hkl">
REM </olex2.extras>

WGHT    0.033800    1.236900
FVAR       0.26562
MN01  4    0.500000    0.500000    0.000000    10.16667    0.01175    0.01175 =
         0.01175    0.00082   -0.00082   -0.00082
MN02  4    0.500000    0.500000    0.500000    10.16667    0.01332    0.01332 =
         0.01332    0.00180    0.00180    0.00180
N003  3    0.319492    0.319492    0.319492    10.33333    0.02103    0.02103 =
         0.02103    0.00044    0.00044    0.00044
AFIX  13
H003  2    0.364407    0.364408    0.364408    10.33333   -1.20000
AFIX   0

N004  3    0.535767    0.548093    0.161381    11.00000    0.03265    0.02609 =
         0.01660   -0.00202   -0.00258   -0.00788
N005  3    0.516824    0.517409    0.244984    11.00000    0.01742    0.01899 =
         0.01712   -0.00392   -0.00172    0.00115
N006  3    0.498991    0.486841    0.328130    11.00000    0.05045    0.04545 =
         0.01424    0.00068    0.00503   -0.00720
C007  1    0.373298    0.270730    0.227920    11.00000    0.02713    0.02656 =
         0.02821    0.00614    0.01226    0.00622
AFIX  23
H00A  2    0.399913    0.323091    0.178103    11.00000   -1.20000
H00B  2    0.430093    0.223187    0.249035    11.00000   -1.20000
AFIX   0
C008  1    0.280381    0.213695    0.187122    11.00000    0.05250    0.03463 =
         0.02866   -0.01321    0.00157   -0.00022
AFIX  13
H008  2    0.283214    0.169010    0.123503    11.00000   -1.20000
AFIX   0
HKLF 4


REM  mo_szf05120_150k_0ma_a.res in Pa-3
REM wR2 = 0.0769, GooF = S = 1.060, Restrained GooF = 1.060 for all data
REM R1 = 0.0290 for 560 Fo > 4sig(Fo) and 0.0508 for all 790 data
REM 53 parameters refined using 0 restraints

END

WGHT      0.0337      1.2409

REM Highest difference peak  0.227,  deepest hole -0.357,  1-sigma level  0.070
Q1    1   0.6146  0.5935  0.1614  11.00000  0.05    0.23
Q2    1   0.3465  0.1011  0.1136  11.00000  0.05    0.19
Q3    1   0.6193  0.4374  0.3361  11.00000  0.05    0.18
Q4    1   0.4361  0.6208  0.1377  11.00000  0.05    0.17
Q5    1   0.4227  0.1583  0.3239  11.00000  0.05    0.16
Q6    1   0.4142  0.3950  0.2009  11.00000  0.05    0.16
Q7    1   0.2366  0.0997  0.1302  11.00000  0.05    0.16
Q8    1   0.5467  0.4766  0.3693  11.00000  0.05    0.16
Q9    1   0.5023  0.5747  0.1225  11.00000  0.05    0.15
Q10   1   0.4235  0.3462  0.2373  11.00000  0.05    0.15
Q11   1   0.5889  0.4194  0.2963  11.00000  0.05    0.15
Q12   1   0.3726  0.3489  0.1609  11.00000  0.05    0.15
Q13   1   0.5293  0.6620  0.1176  11.00000  0.05    0.15
Q14   1   0.6376  0.5879  0.2809  11.00000  0.05    0.15
Q15   1   0.5958  0.4950  0.1387  11.00000  0.05    0.15
Q16   1   0.4717  0.3564  0.1763  11.00000  0.05    0.15
Q17   1   0.2062  0.1398  0.1229  11.00000  0.05    0.15
Q18   1   0.4343  0.1767  0.3429  11.00000  0.05    0.14
Q19   1   0.4542  0.3832  0.3999  11.00000  0.05    0.14
Q20   1   0.3402  0.1778  0.1166  11.00000  0.05    0.14
;
_shelx_res_checksum                16111
_shelx_hkl_file
;
  -1  -1   0    0.80    0.80
  -1  -1   0    1.80    1.10
   0  -1  -1    0.60    0.90
   1  -1   0    1.40    1.00
   1  -1   0    0.10    0.50
  -1   0   1    1.10    0.80
   1   0   1   -0.50    0.60
   0   1   1    0.60    1.00
  -1  -1   1    2.40    0.90
  -1  -1   1    2.30    0.80
   1   1   1    2.80    1.10
   1  -1  -1    2.50    1.00
   1  -1  -1    2.20    1.20
  -1  -1  -1    3.60    1.20
  -1   1   1    3.80    1.20
  -1   1   1    2.10    1.10
  -1  -1  -1    2.10    1.10
   1   1  -1    2.50    0.90
   1   1  -1    2.90    0.80
   0  -2   0 1066.99   33.60
  -2   0   0 1096.49   34.20
  -2   0   0 1106.69   34.00
   0   0   2 1099.79   33.80
   0   0   2 1104.49   33.80
   0   0  -2 1082.69   33.70
   0   0  -2 1059.49   33.70
   2   0   0 1123.59   34.20
   2   0   0 1080.79   34.00
   0   2   0 1089.99   33.60
   0   2   0 1069.49   33.60
   1   2   0   -0.20    1.20
   1   2   0   -0.40    1.00
   2   0   1    0.20    1.20
   2   0   1    0.30    1.10
   2   0  -1    0.30    1.10
   2   0  -1    0.90    1.30
   0   1   2    2.10    1.40
   0   1   2    0.50    1.40
  -1   2   0    0.80    0.90
  -1   2   0    1.00    0.90
   0  -1  -2    0.80    1.30
  -2   0   1    1.70    1.50
  -2   0   1    0.90    1.30
  -2   0  -1    1.40    1.20
  -2   0  -1    0.40    1.10
   0  -1  -2    0.60    1.30
   0  -1   2    0.80    0.60
   0  -1   2    0.70    0.50
   1  -2   0   -0.10    0.90
   1  -2   0   -0.70    0.80
  -1  -2   0    0.00    1.20
  -1  -2   0   -0.20    1.00
   0   2   1  130.49    5.30
   0   2   1  124.69    5.30
   2   1   0  128.69    5.60
   2   1   0  124.89    5.40
  -2   1   0  131.29    5.10
   1   0   2  129.29    5.00
   1   0   2  128.59    5.00
   1   0  -2  128.39    5.20
   1   0  -2  121.89    5.10
  -2   1   0  133.69    5.20
  -2  -1   0  126.39    5.60
  -2  -1   0  121.99    5.30
   2  -1   0  130.09    5.40
   2  -1   0  127.49    5.10
  -1   0   2  128.79    5.30
  -1   0   2  130.99    5.20
  -1   0  -2  126.89    4.90
  -1   0  -2  128.39    4.90
   0  -2  -1  126.19    5.30
   0  -2  -1  123.09    5.30
  -1  -2   1    0.90    1.00
  -1  -2   1    0.80    1.00
   2   1   1   -0.60    1.50
   2   1   1    1.20    1.40
   1  -2  -1    0.20    1.30
   1  -2  -1    0.80    1.30
  -2  -1   1    1.60    1.30
  -2  -1   1    0.70    1.20
   1   2   1    1.90    1.20
   2  -1  -1    0.80    1.50
  -1  -1   2   -0.40    1.00
  -1  -1   2    1.60    1.00
   1   1   2    1.40    1.40
  -2   1  -1    0.50    0.90
  -2   1  -1    0.80    0.90
   1   1   2    0.00    1.30
   1  -1  -2    1.40    1.50
   1  -1  -2    2.40    1.40
   2  -1  -1   -0.10    1.40
   2  -1   1   -0.20    0.90
  -2  -1  -1    2.00    1.40
   2  -1   1    0.60    1.00
  -2   1   1    1.60    1.50
  -2   1   1    0.80    1.40
  -1  -1  -2    1.00    1.40
   1  -1   2    0.70    0.50
  -1   1   2    2.40    1.50
  -1   1   2    0.30    1.50
   1  -1   2    0.20    0.50
  -1  -1  -2   -0.80    1.30
   1   1  -2   -0.10    1.00
   1   1  -2    0.50    0.90
  -1  -2  -1    1.40    1.40
  -1  -2  -1    0.20    1.10
   2   1  -1    1.40    1.50
   2   1  -1    1.70    1.40
  -1   2   1    1.60    1.30
  -1   2   1    0.30    1.30
  -2  -1  -1   -0.40    1.50
   1   2  -1    0.30    1.00
   1   2  -1    0.40    0.80
  -2  -2   0 4418.76  133.39
  -2  -2   0 4395.66  133.19
   0  -2  -2 4438.96  133.39
   0  -2  -2 4455.45  133.39
   2  -2   0 4345.27  132.89
   2  -2   0 4376.16  132.79
  -2   0   2 4447.55  133.39
  -2   0   2 4216.08  133.19
  -2   0  -2 4222.58  132.69
  -2   0  -2 4383.86  132.89
   2   0   2 4370.26  132.89
   2   0   2 4354.56  132.99
   2   0  -2 4355.76  133.29
   2   0  -2 4386.56  133.19
  -2   2   0 4399.26  132.79
  -2   2   0 4231.88  132.59
   0   2   2 4381.16  133.39
   0   2   2 4346.67  133.39
   2   2   0 4421.56  133.39
   2   2   0 4349.16  133.09
  -2  -2   1  107.39    5.20
  -2  -2   1  109.89    5.00
  -2   2  -1  104.59    3.90
   2   1   2  106.79    5.10
  -1  -2   2  111.59    4.50
  -1  -2   2  104.79    4.30
   1   2   2  109.39    5.60
  -2   1  -2  108.89    4.10
   1  -2  -2  111.09    5.50
   1  -2  -2  107.49    5.40
   2   2   1  100.49    5.30
  -2   1  -2  116.79    4.10
   2  -2  -1  108.29    5.30
   2  -2  -1  103.49    5.20
  -2  -1   2  108.49    5.20
  -2  -1   2  111.09    5.10
   2   2   1  105.89    5.60
  -2   2  -1  115.09    3.90
   1   2   2  109.79    5.20
   2  -1  -2  113.19    5.40
   2  -1  -2  114.29    5.60
   2  -1   2  107.49    4.50
  -2   1   2  112.29    5.50
   2  -2   1  106.99    4.30
  -1  -2  -2  110.39    5.50
  -2  -1  -2  112.39    5.30
  -2  -2  -1  112.99    5.40
   2   1  -2  106.99    5.10
   2   1  -2  107.59    5.00
  -2   2   1  109.19    5.20
  -2   2   1  105.09    5.10
  -2   1   2  112.79    5.40
  -2  -2  -1  108.69    5.50
  -1   2   2  109.29    5.10
  -1   2   2  110.39    5.50
   2  -1   2  112.39    4.40
  -1  -2  -2  111.99    5.40
   1   2  -2  111.29    4.10
   1   2  -2  112.59    4.00
  -2  -1  -2  111.09    5.20
   2  -2   1  107.99    4.40
   2   2  -1  113.09    5.30
   2   2  -1  117.39    5.10
  -2  -2   2 1262.17   39.10
  -2  -2   2 1224.48   38.90
   2   2   2 1238.08   39.40
   2  -2  -2 1272.97   39.50
   2  -2  -2 1241.98   39.60
   2  -2   2 1183.08   37.80
   2  -2   2 1186.48   37.80
  -2  -2  -2 1243.38   39.60
  -2   2   2 1272.77   39.60
  -2   2   2 1249.77   39.50
  -2  -2  -2 1239.78   39.40
   2   2  -2 1234.28   38.90
   2   2  -2 1253.97   38.70
   0  -3   0    1.40    1.20
   0  -3   0    0.70    1.20
  -3   0   0    5.20    2.00
  -3   0   0    2.70    1.60
   0   0   3    1.10    1.30
   0   0   3   -0.20    1.30
   0   0  -3    1.70    1.20
   0   0  -3    0.60    1.20
   3   0   0    1.90    1.50
   3   0   0    2.10    1.60
   0   3   0    2.50    1.30
   0   3   0    1.40    1.10
  -3   0  -1    0.70    1.60
  -3   0  -1    0.20    1.50
   3   0   1   -0.30    1.50
   3   0   1   -0.20    1.50
   3   0  -1   -1.50    1.80
   3   0  -1    2.10    1.60
   0   1   3    1.60    1.70
   0   1   3   -0.90    1.70
   0   1  -3    0.20    0.80
   0   1  -3    1.10    0.70
  -1   3   0    2.80    1.10
  -1   3   0    0.90    1.10
   1   3   0   -0.50    1.30
   1   3   0   -0.60    1.20
   1  -3   0   -0.40    1.10
   1  -3   0    1.50    1.20
   0  -1   3    0.40    1.00
   0  -1   3    0.30    1.00
   0  -1  -3    0.90    1.60
   0  -1  -3   -0.50    1.50
  -3   0   1   -0.40    1.70
  -3   0   1   -0.60    1.70
  -1  -3   0    1.30    1.40
  -1  -3   0    0.20    1.40
   3   0   2    4.60    1.90
  -3   0  -2    4.10    1.60
  -3   0   2    4.00    1.90
   0  -2   3    3.10    0.60
   0  -2   3    3.70    0.70
   0  -2  -3    4.70    2.00
   0  -2  -3    5.20    2.00
  -3   0   2    5.40    2.20
   2  -3   0    5.10    1.60
   2   3   0    6.00    2.00
   2   3   0    5.30    1.70
  -2   3   0    5.40    1.40
  -2  -3   0    4.10    1.80
  -2  -3   0    6.70    1.80
  -2   3   0    4.00    1.30
   0   2   3    3.80    2.00
   0   2   3    2.70    1.60
   3   0  -2    7.60    2.00
   3   0   2    3.60    1.60
   2  -3   0    4.30    1.40
   3   0  -2    3.60    1.90
  -3  -1   0    0.80    1.40
  -3  -1   0    1.10    1.90
   0  -3  -1    1.00    1.60
   1   0  -3    1.90    1.50
   0  -3  -1    0.20    1.50
  -1   0  -3    1.30    1.20
   1   0   3   -0.50    1.30
   0  -3   1    0.50    0.80
   3   1   0    1.30    1.80
   0  -3   1    1.10    0.80
   0   3   1    1.10    1.50
   1   0  -3    0.60    1.40
  -3   1   0    1.00    1.60
  -3   1   0    0.30    1.50
  -1   0   3    0.00    1.50
   3   1   0    0.70    1.60
   0   3   1    0.60    1.40
  -1   0  -3    1.00    1.20
   1   0   3    0.20    1.20
   3  -1   0    1.00    1.50
  -1   0   3    2.00    1.50
   3  -1   0    1.70    1.60
  -1  -3   1    0.60    1.10
  -1  -1   3    0.90    1.20
  -1  -3   1   -0.60    1.20
  -3  -1   1    1.60    1.80
   3  -1  -1   -0.20    1.90
   3  -1  -1   -1.70    1.50
   3   1   1    0.90    1.30
   1  -1  -3    0.30    1.70
  -3   1  -1    2.20    1.50
  -3   1  -1    0.30    1.20
   1   3   1   -1.60    1.40
  -3  -1   1   -1.70    1.60
  -1   1  -3    0.10    0.40
   1   1   3   -0.80    1.50
   1   1   3    1.40    1.70
   1  -1  -3    0.90    1.50
   1   3   1   -0.80    1.50
   3   1   1    1.00    1.80
   1  -3  -1   -0.40    1.40
  -1  -1   3    0.70    1.30
   1  -3  -1    0.10    1.50
   3   1  -1    0.30    1.50
  -3   1   1   -0.70    1.80
  -1  -3  -1   -0.10    1.60
   1  -3   1    0.40    0.70
  -1   3   1    0.60    1.50
   3  -1   1    1.10    1.60
   3   1  -1    0.40    2.00
  -1   1   3    0.40    1.50
  -3  -1  -1   -2.10    1.70
  -3  -1  -1   -0.70    1.60
  -1  -3  -1    0.30    1.60
   3  -1   1    0.30    1.30
  -1  -1  -3   -0.60    1.50
  -1  -1  -3   -0.90    1.40
   1  -1   3    0.70    0.90
   1  -1   3   -0.10    0.90
  -3   1   1    2.20    1.80
   1   1  -3   -1.10    1.10
   1   1  -3   -0.30    1.00
  -1   1   3   -1.70    1.60
   1   3  -1   -0.90    1.10
   1   3  -1    0.20    1.00
  -1   3   1   -1.80    1.40
   2  -3  -1   42.70    3.70
   2  -3  -1   45.20    3.50
  -1  -2   3   47.40    2.90
  -1  -2   3   44.90    2.80
   1   2   3   46.10    3.90
   1   2   3   41.80    3.90
   1  -2  -3   46.10    3.90
   1  -2  -3   47.60    3.60
  -3  -1   2   50.49    4.10
  -3  -1   2   43.50    3.80
   3   1   2   49.40    3.90
   2   3   1   45.30    3.70
  -2  -3   1   47.30    3.40
  -2  -3   1   44.90    3.50
   2   3   1   44.10    4.10
   3  -1  -2   44.90    4.10
   3  -1  -2   44.80    3.90
  -3   1  -2   47.90    3.00
  -3   1  -2   45.70    3.10
   3   1   2   46.30    4.20
  -2   3   1   44.20    3.40
  -2   3   1   48.70    3.50
  -1   2   3   47.00    4.10
   3   1  -2   48.00    3.80
   2   3  -1   45.50    3.10
   2   3  -1   47.20    3.50
  -1  -2  -3   45.20    3.90
  -1  -2  -3   48.40    4.00
   1   2  -3   44.30    2.30
   1   2  -3   47.20    2.20
   3  -1   2   44.20    3.40
  -1   2   3   43.50    4.00
  -2  -3  -1   48.10    4.00
   2  -3   1   46.90    2.70
   2  -3   1   47.20    2.60
   3   1  -2   47.40    4.00
   3  -1   2   45.60    3.20
  -3   1   2   43.80    4.10
  -3   1   2   45.30    3.90
  -3  -1  -2   46.90    3.80
   3   2   0   -1.70    1.80
   3   2   0    2.90    1.90
  -2   0   3    1.30    1.70
  -2   0   3    2.60    1.70
  -3  -2   0    1.90    1.60
   3  -2   0    1.00    1.60
   3  -2   0    1.20    1.50
   2   0  -3    1.10    1.50
  -2   0  -3    0.70    1.20
   2   0   3    1.00    1.50
   0  -3  -2    0.00    1.80
   0  -3  -2   -0.80    1.60
  -3  -2   0    2.00    1.90
   2   0  -3    2.00    1.80
   0   3   2   -0.90    1.70
  -3   2   0    1.80    1.50
  -3   2   0    1.20    1.40
   2   0   3   -0.40    1.30
  -2   0  -3    2.20    1.40
   0   3   2    3.10    1.70
   1  -3  -2   78.19    4.60
   1   3   2   63.59    4.70
  -3   2  -1   75.59    3.70
   3   2   1   77.09    5.00
   3   2   1   75.19    4.40
   2  -1  -3   70.39    4.80
  -1  -3   2   72.79    3.50
   2   1   3   69.99    4.40
   2   1   3   74.29    4.70
   1   3   2   75.69    4.70
  -2  -1   3   68.39    4.20
  -3   2  -1   70.19    3.70
   2  -1  -3   77.49    4.40
  -1  -3   2   75.09    3.40
  -2  -1   3   76.59    4.50
  -2   1  -3   69.99    3.00
  -2   1  -3   78.19    3.10
   3  -2  -1   79.19    4.80
   3  -2  -1   72.69    4.40
  -3  -2   1   66.49    4.50
   1  -3  -2   72.69    4.70
  -3  -2   1   71.79    4.70
  -3   2   1   69.79    4.40
  -2  -1  -3   68.09    4.40
   2   1  -3   72.59    4.10
  -2   1   3   71.59    4.80
   2  -1   3   74.09    3.70
   3   2  -1   75.39    4.80
   3   2  -1   72.39    4.50
  -2   1   3   71.79    4.80
  -1  -3  -2   71.29    4.60
  -1  -3  -2   77.39    4.80
  -2  -1  -3   70.09    4.40
   1   3  -2   64.29    2.60
  -3   2   1   74.59    4.60
   2   1  -3   73.39    4.30
  -3  -2  -1   66.39    4.80
  -3  -2  -1   73.49    4.70
   3  -2   1   70.79    4.10
   3  -2   1   78.69    3.90
  -1   3   2   69.89    4.50
  -1   3   2   80.49    4.70
   2  -1   3   73.89    3.50
  -2  -3   2  147.19    6.30
  -2  -3   2  145.79    6.20
   3   2   2  144.59    7.00
   3  -2  -2  141.89    6.90
   2  -3  -2  140.29    7.00
   2  -3  -2  141.09    6.80
  -3  -2   2  147.89    6.90
  -3  -2   2  151.18    6.70
   2   3   2  140.69    7.00
  -2  -2   3  143.49    6.40
  -2  -2   3  138.59    6.20
   2   2   3  143.49    7.20
  -3   2  -2  146.79    5.10
  -3   2  -2  149.99    5.20
   2   3   2  137.39    7.20
   2  -2  -3  151.38    6.90
   2  -2  -3  145.39    6.80
   2   2   3  137.59    6.90
   3   2   2  139.19    7.20
   3  -2  -2  128.39    7.00
  -2  -3  -2  144.09    7.10
   3  -2   2  142.29    5.90
  -3   2   2  149.88    6.90
  -2  -2  -3  148.99    7.10
   2  -2   3  140.19    5.00
  -2   2   3  143.39    7.10
  -2   2   3  153.18    7.10
  -3   2   2  143.09    7.10
  -2  -2  -3  135.89    6.90
   2   2  -3  145.59    6.10
   2   2  -3  152.88    6.00
   3  -2   2  137.99    5.70
  -2  -3  -2  144.99    7.10
   3   2  -2  149.69    6.90
   3   2  -2  144.09    6.40
  -2   3   2  135.99    6.90
  -2   3   2  139.89    6.80
   2  -2   3  140.39    5.00
  -3  -2  -2  137.79    6.90
   2   3  -2  145.49    6.10
   2   3  -2  141.49    5.80
  -3  -3   0    1.30    1.90
  -3  -3   0   -0.20    1.60
   0  -3  -3    0.80    2.00
   0  -3  -3   -0.10    1.50
   3  -3   0   -1.00    1.60
   3  -3   0   -1.30    1.40
  -3   0   3    2.20    1.70
  -3   0   3   -1.10    1.90
  -3   0  -3   -0.50    1.50
  -3   0  -3    1.20    1.60
   3   0   3   -1.10    1.50
   3   0  -3   -0.20    2.00
   3   0  -3    1.90    1.80
  -3   3   0    0.20    1.50
  -3   3   0    0.00    1.40
   0   3   3   -2.50    1.80
   0   3   3   -1.60    1.90
   3   3   0    0.90    2.00
   3   3   0    1.00    1.80
  -3  -3   1    6.70    2.20
  -3  -3   1    8.70    2.20
   3   1   3    4.30    1.90
   3  -1  -3    7.20    2.30
  -1  -3   3    6.90    1.30
  -1  -3   3    8.30    1.30
   3   3   1    8.10    2.50
   3   3   1    3.00    2.10
   1  -3  -3    7.20    2.40
   1  -3  -3    3.90    2.10
  -3   1  -3    7.80    1.40
   1   3   3    4.30    2.30
   3  -3  -1    5.20    2.20
   3  -3  -1    6.90    2.10
  -3  -1   3    6.50    2.30
  -3  -1   3    5.50    2.10
  -3   1  -3    5.90    1.40
  -3   3  -1    6.10    1.20
   1   3   3    5.60    2.30
   3  -1  -3    6.00    2.50
  -3   3  -1    7.30    1.20
  -3   1   3    9.00    2.10
  -3   1   3    8.10    2.10
   3  -3   1    7.70    1.80
  -3  -1  -3    5.60    2.00
  -3  -3  -1    9.70    2.50
   3   1  -3    4.70    2.10
   3   1  -3    8.80    2.10
  -3   3   1    9.40    2.20
  -3   3   1    5.60    2.00
  -3  -1  -3    5.30    2.10
  -3  -3  -1   11.10    2.40
  -1   3   3    6.20    2.20
  -1   3   3    7.60    2.50
   3  -3   1    7.70    1.60
   3  -1   3    6.90    1.70
  -1  -3  -3    5.20    2.00
  -1  -3  -3    5.10    2.30
   3   3  -1    6.90    2.20
   3   3  -1    6.50    2.00
  -3  -3   2  300.37   11.60
  -3  -3   2  292.57   11.30
   3  -2  -3  287.77   12.00
   3  -2  -3  301.67   11.70
  -2  -3   3  285.87   10.90
  -2  -3   3  296.57   10.70
   3   2   3  301.47   11.80
   2   3   3  291.87   11.80
   2  -3  -3  277.97   11.90
   2  -3  -3  293.87   11.90
   3   3   2  294.47   11.70
   3   3   2  309.97   12.10
   3  -3  -2  310.17   12.00
   3  -3  -2  295.47   11.70
  -3  -2   3  288.47   11.60
  -3  -2   3  301.17   11.40
   2   3   3  284.37   12.00
  -3  -2  -3  294.17   11.80
   3  -3   2  296.17   10.30
  -3  -3  -2  288.37   11.60
  -3  -2  -3  299.77   11.70
  -3   2   3  294.77   12.00
  -3   2   3  299.07   11.70
  -2  -3  -3  289.37   11.80
   3   2  -3  291.87   11.30
   3   2  -3  283.67   11.00
  -3   3   2  285.17   11.70
  -3   3   2  284.17   11.60
  -2   3   3  292.97   12.00
  -2   3   3  286.47   11.80
  -2  -3  -3  296.17   12.00
  -3  -3  -2  292.27   12.00
   2   3  -3  290.47   10.30
   2   3  -3  304.47   10.20
   3  -3   2  295.87   10.10
   3  -2   3  293.27   10.20
   3   3  -2  307.87   11.40
   3   3  -2  290.07   11.00
  -3  -3   3  593.14   20.10
  -3  -3   3  581.34   19.80
   3   3   3  559.54   20.40
   3   3   3  555.14   20.70
   3  -3  -3  606.04   20.70
   3  -3  -3  575.24   20.70
   3  -3   3  561.24   18.10
  -3   3   3  572.54   20.60
  -3   3   3  547.85   20.30
  -3  -3  -3  569.74   20.70
  -3  -3  -3  546.45   20.30
   3   3  -3  570.34   19.50
   3   3  -3  582.34   19.30
  -4   0   0 9999.00  302.07
  -4   0   0 9918.41  301.67
   4   0   0 9975.80  302.07
   4   0   0 9831.92  301.67
   0  -1   4   -0.80    1.30
   0  -1   4    0.60    1.30
   0  -1  -4    0.80    1.80
   0  -1  -4   -1.50    1.60
  -4   0   1   -2.20    1.80
  -4   0   1   -0.80    1.90
  -4   0  -1   -1.70    1.80
  -4   0  -1   -0.80    1.70
   4   0   1   -3.60    1.90
   4   0   1   -2.20    1.50
   4   0  -1   -1.30    2.10
   4   0  -1    1.50    1.50
   0   1   4   -1.50    1.50
   0   1   4    2.10    1.90
   0   1  -4   -0.20    1.00
   0   1  -4    0.60    1.00
  -1   4   0    0.50    1.20
   1   4   0   -0.60    1.50
   1   4   0    0.70    1.50
   1  -4   0   -1.10    1.30
   1  -4   0    0.10    1.30
  -1  -4   0   -0.50    1.60
  -1  -4   0   -1.80    1.40
   0  -2   4 1594.94   50.79
   2  -4   0 1667.23   51.59
   2  -4   0 1673.03   51.69
  -2  -4   0 1676.73   52.09
  -2  -4   0 1669.13   52.39
  -4   0   2 1651.53   52.59
  -4   0  -2 1653.43   52.19
  -4   0  -2 1650.73   51.99
   4   0   2 1631.04   52.39
   4   0   2 1675.33   52.19
   4   0  -2 1655.83   52.79
   4   0  -2 1654.93   52.49
   0   2   4 1674.23   52.59
   0   2   4 1622.14   52.59
  -2   4   0 1642.24   51.19
   2   4   0 1660.23   52.19
   2   4   0 1658.33   51.89
  -4   0   2 1667.43   52.89
   0  -2   4 1573.34   50.69
   0  -2  -4 1642.64   52.39
   0  -2  -4 1679.03   52.49
   4   0   3    0.70    1.90
  -3   4   0   -0.80    1.40
  -3   4   0   -0.90    1.40
   3   4   0    1.70    2.20
   3   4   0   -0.30    1.70
  -4   0   3   -2.00    2.00
  -4   0   3    1.10    2.10
  -4   0  -3    1.00    1.80
  -4   0  -3   -0.20    1.80
   4   0   3   -0.40    2.00
   0   3   4   -0.90    2.40
   0   3   4   -0.20    2.20
   4   0  -3    1.40    2.30
  -3  -4   0    3.10    2.40
  -3  -4   0    2.10    2.20
   3  -4   0   -1.10    1.80
   3  -4   0    1.20    1.60
   0  -3   4   -0.70    0.70
   0  -3   4    0.60    0.80
   0  -3  -4    3.40    2.30
   0  -3  -4   -1.20    2.10
   4   0  -3   -0.30    2.00
  -4   1   0   77.29    4.90
  -4   1   0   81.89    5.10
   4   1   0   84.09    5.60
   0  -4   1   82.09    3.90
   0  -4  -1   80.49    4.80
   0  -4  -1   83.69    5.00
  -4  -1   0   76.19    5.40
  -4  -1   0   75.59    4.80
   4  -1   0   80.09    5.30
   4  -1   0   79.99    4.80
   0  -4   1   78.29    3.90
  -1   0   4   88.69    4.90
  -1   0  -4   82.19    4.20
  -1   0  -4   84.99    4.30
   1   0   4   81.69    4.60
   1   0   4   85.19    4.70
   1   0  -4   80.29    4.60
   1   0  -4   76.89    4.50
   4   1   0   86.59    4.80
   0   4   1   78.89    4.60
  -1   0   4   78.59    4.80
  -1  -4   1  228.98    8.60
  -4   1  -1  226.78    9.00
  -1  -4   1  236.88    8.80
   1   4   1  221.18    9.10
  -1   1  -4  226.68    7.70
   1  -4  -1  223.18    9.10
   1  -4  -1  223.78    9.10
  -4  -1   1  219.98    9.80
  -4  -1   1  223.28    9.60
   4  -1  -1  241.78    9.60
  -1   1  -4  229.58    7.70
  -1  -1   4  226.48    8.90
  -1  -1   4  227.18    8.70
   1  -1  -4  237.58    9.40
   4   1   1  216.28    9.90
   1   4   1  233.28    9.40
  -4   1  -1  233.98    9.30
   1  -1  -4  229.58    9.40
   1   1   4  231.18    9.40
   1   1   4  230.68    9.40
   4   1   1  227.28    9.50
   4  -1  -1  232.08    9.80
   1  -1   4  222.08    8.30
  -1   4   1  225.98    9.00
  -1   4   1  225.38    9.00
   4   1  -1  221.98    9.90
   1  -4   1  218.68    8.00
  -4  -1  -1  218.08    9.40
   4  -1   1  230.28    9.10
   4  -1   1  233.88    9.60
   1   1  -4  227.58    8.50
  -1  -1  -4  225.78    9.10
  -1  -1  -4  223.78    9.10
   1  -1   4  226.78    8.30
   1   4  -1  220.88    8.30
   1   1  -4  243.78    8.50
  -1  -4  -1  225.18    9.30
  -1   1   4  226.88    9.50
  -1   1   4  235.48    9.50
   1  -4   1  232.08    8.00
  -4   1   1  223.98    9.50
   4   1  -1  232.28    9.60
  -4   1   1  238.38    9.90
  -4  -1  -1  229.08    9.80
   1   4  -1  234.88    8.20
  -1  -4  -1  235.48    9.50
   1  -2  -4  384.76   14.60
  -2  -4   1  371.56   14.00
   1   2   4  385.96   14.60
   2   4   1  378.76   14.50
   4  -1  -2  381.36   14.50
   4   1   2  374.56   14.70
   4  -1  -2  388.56   14.90
  -4  -1   2  388.26   14.50
  -1  -2   4  386.36   13.30
  -4   1  -2  392.66   13.80
  -4   1  -2  368.66   13.50
   1  -2  -4  397.46   14.40
  -4  -1   2  408.06   15.00
  -1  -2   4  381.16   13.20
   2  -4  -1  385.46   14.20
  -2  -4   1  401.86   13.90
   2  -4  -1  378.96   14.00
   2   4   1  393.46   14.30
   4   1   2  386.26   14.40
   1   2   4  384.16   14.50
  -1  -2  -4  399.26   14.50
   1  -2   4  386.26   12.50
   2  -4   1  385.26   13.00
  -1  -2  -4  375.46   14.30
   4   1  -2  397.76   14.50
  -2   4   1  379.26   13.80
  -2   4   1  388.16   13.90
  -4   1   2  395.96   14.90
   2  -4   1  398.26   13.00
   2   4  -1  381.66   13.70
  -4  -1  -2  395.06   14.60
  -1   2   4  412.06   14.80
   1   2  -4  391.26   12.50
  -4   1   2  383.06   14.60
  -4  -1  -2  385.56   14.30
   4  -1   2  384.36   14.20
   4  -1   2  382.56   13.80
   1  -2   4  387.96   12.50
  -2  -4  -1  372.66   14.30
   4   1  -2  385.86   14.80
   2   4  -1  391.86   13.50
   1   2  -4  386.46   12.60
  -1   2   4  389.26   14.70
  -3   4  -1   63.19    2.80
   1   3   4   55.39    5.40
  -3  -4   1   66.19    4.80
   1   3   4   57.59    5.10
   4   1   3   63.29    4.90
  -4  -1   3   66.99    5.40
  -4   1  -3   64.79    4.00
  -4  -1   3   63.29    5.20
   4  -1  -3   71.09    5.60
   3  -4  -1   66.19    4.90
   3  -4  -1   56.99    4.50
  -1  -3   4   61.19    3.60
  -1  -3   4   60.59    3.50
  -3   4  -1   60.69    2.70
   4  -1  -3   59.09    5.00
   1  -3  -4   64.19    5.30
   1  -3  -4   69.09    5.30
  -4   1  -3   64.29    4.00
  -3  -4   1   66.69    5.00
   3   4   1   69.39    5.30
   4   1   3   64.99    5.20
   3   4   1   64.99    4.90
  -4  -1  -3   72.59    5.00
   4   1  -3   64.49    4.80
  -4  -1  -3   58.09    4.60
  -1   3   4   56.19    5.30
  -4   1   3   57.19    5.20
   4   1  -3   58.19    5.10
   3   4  -1   64.49    5.10
   3   4  -1   66.89    4.60
  -1  -3  -4   63.79    5.30
   4  -1   3   69.69    4.40
  -4   1   3   70.09    4.90
   3  -4   1   63.49    4.10
  -3   4   1   64.19    4.70
  -3   4   1   65.79    4.60
  -3  -4  -1   62.59    4.60
   3  -4   1   65.69    3.80
  -3  -4  -1   66.89    5.40
  -1  -3  -4   66.29    5.30
   4  -1   3   65.79    4.80
  -1   3   4   62.89    5.20
  -4   2   0 1951.90   60.99
   2   0   4 1947.71   60.99
   0  -4   2 1844.42   59.49
   0  -4  -2 1944.21   61.59
   0  -4  -2 1983.00   61.69
  -4  -2   0 1965.30   62.09
  -2   0   4 1991.30   61.59
   4  -2   0 1997.60   61.29
   4   2   0 1964.50   61.69
  -4  -2   0 1948.51   61.59
   4  -2   0 1929.91   61.49
  -2   0  -4 1888.31   60.49
   2   0  -4 1973.90   61.19
   4   2   0 1988.50   61.99
   0  -4   2 1874.61   59.59
  -2   0  -4 1943.91   60.59
   2   0   4 1971.70   60.89
  -2   0   4 1970.00   61.39
  -4   2   0 1990.50   61.39
   0   4   2 1971.20   61.59
   2   0  -4 1982.60   61.39
   0   4   2 1983.10   61.49
  -2   1  -4   60.79    3.00
   1   4   2   67.59    5.10
  -4  -2   1   69.99    5.20
  -4  -2   1   62.99    4.90
   4  -2  -1   68.19    5.10
  -4   2  -1   63.99    4.00
   2  -1  -4   65.19    4.60
  -2  -1   4   60.39    4.30
  -1  -4   2   57.49    3.60
  -1  -4   2   62.29    3.50
   2   1   4   56.69    4.90
   1   4   2   62.69    4.80
   1  -4  -2   63.59    4.80
   1  -4  -2   63.49    4.80
  -4   2  -1   65.89    4.30
   4   2   1   60.09    4.90
   4   2   1   67.99    5.50
   4  -2  -1   52.39    4.40
  -2  -1   4   66.39    4.60
  -2   1  -4   65.19    3.00
   2   1   4   62.29    4.60
   2  -1  -4   65.89    4.90
  -2   1   4   66.99    5.00
   2   1  -4   62.69    3.90
  -4   2   1   63.49    4.80
  -4   2   1   64.49    4.70
   4  -2   1   60.59    4.50
   4  -2   1   74.99    4.40
  -4  -2  -1   70.99    5.30
  -1  -4  -2   65.89    4.90
  -1  -4  -2   61.29    4.90
  -2   1   4   68.79    5.10
  -1   4   2   61.59    4.70
   2  -1   4   67.09    3.70
   2  -1   4   63.69    3.80
   2   1  -4   56.79    4.20
  -2  -1  -4   63.69    4.40
   4   2  -1   66.99    4.80
   4   2  -1   65.89    4.80
  -1   4   2   65.89    4.70
  -4  -2  -1   58.39    4.80
  -2  -1  -4   65.79    4.40
   2  -2  -4   54.69    4.90
   4   2   2   50.69    4.70
  -4  -2   2   53.39    4.90
  -2  -4   2   51.69    3.80
   2  -2  -4   55.69    4.30
   2  -4  -2   52.39    4.60
   4   2   2   58.69    5.30
   2   4   2   61.09    5.10
   2   4   2   57.19    4.70
   2   2   4   59.99    5.00
  -2  -2   4   50.49    4.10
  -2  -2   4   49.30    3.90
  -4  -2   2   46.80    4.60
  -4   2  -2   50.39    3.30
   4  -2  -2   55.29    4.50
   4  -2  -2   52.29    4.70
   2   2   4   46.60    4.60
  -2  -4   2   43.80    3.80
   2  -4  -2   49.10    4.60
  -2  -2  -4   52.59    4.60
  -4  -2  -2   52.59    4.70
   2  -2   4   51.09    2.80
   2   2  -4   46.20    3.40
   4   2  -2   53.69    5.10
  -2  -4  -2   52.29    4.80
   2  -4   2   52.19    2.30
   2  -4   2   53.49    2.20
  -2  -2  -4   50.59    4.60
   4  -2   2   51.09    4.20
   4  -2   2   49.90    3.60
   2  -2   4   49.99    2.70
  -2   2   4   49.40    4.90
  -4   2   2   45.60    4.70
  -4   2   2   53.99    4.80
   2   2  -4   49.70    3.50
  -2   4   2   46.90    4.40
  -2   4   2   48.90    4.70
   4   2  -2   53.39    4.30
  -4  -2  -2   52.79    5.00
   2   4  -2   51.09    3.50
   2   4  -2   55.39    3.30
  -2  -4  -2   57.19    5.00
  -2   2   4   53.49    4.80
   2   3   4    0.10    2.50
  -4  -2   3    0.40    2.10
   3   4   2    1.20    2.60
   2   3   4    0.70    2.40
  -4  -2   3   -0.20    2.00
   2  -3  -4   -0.90    1.90
  -2  -3   4   -1.50    1.50
   4  -2  -3   -1.80    2.10
   3  -4  -2    1.90    2.20
  -2  -3   4    0.40    1.70
  -4   2  -3   -0.20    1.10
  -4   2  -3   -0.30    1.10
  -3  -4   2   -2.90    1.80
  -3  -4   2   -0.40    1.80
   4   2   3    0.70    2.50
   4   2   3    0.50    2.20
   4  -2  -3    0.60    2.40
   3  -4  -2    0.10    2.20
   3   4   2    1.80    2.10
   2  -3  -4   -3.30    2.20
  -4   2   3    0.50    2.40
   4  -2   3   -0.40    1.70
  -2  -3  -4    2.00    2.30
  -4   2   3   -1.20    2.20
   2   3  -4    0.10    1.10
  -3   4   2    0.30    2.10
  -3   4   2   -4.10    1.90
  -2   3   4    2.60    2.60
  -4  -2  -3   -1.30    2.20
   3   4  -2   -2.50    1.90
   3   4  -2    0.30    1.60
  -4  -2  -3    1.10    2.10
   4  -2   3    0.00    1.40
   3  -4   2   -0.60    1.20
   3  -4   2    0.40    1.10
  -2  -3  -4   -3.70    1.90
   2   3  -4   -1.20    1.10
  -3  -4  -2   -1.00    2.30
  -3  -4  -2   -1.20    2.30
   4   2  -3   -1.10    2.20
   4   2  -3   -0.60    1.80
  -2   3   4    0.30    2.40
  -3   0   4   62.29    5.20
   0   4   3   61.29    5.00
   0   4   3   62.79    5.30
  -3   0  -4   65.59    4.20
  -3   0  -4   63.29    4.30
   3   0   4   66.09    4.60
   4   3   0   65.99    5.40
   4   3   0   70.79    5.10
   3   0  -4   71.59    5.20
   3   0  -4   69.39    5.00
   3   0   4   64.89    4.90
   4  -3   0   64.99    4.70
   0  -4  -3   61.39    5.20
   0  -4  -3   60.59    4.60
  -4  -3   0   64.69    4.90
  -4  -3   0   69.09    5.20
   4  -3   0   63.69    4.80
  -4   3   0   70.69    4.60
  -3   0   4   69.29    5.30
  -4   3   0   65.19    4.50
  -3   1  -4   34.40    2.70
   3  -1  -4   33.80    4.00
   1  -4  -3   30.30    3.80
   1   4   3   34.40    4.20
  -4  -3   1   35.40    4.20
   1   4   3   31.50    3.90
   3  -1  -4   37.70    4.60
  -1  -4   3   32.20    2.50
   3   1   4   40.00    4.40
  -3  -1   4   35.30    4.20
   1  -4  -3   36.00    4.40
  -4  -3   1   36.30    4.20
  -3   1  -4   32.90    2.60
  -4   3  -1   32.90    3.10
  -4   3  -1   34.70    3.10
   4   3   1   35.90    4.10
   4   3   1   33.70    4.20
  -3  -1   4   31.50    4.00
   4  -3  -1   40.80    4.10
   4  -3  -1   29.90    3.70
  -1  -4   3   30.50    2.60
   3   1   4   35.90    3.90
  -3   1   4   35.30    4.50
  -1   4   3   36.50    4.40
  -1   4   3   29.30    3.60
  -3   1   4   39.00    4.40
  -4  -3  -1   29.20    3.80
  -4  -3  -1   27.60    3.60
   4  -3   1   37.00    3.90
   4  -3   1   34.00    3.40
  -3  -1  -4   35.90    4.00
  -3  -1  -4   32.30    3.70
   3  -1   4   33.50    3.40
   3   1  -4   36.60    3.90
  -4   3   1   27.50    3.40
  -1  -4  -3   35.60    4.40
  -4   3   1   35.10    3.90
   4   3  -1   35.60    4.00
   3   1  -4   38.40    4.20
  -1  -4  -3   36.30    3.80
   4   3  -1   27.80    3.70
   3  -1   4   29.60    3.10
   4  -3  -2   18.30    3.40
   3  -2  -4   15.50    3.30
   2   4   3   14.50    3.10
  -4  -3   2   15.50    3.20
  -4  -3   2   17.10    3.10
   2  -4  -3   21.60    3.50
   4   3   2   17.70    3.20
   2  -4  -3   13.80    3.00
  -4   3  -2   20.80    1.90
   4   3   2   15.30    3.40
  -2  -4   3   20.30    2.60
  -2  -4   3   18.90    2.40
  -3  -2   4   15.80    2.90
   3  -2  -4   16.10    3.10
   4  -3  -2   19.30    3.20
  -3  -2   4   20.40    2.90
   3   2   4   15.90    3.00
   3   2   4   22.20    3.60
   4   3  -2   23.80    3.40
   4  -3   2   19.60    2.50
   4  -3   2   18.20    2.20
   2   4  -3   20.20    2.10
  -2   4   3   24.00    3.50
  -2  -4  -3   21.60    3.00
  -4  -3  -2   23.60    3.20
  -3  -2  -4   16.00    3.00
  -3  -2  -4   19.60    3.20
   3  -2   4   24.80    2.50
   3  -2   4   20.60    2.60
   2   4  -3   21.70    2.20
  -2  -4  -3   22.90    3.20
  -3   2   4   15.00    3.20
  -3   2   4   19.30    3.00
   4   3  -2   15.40    2.70
  -2   4   3   19.70    3.30
   3   2  -4   17.50    2.70
   3   2  -4   22.30    2.80
  -4   3   2   15.70    3.10
  -4   3   2   21.30    3.30
  -3  -4   3   -0.60    2.00
  -3  -4   3   -0.20    1.80
   4   3   3    0.00    2.70
   4   3   3   -0.40    2.30
   3   4   3   -0.60    2.70
   3   3   4   -3.90    2.10
   3  -4  -3   -0.20    2.60
   3  -4  -3   -0.90    2.30
  -4  -3   3    0.90    2.20
  -4  -3   3    1.30    2.20
   4  -3  -3    1.10    2.20
   4  -3  -3    1.90    2.70
  -3  -3   4    0.00    2.10
  -3  -3   4    3.40    2.10
   3  -3  -4    1.50    2.60
   3   3   4   -1.10    1.90
   3   4   3    0.10    2.20
   3  -3  -4   -0.50    2.30
  -3  -3  -4    2.20    2.50
   3  -3   4    0.10    1.00
   4  -3   3    1.10    1.60
   3  -4   3    0.30    0.90
  -4  -3  -3   -0.30    2.50
  -4  -3  -3   -1.80    2.40
  -4   3   3    5.80    2.70
  -4   3   3   -0.40    2.40
  -3   3   4   -1.10    1.80
  -3   3   4    2.50    2.70
   3  -4   3   -0.30    0.70
   4  -3   3    0.30    1.30
   3   3  -4    3.00    1.90
   3   3  -4    0.80    1.60
  -3  -4  -3   -2.50    2.40
  -3  -4  -3   -1.60    2.40
   4   3  -3    1.50    2.20
   4   3  -3    2.80    1.90
  -3   4   3   -2.20    1.90
  -3   4   3   -1.70    2.20
  -3  -3  -4   -1.40    2.30
   3  -3   4    0.40    0.90
   3   4  -3   -0.50    1.70
   3   4  -3    0.40    1.50
  -4  -4   0 2953.70   92.49
  -4  -4   0 2894.91   91.99
   0  -4  -4 2964.50   92.29
   0  -4  -4 2914.91   92.39
   4  -4   0 2936.81   91.59
   4  -4   0 2987.70   91.39
  -4   0   4 3041.50   92.59
  -4   0   4 2983.90   92.19
  -4   0  -4 2853.41   90.99
  -4   0  -4 2908.31   91.19
   4   0   4 2992.50   91.59
   4   0  -4 2978.60   92.29
   4   0  -4 2994.90   91.99
  -4   4   0 3006.40   91.09
  -4   4   0 2882.31   90.79
   0   4   4 2937.61   92.39
   0   4   4 2912.61   92.39
   4   4   0 2924.01   92.29
   4   4   0 2873.51   91.79
  -4  -4   1  100.49    6.40
  -4  -4   1   81.69    6.00
   4   1   4   92.29    6.00
   4  -1  -4   81.69    6.00
  -1  -4   4   85.29    4.20
  -1  -4   4   84.59    4.10
   4   4   1   88.59    6.60
   4   4   1   87.39    6.00
   1  -4  -4   84.99    6.40
   1  -4  -4   90.39    6.30
  -4   1  -4   81.69    4.50
   1   4   4   83.09    6.20
   4  -4  -1   85.39    5.90
   4  -4  -1   83.29    5.70
  -4  -1   4   78.39    6.10
  -4  -1   4   87.59    6.00
  -4   1  -4   76.99    4.50
  -4   4  -1   88.99    4.40
   1   4   4   89.99    6.00
   4  -1  -4   80.99    6.40
  -4   4  -1   90.29    4.30
  -4   1   4   86.49    6.50
  -4   1   4   86.89    6.30
   4  -4   1   87.49    5.40
  -4  -1  -4   91.69    5.50
  -4  -4  -1   84.99    6.40
   4   1  -4   82.49    6.00
   4   1  -4   91.49    5.80
  -4   4   1   92.19    5.80
  -4   4   1   87.19    5.60
  -4  -1  -4   92.79    6.00
  -4  -4  -1   84.89    5.70
  -1   4   4   76.29    6.10
  -1   4   4   78.59    6.30
   4  -4   1   82.39    4.90
   4  -1   4   85.39    5.10
  -1  -4  -4   85.79    6.40
  -1  -4  -4   84.19    5.70
   4   4  -1   86.79    6.10
   4   4  -1   84.19    5.50
  -4  -4   2 1453.75   47.70
  -4  -4   2 1438.66   47.30
   2   4   4 1489.45   48.10
  -2  -4   4 1498.15   46.40
  -2  -4   4 1468.95   46.20
  -4   2  -4 1403.66   44.80
   4   4   2 1479.15   48.20
   2  -4  -4 1469.35   48.10
   2  -4  -4 1466.95   48.00
   4   4   2 1447.26   47.80
   2   4   4 1452.65   48.20
   4  -4  -2 1444.16   47.80
   4  -4  -2 1502.65   47.80
  -4  -2   4 1523.55   47.90
  -4  -2   4 1467.35   47.40
  -4   2  -4 1407.56   44.80
   4   2   4 1490.85   48.20
   4   2   4 1469.25   47.80
   4  -2  -4 1504.05   48.20
   4  -2  -4 1512.45   48.00
   4  -4   2 1449.46   46.20
  -4   2   4 1421.86   47.90
  -2  -4  -4 1490.25   48.00
  -4  -2  -4 1441.66   47.40
  -4  -2  -4 1448.46   47.70
   4  -2   4 1476.85   46.20
   4   2  -4 1417.56   47.30
   4   2  -4 1502.25   47.10
  -4   4   2 1468.25   47.60
  -4   4   2 1431.66   47.30
  -2   4   4 1504.15   48.10
  -2   4   4 1430.66   47.90
  -4  -4  -2 1504.65   48.10
   4  -4   2 1458.45   46.00
   2   4  -4 1435.86   45.20
   2   4  -4 1402.16   44.70
  -2  -4  -4 1505.75   48.20
  -4   2   4 1480.85   48.30
   4   4  -2 1466.95   47.40
   4   4  -2 1500.95   47.00
  -4  -4   3   48.40    4.90
  -4  -4   3   53.39    5.20
   4  -4  -3   52.19    5.40
   4   3   4   43.40    5.50
  -3  -4   4   53.29    4.70
  -3  -4   4   55.89    4.60
   4  -3  -4   54.69    5.50
   4   4   3   57.89    5.90
   4   4   3   49.40    5.20
   4  -3  -4   40.10    5.00
   3  -4  -4   54.49    6.00
   3  -4  -4   46.20    5.30
  -4  -3   4   50.69    5.00
   3   4   4   50.69    5.40
   4  -4  -3   58.09    5.70
   4   3   4   50.19    4.70
  -4  -3   4   54.29    5.10
   4  -4   3   53.59    3.80
  -4  -3  -4   44.90    5.40
  -4  -4  -3   54.59    5.00
   4  -3   4   51.59    3.80
   4  -4   3   52.09    3.40
   3  -4   4   53.09    2.30
  -3  -4  -4   54.39    5.70
  -4   3   4   49.60    5.70
  -4   3   4   53.59    5.70
  -4  -4  -3   40.40    5.20
  -4  -3  -4   55.79    5.60
   4   3  -4   52.09    4.90
   4   3  -4   57.59    4.30
  -4   4   3   48.90    5.20
  -4   4   3   51.99    5.60
  -3   4   4   48.20    5.40
  -3   4   4   49.70    5.50
   4  -3   4   55.39    3.50
   3   4  -4   53.89    3.90
   3   4  -4   52.29    3.60
  -3  -4  -4   42.80    5.30
   3  -4   4   52.79    2.20
   4   4  -3   50.09    4.70
   4   4  -3   63.09    4.60
  -4  -4   4  825.62   28.60
  -4  -4   4  795.22   28.20
   4   4   4  842.82   29.70
   4   4   4  802.12   29.00
   4  -4  -4  854.21   29.40
   4  -4  -4  812.62   29.40
   4  -4   4  824.72   26.30
   4  -4   4  815.82   26.50
  -4   4   4  837.02   29.40
  -4   4   4  801.32   29.00
  -4  -4  -4  842.52   29.20
  -4  -4  -4  846.42   29.50
   4   4  -4  819.82   27.80
   4   4  -4  834.62   27.60
   0  -5   0   -0.40    1.60
   0  -5   0    1.70    1.80
  -5   0   0   -0.90    2.20
  -5   0   0   -2.10    2.00
   0   0   5    0.00    1.90
   0   0   5   -0.40    1.90
   0   0  -5    0.30    1.70
   0   0  -5    0.70    1.70
   5   0   0   -1.00    2.50
   5   0   0   -1.60    1.50
   0   5   0   -0.30    1.50
   0   5   0    0.30    1.40
  -1  -5   0   -0.90    1.80
   1  -5   0    1.30    1.70
   1  -5   0   -0.40    1.40
   0  -1   5    0.60    1.60
   0  -1   5    2.00    1.70
   0  -1  -5   -1.40    1.80
   0  -1  -5    1.80    2.00
  -5   0   1    3.20    2.40
  -5   0   1   -0.30    2.30
  -5   0  -1   -2.90    2.00
  -5   0  -1   -1.10    2.00
   5   0   1    1.20    2.40
   5   0   1   -1.30    1.90
   5   0  -1    2.40    2.80
   5   0  -1   -0.50    2.20
   0   1   5    2.50    2.10
   0   1   5   -1.00    2.00
   0   1  -5    0.10    1.30
   0   1  -5   -1.60    1.10
  -1   5   0   -0.30    1.30
  -1   5   0    0.10    1.30
   1   5   0   -2.10    1.70
   1   5   0   -1.10    1.40
  -2   5   0  248.28    9.40
   2   5   0  259.27   10.70
   2   5   0  270.37   10.30
   0   2   5  269.97   11.20
  -2  -5   0  258.17   10.90
  -2  -5   0  249.58   10.60
   2  -5   0  262.67   10.20
   2  -5   0  261.37   10.10
   0  -2   5  255.87    9.50
   0  -2   5  245.18    9.40
   0  -2  -5  268.07   11.00
   0  -2  -5  256.87   10.90
  -5   0   2  274.77   11.40
  -5   0   2  249.88   10.90
  -5   0  -2  261.87   10.90
  -5   0  -2  259.87   10.70
   5   0   2  263.67   11.30
   5   0   2  261.17   10.80
   5   0  -2  252.97   11.60
   5   0  -2  255.47   11.10
  -2   5   0  258.17    9.50
   0   2   5  267.27   11.30
  -3  -5   0    2.40    2.40
  -3  -5   0   -0.90    2.20
   3  -5   0    2.20    1.90
   3  -5   0   -0.80    1.70
   5   0   3    1.90    2.20
   5   0  -3   -4.50    2.40
   5   0  -3    0.70    2.30
   0   3   5    0.30    2.20
   0   3   5    2.10    2.60
  -3   5   0   -1.20    1.40
  -3   5   0   -0.80    1.50
   3   5   0   -2.00    2.10
   3   5   0    0.50    1.90
   0  -3   5   -0.30    1.00
   0  -3  -5    1.30    2.60
   0  -3  -5   -1.20    2.10
  -5   0   3   -1.60    2.50
  -5   0   3    3.10    2.70
  -5   0  -3    0.70    2.10
  -5   0  -3   -1.20    1.90
   5   0   3    1.10    2.40
   0  -3   5   -0.70    1.00
  -5   0   4    8.60    3.20
  -4  -5   0    9.40    3.10
   4  -5   0   10.50    2.70
   4  -5   0    7.40    2.40
   0  -4   5   10.00    1.20
  -5   0  -4   12.50    2.70
   5   0  -4    9.00    3.00
  -4  -5   0   14.40    3.50
  -4   5   0   11.20    2.30
  -4   5   0   14.40    2.30
   4   5   0    9.80    3.20
  -5   0  -4   11.60    2.60
   0  -4   5    7.00    1.20
   0  -4  -5   13.50    3.50
   0  -4  -5   11.40    2.80
  -5   0   4   15.50    3.50
   0   4   5    9.80    2.90
   0   4   5   10.80    3.40
   5   0  -4   13.10    3.30
   5   0   4    5.60    2.90
   5   0   4    9.50    2.70
   4   5   0    8.00    2.70
   1   0   5    0.60    1.70
   0  -5   1    0.40    1.40
   5   1   0    1.40    2.30
   0  -5   1   -0.10    1.40
   0   5  -1    1.10    0.80
   0   5  -1    0.50    0.80
   5  -1   0    0.10    2.40
  -5   1   0   -0.60    2.00
   5   1   0    0.20    2.40
  -1   0   5   -1.20    1.90
  -1   0  -5    0.10    1.60
  -1   0  -5    0.30    1.50
   1   0   5   -0.70    1.70
   0   5   1   -0.50    1.60
   1   0  -5    1.00    1.80
   1   0  -5    0.60    1.70
  -5   1   0    4.80    2.50
  -5  -1   0    0.50    2.30
   0  -5  -1    3.20    2.10
   0  -5  -1   -0.80    1.80
   5  -1   0    2.10    2.10
  -1   0   5    0.80    2.00
  -5  -1   0    0.50    2.20
  -5   1  -1   58.99    4.60
   5  -1  -1   65.69    4.90
  -5  -1   1   59.79    5.30
  -1  -1   5   60.09    4.40
   5   1   1   70.79    5.80
   5   1   1   63.39    5.10
   1  -5  -1   54.69    4.50
   1  -5  -1   59.69    4.70
   1   1   5   59.89    5.00
  -1   1  -5   65.79    3.30
   5  -1  -1   62.89    5.00
   1   5   1   60.49    4.40
  -1  -1   5   60.79    4.30
   1  -1  -5   67.39    4.80
  -5  -1   1   62.19    4.70
  -5   1  -1   59.99    4.70
  -1  -5   1   63.19    4.30
  -1  -5   1   61.19    4.10
   1  -1  -5   60.29    4.90
   1   1   5   69.79    4.90
   1   5   1   62.79    4.80
  -1   1  -5   56.99    3.10
   1  -1   5   53.99    3.90
  -1  -1  -5   62.09    4.50
  -5   1   1   66.29    5.30
  -1   5   1   60.49    4.50
  -5   1   1   60.19    5.10
   5  -1   1   72.59    5.00
  -5  -1  -1   59.29    5.10
  -1   1   5   63.69    5.10
   1   1  -5   60.29    4.00
   1   5  -1   66.19    3.50
  -1   1   5   64.99    5.10
   5  -1   1   63.39    5.50
  -1  -1  -5   63.19    4.80
   5   1  -1   65.49    4.70
  -1   5   1   59.49    4.20
  -1  -5  -1   65.89    4.90
   5   1  -1   66.69    5.90
   1  -5   1   58.89    3.70
   1   5  -1   62.19    3.70
   1   1  -5   58.39    3.70
   1  -5   1   57.89    3.70
  -1  -5  -1   65.59    5.00
   1  -1   5   64.19    4.10
  -5  -1  -1   63.19    4.80
   1  -2  -5   23.50    3.40
  -5   1  -2   23.60    2.90
   2  -5  -1   17.40    3.00
   5   1   2   20.70    3.40
  -2  -5   1   23.60    2.90
   5  -1  -2   20.90    3.60
  -5  -1   2   17.20    3.20
   2   5   1   18.40    2.90
   1   2   5   16.70    3.10
   1   2   5   13.80    3.10
  -1  -2   5   17.10    2.40
  -1  -2   5   18.70    2.40
   5  -1  -2   24.00    3.30
   2  -5  -1   22.20    3.00
   2   5   1   20.60    3.20
   1  -2  -5   24.20    3.40
  -5  -1   2   18.00    3.30
  -5   1  -2   16.50    2.70
   5   1   2   21.70    3.30
  -2  -5   1   20.20    2.90
  -5  -1  -2   22.10    3.30
  -1   2   5   17.80    3.40
  -5  -1  -2   20.20    3.20
   5   1  -2   18.90    3.70
   5   1  -2   18.30    3.30
  -2   5   1   20.70    2.80
  -2   5   1   19.70    2.60
   1   2  -5   20.80    2.20
   1   2  -5   25.40    2.10
  -1  -2  -5   19.50    3.20
  -1  -2  -5   17.80    3.10
   5  -1   2   21.40    3.00
   1  -2   5   22.00    2.50
  -5   1   2   21.80    3.60
  -5   1   2   19.40    3.50
  -2  -5  -1   14.30    2.90
   5  -1   2   21.60    3.30
  -1   2   5   16.00    3.30
   1  -2   5   24.90    2.40
   2   5  -1   19.80    2.40
   2  -5   1   18.90    2.20
   2  -5   1   16.30    2.10
   2   5  -1   19.40    2.70
  -1  -3   5    7.80    1.70
  -3  -5   1    4.80    2.60
  -1  -3   5    8.60    1.80
   3   5   1   12.00    2.70
   1  -3  -5    8.70    2.90
   1  -3  -5    7.10    2.80
   3  -5  -1    9.40    2.40
  -5  -1   3    6.90    2.80
  -3  -5   1    7.00    2.40
   5   1   3    7.80    2.50
  -5  -1   3   10.50    3.10
   1   3   5    7.20    2.80
   5  -1  -3    8.30    3.20
   5  -1  -3    6.30    2.50
   3  -5  -1    7.00    2.70
   1   3   5   10.40    3.20
  -5   1  -3    9.90    2.20
  -5   1  -3    5.10    2.00
   5   1   3    7.10    3.10
   3   5   1    6.40    2.90
   1  -3   5    8.70    1.10
   5  -1   3   10.50    2.40
  -5   1   3    8.90    3.00
   5  -1   3    7.60    2.60
  -1  -3  -5   10.20    3.00
  -5  -1  -3    6.70    2.60
  -5  -1  -3   13.80    2.90
  -3   5   1    9.00    2.40
  -3   5   1   11.00    2.40
   1  -3   5    7.70    1.10
   3   5  -1    7.30    2.40
  -1   3   5   12.10    3.10
  -1   3   5    6.50    2.60
  -3  -5  -1    8.10    2.70
  -3  -5  -1    4.30    2.50
   3  -5   1    7.90    2.00
   3  -5   1    6.10    1.70
  -5   1   3    5.30    2.40
  -1  -3  -5    9.10    2.70
   3   5  -1    6.50    2.10
   5   1  -3    6.80    2.50
   5   1  -3    5.70    2.90
  -4   5  -1   58.39    3.10
   4   5   1   61.99    6.30
   5   1   4   57.29    5.80
   5   1   4   56.39    5.30
  -4   5  -1   48.40    2.90
  -4  -5   1   59.89    5.50
  -4  -5   1   54.09    5.50
   1   4   5   48.80    5.60
   4  -5  -1   53.69    5.40
   4   5   1   51.59    5.20
   5  -1  -4   51.29    5.20
  -5  -1   4   62.49    5.70
   5  -1  -4   45.30    5.90
  -5   1  -4   53.89    4.30
  -5   1  -4   48.90    4.10
   1   4   5   52.39    5.80
  -1  -4   5   54.39    3.60
  -1  -4   5   47.70    3.40
   1  -4  -5   59.19    5.50
   4  -5  -1   56.09    5.20
  -5  -1   4   51.29    5.60
   1  -4  -5   50.99    5.90
  -5   1   4   49.40    5.70
   5  -1   4   56.39    5.10
   5  -1   4   53.09    4.70
  -5   1   4   45.10    5.60
   4  -5   1   54.69    4.50
   4   5  -1   63.89    5.80
   4   5  -1   56.39    4.60
  -1  -4  -5   52.39    5.10
  -1  -4  -5   62.29    5.70
  -4  -5  -1   56.89    5.70
   5   1  -4   58.09    5.80
  -5  -1  -4   57.59    5.10
   5   1  -4   59.79    5.30
  -1   4   5   51.99    5.60
  -1   4   5   49.00    5.80
  -4  -5  -1   58.09    5.10
  -5  -1  -4   54.69    5.00
  -4   5   1   55.09    4.80
  -4   5   1   53.39    4.80
   4  -5   1   56.19    4.20
  -5  -2   0    1.90    2.50
  -5  -2   0   -1.80    2.20
   5  -2   0    1.80    2.50
   5  -2   0   -1.20    1.80
  -2   0   5    2.20    2.20
   0  -5  -2    0.40    2.20
   0   5   2   -0.30    1.90
   0   5   2    1.60    2.20
   0  -5   2   -0.90    1.10
   0  -5  -2    0.00    2.10
   2   0   5    1.10    1.80
   5   2   0   -1.10    1.90
   0  -5   2    0.10    1.10
   5   2   0    2.50    2.70
  -2   0   5    1.40    2.20
  -2   0  -5    0.20    1.60
  -2   0  -5   -0.90    1.50
  -5   2   0   -3.20    1.80
  -5   2   0    1.10    2.10
   2   0   5    2.10    2.10
   2   0  -5    2.10    2.00
   2   0  -5    1.10    1.80
  -5  -2   1   71.59    5.90
   1  -5  -2   81.29    5.60
   5  -2  -1   81.89    5.60
  -1  -5   2   75.79    4.40
  -1  -5   2   76.69    4.30
  -5   2  -1   82.89    5.10
  -2   1  -5   76.79    3.70
  -5  -2   1   74.39    5.80
   2   1   5   75.09    5.40
   1  -5  -2   78.39    5.60
   1   5   2   82.99    5.40
   5   2   1   84.09    6.40
   5  -2  -1   81.49    6.10
  -2  -1   5   79.09    5.30
  -2  -1   5   82.29    5.50
   2   1   5   67.99    5.50
  -2   1  -5   78.79    3.70
  -5   2  -1   73.39    5.10
   2  -1  -5   76.49    5.40
   2  -1  -5   85.09    5.70
   5   2   1   78.29    5.70
   5   2  -1   70.69    6.20
  -5   2   1   73.89    5.50
  -1   5   2   80.29    5.30
   2  -1   5   79.09    4.70
   2   1  -5   75.29    4.90
  -1  -5  -2   77.49    5.80
  -2   1   5   83.19    5.60
  -2   1   5   82.89    5.90
  -1  -5  -2   77.99    5.80
   5   2  -1   78.49    5.60
   1  -5   2   80.49    3.50
  -2  -1  -5   80.49    5.10
  -1   5   2   78.79    5.40
   5  -2   1   79.79    5.70
  -2  -1  -5   79.09    5.30
   2  -1   5   80.19    4.50
   1  -5   2   78.19    3.40
  -5  -2  -1   77.39    6.10
  -5  -2  -1   78.19    5.80
  -5   2   1   79.89    5.70
   5  -2   1   80.39    5.10
   2   1  -5   76.09    4.80
  -2  -5   2    1.50    1.90
   5   2   2   -1.00    2.30
   2   5   2    2.60    2.40
  -5   2  -2    0.50    1.70
  -5   2  -2    2.20    1.80
  -2  -2   5   -0.30    1.80
  -2  -2   5    1.20    1.90
   2   2   5    2.30    2.30
   2  -5  -2   -0.90    2.20
   2  -5  -2    4.20    2.30
  -5  -2   2    2.20    2.60
   2   5   2   -2.10    2.10
  -5  -2   2   -1.20    2.20
  -2  -5   2    0.30    1.70
   2   2   5    0.60    2.30
   5  -2  -2    4.00    2.50
   5  -2  -2    0.00    2.70
   5   2   2    2.40    2.90
   2  -2  -5    0.30    2.30
   2  -2  -5    1.10    1.80
   5  -2   2    1.30    2.10
   5  -2   2    1.10    1.90
   2   2  -5    0.20    1.60
  -2  -2  -5    0.10    2.30
  -2   2   5   -0.10    2.50
  -2   2   5    0.80    2.40
  -5  -2  -2    1.80    2.40
  -5  -2  -2    1.10    2.50
  -2  -5  -2    0.90    2.50
   5   2  -2   -2.10    2.10
   5   2  -2   -1.80    2.00
  -2  -2  -5    4.80    2.30
   2  -2   5    3.20    1.40
   2   5  -2    1.10    1.30
  -2  -5  -2    2.10    2.50
  -2   5   2    0.30    2.10
   2  -5   2    1.00    1.10
   2  -5   2    2.20    1.00
  -5   2   2   -0.40    2.40
  -5   2   2    3.00    2.50
   2  -2   5   -0.60    1.20
  -2   5   2    1.50    2.20
   2   5  -2   -1.30    1.40
   2   2  -5    1.40    1.50
   2   3   5  212.38   10.20
   2   3   5  212.88   10.30
  -3  -5   2  217.58    9.70
  -3  -5   2  208.58    9.20
  -5  -2   3  218.08   10.10
  -2  -3   5  211.48    8.90
   3  -5  -2  207.38    9.80
   5   2   3  206.58   10.00
   3   5   2  211.48   10.50
   3   5   2  213.38    9.90
   5  -2  -3  205.78   10.40
   5   2   3  198.58   10.00
  -5  -2   3  223.18   10.20
   2  -3  -5  213.68   10.40
  -5   2  -3  213.48    8.30
   5  -2  -3  218.88   10.20
   2  -3  -5  213.58   10.10
   3  -5  -2  199.18    9.90
  -5   2  -3  216.78    8.40
  -2  -3   5  196.28    8.70
   3  -5   2  208.88    8.00
  -2  -3  -5  215.68   10.10
  -2  -3  -5  219.28   10.10
  -2   3   5  203.28   10.20
   2  -3   5  207.88    7.30
   3  -5   2  211.88    7.80
  -3  -5  -2  209.88   10.20
   2   3  -5  207.68    7.70
   2   3  -5  200.38    7.60
  -3   5   2  220.18    9.70
  -3   5   2  206.48    9.60
   5   2  -3  201.78   10.10
   5   2  -3  218.08    9.80
   3   5  -2  203.98    8.90
   3   5  -2  204.48    8.60
   2  -3   5  213.08    7.30
  -3  -5  -2  215.58   10.40
  -5  -2  -3  208.28   10.10
   5  -2   3  202.78    9.30
   5  -2   3  216.38    8.90
  -2   3   5  200.98   10.30
  -5  -2  -3  216.08    9.90
  -5   2   3  213.78   10.50
  -5   2   3  208.88   10.20
  -4  -5   2   56.09    5.50
   4  -5  -2   54.79    5.30
  -2  -4   5   53.79    4.20
  -4  -5   2   58.19    5.40
   2  -4  -5   54.29    5.90
   2  -4  -5   55.49    5.70
  -5  -2   4   59.99    5.70
   4  -5  -2   61.19    5.80
   4   5   2   54.29    6.20
   4   5   2   53.79    5.40
   2   4   5   59.69    5.50
   5  -2  -4   55.39    6.10
  -5  -2   4   58.79    5.80
  -5   2  -4   55.59    3.50
   5   2   4   48.60    6.00
   5   2   4   55.09    5.30
  -2  -4   5   52.59    4.10
   5  -2  -4   58.69    5.70
   2   4   5   63.99    5.80
  -5   2  -4   50.19    3.40
  -2   4   5   56.89    5.90
  -4  -5  -2   55.79    5.90
   4  -5   2   49.80    4.10
  -4   5   2   59.79    5.20
  -5   2   4   48.20    5.90
   4  -5   2   53.09    3.80
  -5  -2  -4   65.59    5.60
  -5  -2  -4   61.69    5.60
   5  -2   4   50.19    4.80
   5   2  -4   55.39    5.60
   5   2  -4   49.90    4.90
  -2  -4  -5   57.89    5.70
  -4   5   2   51.39    5.30
  -2  -4  -5   53.89    5.80
  -2   4   5   65.89    6.20
   4   5  -2   50.79    4.60
   4   5  -2   62.19    5.40
  -5   2   4   51.99    5.80
   5  -2   4   62.89    4.50
   5  -3   0    0.40    2.30
   0   5   3   -0.80    2.30
   5   3   0    1.00    2.80
  -3   0   5   -1.20    2.20
   5   3   0   -0.70    2.10
   0  -5   3   -0.20    0.80
  -5   3   0   -3.20    1.90
  -5   3   0   -1.30    1.90
   0  -5  -3   -2.40    2.00
  -5  -3   0    2.40    2.80
  -5  -3   0   -1.00    2.40
   0  -5   3    0.60    0.80
   5  -3   0   -0.20    1.80
  -3   0   5    0.50    2.30
   0   5   3   -0.10    2.20
  -3   0  -5    0.60    1.70
  -3   0  -5   -0.60    1.60
   3   0   5   -1.70    1.70
   3   0   5    3.00    2.20
   3   0  -5    1.70    2.40
   3   0  -5   -2.20    1.90
   0  -5  -3    1.00    2.40
   5   3   1   49.00    5.70
   5   3   1   48.40    4.90
   5  -3  -1   47.20    5.10
   5  -3  -1   48.50    4.60
  -3  -1   5   47.70    4.70
  -5  -3   1   44.00    4.30
  -3  -1   5   45.50    4.90
  -5   3  -1   42.60    3.80
  -1  -5   3   48.50    3.30
  -1  -5   3   40.50    3.00
  -5  -3   1   35.20    4.50
   1   5   3   45.50    4.60
  -3   1  -5   44.60    3.00
  -5   3  -1   43.40    4.00
   3   1   5   45.40    5.00
   3  -1  -5   43.20    4.50
   3   1   5   41.00    4.60
   3  -1  -5   41.00    5.00
  -3   1  -5   41.00    3.00
   1  -5  -3   42.80    4.90
   1  -5  -3   44.90    4.90
   1   5   3   47.50    5.10
   5  -3   1   45.20    4.30
  -5   3   1   43.60    4.60
  -1  -5  -3   44.40    5.20
  -1   5   3   36.20    4.60
  -1   5   3   43.80    5.00
  -3  -1  -5   44.50    4.20
  -3  -1  -5   45.30    4.20
   3   1  -5   48.50    4.30
   3  -1   5   42.90    4.00
   5   3  -1   41.40    5.10
   3   1  -5   49.80    4.70
  -3   1   5   41.80    5.00
  -3   1   5   49.60    5.20
  -5   3   1   41.90    4.50
  -5  -3  -1   41.80    5.20
  -5  -3  -1   45.20    4.40
   3  -1   5   41.80    3.70
   5   3  -1   45.80    4.60
   5  -3   1   42.20    4.80
  -1  -5  -3   47.90    5.00
  -2  -5   3    0.50    1.70
  -3  -2   5   -1.10    2.00
   3  -2  -5    0.70    2.50
   5   3   2   -1.20    2.10
   5   3   2    2.60    2.50
   2   5   3   -4.10    2.00
   5  -3  -2    0.90    2.50
   5  -3  -2    4.10    2.50
   3  -2  -5   -1.20    2.30
  -2  -5   3   -0.70    1.60
   3   2   5    1.10    2.40
  -3  -2   5    2.70    2.40
   2  -5  -3   -0.10    2.20
  -5  -3   2    0.00    2.40
  -5  -3   2   -0.90    2.20
  -5   3  -2    2.10    1.50
  -5   3  -2    0.50    1.40
   3   2   5    0.40    2.20
   2  -5  -3    3.70    2.80
   5  -3   2    4.40    2.30
   3  -2   5    1.10    1.60
   2   5  -3    0.30    0.90
   5   3  -2    2.00    2.30
  -2  -5  -3   -1.50    2.30
  -3  -2  -5   -1.10    2.20
   5   3  -2    0.90    2.60
  -3   2   5   -0.40    2.50
  -3   2   5    1.60    2.60
   3   2  -5    2.30    2.10
   3   2  -5    1.30    1.70
  -3  -2  -5   -0.50    2.20
   2   5  -3    0.20    0.80
  -5  -3  -2    1.80    2.70
  -5  -3  -2   -0.80    2.30
  -2   5   3   -0.20    2.50
  -5   3   2    0.80    2.50
  -5   3   2    0.50    2.30
   5  -3   2   -1.60    1.60
   3  -2   5    0.70    1.40
  -2   5   3    3.20    2.50
  -2  -5  -3    1.50    2.30
  -3  -5   3   14.20    2.80
   5   3   3   13.90    3.30
   3   3   5   14.60    3.70
  -5   3  -3   11.10    1.40
   3  -5  -3   10.10    3.50
   3  -5  -3   17.10    3.40
  -3  -3   5   11.70    2.60
   3  -3  -5   11.60    3.40
   5  -3  -3   14.90    3.60
   5  -3  -3   14.20    3.20
   3   5   3   16.20    3.70
   3   5   3   14.90    3.30
  -5  -3   3    8.60    3.20
  -5  -3   3   15.30    3.20
  -3  -5   3   11.70    2.60
  -3  -3   5   16.70    3.10
   3   3   5   12.10    3.30
   3  -3  -5   11.80    3.20
   5   3   3   17.40    3.20
  -5   3  -3   12.20    1.50
   3   5  -3   12.30    2.10
  -3   3   5   13.60    3.40
  -3   3   5   17.30    3.60
   3   3  -5   13.50    2.40
   3   3  -5   17.20    2.30
  -5  -3  -3   13.60    3.40
  -5  -3  -3   11.00    3.40
   3  -3   5   14.40    1.70
   3  -3   5   12.50    1.70
  -3  -3  -5   14.10    3.20
   3  -5   3   14.60    1.80
  -3  -3  -5   15.50    3.30
   5   3  -3   14.70    3.30
  -5   3   3   11.60    3.20
  -5   3   3    9.50    3.10
   5  -3   3   14.10    2.80
   5  -3   3   13.20    2.30
  -3   5   3   13.40    3.10
  -3   5   3   10.10    3.20
  -3  -5  -3   10.60    3.40
   5   3  -3   12.40    2.90
   3   5  -3   12.50    2.30
  -3  -5  -3   13.10    3.40
   3  -5   3   12.40    1.30
   3   4   5    1.00    3.00
  -3  -4   5    2.10    2.10
   4  -5  -3    2.80    2.90
  -4  -5   3    0.00    2.30
  -4  -5   3    3.40    2.50
   4  -5  -3    0.70    2.40
   3  -4  -5   -0.70    3.10
   3  -4  -5   -0.20    2.80
  -5  -3   4    5.70    2.90
  -5  -3   4    2.10    2.70
   5   3   4    1.70    2.80
   5   3   4    0.40    3.20
   4   5   3    2.00    3.10
   4   5   3    2.90    2.70
   5  -3  -4    0.20    3.30
   5  -3  -4    1.70    2.70
   3   4   5   -3.70    1.90
  -3  -4   5    1.10    2.10
  -3   4   5   -0.50    2.20
  -3  -4  -5    2.60    3.10
  -3  -4  -5    0.80    2.90
   3  -4   5    0.30    0.70
   3  -4   5    0.10    0.90
  -5  -3  -4   -3.10    2.40
   4  -5   3    1.30    1.40
  -4  -5  -3    1.00    2.80
  -3   4   5    0.10    2.80
   3   4  -5   -0.10    1.50
   3   4  -5    0.80    1.40
   5  -3   4    0.70    2.00
  -4   5   3   -6.50    2.40
  -4   5   3    2.00    2.80
   5   3  -4    0.80    2.70
   5   3  -4   -2.80    1.90
   4   5  -3   -0.60    2.30
  -5   3   4    4.50    3.20
   5  -3   4   -0.20    1.60
  -4  -5  -3    0.60    3.00
   4  -5   3    1.60    1.60
  -5   3   4    3.10    3.10
  -5  -3  -4    3.40    2.90
   4   5  -3    1.80    1.90
   4   0   5   -2.50    1.80
   5  -4   0    0.20    2.30
   4   0  -5   -0.40    2.60
   4   0  -5   -0.50    2.30
  -5   4   0   -2.60    1.90
  -5   4   0    1.50    2.00
   5   4   0    0.10    2.50
   5   4   0    3.90    2.60
   5  -4   0    0.90    2.10
  -4   0   5    1.90    2.70
   0   5   4    1.40    3.00
   0  -5  -4   -0.20    2.60
   4   0   5   -2.50    2.20
  -4   0   5   -2.10    2.50
  -4   0  -5    0.30    2.00
  -4   0  -5   -3.20    1.70
   0  -5   4   -1.20    0.60
   0  -5   4    0.90    0.60
   0  -5  -4    0.90    2.50
  -5  -4   0   -1.20    2.70
  -5  -4   0    0.10    2.50
   0   5   4    1.00    2.40
   1   5   4   66.39    6.00
   5   4   1   70.89    6.60
  -5   4  -1   67.49    4.50
   5  -4  -1   73.59    5.60
  -4  -1   5   68.39    5.90
  -4  -1   5   72.99    6.00
   1  -5  -4   71.09    6.40
   1  -5  -4   75.19    6.10
  -5  -4   1   72.69    6.20
  -5  -4   1   65.39    6.00
   4  -1  -5   70.39    6.30
   4  -1  -5   68.89    5.70
  -1  -5   4   70.69    3.90
  -1  -5   4   71.89    3.80
  -4   1  -5   66.09    4.10
  -4   1  -5   72.39    4.20
   4   1   5   73.69    5.60
   4   1   5   64.39    5.80
   1   5   4   76.09    6.40
   5  -4  -1   60.39    5.80
  -5   4  -1   68.69    4.40
   5   4   1   58.69    5.60
  -5  -4  -1   67.09    5.40
  -5   4   1   69.59    5.30
  -4  -1  -5   72.49    5.50
  -5   4   1   69.39    5.30
   5   4  -1   66.09    6.20
   5   4  -1   70.09    5.50
  -1   5   4   78.39    6.00
  -1   5   4   75.09    6.30
   5  -4   1   73.09    5.60
   4   1  -5   61.89    5.60
   4   1  -5   63.39    5.20
  -5  -4  -1   65.89    6.30
  -1  -5  -4   73.99    5.70
   4  -1   5   73.69    4.80
   4  -1   5   65.69    5.00
  -4   1   5   59.19    6.10
  -4  -1  -5   65.69    5.10
  -4   1   5   66.99    6.10
  -1  -5  -4   59.09    5.40
   5  -4   1   66.79    5.00
  -4  -2   5   48.40    5.20
   2  -5  -4   53.99    5.00
   5   4   2   51.59    5.40
  -2  -5   4   50.59    3.90
   2  -5  -4   52.59    4.80
   2   5   4   48.20    5.70
   5   4   2   53.59    6.00
   5  -4  -2   53.59    5.90
   2   5   4   49.60    5.30
  -5  -4   2   43.40    5.40
  -5  -4   2   43.10    5.30
   4  -2  -5   51.19    5.30
   4  -2  -5   39.00    5.00
  -4  -2   5   42.30    5.00
   4   2   5   46.70    5.20
  -5   4  -2   49.50    2.90
   5  -4  -2   53.59    5.30
  -2  -5   4   46.90    3.90
   5  -4   2   42.40    4.50
   5   4  -2   47.20    5.00
  -4  -2  -5   53.49    5.10
   4  -2   5   47.00    3.90
   5   4  -2   52.99    5.90
  -5  -4  -2   52.79    5.80
  -4  -2  -5   35.70    4.30
  -4   2   5   48.30    5.60
  -4   2   5   49.80    5.90
   5  -4   2   53.69    4.20
   4   2  -5   49.30    5.20
   4   2  -5   52.39    4.40
  -5   4   2   41.20    5.00
  -5   4   2   50.59    5.20
  -2  -5  -4   43.20    5.10
  -2  -5  -4   46.50    5.60
  -5  -4  -2   39.20    5.20
   4  -2   5   44.20    4.20
  -2   5   4   47.70    5.30
  -2   5   4   50.49    5.30
  -3  -5   4    5.70    2.40
  -3  -5   4    8.50    2.60
   5  -4  -3    6.00    3.40
   5  -4  -3    8.50    3.10
   4  -3  -5   12.60    3.80
   4  -3  -5    2.20    2.80
   3   5   4   12.80    3.00
   5   4   3    5.50    3.00
   4   3   5    3.80    2.90
  -4  -3   5    2.80    2.70
  -4  -3   5    5.80    2.90
   3  -5  -4    8.00    3.30
   3  -5  -4    2.50    2.30
  -5  -4   3    9.30    3.20
  -5  -4   3    5.60    3.00
   5   4   3    5.00    3.50
  -5  -4  -3    6.10    2.90
   5  -4   3    8.20    2.40
   5  -4   3    8.30    2.00
  -5  -4  -3    6.00    2.70
   5   4  -3   11.90    2.80
  -3  -5  -4    4.70    3.20
  -3  -5  -4    2.10    3.20
  -4  -3  -5    7.60    3.20
  -4  -3  -5    8.10    3.10
   4  -3   5    3.80    1.60
   4  -3   5    5.60    1.90
  -3   5   4    8.10    3.20
  -3   5   4    9.20    3.30
  -4   3   5    4.60    3.20
  -4   3   5    6.50    3.40
   3   5  -4    9.20    1.60
   4   3  -5    9.70    2.70
   4   3  -5   11.00    2.50
  -5   4   3   11.80    3.20
  -5   4   3    2.10    3.00
   5   4  -3    8.10    3.20
   3   5  -4    7.10    1.70
  -4  -5   4   17.10    3.40
  -4  -5   4   21.00    3.60
  -4  -4   5   21.90    3.70
   4   5   4   17.90    4.00
   4   4   5   16.10    4.00
   5  -4  -4   18.80    4.00
   4  -5  -4   26.80    4.60
   4  -5  -4   23.50    4.20
  -5  -4   4   10.10    3.40
  -5  -4   4   16.90    3.70
   5  -4  -4   16.20    4.30
   4   5   4   20.60    4.40
  -4  -4   5   20.30    3.70
   4  -4  -5   19.50    3.90
   5   4   4   15.20    3.90
   4  -4  -5   22.00    4.10
   5   4   4   19.70    4.50
  -4  -5  -4   21.90    4.30
  -4  -4  -5   20.50    4.00
  -5  -4  -4   19.90    4.10
  -4  -5  -4   24.70    4.40
  -5  -4  -4   26.20    4.00
   4  -4   5   23.00    2.60
  -5   4   4   18.40    3.80
  -5   4   4   20.80    4.10
  -4   4   5   22.80    4.30
  -4   4   5   15.50    4.20
   4  -5   4   21.00    2.60
   4   4  -5   20.20    3.10
   4   4  -5   16.40    2.70
   4  -5   4   23.40    2.40
   5  -4   4   16.30    2.50
   5   4  -4   19.40    3.50
   5   4  -4   22.00    3.40
  -4   5   4   20.50    4.00
  -4   5   4   17.20    4.00
   5  -4   4   20.90    2.90
  -4  -4  -5   13.10    4.00
   4   5  -4   18.20    3.00
   4   5  -4   23.60    2.90
  -5  -5   0   -5.60    2.70
  -5  -5   0   -0.30    2.90
   0  -5   5   -0.90    0.70
   0  -5   5   -0.30    0.80
   0  -5  -5    0.80    3.00
   0  -5  -5    0.50    2.70
   5  -5   0    2.80    2.60
   5  -5   0    0.40    2.00
  -5   0   5   -3.10    2.70
  -5   0   5   -1.20    2.50
  -5   0  -5   -0.60    2.00
  -5   0  -5   -0.60    2.10
   5   0   5   -0.20    2.70
   5   0   5   -0.30    2.20
   5   0  -5    3.30    3.10
   5   0  -5   -2.00    2.20
  -5   5   0    0.50    2.00
  -5   5   0   -2.80    1.80
   0   5   5   -3.80    2.30
   0   5   5   -3.90    2.80
   5   5   0   -2.30    2.90
   5   5   0   -1.60    2.40
  -5  -5   1  113.59    7.90
  -5  -5   1  120.19    7.70
  -5   5  -1  114.49    5.50
  -5   5  -1  116.59    5.50
  -1  -5   5  112.59    5.40
  -1  -5   5  123.09    5.30
   1   5   5  119.49    7.90
   1   5   5  108.89    8.20
   1  -5  -5  120.09    7.60
   1  -5  -5  119.69    7.40
   5   1   5  120.89    7.40
  -5   1  -5  117.69    5.90
   5  -5  -1  113.19    7.50
   5  -5  -1  117.49    7.30
  -5  -1   5  118.39    7.90
  -5  -1   5  125.09    7.90
   5   5   1  128.39    7.70
  -5   1  -5  120.89    6.00
   5   1   5  118.99    7.90
   5   5   1  114.19    8.20
   5  -1  -5  110.89    8.10
   5  -1  -5  117.99    7.60
  -5   1   5  107.69    8.00
  -5   1   5  122.79    7.60
   5  -5   1  118.09    6.50
  -5  -1  -5  120.49    7.30
   5  -1   5  121.09    7.30
   5  -1   5  118.49    6.80
   5   1  -5  127.79    7.80
   5   1  -5  106.39    7.10
  -5   5   1  122.99    7.20
  -5   5   1  121.09    7.00
  -5  -5  -1  106.69    8.00
  -5  -5  -1  116.39    7.90
  -1   5   5  113.49    7.80
  -1   5   5  106.99    8.00
  -1  -5  -5  108.99    8.10
  -1  -5  -5  116.89    7.40
   5  -5   1  112.99    7.00
  -5  -1  -5  113.19    6.80
   5   5  -1  125.09    7.90
   5   5  -1  118.49    7.10
  -5  -5   2   11.60    3.40
  -5  -5   2    5.80    3.10
   5   2   5   11.20    3.80
  -2  -5   5    8.30    2.30
  -2  -5   5    8.10    2.10
   5   5   2    8.10    3.80
   5   5   2   14.70    3.40
   2  -5  -5    7.20    3.00
   2  -5  -5    5.00    3.20
   5   2   5   12.80    3.50
   2   5   5   11.40    3.60
   5  -5  -2   10.40    3.60
   5  -5  -2   10.70    3.10
  -5  -2   5    8.10    3.30
  -5  -2   5    6.60    3.20
  -5   2  -5   10.70    1.50
  -5   2  -5   11.60    1.60
   2   5   5   13.80    3.80
   5  -2  -5   10.70    3.20
   5  -2  -5    7.20    3.70
   5  -2   5    8.20    2.40
  -5   2   5    7.30    3.40
  -5   2   5    6.90    3.50
  -5  -2  -5   12.90    3.30
  -5  -2  -5   12.50    3.30
  -5  -5  -2   16.10    3.70
   5  -5   2   11.50    2.70
   5   2  -5   16.00    3.40
   5   2  -5   10.90    2.80
  -5   5   2    7.70    3.00
  -5   5   2   11.60    3.20
  -2   5   5    5.70    3.00
  -2   5   5    9.90    3.60
   5  -5   2    7.60    2.20
   5  -2   5   11.00    2.90
  -2  -5  -5    7.90    3.20
  -2  -5  -5    7.60    3.30
   5   5  -2    9.80    3.40
   5   5  -2    8.50    2.80
  -5  -5   3  142.39    8.80
  -5  -5   3  130.89    8.20
   3   5   5  137.69    8.80
   5  -3  -5  134.89    9.10
  -3  -5   5  135.29    7.50
  -3  -5   5  140.59    7.40
   5   5   3  122.39    8.40
   5   3   5  139.69    8.70
   3  -5  -5  141.79    9.30
   3  -5  -5  138.09    8.90
   5  -3  -5  138.19    8.90
   5   3   5  145.09    8.80
   5  -5  -3  137.39    9.00
   5  -5  -3  147.59    8.60
  -5  -3   5  134.29    8.50
  -5  -3   5  136.59    8.30
   5   5   3  112.79    9.10
   5  -5   3  131.29    6.50
  -5  -3  -5  131.79    8.50
   5  -3   5  135.39    6.80
  -5  -5  -3  123.99    9.00
   5  -5   3  137.09    7.00
  -5   3   5  145.59    9.20
  -5   3   5  138.49    9.20
  -3  -5  -5  144.39    8.90
  -5  -3  -5  136.09    8.90
   5   3  -5  143.79    8.40
   5   3  -5  136.69    7.70
  -5   5   3  135.39    8.40
  -5   5   3  123.59    8.30
  -3   5   5  146.39    8.90
  -3   5   5  135.89    9.00
  -5  -5  -3  138.29    8.50
   3   5  -5  131.69    5.40
   3   5  -5  139.09    5.30
   5  -3   5  150.28    7.30
  -3  -5  -5  143.49    8.90
   5   5  -3  138.99    8.30
   5   5  -3  140.89    7.70
  -5  -5   4   54.49    6.20
  -5  -5   4   65.19    6.20
   5   4   5   71.99    7.70
   4   5   5   70.89    7.80
  -4  -5   5   63.89    5.80
  -4  -5   5   60.69    5.90
   5  -5  -4   67.99    6.60
   5   5   4   65.09    7.50
   5   5   4   62.69    6.50
   4  -5  -5   69.89    7.40
   4  -5  -5   50.99    6.10
   4   5   5   59.29    6.70
   5   4   5   68.69    6.70
   5  -5  -4   61.59    7.20
   5  -4  -5   61.29    5.80
  -5  -4   5   53.99    6.50
  -5  -4   5   69.89    6.60
   5  -4  -5   52.89    6.40
   5  -5   4   55.29    4.20
   5  -4   5   61.69    4.80
   5  -4   5   68.19    4.40
  -5  -4  -5   53.09    6.80
  -4  -5  -5   64.39    6.20
  -5   4   5   70.29    7.00
  -5   4   5   66.89    7.20
  -5  -5  -4   67.89    7.20
  -5  -4  -5   64.79    7.00
   5   4  -5   70.29    6.10
   5   4  -5   62.19    5.40
  -5   5   4   60.79    6.50
  -5   5   4   57.49    7.00
  -4   5   5   60.79    6.70
  -4   5   5   71.59    7.30
  -5  -5  -4   50.99    6.30
   5  -5   4   64.79    4.70
   4   5  -5   63.89    4.80
   4   5  -5   67.39    4.40
  -4  -5  -5   64.19    7.10
   4  -5   5   65.99    3.40
   5   5  -4   66.29    6.00
   5   5  -4   65.09    5.20
  -5  -5   5  365.26   15.90
  -5  -5   5  361.66   15.60
   5   5   5  363.56   17.20
   5   5   5  332.07   16.10
   5  -5  -5  400.26   16.20
   5  -5  -5  374.16   17.00
   5  -5   5  361.16   13.10
   5  -5   5  361.06   13.40
  -5   5   5  387.56   16.70
  -5   5   5  349.67   16.40
  -5  -5  -5  357.76   16.60
  -5  -5  -5  425.56   16.50
   5   5  -5  353.76   14.50
   5   5  -5  361.06   14.20
   0  -6   0 4707.73  146.59
   0  -6   0 4864.11  146.89
  -6   0   0 5034.20  148.29
  -6   0   0 4706.33  147.49
   0   0   6 4864.11  147.09
   0   0   6 4765.52  146.99
   0   0  -6 4726.93  146.39
   0   0  -6 4872.91  146.49
   6   0   0 4785.52  148.29
   6   0   0 4794.32  147.69
   0   6   0 4534.35  145.99
   0   6   0 4691.13  145.89
  -6   0   1   -0.80    2.00
  -6   0   1    1.90    2.00
  -6   0  -1    2.00    2.50
  -6   0  -1    1.50    2.50
   6   0   1   -1.60    2.80
   6   0   1    3.40    2.60
   6   0  -1   -0.20    3.00
   6   0  -1    3.40    2.50
   0   1   6   -2.60    2.10
   0   1   6   -0.40    2.50
   0   1  -6    2.10    1.50
   0   1  -6    3.10    1.50
  -1   6   0    1.80    1.60
  -1   6   0    2.60    1.60
   1   6   0   -1.10    1.80
   1   6   0    2.30    1.80
   0  -1   6   -0.60    1.90
   0  -1  -6    1.70    2.30
   0  -1  -6    1.40    2.10
   0  -1   6   -1.50    1.70
  -1  -6   0   -1.00    2.00
   1  -6   0    1.50    2.00
   1  -6   0    2.00    1.80
  -6   0  -2 1668.03   53.79
   0  -2  -6 1676.43   53.59
  -6   0   2 1595.84   54.29
  -6   0   2 1699.73   54.09
  -2   6   0 1635.54   51.69
   2   6   0 1664.53   53.09
   2   6   0 1678.63   52.79
   0   2   6 1630.14   53.89
   6   0  -2 1651.63   54.49
   6   0  -2 1694.73   53.99
   0   2   6 1653.03   53.89
  -6   0  -2 1690.53   53.39
   6   0   2 1654.53   54.19
  -2  -6   0 1694.43   53.59
  -2  -6   0 1622.24   53.19
   2  -6   0 1664.93   52.79
   2  -6   0 1683.93   52.69
   0  -2   6 1680.43   52.29
   0  -2   6 1632.34   52.19
   0  -2  -6 1662.73   53.59
   6   0   2 1644.84   53.59
  -3  -6   0    2.30    2.60
   3  -6   0    1.60    2.10
   3  -6   0    0.10    1.80
  -3  -6   0   -0.60    2.10
   3   6   0   -1.30    2.40
   3   6   0   -0.50    2.00
  -6   0   3   -0.10    2.70
  -6   0  -3    2.90    2.30
   6   0   3    0.60    2.90
   6   0   3   -0.90    2.30
   6   0  -3   -1.90    2.70
   6   0  -3   -0.30    2.40
   0   3   6    3.60    2.70
   0  -3   6   -0.20    1.40
   0  -3   6   -0.90    1.40
  -3   6   0   -1.60    1.50
  -3   6   0   -0.60    1.50
   0   3   6    2.30    3.10
  -6   0   3   -2.20    2.50
   0  -3  -6    0.50    2.40
   0  -3  -6    1.80    2.70
  -6   0  -4 2109.59   66.29
  -6   0   4 2101.69   67.59
  -6   0   4 2150.78   68.19
   0  -4  -6 2090.09   67.49
   0   4   6 2132.49   67.89
   0   4   6 2069.49   67.79
  -4   6   0 2077.39   65.19
  -4   6   0 2056.39   64.99
   4   6   0 2042.20   66.99
   4   6   0 2080.29   66.59
   6   0  -4 2077.19   67.29
   0  -4  -6 2091.89   67.49
  -4  -6   0 2116.59   67.19
   4  -6   0 2070.09   66.29
   0  -4   6 2055.09   64.49
   0  -4   6 1981.40   64.29
   6   0   4 2137.19   66.99
  -4  -6   0 2152.58   67.69
   4  -6   0 2123.19   66.19
   6   0  -4 2111.99   67.89
   6   0   4 2069.39   67.29
  -6   0  -4 2092.79   66.49
   0  -5  -6   -1.30    2.90
   0  -5  -6    0.40    3.50
   5  -6   0    4.70    3.00
  -6   0  -5    4.50    2.50
  -5  -6   0    1.30    3.30
  -5  -6   0    1.00    3.10
   5  -6   0    2.00    2.50
   5   6   0    0.40    3.30
   5   6   0   -2.50    2.40
   0  -5   6    1.40    1.10
   0  -5   6    2.90    1.30
  -5   6   0    3.00    2.20
  -5   6   0   -1.80    2.00
   6   0  -5   -3.20    2.70
   0   5   6    0.60    3.20
   0   5   6    4.20    3.80
   6   0   5    0.70    2.60
  -6   0   5    2.90    3.10
  -6   0   5    5.40    3.80
  -6   0  -5    0.50    2.50
   6   0   5    1.50    3.20
   6   0  -5   -1.10    3.00
  -1   0   6  144.59    7.40
  -6   1   0  141.89    7.60
   1   0   6  129.29    6.90
  -6   1   0  137.19    7.90
   6  -1   0  125.29    8.30
   6  -1   0  135.09    7.60
  -1   0  -6  141.69    6.60
   0  -6   1  133.19    6.50
   0  -6  -1  135.79    7.50
   0  -6  -1  135.89    7.50
  -1   0   6  133.79    7.30
  -1   0  -6  134.19    6.50
   6   1   0  131.29    8.30
   6   1   0  139.39    7.90
   0   6   1  138.09    7.10
   0   6   1  142.29    7.00
   0   6  -1  131.19    5.00
   0   6  -1  138.99    5.00
   1   0   6  128.59    7.00
   1   0  -6  122.39    6.90
   1   0  -6  135.89    6.70
  -6  -1   0  131.29    7.30
  -6  -1   0  137.59    8.20
  -1  -6   1  213.48    9.10
  -1  -6   1  210.98    8.90
   1   1   6  211.38    9.80
   6   1   1  208.68    9.90
  -6   1  -1  212.98    9.60
  -1  -1   6  199.88    9.10
   1   1   6  202.48    9.90
   1  -6  -1  209.18    9.40
  -6  -1   1  204.08   10.40
   6   1   1  213.68   10.70
   6  -1  -1  221.18   10.00
   6  -1  -1  201.18   10.60
   1  -1  -6  218.58    9.50
  -1   1  -6  205.38    7.90
  -6   1  -1  221.88    9.90
   1  -1  -6  209.78    9.70
   1   6   1  202.58    9.60
   1  -6  -1  215.28    9.60
  -1  -1   6  213.78    9.20
  -6  -1   1  201.98   10.20
  -1   1  -6  207.38    7.80
   1   6   1  204.28    9.20
   1   6  -1  209.58    8.10
   1   6  -1  210.08    7.90
   1   1  -6  203.68    8.40
  -1   6   1  210.18    8.90
  -1  -6  -1  197.38    9.60
   1  -6   1  205.58    8.40
   1  -1   6  209.38    9.00
  -1   1   6  218.08   10.10
  -6   1   1  217.28   10.00
   6  -1   1  218.38    9.80
  -1  -6  -1  221.88    9.70
  -1  -1  -6  192.18    9.10
  -1  -1  -6  208.68    9.20
   1  -1   6  208.28    8.90
   6  -1   1  219.08   10.50
   6   1  -1  212.18   10.10
   1  -6   1  213.58    8.50
   6   1  -1  190.68   10.10
   1   1  -6  215.78    8.70
  -6   1   1  208.98   10.30
  -1   1   6  216.98   10.00
  -6  -1  -1  203.98   10.20
  -6  -1  -1  217.08   10.10
  -6   1  -2    3.90    2.40
   1   2   6    3.70    2.70
   2   6   1    1.70    2.20
  -1  -2   6    4.30    1.90
   1  -2  -6   -0.10    2.50
   6  -1  -2    6.80    3.20
   6   1   2    6.30    3.30
   2  -6  -1   -1.80    1.90
  -6   1  -2    7.00    2.60
   1   2   6    2.10    2.60
   6   1   2    6.00    2.70
  -2  -6   1    5.00    2.40
  -2  -6   1    3.00    2.10
  -6  -1   2    2.30    2.80
   6  -1  -2    3.50    2.70
   1  -2  -6    1.20    2.40
  -6  -1   2   -0.30    2.70
  -1  -2   6    4.30    2.10
   2   6   1    1.80    2.50
   2  -6  -1    5.50    2.60
   2  -6   1    2.50    1.80
  -2   6   1    3.60    2.20
   6   1  -2    4.30    2.70
  -1  -2  -6    1.20    2.20
  -1   2   6    4.60    3.00
  -6   1   2    2.80    2.90
   6  -1   2    2.60    2.90
   6  -1   2    3.40    2.30
  -6   1   2    0.50    2.10
  -2   6   1    0.70    1.90
  -2  -6  -1    6.30    2.80
   6   1  -2   -0.70    2.80
  -6  -1  -2    1.90    2.40
   2   6  -1    5.30    2.10
   2   6  -1    5.50    1.80
   1  -2   6    1.80    1.60
  -6  -1  -2    2.20    2.70
   2  -6   1   -0.10    1.50
   1   2  -6    5.60    1.40
  -1   2   6    2.60    2.70
   1  -2   6    2.30    1.60
   1   2  -6    2.10    1.30
  -2  -6  -1    1.00    2.50
  -1  -2  -6    2.30    2.50
   3  -6  -1    7.00    2.60
   1   3   6    2.70    2.70
  -6  -1   3    5.40    3.00
   3   6   1    3.80    2.90
   1  -3  -6    4.50    2.80
  -6   1  -3    3.20    2.20
  -1  -3   6    4.30    1.80
   1   3   6    2.80    3.20
   6  -1  -3    3.60    2.70
   3  -6  -1   -0.80    2.40
   6   1   3    6.30    2.80
  -1  -3   6    5.70    2.00
  -6  -1   3    4.30    3.20
   1  -3  -6    3.20    2.90
   6   1   3   -1.10    2.90
   6  -1  -3   10.60    3.70
  -3  -6   1   -2.00    2.40
   3   6   1    4.00    2.50
  -3  -6   1    9.40    2.90
  -6   1   3    2.30    3.00
  -1  -3  -6    1.70    2.50
   6   1  -3    7.40    3.50
  -1   3   6    5.10    2.60
  -1  -3  -6    3.00    3.00
  -3  -6  -1    5.80    3.10
   3   6  -1    6.90    2.50
   3  -6   1    2.40    1.80
   6  -1   3    1.30    2.90
   1  -3   6    5.40    1.40
   3   6  -1    5.50    2.10
   3  -6   1    3.00    2.00
  -1   3   6    5.90    3.30
  -6  -1  -3    2.00    2.70
  -3   6   1    7.90    2.40
  -3   6   1    4.90    2.40
   1  -3   6    6.50    1.60
  -6   1   3    4.40    3.20
   6   1  -3    4.00    2.60
   6  -1   3    5.30    2.50
  -6  -1   4  397.46   17.10
  -6  -1   4  416.36   17.00
  -6   1  -4  403.76   15.30
   6   1   4  404.06   17.00
   4  -6  -1  419.26   16.30
   1  -4  -6  414.06   16.90
   1  -4  -6  427.86   17.10
  -4  -6   1  424.76   16.90
  -4  -6   1  409.26   16.30
   1   4   6  403.06   16.70
   1   4   6  390.06   17.10
   6  -1  -4  383.16   17.20
  -1  -4   6  397.16   14.30
   6   1   4  431.36   16.70
   4   6   1  394.76   16.80
  -1  -4   6  410.26   14.50
   4  -6  -1  417.56   16.10
   4   6   1  424.16   16.50
  -6   1  -4  417.96   15.20
   6  -1  -4  413.06   16.70
   6   1  -4  423.16   16.70
   6  -1   4  400.56   16.30
  -6  -1  -4  382.36   16.10
  -4  -6  -1  420.36   16.80
  -1  -4  -6  420.56   16.90
   6  -1   4  417.66   16.00
   4   6  -1  397.76   16.20
   4   6  -1  405.46   15.70
   4  -6   1  408.96   15.30
  -6   1   4  420.66   17.30
  -6   1   4  417.96   17.10
  -1   4   6  426.46   17.30
  -6  -1  -4  402.76   16.00
   1  -4   6  406.06   13.40
  -1  -4  -6  404.06   16.90
   6   1  -4  409.96   17.10
  -4  -6  -1  405.46   17.10
   4  -6   1  410.26   15.10
  -1   4   6  424.76   17.30
  -4   6   1  392.56   15.40
  -4   6   1  415.96   15.40
   1  -4   6  397.36   13.30
  -5   6  -1    3.80    1.50
  -6   1  -5    8.00    2.50
  -5  -6   1    4.00    3.30
   5  -6  -1    6.30    3.40
   5  -6  -1    1.70    2.70
  -1  -5   6    4.10    1.70
   1  -5  -6    5.10    2.80
  -1  -5   6    2.10    1.70
  -6  -1   5    3.40    3.40
   1  -5  -6    1.70    3.70
  -5  -6   1    5.60    3.40
   1   5   6   14.10    4.00
  -5   6  -1    3.70    1.30
   5   6   1   10.00    4.00
   5   6   1    2.60    2.90
  -6   1  -5    6.90    2.50
   6   1   5    1.60    3.20
   6   1   5    7.20    3.20
   1   5   6    3.40    3.00
  -6  -1   5    9.10    3.70
   6  -1  -5    1.80    3.50
   6  -1  -5    9.40    3.20
  -6  -1  -5    6.50    3.00
  -6  -1  -5   11.90    3.20
  -1  -5  -6    6.40    3.90
  -5   6   1    5.10    2.70
   6  -1   5    2.50    2.70
   1  -5   6    3.50    0.70
  -5  -6  -1    8.50    3.60
  -5  -6  -1    7.40    3.60
   5  -6   1    2.20    2.40
   6   1  -5    8.00    3.20
  -1   5   6    4.60    3.40
  -1   5   6   12.10    4.10
  -6   1   5   10.10    3.90
   6  -1   5    3.10    3.10
  -5   6   1    3.30    2.60
  -1  -5  -6    5.10    3.50
   5  -6   1    1.10    2.50
  -6   1   5    8.10    3.50
   5   6  -1    4.90    2.70
   1  -5   6    4.00    0.90
   5   6  -1    2.10    3.20
   6   1  -5    5.50    3.50
   0  -6   2 2074.79   67.39
   0  -6   2 2155.38   67.59
   0  -6  -2 2275.67   69.59
  -6  -2   0 2180.68   70.19
  -6  -2   0 2118.99   69.59
  -6   2   0 2219.28   69.39
   6  -2   0 2187.48   69.29
  -2   0   6 2250.17   69.49
   2   0   6 2210.88   68.79
   0  -6  -2 2220.88   69.39
  -2   0  -6 2172.18   67.99
  -2   0  -6 2135.09   67.99
   6   2   0 2175.28   69.69
   2   0   6 2173.38   68.79
   2   0  -6 2135.39   68.69
   2   0  -6 2179.58   68.69
   6   2   0 2167.78   70.19
   6  -2   0 2205.28   69.89
   0   6   2 2161.88   68.99
  -2   0   6 2188.18   69.19
  -6   2   0 2220.98   69.09
  -6   2  -1    9.50    2.70
   6  -2  -1   12.90    3.10
  -2  -1   6   11.90    3.00
  -1  -6   2    7.20    2.00
   1   6   2    9.90    2.70
  -6   2  -1    5.70    2.60
   6   2   1    9.20    3.10
   2  -1  -6    5.70    2.80
   2  -1  -6    7.30    2.70
   6   2   1    3.80    3.10
  -1  -6   2    7.40    2.20
  -2   1  -6    7.70    1.50
  -2   1  -6   10.20    1.60
   1  -6  -2    9.10    2.90
   1  -6  -2   12.20    2.90
  -6  -2   1    4.80    3.20
   2   1   6    8.70    2.70
   6  -2  -1   10.30    3.30
  -2  -1   6    6.80    2.50
  -6  -2   1    8.80    3.10
   1   6   2   12.70    3.20
   2   1   6   10.70    3.00
   6  -2   1    9.00    2.80
   6   2  -1   10.60    2.70
  -1   6   2    8.10    2.70
  -2  -1  -6    9.40    2.60
  -2   1   6    6.70    3.00
   6  -2   1    8.00    3.20
  -1  -6  -2    7.90    3.00
   1  -6   2    9.90    1.70
  -1   6   2    9.00    2.90
  -2   1   6   12.80    3.10
   2   1  -6    8.40    2.20
  -6   2   1   10.10    3.20
  -6   2   1   11.30    3.20
   2  -1   6   15.70    2.60
   2  -1   6   10.60    2.40
  -6  -2  -1   11.70    3.40
  -2  -1  -6    8.30    2.60
  -1  -6  -2    7.60    2.90
   2   1  -6   10.40    2.50
  -6  -2  -1   10.00    3.30
   6   2  -1   13.10    3.70
   2   2   6  679.83   24.90
   6   2   2  690.33   25.40
  -6  -2   2  693.23   25.40
   2  -2  -6  677.33   24.70
   2   6   2  664.93   24.70
   2   6   2  699.63   24.50
   2   2   6  708.03   24.80
  -2  -6   2  691.23   23.50
  -6  -2   2  664.43   24.80
   2  -6  -2  692.93   24.60
   2  -6  -2  704.53   24.60
  -2  -2   6  723.53   24.10
  -2  -6   2  698.83   23.80
  -2  -2   6  711.83   23.90
   2  -2  -6  704.93   24.70
   6   2   2  716.03   25.10
  -6   2  -2  681.43   23.50
   6  -2  -2  693.23   24.80
  -6   2  -2  695.53   23.90
   6  -2  -2  690.23   25.40
  -2   6   2  705.43   24.30
   6  -2   2  706.13   24.10
   6  -2   2  687.73   24.60
   2  -2   6  678.43   22.90
  -6   2   2  685.73   25.10
  -6   2   2  677.33   24.70
   6   2  -2  677.73   25.30
   2   2  -6  678.43   22.90
  -2  -2  -6  689.73   24.40
  -2   2   6  695.93   25.10
  -2   2   6  679.13   24.80
  -2  -6  -2  676.63   24.70
  -6  -2  -2  673.93   25.10
  -6  -2  -2  694.03   24.80
   2  -2   6  682.03   22.80
   2   6  -2  691.43   22.50
  -2  -2  -6  664.83   24.20
   2  -6   2  701.13   22.40
   6   2  -2  699.63   24.80
  -2  -6  -2  715.83   25.10
   2  -6   2  695.93   22.40
   2   2  -6  710.63   22.90
   2   6  -2  668.73   22.30
  -2   6   2  693.83   24.10
  -6  -2   3    5.00    3.20
  -3  -6   2   13.20    3.00
  -6  -2   3    5.50    3.40
   6  -2  -3    9.00    3.60
  -6   2  -3   10.30    2.40
   6   2   3    4.10    3.40
   6   2   3    5.70    2.90
   2  -3  -6    8.80    3.50
   3   6   2    9.60    3.00
   3  -6  -2    9.50    3.20
   2  -3  -6    8.30    3.00
  -2  -3   6    5.90    2.20
  -2  -3   6    7.30    2.40
   3  -6  -2    6.50    2.70
   2   3   6   13.80    3.80
  -3  -6   2   11.90    2.90
   6  -2  -3    9.10    3.20
   2   3   6    8.50    3.10
   3   6   2   11.60    3.60
   2   3  -6    9.80    1.60
   6   2  -3    8.70    3.00
  -2  -3  -6   14.80    3.40
   2  -3   6   10.10    1.70
   2  -3   6    8.00    1.60
  -6   2   3   11.20    3.00
  -3   6   2    4.80    2.70
  -3  -6  -2    6.80    3.30
   6   2  -3    9.40    3.50
   6  -2   3    6.80    3.00
  -2   3   6   10.60    3.60
  -2  -3  -6    8.50    3.10
  -6   2   3   11.80    3.50
   6  -2   3    4.70    2.40
  -3   6   2    9.80    2.70
   3  -6   2   11.20    2.00
   3  -6   2    9.50    1.80
   3   6  -2    5.80    2.20
  -6  -2  -3    9.50    3.20
  -3  -6  -2    3.80    3.00
  -2   3   6    8.40    3.50
   3   6  -2    8.70    2.10
   2   3  -6    9.60    1.60
   6  -2  -4  670.73   24.30
  -6  -2   4  663.93   24.10
  -6  -2   4  633.54   24.30
   4   6   2  630.54   23.80
   2  -4  -6  652.33   24.40
   6   2   4  662.13   24.60
   6  -2  -4  648.94   24.40
  -6   2  -4  640.14   21.70
   6   2   4  636.54   23.80
   2   4   6  625.14   24.40
  -2  -4   6  648.24   22.00
  -6   2  -4  641.44   21.60
   4   6   2  635.04   24.30
  -4  -6   2  629.24   23.10
   4  -6  -2  671.33   23.70
  -2  -4   6  654.63   22.30
   2   4   6  647.24   24.20
  -4  -6   2  632.94   23.60
   2  -4  -6  636.04   24.10
   4  -6  -2  645.84   23.80
   2  -4   6  650.63   20.30
  -6  -2  -4  650.13   23.70
  -6  -2  -4  651.73   24.00
   4   6  -2  642.84   22.40
   4  -6   2  623.44   21.80
  -2   4   6  631.54   24.30
   6  -2   4  645.74   23.20
   6  -2   4  668.13   22.80
  -6   2   4  644.74   24.30
   4  -6   2  641.44   21.60
  -4   6   2  652.13   23.20
  -4  -6  -2  636.94   24.10
  -4  -6  -2  648.44   24.50
  -4   6   2  636.94   23.20
  -2  -4  -6  642.14   23.90
  -2  -4  -6  626.84   24.00
   2  -4   6  649.34   20.30
  -2   4   6  630.24   24.30
   4   6  -2  627.34   22.80
   6   2  -4  650.93   24.20
   6   2  -4  672.23   23.70
  -6   2   4  631.14   24.20
  -5  -6   2   21.00    4.20
  -5  -6   2   18.00    4.10
  -6   2  -5   26.90    3.20
  -6   2  -5   23.00    2.60
  -2  -5   6   25.30    3.20
   2   5   6   29.00    5.00
   2  -5  -6   30.90    5.20
   2  -5  -6   27.20    4.60
  -6  -2   5   24.80    4.70
  -6  -2   5   22.30    4.50
   2   5   6   32.70    5.00
   6   2   5   17.30    4.40
   6  -2  -5   22.80    5.00
   5  -6  -2   23.60    4.50
   5   6   2   23.70    5.00
   5   6   2   25.60    4.40
   6  -2  -5   24.90    4.60
  -2  -5   6   20.30    3.10
   5  -6  -2   26.10    4.30
   6   2   5   19.20    4.30
  -5   6   2   29.00    4.30
   5   6  -2   27.00    3.80
   5  -6   2   24.30    3.40
  -5   6   2   26.50    4.20
  -5  -6  -2   28.00    4.90
   6  -2   5   25.70    4.10
   6  -2   5   23.60    3.60
   5   6  -2   18.10    4.20
  -6   2   5   22.60    4.80
  -6   2   5   16.80    4.50
  -2   5   6   27.50    4.90
   6   2  -5   27.80    4.00
  -6  -2  -5   27.90    4.40
   5  -6   2   22.70    3.00
  -2  -5  -6   22.80    4.60
  -6  -2  -5   22.90    4.10
  -2  -5  -6   21.30    4.40
   6   2  -5   28.20    4.70
  -2   5   6   29.20    5.20
   0  -6   3   61.19    3.60
  -6   3   0   54.79    5.30
   3   0   6   70.19    5.70
  -6   3   0   69.09    5.50
  -3   0  -6   61.69    4.50
   3   0   6   61.39    4.90
   0   6   3   61.89    5.50
   6  -3   0   65.29    5.50
  -3   0   6   65.09    6.10
   0  -6  -3   61.19    6.20
   3   0  -6   66.09    5.20
   0   6   3   71.19    6.10
   0  -6  -3   67.69    6.00
  -6  -3   0   68.09    6.50
  -3   0  -6   67.29    4.60
   3   0  -6   65.89    5.60
   6   3   0   69.09    5.90
   6   3   0   67.19    5.80
   0  -6   3   67.69    3.60
  -3   0   6   64.29    5.90
   6  -3   0   63.79    6.10
  -6  -3   0   68.69    6.20
  -6  -3   1    0.40    2.90
   1  -6  -3    5.40    2.90
   3  -1  -6    6.10    2.60
  -6  -3   1   -0.50    2.80
  -3  -1   6    0.00    2.40
  -3   1  -6   -0.40    1.20
   3   1   6    1.70    2.50
   6  -3  -1    0.70    2.40
   1  -6  -3    3.20    2.90
  -1  -6   3    2.10    1.60
   3  -1  -6    1.00    2.70
   1   6   3    1.80    2.40
   6   3   1   -2.90    3.00
   6   3   1   -1.20    2.50
   6  -3  -1    2.00    2.90
  -1  -6   3    0.30    1.60
  -3   1  -6    2.40    1.40
  -3  -1   6   -0.30    2.40
  -6   3  -1    7.40    2.40
   3   1   6   -1.40    2.50
  -6   3  -1    2.30    2.10
   3   1  -6    0.80    2.10
  -6   3   1    2.70    2.50
  -3   1   6    3.00    2.90
   3  -1   6    1.90    2.30
  -1  -6  -3    6.00    2.90
  -6  -3  -1    5.00    3.10
  -6  -3  -1    5.50    3.10
   6   3  -1    3.90    2.70
  -1  -6  -3    0.90    2.90
  -1   6   3    0.30    2.60
  -3  -1  -6    1.90    2.20
   3  -1   6    3.30    2.00
  -1   6   3    2.20    2.50
   1  -6   3    2.00    0.90
   1  -6   3    1.70    1.00
  -6   3   1    1.40    2.50
   3   1  -6    0.40    2.20
  -3   1   6    0.90    2.40
   6  -3   1   -1.50    2.00
   6   3  -1    1.70    3.30
  -3  -1  -6    3.70    2.50
   6  -3   1   -2.40    2.50
   3  -2  -6    9.40    3.40
   2   6   3    3.50    3.20
   2  -6  -3   10.10    3.30
  -6   3  -2    6.80    2.20
  -6  -3   2   11.80    3.50
   3   2   6    5.70    3.30
  -2  -6   3    6.20    2.40
   6   3   2    8.10    3.70
   6   3   2    8.30    3.10
   6  -3  -2    9.00    3.60
   6  -3  -2    6.20    3.00
  -3  -2   6    4.70    2.50
  -3  -2   6    2.90    2.50
   2  -6  -3    5.80    2.90
   3   2   6    9.80    3.10
   2   6   3    3.70    2.90
  -2  -6   3   10.10    2.30
  -6  -3   2    7.30    2.60
   3  -2  -6    5.30    2.90
  -6   3  -2    5.50    2.10
   6  -3   2    6.00    2.30
   6   3  -2    4.40    3.30
   6   3  -2    4.30    2.80
  -3   2   6    7.80    3.40
  -6  -3  -2    7.00    3.30
   3   2  -6   10.10    2.40
  -3  -2  -6    4.10    2.80
   3  -2   6    6.30    2.10
   3  -2   6   10.60    2.10
  -6  -3  -2    6.00    3.20
  -3   2   6    9.50    3.40
  -3  -2  -6    8.20    2.90
   2  -6   3    8.60    1.20
  -2   6   3    8.90    3.00
   6  -3   2    7.30    2.80
  -2  -6  -3    8.40    3.00
  -6   3   2    5.70    3.00
   3   2  -6    5.30    2.40
  -2  -6  -3    4.30    3.10
  -6   3   2    5.60    3.10
  -2   6   3    5.00    2.90
   3  -6  -3   40.40    5.00
   3   3   6   45.20    5.50
  -3  -3   6   42.90    5.00
  -3  -3   6   41.70    4.90
  -6  -3   3   33.50    4.60
  -3  -6   3   35.10    3.90
   6  -3  -3   36.70    5.10
  -6   3  -3   39.90    3.50
   3  -3  -6   47.40    5.90
   3  -3  -6   34.70    4.60
   6  -3  -3   37.50    4.60
   3   3   6   36.20    5.20
   3  -6  -3   35.90    4.40
  -3  -6   3   38.60    4.70
   6   3   3   45.80    5.40
  -6  -3   3   36.10    5.00
   3   6   3   37.10    5.10
  -6   3  -3   35.80    3.30
   3   6   3   40.60    4.90
   6   3   3   36.20    4.70
   6   3  -3   33.00    4.90
  -3  -6  -3   42.50    5.20
   3   6  -3   39.20    3.30
   3  -6   3   40.40    2.70
  -3   3   6   31.80    4.90
   3   3  -6   35.70    3.80
   3   6  -3   42.50    3.70
  -3  -3  -6   37.30    4.70
  -3   6   3   35.10    4.40
  -3   3   6   43.80    5.00
  -3  -3  -6   34.60    4.50
  -6  -3  -3   39.30    4.70
   6  -3   3   37.70    4.30
  -3   6   3   32.70    4.50
   3  -3   6   39.90    3.40
   3  -6   3   41.20    2.90
  -6   3   3   39.10    4.90
   6  -3   3   35.10    4.20
   6   3  -3   38.80    4.90
  -6   3   3   34.40    4.70
   3   3  -6   37.00    3.60
   3  -3   6   40.70    3.30
  -3  -6  -3   31.30    4.80
   6  -3  -4   97.29    8.20
  -6   3  -4   81.59    4.00
  -6   3  -4   85.39    4.10
   6   3   4   81.29    7.70
   6   3   4   96.19    7.20
  -3  -4   6   84.49    6.10
   4  -6  -3   87.09    7.30
   4  -6  -3   83.89    7.20
   3   4   6   89.89    7.50
   3   4   6   86.19    7.00
  -4  -6   3   92.59    6.50
   6  -3  -4   84.59    7.30
   3  -4  -6   79.99    7.70
   3  -4  -6   91.79    7.40
  -3  -4   6   90.49    6.40
  -4  -6   3   89.89    7.00
  -6  -3   4   95.19    7.50
  -6  -3   4   86.89    7.40
   4   6   3   96.99    8.20
   4   6   3   86.59    6.90
   4  -6   3   87.69    4.90
   6   3  -4   80.99    7.20
   6   3  -4   86.99    6.70
  -3   4   6   86.89    7.50
  -4  -6  -3   94.59    7.60
   4  -6   3   82.29    4.50
   3   4  -6   81.49    4.40
   3   4  -6   82.19    4.40
   6  -3   4   76.49    5.70
  -3   4   6   87.89    6.90
  -6  -3  -4   82.69    7.00
  -3  -4  -6   94.79    7.60
  -3  -4  -6   90.89    7.20
   3  -4   6   90.49    4.00
   3  -4   6   89.29    4.10
  -4   6   3   82.59    6.70
  -4   6   3   89.49    7.10
  -6   3   4   98.49    7.80
  -6   3   4   74.69    7.10
   4   6  -3   83.89    5.40
  -4  -6  -3   72.89    7.30
   4   6  -3   77.89    5.80
   6  -3   4   85.89    6.30
  -6  -3  -4   70.89    7.00
  -6  -3   5   34.00    5.00
   5   6   3   41.30    5.30
  -3  -5   6   38.50    4.40
   3   5   6   62.09    6.20
   3  -5  -6   33.10    5.50
   3  -5  -6   64.09    6.20
   6  -3  -5   37.30    5.80
   6   3   5   31.10    5.50
  -5  -6   3   37.70    5.20
   5   6   3   37.60    5.90
   5  -6  -3   40.80    5.50
   5  -6  -3   39.40    5.20
   3   5   6   29.20    5.60
  -3  -5   6   40.50    4.80
  -6  -3   5   34.30    5.20
  -5  -6   3   36.90    4.80
   6   3   5   34.80    5.10
  -3  -5  -6   39.10    5.40
   3  -5   6   39.50    2.00
   3  -5   6   43.20    2.10
   6  -3   5   42.30    5.10
  -3   5   6   41.40    5.50
   6   3  -5   41.20    4.80
  -6   3   5   34.70    5.00
   5   6  -3   39.70    4.70
   5  -6   3   41.70    4.50
  -3  -5  -6   31.90    5.20
  -6   3   5   35.50    5.40
  -3   5   6   36.90    5.60
  -5  -6  -3   33.40    5.30
   6  -3   5   45.90    4.60
  -6  -3  -5   38.90    5.10
   5  -6   3   40.10    3.90
   6   3  -5   38.70    5.00
  -5   6   3   27.40    4.60
  -6  -3  -5   39.20    5.20
   5   6  -3   44.20    4.90
  -5   6   3   48.10    5.90
   0   6   4 2587.54   83.09
  -4   0  -6 2653.23   81.29
   0  -6  -4 2653.73   83.19
   0  -6  -4 2647.54   83.29
  -6  -4   0 2667.63   83.69
   6  -4   0 2608.74   82.69
   4   0   6 2622.64   81.99
   4   0   6 2577.04   82.19
  -4   0   6 2661.63   83.29
  -4   0   6 2587.64   82.79
  -4   0  -6 2553.94   80.99
   6   4   0 2559.54   83.39
   4   0  -6 2606.24   82.29
  -6   4   0 2648.73   81.89
   4   0  -6 2585.84   82.69
   0  -6   4 2468.25   79.39
   6   4   0 2584.24   82.89
   0   6   4 2626.84   82.99
   6  -4   0 2646.54   82.29
  -6   4   0 2625.64   81.59
   0  -6   4 2519.75   79.49
  -6  -4   0 2625.94   82.99
  -6   4  -1  133.29    6.90
   6   4   1  139.79    8.50
   4   1   6  139.99    8.00
  -4  -1   6  152.28    8.60
   1  -6  -4  128.09    8.70
  -6   4  -1  137.49    7.10
  -6  -4   1  148.49    9.10
  -6  -4   1  141.39    8.80
  -4   1  -6  140.89    6.20
   1   6   4  150.98    9.10
   4   1   6  149.19    8.60
   6   4   1  161.08    9.60
  -1  -6   4  132.59    6.20
  -1  -6   4  140.29    6.10
   6  -4  -1  149.39    8.30
   6  -4  -1  134.49    8.70
   1  -6  -4  142.09    8.60
   4  -1  -6  140.99    8.60
   4  -1  -6  146.39    8.30
  -4   1  -6  134.89    6.20
  -4  -1   6  130.19    8.30
   1   6   4  148.19    8.60
   4  -1   6  146.49    7.70
   4  -1   6  135.39    7.40
   4   1  -6  132.99    7.60
  -6   4   1  140.99    8.20
  -6  -4  -1  138.29    8.80
   6   4  -1  153.78    9.50
  -1  -6  -4  143.39    8.90
  -1  -6  -4  132.59    8.70
   4   1  -6  134.29    8.30
  -4   1   6  140.69    8.90
  -4   1   6  137.09    8.80
  -1   6   4  129.19    8.70
   6  -4   1  144.59    8.50
   6  -4   1  135.19    7.60
  -4  -1  -6  141.09    7.50
  -4  -1  -6  137.69    7.70
  -6  -4  -1  145.89    9.20
   6   4  -1  141.49    8.30
  -1   6   4  133.39    8.30
  -6   4   1  137.39    7.90
  -6   4  -2  762.72   25.30
   6  -4  -2  763.02   27.60
   6  -4  -2  725.33   27.80
   4   2   6  780.22   27.70
   4   2   6  749.73   27.90
   4  -2  -6  717.83   27.80
  -6  -4   2  776.12   27.80
  -2  -6   4  757.22   25.60
  -6   4  -2  746.23   25.00
   6   4   2  771.52   28.60
   6   4   2  798.82   28.00
  -4  -2   6  774.72   27.20
  -2  -6   4  776.82   25.90
  -4  -2   6  786.52   27.70
   4  -2  -6  775.42   27.80
   2   6   4  774.72   27.70
   2  -6  -4  775.92   28.00
   2  -6  -4  756.22   27.80
  -6  -4   2  774.52   28.30
  -4   2   6  771.52   28.00
  -6  -4  -2  793.72   28.60
  -4  -2  -6  758.92   27.20
   4   2  -6  785.72   26.80
  -2  -6  -4  770.12   28.20
   4   2  -6  773.92   26.50
   6  -4   2  801.92   27.10
  -4  -2  -6  754.62   27.10
  -2  -6  -4  784.02   28.00
  -4   2   6  748.73   28.20
  -6   4   2  788.82   27.80
   6   4  -2  784.72   28.00
   6   4  -2  766.52   27.30
  -2   6   4  763.32   27.70
  -2   6   4  763.42   27.70
   6  -4   2  803.62   26.50
  -6   4   2  769.02   27.40
   4  -2   6  765.62   26.10
   4  -2   6  781.42   25.90
  -6  -4  -2  778.12   27.90
  -3  -6   4   81.29    5.80
  -4  -3   6   88.99    6.70
  -4  -3   6   75.99    6.30
  -6   4  -3   75.69    3.50
   4   3   6   86.29    7.90
  -6  -4   3   88.49    7.20
  -3  -6   4   80.89    5.90
   4  -3  -6   81.49    7.10
  -6   4  -3   81.09    3.50
   6   4   3   86.49    7.80
   4   3   6   79.09    7.00
   6  -4  -3   80.59    7.50
   6  -4  -3   79.59    6.40
  -6  -4   3   87.69    7.30
   3   6   4   72.09    7.30
   3   6   4   94.49    7.40
   6   4   3   81.69    7.10
   4  -3  -6   83.39    7.60
   3  -6  -4   79.59    7.10
   3  -6  -4   89.39    7.80
  -6   4   3   79.79    7.20
   6  -4   3   85.09    6.30
  -3  -6  -4   84.69    7.50
  -6   4   3   74.19    7.00
  -4   3   6   77.19    7.50
  -4   3   6   82.39    7.30
  -3   6   4   77.89    7.10
   6  -4   3   81.99    5.50
  -3  -6  -4   79.69    7.50
   3   6  -4   76.49    3.80
   3   6  -4   80.89    3.80
  -3   6   4   89.29    7.40
  -4  -3  -6   73.99    6.80
   4  -3   6   85.79    4.90
   4  -3   6   80.29    5.10
   4   3  -6   86.09    5.60
   6   4  -3   60.09    6.80
   6   4  -3   81.09    6.60
  -6  -4  -3   78.59    7.30
   3  -6   4   80.79    3.00
  -4  -3  -6   79.09    6.90
   4   3  -6   87.79    6.10
   3  -6   4   75.59    3.00
  -4  -4   6 1870.31   59.59
  -6  -4   4 1881.71   60.99
   4   6   4 1840.42   60.89
   6  -4  -4 1832.02   61.29
   4  -6  -4 1924.51   60.99
   4   6   4 1850.51   61.29
   6   4   4 1842.42   60.89
   4   4   6 1862.61   60.99
   4  -6  -4 1828.62   60.99
  -4  -6   4 1834.72   59.79
  -4  -4   6 1875.31   59.99
   4  -4  -6 1827.22   61.19
  -6  -4   4 1840.92   60.39
   6   4   4 1789.12   61.39
   4  -4  -6 1902.91   61.09
  -4  -6   4 1865.01   59.39
   6  -4  -4 1928.91   61.09
   4  -4   6 1806.62   57.49
   4  -6   4 1791.22   57.09
  -4  -6  -4 1865.61   60.99
   6   4  -4 1783.22   60.09
  -6  -4  -4 1872.91   60.79
  -6  -4  -4 1873.91   61.29
  -4   6   4 1779.12   60.39
  -4  -4  -6 1876.41   60.69
  -4  -4  -6 1849.61   60.89
   4   6  -4 1812.12   58.09
   4   6  -4 1814.92   57.89
   4  -6   4 1812.62   56.99
  -4   6   4 1891.01   60.89
   6  -4   4 1816.62   58.99
   6  -4   4 1832.32   58.49
   6   4  -4 1814.42   59.59
   4   4  -6 1847.82   58.19
  -6   4   4 1821.62   60.69
   4   4  -6 1844.92   58.29
  -4  -6  -4 1822.62   61.29
   4  -4   6 1823.22   57.39
  -6   4   4 1905.61   61.29
  -4   4   6 1825.12   61.09
  -4   4   6 1937.21   61.59
   5  -6  -4   13.60    4.50
   6  -4  -5    9.90    4.20
  -5  -6   4    7.30    3.60
   6   4   5    5.10    4.40
  -6  -4   5   13.90    4.10
  -4  -5   6    5.70    3.20
  -6  -4   5    6.20    3.60
   5   6   4    9.20    4.80
  -5  -6   4   10.90    3.70
  -4  -5   6   11.20    3.40
   4  -5  -6    2.60    4.30
   6   4   5   11.80    3.40
  -4   5   6   25.90    4.20
  -4   5   6   18.00    4.70
  -6   4   5    9.40    4.60
  -4  -5  -6   13.00    4.20
   6   4  -5    9.40    3.70
  -5  -6  -4   14.40    4.50
   5  -6   4    9.70    2.40
   5  -6   4   10.40    2.10
   4   5  -6    8.30    2.20
   6  -4   5    9.30    2.60
   6   4  -5    9.20    3.30
   4   5  -6    8.60    2.00
  -5   6   4   10.30    3.90
  -5   6   4   12.70    4.20
   6  -4   5    7.70    2.80
   4  -5   6   10.00    1.60
   4  -5   6    7.90    1.80
  -6  -4  -5    6.50    4.10
   5   6  -4    9.60    3.10
   5   6  -4   14.40    2.90
  -5   0  -6   69.19    5.40
   5   0   6   82.29    6.10
   0  -6  -5   66.99    7.30
  -6   5   0   73.19    5.60
   6   5   0   64.59    7.20
  -6   5   0   64.49    5.50
   6   5   0   65.99    6.30
   0   6   5   72.99    7.00
   0   6   5   63.09    7.10
   5   0  -6   72.59    7.00
   5   0  -6   71.69    6.40
   6  -5   0   74.59    6.60
  -5   0  -6   60.99    5.30
  -5   0   6   60.19    6.90
  -5   0   6   70.19    7.00
  -6  -5   0   70.89    6.90
   0  -6   5   65.49    3.20
   0  -6   5   68.09    3.20
   6  -5   0   74.69    6.30
   0  -6  -5   66.89    6.80
  -6  -5   0   72.39    7.00
  -6  -5   1   28.30    4.90
   1  -6  -5   26.70    4.60
  -1  -6   5   21.80    2.50
  -1  -6   5   26.00    3.00
   5  -1  -6   24.00    4.50
   5  -1  -6   18.10    4.10
   6   5   1   25.90    4.30
   1   6   5   21.60    4.60
   6  -5  -1   23.40    3.90
  -6  -5   1   27.00    4.50
   1  -6  -5   18.90    4.40
   6  -5  -1   23.80    4.40
   1   6   5   23.70    4.30
  -5  -1   6   24.60    4.30
  -5   1  -6   22.70    2.80
  -5   1  -6   18.10    2.60
   5   1   6   23.20    4.00
  -6   5  -1   22.50    2.90
  -5  -1   6   25.40    4.60
   6   5   1   22.40    4.70
  -6   5  -1   22.80    2.80
   5   1  -6   18.80    4.20
  -6   5   1   19.60    3.60
  -1  -6  -5   23.70    4.70
   5   1  -6   27.50    4.10
   6   5  -1   22.60    4.70
   6   5  -1   31.20    4.20
  -1   6   5   23.00    4.40
  -1  -6  -5   18.20    4.20
  -6   5   1   25.20    3.90
  -5  -1  -6   27.70    3.70
  -5  -1  -6   23.00    3.70
  -6  -5  -1   29.90    4.70
   6  -5   1   20.40    3.30
  -1   6   5   23.50    4.70
  -5   1   6   19.30    4.60
  -5   1   6   20.10    4.50
  -6  -5  -1   22.10    4.20
   6  -5   1   20.40    3.90
   5  -1   6   19.60    3.30
   2  -6  -5   15.50    3.80
  -6   5  -2   16.50    1.80
   5  -2  -6   18.30    4.60
   5  -2  -6   16.90    3.80
   6   5   2   24.00    4.50
   6   5   2   20.20    5.00
  -6  -5   2   28.70    4.90
   6  -5  -2   16.30    4.20
   6  -5  -2   18.70    3.90
  -5  -2   6   21.50    4.20
  -2  -6   5   17.50    2.70
   2   6   5   17.80    4.70
   5   2   6   15.20    3.90
   2   6   5   20.70    4.40
  -5   2  -6   23.60    1.60
  -2  -6   5   16.00    2.80
  -6  -5   2   17.10    4.10
  -5  -2   6   18.50    4.10
   2  -6  -5   17.50    4.20
  -2  -6  -5    7.30    3.90
  -5   2   6   19.00    4.50
  -5  -2  -6   22.50    4.00
  -5  -2  -6   16.60    3.70
   6  -5   2   20.10    3.10
  -5   2   6   23.80    4.60
  -6  -5  -2   12.50    4.30
  -6  -5  -2   17.10    4.30
  -2   6   5   17.90    4.40
   5   2  -6   24.10    4.20
   6   5  -2   17.70    3.60
  -2   6   5   20.20    4.40
   6  -5   2   16.80    3.40
  -2  -6  -5   17.80    4.30
   6   5  -2   12.20    4.10
   5  -2   6   18.60    3.10
   5   2  -6   18.80    3.60
  -6   5   2   19.40    3.90
  -6   5   2   19.40    3.90
   3   6   5    2.80    3.30
  -5  -3   6   -2.20    2.90
   6   5   3    9.00    4.40
   5  -3  -6    1.40    2.80
   6   5   3    5.00    2.80
  -5  -3   6   -1.60    3.00
  -3  -6   5   -1.80    2.40
  -3  -6   5   -0.80    2.20
   3  -6  -5   -2.40    3.20
  -6  -5   3   -1.80    3.10
  -6  -5   3    4.40    3.40
   3  -6  -5   -6.10    3.30
   6  -5  -3    0.10    3.50
   6  -5  -3    1.70    3.30
   5  -3  -6    1.40    3.80
   5   3   6   -2.70    3.00
  -5   3   6    2.70    3.80
   5   3  -6   -2.00    2.20
  -6   5   3   -5.30    3.00
   5   3  -6   -2.80    2.80
  -3   6   5    1.10    3.30
  -3  -6  -5    0.30    3.60
  -6  -5  -3   -0.70    3.50
  -5  -3  -6    1.80    3.10
  -5  -3  -6   -0.60    2.80
  -3   6   5    1.90    3.70
  -6   5   3   -1.30    3.20
   6   5  -3    3.00    3.20
   6   5  -3    4.50    2.80
   5  -3   6    2.10    2.20
   6  -5   3    1.30    2.10
   6  -5   3    1.00    2.60
   6   5   4   13.70    4.90
  -4  -6   5   18.20    3.80
  -5  -4   6   22.70    4.20
   4   6   5   16.20    5.00
   4  -6  -5   17.90    4.90
   6  -5  -4   21.60    4.90
   5  -4  -6   26.30    5.10
  -5  -4   6   25.30    4.40
  -6  -5   4   22.80    4.50
  -6  -5   4   21.00    4.40
  -4  -6   5   22.10    4.00
   5   4   6   18.00    5.10
  -6   5   4   17.20    4.50
  -6   5   4   24.10    4.70
  -4   6   5   24.30    4.60
  -4  -6  -5   16.40    4.50
   4  -6   5   26.40    2.50
   4  -6   5   21.10    2.00
   4   6  -5   19.40    2.60
   4   6  -5   18.50    2.40
   5   4  -6   16.50    3.50
   5   4  -6   14.70    3.10
  -6  -5  -4   24.80    5.20
   6  -5   4   19.90    3.40
   6  -5   4   21.90    2.90
   6   5  -4   16.50    4.30
   6   5  -4   21.70    3.70
  -5   4   6   18.30    4.90
  -4   6   5   14.30    4.30
  -5  -4  -6   17.60    4.40
  -5  -4  -6   21.20    4.40
   5  -4   6   15.00    2.50
  -5  -6   5    4.20    3.60
  -5  -6   5    5.70    3.50
   5   5   6   -1.50    4.20
   6  -5  -5    0.80    4.40
   5   6   5    7.00    4.70
   5  -6  -5   11.40    4.60
  -6  -5   5   -0.70    3.60
  -6  -5   5    3.80    3.70
  -5  -5   6    3.30    3.60
  -5  -5   6    2.60    3.30
   5  -5  -6   -1.60    3.70
   6   5   5    5.90    4.50
  -5  -5  -6    1.30    4.10
   5  -5   6    4.30    2.10
   6  -5   5    0.80    2.10
   5  -6   5    4.60    2.10
  -6  -5  -5    6.60    3.90
  -6   5   5    7.00    4.20
  -5   5   6    2.90    4.00
  -5  -6  -5    1.40    4.10
   5   5  -6    7.60    2.90
   5   5  -6    5.90    2.50
   5  -5   6    0.90    1.80
   6   5  -5    0.90    3.30
   6   5  -5    7.00    3.10
  -5   6   5    2.80    3.90
  -5   6   5    5.50    4.00
   5  -6   5    4.90    1.70
   6  -5   5    4.50    2.60
   5   6  -5    5.00    2.80
   5   6  -5   -1.50    2.10
  -6  -6   0 1702.23   55.19
  -6  -6   0 1641.04   54.29
   0  -6   6 1623.14   50.29
   0  -6   6 1551.64   50.09
   0  -6  -6 1613.54   54.59
   0  -6  -6 1738.73   54.79
   6  -6   0 1624.24   53.59
   6  -6   0 1657.43   53.29
  -6   0   6 1605.04   54.89
  -6   0   6 1628.94   54.49
  -6   0  -6 1593.74   52.29
  -6   0  -6 1664.53   52.69
   6   0   6 1602.34   53.79
   6   0   6 1634.34   53.49
   6   0  -6 1599.94   54.39
   6   0  -6 1623.74   53.99
  -6   6   0 1625.14   52.09
  -6   6   0 1567.54   51.79
   0   6   6 1690.93   54.89
   0   6   6 1614.64   54.79
   6   6   0 1625.74   54.49
   6   6   0 1593.94   53.69
  -6  -6   1   92.39    8.30
  -6  -6   1   92.49    7.90
  -6   6  -1   95.19    5.10
  -6   6  -1   89.89    5.00
  -1  -6   6   89.19    5.10
  -1  -6   6   93.09    5.00
   1   6   6  112.09    8.70
   1  -6  -6   88.49    8.20
   6   1   6   97.49    7.40
  -6   1  -6   93.39    5.80
   6  -6  -1   98.19    7.80
   6  -6  -1   99.79    7.20
  -6  -1   6   87.39    8.10
  -6  -1   6  100.09    8.20
   6   6   1   92.19    7.60
  -6   1  -6   97.49    5.90
   6   1   6   92.19    8.10
   6   6   1   91.29    8.70
   6  -1  -6   97.49    8.70
   6  -1  -6   87.19    7.60
  -6   1   6   84.19    8.30
   6  -6   1   96.09    6.60
  -6  -1  -6   98.99    7.30
   6  -1   6   86.59    7.60
   6  -1   6   91.19    6.70
   6   1  -6   94.69    8.30
   6   1  -6   84.19    7.10
  -6   6   1   98.99    6.90
  -6   6   1  102.19    7.00
  -6  -6  -1  102.79    8.50
  -1   6   6   98.79    8.70
  -1  -6  -6   93.99    8.30
   6  -6   1   97.19    7.30
  -6  -1  -6   92.39    7.20
   6   6  -1   90.19    8.00
   6   6  -1   83.69    7.30
  -6  -6   2  524.85   21.30
  -6  -6   2  510.65   20.60
   6   2   6  508.55   21.30
  -2  -6   6  527.15   18.60
  -2  -6   6  508.45   18.30
   6   6   2  514.85   21.70
   6   6   2  516.95   20.70
   2  -6  -6  503.85   21.40
   6   2   6  526.95   20.80
   6  -6  -2  504.75   20.90
   6  -6  -2  524.15   20.60
  -6  -2   6  545.25   21.50
  -6  -2   6  535.45   21.00
  -6   2  -6  510.85   17.10
  -6   2  -6  503.55   17.10
   2   6   6  505.15   21.20
   6  -2  -6  596.94   21.10
   6  -2  -6  526.15   21.70
   6  -2   6  527.15   19.40
  -6   2   6  526.95   21.50
  -6  -2  -6  512.95   20.10
  -6  -2  -6  507.25   20.40
  -6  -6  -2  521.05   21.10
   6  -6   2  508.65   19.50
   6   2  -6  512.35   20.50
   6   2  -6  519.45   20.00
  -6   6   2  535.25   20.30
  -6   6   2  547.45   20.20
  -2   6   6  497.95   21.40
   6  -6   2  542.75   19.20
   6  -2   6  517.85   19.90
  -2  -6  -6  479.65   20.90
   6   6  -2  508.35   20.70
   6   6  -2  527.05   20.10
  -6  -6   3   -1.40    3.30
  -6  -6   3   -0.50    3.50
   6   3   6    5.60    4.00
   3   6   6   -0.10    3.80
  -3  -6   6    3.20    2.80
  -3  -6   6    3.90    2.60
   6  -3  -6   -1.00    4.20
   3  -6  -6    2.00    4.10
   6   6   3   -3.10    4.10
   6  -6  -3   -3.30    3.60
  -6  -3   6   -2.70    3.40
  -6  -3   6   -3.30    3.20
  -6  -3  -6    0.90    3.50
   6  -6   3    0.30    2.70
   6  -3   6   -0.80    2.80
   6  -3   6    3.70    2.50
  -3  -6  -6   -2.60    3.70
  -6   3   6   -0.10    3.00
  -6  -6  -3   -4.10    3.30
   6  -6   3    0.70    2.10
   6   3  -6   -1.00    3.30
   6   3  -6    1.10    2.80
  -6   6   3    1.20    3.20
  -6   6   3    1.20    3.60
  -3   6   6   -2.60    3.40
  -6  -6  -3   -9.60    3.40
  -6  -3  -6    1.40    3.40
   6   6  -3   -6.60    3.20
   6   6  -3   -5.20    2.50
  -6  -6   4  623.64   24.40
  -6  -6   4  621.04   24.10
   6   4   6  622.54   25.50
   4   6   6  616.64   24.80
  -4  -6   6  621.74   23.40
  -4  -6   6  588.14   22.90
   6   6   4  628.44   25.60
   6   6   4  688.53   24.90
   6  -4  -6  596.34   25.20
   4  -6  -6  644.84   25.40
   4  -6  -6  655.93   24.90
   6  -4  -6  626.54   24.80
   6   4   6  727.33   25.00
   6  -6  -4  638.44   25.30
  -6  -4   6  613.54   24.70
  -6  -4   6  618.04   24.20
  -6  -4  -6  623.24   24.50
   6  -6   4  604.54   21.60
   6  -4   6  604.24   22.30
   6  -4   6  610.44   21.90
   4  -6   6  611.54   19.90
   6  -6   4  625.24   22.20
  -6   4   6  699.23   25.40
  -6   4   6  581.64   24.80
  -6  -6  -4  642.24   25.10
   6   4  -6  643.04   23.60
   6   4  -6  593.44   22.80
  -6   6   4  665.63   24.60
  -6   6   4  626.54   24.40
  -4   6   6  607.54   24.80
  -4   6   6  616.84   24.90
  -6  -6  -4  647.04   25.40
   4   6  -6  612.04   20.10
   4   6  -6  615.84   20.10
  -4  -6  -6  601.94   24.80
  -4  -6  -6  643.44   25.00
   6   6  -4  619.14   23.40
   6   6  -4  634.74   22.80
  -6  -6   5   -1.60    3.70
  -6  -6   5   -2.30    3.60
   6  -6  -5   -6.50    3.40
   5   6   6    4.10    5.10
  -5  -6   6    4.20    3.80
  -5  -6   6   -1.40    3.20
   6  -5  -6    7.90    4.10
   6   6   5   -1.40    4.50
   6   6   5   -5.40    3.70
   6   5   6   -8.20    4.30
   5  -6  -6    0.80    4.50
   5  -6  -6    3.20    4.20
  -6  -5   6   10.40    3.70
   5   6   6    0.50    3.90
   6  -6  -5    1.10    3.70
   6   5   6    0.90    3.00
   6  -5  -6    3.30    3.90
  -6  -5   6    2.60    3.70
   6  -6   5    0.90    2.50
  -6  -6  -5    5.30    4.60
   6  -5   6   -1.80    2.50
   6  -6   5    0.50    2.00
  -6  -5  -6    2.10    4.40
  -5  -6  -6    4.20    4.30
  -6   5   6    2.40    4.30
  -6   5   6   -4.80    4.10
   5  -6   6   -3.40    1.50
  -6  -5  -6   -0.50    4.30
   6   5  -6    0.60    3.30
   6   5  -6   -0.30    2.80
  -6   6   5   -2.30    4.10
  -5   6   6   -8.00    4.00
  -5   6   6   -3.60    4.00
  -6  -6  -5   -3.40    4.00
   6  -5   6    2.30    2.20
   5   6  -6   -0.50    2.40
   5   6  -6   -0.30    2.10
  -5  -6  -6    1.20    4.00
   5  -6   6   -0.70    1.80
   6   6  -5    0.70    3.20
   6   6  -5    2.80    2.80
  -6  -6   6  760.72   26.10
  -6  -6   6  648.84   25.60
   6   6   6  642.44   27.10
   6   6   6  682.43   27.00
   6  -6  -6  681.73   27.00
   6  -6  -6  674.43   27.50
   6  -6   6  637.14   22.60
   6  -6   6  647.64   23.10
  -6   6   6  666.73   27.00
  -6   6   6  655.43   26.90
  -6  -6  -6  649.54   26.80
  -6  -6  -6  676.93   27.40
   6   6  -6  641.04   24.00
   6   6  -6  664.53   23.60
   0  -7   0   -0.60    2.30
   0  -7   0    0.90    2.10
  -7   0   0   -1.70    2.60
  -7   0   0   -3.40    2.60
   0   0   7    3.70    2.40
   0   0   7   -0.10    2.40
   0   0  -7    0.60    2.10
   0   0  -7   -1.70    1.80
   7   0   0   -1.90    3.10
   7   0   0   -2.60    2.30
   0   7   0   -1.60    1.80
   0   7   0    0.80    1.70
   0   1  -7   -2.80    1.50
  -1   7   0    0.90    1.60
  -1   7   0   -0.30    1.50
   1   7   0    1.10    2.10
   1   7   0   -1.70    1.80
   0   1   7   -0.70    2.70
   0   1  -7   -1.30    1.60
   7   0   1    0.10    2.40
   7   0  -1    4.60    3.40
   7   0  -1    2.20    2.50
   0   1   7   -4.20    2.30
  -1  -7   0    0.50    2.40
  -1  -7   0    0.00    2.30
   1  -7   0    0.10    2.00
   1  -7   0    3.00    2.30
   0  -1   7   -0.10    2.10
   0  -1   7   -0.70    2.20
   0  -1  -7   -1.40    2.20
   0  -1  -7    0.60    2.00
  -7   0   1   -1.50    2.80
  -7   0   1   -1.40    2.90
  -7   0  -1   -0.90    2.70
  -7   0  -1   -5.80    2.20
   7   0   1   -0.70    3.10
  -7   0   2  128.69    8.80
  -7   0   2  118.19    8.60
  -7   0  -2  129.49    8.10
  -7   0  -2  129.79    8.00
   0  -2  -7  131.29    8.20
   0  -2  -7  130.09    7.70
   2   7   0  128.29    7.50
   2   7   0  137.39    7.10
   2  -7   0  141.89    7.30
   0  -2   7  138.09    7.00
   0  -2   7  144.19    7.10
  -2   7   0  123.59    6.00
  -2   7   0  132.39    6.00
   0   2  -7  147.99    5.80
  -2  -7   0  138.59    8.00
   7   0   2  128.29    8.80
   7   0   2  142.39    8.20
   7   0  -2  142.49    8.70
   7   0  -2  136.49    8.50
   0   2   7  129.69    8.20
   0   2   7  126.39    8.50
   2  -7   0  134.19    7.30
   0   2  -7  138.29    4.80
   7   0  -3   -1.90    2.60
   3  -7   0    0.70    2.20
   7   0  -3   -3.60    2.00
  -3  -7   0   -3.00    2.60
   0  -3  -7    3.10    2.80
   3  -7   0    0.40    2.40
  -7   0   3   -0.50    3.00
  -7   0  -3   -0.70    2.60
   7   0   3    1.00    3.40
   7   0   3   -1.30    2.60
  -3  -7   0    3.80    3.00
  -3   7   0    2.20    1.60
   3   7   0    0.70    2.80
   0   3   7    0.90    2.70
  -7   0   3   -2.50    3.10
   0  -3   7    0.60    1.80
   0  -3  -7   -0.40    2.70
   0   3   7   -0.30    3.30
   3   7   0   -3.80    2.10
   0  -3   7    0.70    1.80
   4  -7   0   13.40    3.50
   0   4   7   18.60    4.40
   4  -7   0   15.10    3.30
   0  -4   7   20.40    2.50
  -4  -7   0   20.00    4.20
  -4  -7   0   16.60    4.10
   0  -4  -7   13.30    4.10
   4   7   0   17.10    3.50
   7   0  -4   21.30    3.70
   7   0   4   19.50    3.90
   7   0  -4   17.70    4.70
  -7   0   4   20.10    4.50
   0   4   7   16.00    4.60
   0  -4   7   18.70    2.60
  -4   7   0   15.00    2.40
  -4   7   0   21.20    2.70
   4   7   0   16.30    3.90
   0  -4  -7   10.30    3.60
  -7   0   4   18.70    4.40
   7   0   4   18.60    4.50
  -7   0  -4   20.40    3.80
  -7   0  -4   14.40    3.60
   0  -5   7   -1.80    1.40
  -7   0  -5    1.70    2.80
  -7   0   5    2.70    3.00
   7   0   5    0.10    2.90
  -7   0  -5    1.00    2.80
   0  -5   7    0.00    1.40
   7   0  -5    1.50    3.00
   0   5   7    1.50    3.00
  -5   7   0   -1.10    1.90
  -5   7   0    1.10    2.00
   5   7   0    2.50    3.70
   5   7   0   -0.90    2.70
  -5  -7   0   -1.30    3.00
   5  -7   0   -3.40    2.80
   5  -7   0   -2.10    2.40
   7   0  -5    2.70    3.90
   0  -5  -7   -5.60    3.40
   7   0   5   -2.80    3.50
  -5  -7   0    2.50    3.30
   0  -6   7   88.39    4.60
   6  -7   0   96.89    8.10
   6  -7   0   92.79    7.40
   6   7   0   99.69    7.60
  -7   0   6  103.99    9.10
  -7   0  -6   95.39    7.10
   0  -6   7   95.69    4.80
  -6   7   0   91.99    5.90
   0   6   7   94.89    9.30
  -7   0  -6   85.29    6.90
   6   7   0   95.99    8.80
  -6   7   0   93.99    6.00
   0  -6  -7   95.69    8.90
  -6  -7   0   89.39    8.60
   7   0   6   90.49    8.40
   7   0   6   92.99    7.60
   7   0  -6  100.29    8.90
  -7   0   6  118.99    8.90
   7   1   0    0.60    3.30
  -1   0   7    0.90    2.70
   0  -7   1    1.30    2.10
  -7  -1   0    1.10    3.00
  -7  -1   0    0.00    2.90
   1   0  -7    0.30    2.10
  -1   0   7    2.10    2.60
   0   7  -1   -0.80    0.90
  -1   0  -7    2.50    1.90
   1   0   7    0.90    2.30
   1   0   7   -2.70    2.40
   7   1   0   -1.40    2.50
   0  -7   1   -1.60    1.90
   7  -1   0    0.90    3.30
  -1   0  -7   -2.20    1.80
  -7   1   0    5.20    3.10
   0   7   1   -2.00    1.90
   0   7  -1    0.60    0.90
   7  -1   0   -1.00    2.40
   0   7   1    0.00    2.30
   1   0  -7   -3.10    1.80
  -7   1   0   -1.30    2.60
   0  -7  -1   -1.30    2.50
   0  -7  -1   -0.10    2.40
  -7  -1   1   21.20    3.80
  -1   1  -7   22.50    2.90
   7   1   1   23.90    3.70
   1   1   7   25.00    4.00
  -7   1  -1   25.70    4.00
  -1  -7   1   34.00    4.30
  -1   1  -7   26.50    2.80
  -7   1  -1   27.70    4.10
  -1  -7   1   25.00    3.30
  -7  -1   1   24.70    4.20
   7  -1  -1   20.50    4.50
   1   1   7   23.10    3.80
   7  -1  -1   25.40    3.90
   1  -1  -7   25.10    3.80
   7   1   1   19.30    4.20
  -1  -1   7   25.00    3.40
   1  -1  -7   24.90    3.70
   1  -7  -1   30.30    3.90
   1  -7  -1   21.50    3.50
   1   7   1   21.80    3.20
  -1  -1   7   25.60    3.60
   1   7   1   22.60    3.50
  -7  -1  -1   30.30    4.50
   1  -7   1   20.30    2.90
   1  -7   1   24.60    3.00
   7  -1   1   29.20    4.70
   7  -1   1   29.90    4.00
  -1  -1  -7   28.80    3.50
  -7  -1  -1   20.90    4.00
   7   1  -1   21.90    4.70
   7   1  -1   26.40    4.10
  -1  -1  -7   24.10    3.60
  -7   1   1   22.40    4.20
  -7   1   1   25.70    4.00
   1   1  -7   28.90    3.40
  -1  -7  -1   27.00    3.90
  -1  -7  -1   27.00    3.90
   1  -1   7   26.90    3.30
   1   1  -7   25.60    3.00
  -1   7   1   23.60    3.30
  -1   7   1   25.20    3.20
   1  -1   7   22.10    3.20
  -1   1   7   24.60    4.00
   1   7  -1   28.10    3.10
   1   7  -1   27.10    2.80
  -1   1   7   28.50    4.10
  -2  -7   1   -1.70    2.10
  -7  -1   2   -1.60    3.00
   2   7   1   -1.30    2.30
  -7  -1   2   -2.50    2.90
  -1  -2   7   -2.50    2.00
   2  -7  -1   -3.70    2.30
   1   2   7   -4.80    2.40
   1   2   7   -0.20    3.00
  -2  -7   1    0.80    2.30
   7  -1  -2   -2.90    3.30
   2  -7  -1    0.30    2.20
   7  -1  -2   -4.50    2.60
   1  -2  -7   -1.80    2.60
  -7   1  -2   -2.00    2.40
   7   1   2   -1.30    3.10
   7   1   2    1.10    2.90
   2   7   1    1.10    2.50
  -7   1  -2    0.00    2.40
   1  -2  -7   -2.60    2.40
  -1  -2   7    0.50    2.00
  -7   1   2    2.20    3.10
  -1   2   7   -0.70    2.70
  -1  -2  -7    0.10    2.30
   7  -1   2    3.50    3.20
   7   1  -2   -5.10    3.20
   1  -2   7    0.40    1.90
  -1  -2  -7    2.00    2.80
  -2  -7  -1    0.60    2.60
  -2  -7  -1   -1.40    2.70
  -7  -1  -2   -1.00    2.80
   2  -7   1    0.30    1.80
   1   2  -7   -0.20    1.40
  -1   2   7   -2.00    2.70
  -2   7   1    0.20    2.00
   2   7  -1    0.40    1.70
  -7   1   2    0.00    3.10
   1   2  -7    2.20    1.40
   2  -7   1    0.10    2.00
   1  -2   7    0.60    1.90
   7   1  -2   -0.60    2.70
   7  -1   2   -1.40    2.30
   2   7  -1   -1.10    1.90
  -7  -1  -2    0.40    2.80
   3  -7  -1    3.00    2.90
   3  -7  -1    2.50    2.40
  -1  -3   7    2.20    2.00
  -3  -7   1    1.10    2.70
   1   3   7    0.70    3.20
  -7   1  -3    4.50    2.60
   1  -3  -7   -0.80    2.30
   7   1   3   -0.60    3.50
  -7  -1   3    6.10    3.50
   1  -3  -7    2.40    3.10
   3   7   1    4.10    3.20
   3   7   1    3.30    2.60
  -3  -7   1    3.20    2.80
   7  -1  -3   -0.20    2.80
  -7  -1   3    0.70    3.10
  -1  -3   7    0.20    1.90
   7  -1  -3   -2.20    3.50
   1   3   7    3.40    3.10
   7   1   3   -0.90    2.50
  -1   3   7   -2.10    2.70
  -1   3   7    2.60    3.10
  -3  -7  -1    0.60    2.90
  -7   1   3    1.10    3.00
   3  -7   1    0.60    2.00
   7   1  -3    6.40    3.00
   1  -3   7    1.00    1.70
  -7  -1  -3   -0.60    2.80
   7  -1   3    2.80    3.30
   7  -1   3   -3.50    2.40
  -3   7   1    1.00    2.30
   3  -7   1    2.90    2.20
  -7   1   3    0.80    2.90
  -3   7   1    2.30    2.20
   1  -3   7    3.00    1.80
  -1  -3  -7   -0.30    3.10
  -1  -3  -7    1.90    2.80
   7   1  -3    2.90    3.60
   3   7  -1    0.10    2.00
   3   7  -1    2.90    2.50
   4  -7  -1   20.20    4.00
   1   4   7   19.50    4.20
  -7   1  -4   16.70    3.30
  -7  -1   4   12.00    4.20
  -7  -1   4   12.80    4.20
   1   4   7   16.30    4.00
  -4  -7   1   14.60    3.80
   4  -7  -1   18.10    3.50
  -1  -4   7   19.50    2.90
   1  -4  -7   24.80    4.80
   4   7   1   14.80    4.20
   4   7   1   17.80    3.70
   1  -4  -7   11.00    3.90
  -1  -4   7   16.40    2.70
   7   1   4   13.00    3.80
   7  -1  -4    9.00    3.60
   7  -1  -4   16.90    4.50
   7   1   4   17.40    4.50
  -4  -7   1   18.90    4.10
  -7   1  -4   12.00    3.20
   1  -4   7   17.90    2.10
  -1   4   7   17.60    4.50
   4  -7   1   13.50    2.90
   7  -1   4   16.60    3.60
   7  -1   4   15.60    4.10
   7   1  -4   22.30    4.90
   7   1  -4   17.90    4.00
  -4   7   1   18.90    3.20
  -7   1   4   20.10    4.00
  -7   1   4    6.60    3.90
   4   7  -1   14.00    2.90
  -1  -4  -7   12.00    4.10
   1  -4   7   19.30    2.20
  -7  -1  -4   13.90    3.70
   4   7  -1   19.80    3.90
  -4  -7  -1   17.10    4.30
   4  -7   1   22.20    3.40
  -1   4   7   17.90    4.60
  -1  -4  -7   15.10    3.90
  -4   7   1   15.50    3.00
  -7  -1  -4   17.00    3.90
  -5  -7   1   11.90    4.20
  -7   1  -5   22.40    3.50
  -1  -5   7   28.40    3.60
   7  -1  -5   23.10    5.30
   1   5   7   33.10    4.50
   1   5   7   19.90    4.40
  -7  -1   5   26.30    5.00
  -7   1  -5   22.50    3.50
   7   1   5   20.50    5.00
   1  -5  -7   20.80    4.60
   5   7   1   20.80    4.10
   5   7   1   20.40    4.90
  -1  -5   7   20.50    2.80
   7   1   5   32.10    4.80
   5  -7  -1   26.60    4.50
  -5  -7   1   19.50    4.20
   5  -7  -1   23.90    3.90
  -5  -7  -1   20.30    4.80
  -5   7   1   21.50    3.50
  -1   5   7   31.70    4.90
  -7  -1  -5   17.00    3.90
  -5  -7  -1   13.20    4.50
   5   7  -1   22.30    4.70
   5   7  -1   22.30    3.80
   1  -5   7   23.40    2.50
  -7  -1  -5   20.30    4.00
   5  -7   1   18.00    3.60
   5  -7   1   19.00    3.30
   1  -5   7   20.90    2.40
  -7   1   5   26.00    5.10
  -1  -5  -7   28.30    4.90
  -1   5   7   20.60    5.10
   7  -1   5   20.60    4.00
   7   1  -5   31.40    4.80
  -7   1   5   19.00    4.60
   7   1  -5   18.60    4.80
   7  -1   5   31.70    4.90
  -5   7   1   25.00    3.70
   1   6   7    6.20    3.90
   6  -7  -1    8.50    3.70
  -1  -6   7   13.50    2.60
   7   1   6   19.20    4.30
  -1  -6   7   15.30    2.50
   7  -1  -6   16.70    5.00
  -6   7  -1   15.00    1.80
  -6   7  -1   14.10    1.70
  -7   1  -6   17.10    3.20
  -7   1  -6   20.60    3.20
   7   1   6    9.90    4.80
  -7  -1   6    8.50    4.50
  -6  -7   1   20.80    4.60
   6  -7  -1   17.40    4.60
   1  -6  -7   11.00    4.70
   6   7   1   19.30    5.30
  -7  -1   6   11.50    4.50
   6   7  -1   14.90    4.60
  -7  -1  -6   20.80    4.10
   7   1  -6   17.60    4.70
   6   7  -1   17.00    4.10
   6  -7   1   15.10    3.90
   6  -7   1   16.90    3.40
   1  -6   7   16.50    1.90
  -7   1   6   18.70    4.90
  -1   6   7   11.60    4.90
  -6   7   1   15.10    3.40
  -6  -7  -1   16.00    4.70
  -1  -6  -7    9.20    4.50
  -7  -1  -6   13.30    3.80
   7  -1   6   16.60    4.40
   1  -6   7   16.10    1.90
  -6   7   1   13.10    3.30
   7  -1   6   10.70    3.50
   2   0  -7   -2.60    2.20
  -2   0   7    1.40    2.60
  -7  -2   0   -2.60    2.80
   7   2   0   -3.40    2.80
   0  -7   2    2.30    1.80
  -7  -2   0    0.10    3.30
  -2   0   7    2.30    2.60
  -2   0  -7   -1.50    1.70
   7  -2   0   -1.10    3.20
   0  -7  -2    3.00    2.70
   2   0   7   -1.40    2.60
   7   2   0   -1.00    2.70
   0   7   2   -4.30    2.30
  -2   0  -7   -0.60    1.90
  -7   2   0   -3.70    2.50
   7  -2   0    2.00    2.40
   0  -7   2   -0.30    1.70
   2   0  -7   -0.20    2.30
   0  -7  -2   -0.80    2.80
  -7   2   0   -2.20    2.50
   2  -1  -7   45.40    5.70
   2  -1  -7   50.39    5.30
  -2   1  -7   47.30    3.40
  -2   1  -7   47.40    3.30
  -1  -7   2   52.69    4.70
  -1  -7   2   46.60    4.30
  -7   2  -1   41.10    5.00
   7   2   1   43.80    5.70
   7   2   1   47.00    5.80
  -2  -1   7   43.60    5.20
   2   1   7   48.70    5.60
   7  -2  -1   41.70    5.50
   1   7   2   40.70    4.80
   2   1   7   58.99    5.80
  -7  -2   1   44.70    5.60
   1   7   2   50.09    5.80
  -7   2  -1   48.20    5.10
  -7  -2   1   51.89    6.00
   7  -2  -1   45.30    5.60
   1  -7  -2   52.29    5.70
  -2  -1   7   59.69    5.70
   1  -7  -2   52.69    5.30
   2  -1   7   52.49    4.90
   7   2  -1   46.40    5.50
  -2  -1  -7   53.59    4.80
   2   1  -7   47.70    4.70
   7  -2   1   49.20    5.10
  -2  -1  -7   48.30    4.90
  -2   1   7   54.99    5.90
  -7  -2  -1   52.19    6.10
  -7  -2  -1   52.89    6.00
   7  -2   1   59.19    6.70
   2   1  -7   46.30    4.40
  -7   2   1   46.90    5.70
  -7   2   1   51.09    5.80
   7   2  -1   46.20    5.90
  -2   1   7   43.60    5.20
  -1  -7  -2   45.70    5.50
   1  -7   2   51.99    3.90
   2  -1   7   39.40    4.40
  -1  -7  -2   56.99    5.90
  -1   7   2   48.20    4.70
  -1   7   2   43.60    5.50
   2   2   7    5.00    3.50
   2   7   2    3.50    3.10
   7   2   2    4.30    3.80
   7   2   2    8.90    2.70
   2  -7  -2   -1.70    2.50
   2  -7  -2    5.40    3.10
   2   7   2    4.90    2.90
  -2  -7   2    3.40    2.40
   2  -2  -7    4.30    3.20
   2  -2  -7    3.60    2.80
   7  -2  -2    5.40    3.90
   7  -2  -2    1.20    2.80
  -7  -2   2    2.30    3.40
  -7  -2   2    4.80    2.70
  -7   2  -2   -0.80    2.20
  -7   2  -2    6.50    2.60
  -2  -2   7    5.30    2.70
  -2  -7   2    7.40    2.60
   2   2   7   -1.20    2.80
  -2  -2   7    0.00    2.30
   2  -7   2    3.00    1.70
  -7   2   2    4.60    3.30
   7  -2   2    1.40    3.10
  -7  -2  -2    0.40    3.20
   2   2  -7    5.10    1.90
   2   7  -2    2.80    1.40
  -2  -7  -2   -1.50    2.90
   7   2  -2    2.60    2.90
  -2   7   2    5.10    2.60
  -7   2   2    5.90    3.30
   2  -7   2    3.80    1.90
   7  -2   2    1.20    2.60
   2   7  -2    0.90    1.40
   2   2  -7    1.90    1.90
  -2  -2  -7    3.30    2.80
  -2  -2  -7    4.00    2.60
   2  -2   7    4.80    2.10
   2  -2   7    4.90    2.20
   7   2  -2    1.00    3.60
  -2   2   7    6.70    3.40
  -2   2   7    2.00    3.00
  -7  -2  -2    5.00    3.20
  -2   7   2    4.90    2.80
  -2  -7  -2    2.90    3.00
   3   7   2   20.30    4.00
   2  -3  -7   26.70    4.70
  -2  -3   7   32.00    3.90
   3  -7  -2   35.20    4.80
   7  -2  -3   46.20    5.80
   7  -2  -3   26.40    4.60
  -7  -2   3   32.60    5.10
  -2  -3   7   28.20    3.90
   2  -3  -7   31.40    4.60
   7   2   3   29.70    4.60
   3   7   2   32.10    4.70
  -7   2  -3   37.40    4.40
  -3  -7   2   29.30    4.20
   2   3   7   30.70    4.70
   2   3   7   27.10    4.90
   3  -7  -2   28.40    4.20
   7   2   3   30.80    5.00
  -3  -7   2   27.30    3.90
  -7  -2   3   33.00    5.00
   7  -2   3   16.70    4.00
   3  -7   2   32.20    3.50
  -3  -7  -2   37.70    5.00
  -3  -7  -2   32.50    4.90
   3  -7   2   35.30    3.80
  -2   3   7   34.70    5.10
  -2  -3  -7   30.40    4.60
   3   7  -2   28.00    3.30
   3   7  -2   34.10    3.70
   2  -3   7   32.00    3.40
  -2  -3  -7   31.60    4.40
  -3   7   2   29.50    4.00
  -7  -2  -3   29.70    4.60
   7  -2   3   31.30    4.10
   7   2  -3   27.90    5.10
  -7   2   3   24.20    4.50
  -7   2   3   33.40    4.50
   7   2  -3   35.80    4.70
  -3   7   2   26.10    3.80
   2   3  -7   27.40    2.70
   2   3  -7   34.50    2.70
   2  -3   7   31.30    3.50
  -2   3   7   27.70    4.40
   2  -4  -7   15.20    4.00
  -7  -2   4   10.90    4.10
  -7  -2   4    5.80    3.90
  -7   2  -4   10.30    2.70
   2   4   7   13.20    4.10
   2   4   7    9.50    4.30
   4   7   2   13.60    3.80
   4   7   2   10.40    4.20
   7  -2  -4   14.60    4.70
  -2  -4   7   16.90    3.00
   7   2   4   13.60    4.00
   7   2   4   16.10    4.40
  -7   2  -4   15.00    2.90
   4  -7  -2   10.20    3.80
  -4  -7   2   14.10    3.70
  -4  -7   2   10.30    3.40
  -2  -4   7   11.50    2.80
   4  -7  -2   10.00    3.40
   7  -2  -4   17.60    3.90
   2  -4  -7    9.60    3.90
   7   2  -4    8.60    4.00
  -2   4   7   15.00    4.10
   4  -7   2   11.40    2.60
   7   2  -4   12.70    3.70
  -4   7   2   10.40    3.30
  -4   7   2    8.60    3.30
  -7   2   4    6.90    3.20
  -7   2   4    8.70    4.20
   7  -2   4   14.40    3.30
   4  -7   2    8.50    2.30
  -2  -4  -7   11.50    3.80
   2  -4   7   13.20    1.80
  -7  -2  -4   12.60    4.00
   4   7  -2    8.10    3.10
   4   7  -2   14.30    2.80
   2  -4   7   11.60    1.90
  -4  -7  -2   14.90    4.30
  -2   4   7    8.40    4.00
  -4  -7  -2    4.30    3.80
  -2  -4  -7    6.80    3.80
   7  -2   4    9.90    3.50
  -7  -2  -4   15.40    3.90
   5  -7  -2   27.50    4.90
  -2  -5   7   22.30    3.30
   5   7   2   22.20    4.40
  -7  -2   5   14.40    4.40
  -7   2  -5   20.40    3.00
   2  -5  -7   15.80    4.80
   7   2   5   10.90    4.60
  -7   2  -5   19.70    2.90
   7   2   5   21.80    3.70
   5   7   2   15.80    4.70
   5  -7  -2   14.80    3.90
  -5  -7   2   21.70    4.50
  -5  -7   2   23.70    4.50
   7  -2  -5   18.80    5.10
  -2  -5   7   18.30    3.20
   2   5   7   18.80    4.80
   5   7  -2   20.40    3.50
   5  -7   2   23.90    3.30
   7  -2   5   18.00    3.60
   5   7  -2   16.70    4.00
   7   2  -5   17.40    4.00
  -2   5   7   23.00    5.30
   7  -2   5   23.40    4.40
  -5   7   2   21.30    4.00
  -2  -5  -7   23.70    4.90
  -7  -2  -5   23.20    4.30
   2  -5   7   23.10    2.20
   7   2  -5   24.60    5.20
  -5  -7  -2   18.00    4.80
  -7   2   5   17.60    5.00
   2  -5   7   22.90    2.10
  -5   7   2   17.50    3.90
   5  -7   2   22.10    3.50
  -7  -2  -5   17.90    4.40
  -5  -7  -2   38.00    4.50
   7  -2  -6   17.50    5.10
   2  -6  -7   11.30    4.50
   6   7   2   16.30    5.30
  -7   2  -6    9.00    2.20
   2  -6  -7   11.70    3.90
  -7  -2   6   12.50    4.50
   6  -7  -2   10.20    3.90
  -2  -6   7   13.60    3.00
  -6  -7   2   14.20    4.30
   2   6   7    4.50    4.70
  -7   2  -6   15.70    2.50
   7   2   6   15.00    4.70
  -2  -6   7   15.70    2.90
   2   6   7   18.30    4.30
   6  -7  -2   17.50    4.70
  -2   6   7    7.70    4.70
   6   7  -2   14.90    3.80
  -7  -2  -6   16.20    4.10
   7  -2   6   16.90    4.30
   7  -2   6   14.90    3.60
  -6  -7  -2   22.30    5.20
   6  -7   2   18.30    3.90
   6  -7   2    9.80    3.00
  -7   2   6   12.10    4.70
   6   7  -2   12.30    4.50
  -6   7   2   15.80    4.00
  -7   2   6   14.00    4.90
   7   2  -6   14.30    4.80
   7   2  -6   11.80    3.80
  -7  -2  -6   14.80    4.00
  -6   7   2   16.90    3.90
  -2  -6  -7    8.50    4.70
  -3   0   7    2.80    2.80
   0  -7  -3    2.00    2.70
   3   0   7    1.70    2.50
  -7  -3   0   -4.50    2.80
   0   7   3   -1.70    2.90
  -3   0   7   -0.40    2.90
  -3   0  -7    1.70    2.00
  -7  -3   0    1.90    3.00
   0  -7   3    3.50    1.70
   0  -7   3    0.30    1.50
   3   0   7    1.50    2.70
   3   0  -7   -0.30    2.70
   7  -3   0    0.00    3.20
  -7   3   0    2.00    2.60
  -7   3   0   -1.90    2.50
   0  -7  -3    0.50    3.10
   0   7   3   -1.30    2.50
  -3   0  -7    1.90    2.00
   7   3   0   -1.60    3.60
   7   3   0   -1.40    2.70
   7  -3   0   -2.00    2.40
   3   0  -7    2.40    2.40
  -7   3  -1   14.40    3.40
  -3  -1   7   18.50    3.70
   3  -1  -7   18.90    3.70
   7   3   1   14.90    4.50
  -3  -1   7   17.20    3.60
  -1  -7   3   14.30    2.60
   1  -7  -3   11.80    3.60
  -7  -3   1   14.50    4.00
  -7  -3   1   17.00    4.10
   7  -3  -1   14.00    3.60
   1  -7  -3   17.30    4.10
   1   7   3   14.30    3.50
   3   1   7   11.80    3.30
   3   1   7   18.30    4.10
  -3   1  -7   13.60    2.00
  -3   1  -7   13.90    2.00
   7  -3  -1   16.40    4.30
  -1  -7   3   17.00    2.60
   7   3   1   17.30    3.90
  -7   3  -1   19.00    3.40
   3  -1  -7   15.70    3.70
   3  -1   7   19.10    3.30
   7   3  -1   11.90    4.40
  -3  -1  -7   12.60    2.90
  -1   7   3   13.80    3.40
   7  -3   1   15.90    4.00
  -1  -7  -3   14.60    3.90
  -7   3   1   10.40    3.40
  -1   7   3   17.10    3.70
  -3   1   7   18.80    3.90
  -3   1   7   14.50    3.70
   3   1  -7   16.90    3.30
   3   1  -7   14.70    3.00
  -1  -7  -3   20.30    4.00
   3  -1   7   18.60    2.90
  -7  -3  -1   16.30    4.00
   7   3  -1   20.80    3.90
   7  -3   1   10.80    3.20
   1  -7   3   20.50    2.60
  -7   3   1   19.20    3.90
   1  -7   3   12.80    1.90
  -7  -3  -1   16.00    3.90
  -3  -1  -7   15.70    3.20
  -3  -2   7    7.70    3.10
   2  -7  -3    6.90    3.30
   7  -3  -2   17.10    3.90
  -7  -3   2    8.80    3.90
   3  -2  -7    9.10    3.30
   7   3   2   10.60    3.80
   3   2   7    8.40    3.70
  -7  -3   2   10.00    3.80
   3  -2  -7   12.70    3.70
  -7   3  -2    8.40    2.70
  -7   3  -2   16.30    3.00
   7   3   2   13.10    4.30
   3   2   7   14.80    3.60
  -2  -7   3   13.40    2.90
  -2  -7   3   13.60    2.70
   2  -7  -3   13.20    3.70
   2   7   3    9.80    3.80
   2   7   3   16.20    3.70
   7  -3  -2   13.30    4.30
  -3  -2   7   13.90    3.50
  -7   3   2    8.60    3.70
   7   3  -2   13.90    4.40
   2  -7   3   11.10    1.70
  -2  -7  -3    9.50    3.10
  -2  -7  -3   14.80    4.00
   2  -7   3   11.10    1.80
  -2   7   3   10.50    3.50
   7  -3   2    4.10    3.40
  -3  -2  -7    7.00    3.00
   3  -2   7   10.30    2.50
   3  -2   7   12.10    2.80
   7  -3   2   17.00    3.30
  -3   2   7    8.20    3.80
  -3   2   7   14.90    4.10
   7   3  -2   11.60    3.50
  -2   7   3   10.80    3.40
  -7  -3  -2   13.20    3.90
  -7  -3  -2   15.00    4.10
  -3  -2  -7   12.60    3.30
  -7   3   2   10.80    3.60
   3   2  -7    8.70    2.70
   3   2  -7   13.60    2.60
   3   3   7  178.48   10.10
   3  -3  -7  158.08   10.00
  -3  -3   7  160.28    8.90
  -3  -3   7  170.78    8.90
  -7   3  -3  163.68    7.70
  -7  -3   3  171.98   10.00
   3   7   3  178.68   10.00
   3  -7  -3  154.18    9.40
   3  -3  -7  173.38    9.80
   3   7   3  161.28   10.00
   7   3   3  162.18   10.70
   7   3   3  149.29    9.60
   7  -3  -3  172.08   10.00
  -3  -7   3  157.88    8.70
   7  -3  -3  158.68   10.60
  -3  -7   3  160.28    8.50
  -7  -3   3  173.98   10.40
   3  -7  -3  168.78   10.00
   3   3   7  156.18   10.20
   3   7  -3  156.28    6.80
  -3  -7  -3  182.88   10.20
  -3  -7  -3  168.48   10.00
   3  -3   7  158.78    7.30
  -7   3   3  153.68    9.70
   3   7  -3  159.38    6.60
  -3  -3  -7  153.88    9.30
  -3   3   7  160.78   10.10
  -7  -3  -3  164.38    9.80
   3   3  -7  168.38    7.60
   7  -3   3  156.08    9.40
   7   3  -3  168.98    9.60
  -3   3   7  162.28   10.40
   3   3  -7  157.28    7.30
  -3   7   3  174.68    9.30
  -3   7   3  166.78    9.60
   7  -3   3  164.28    8.60
   3  -7   3  150.38    6.70
   7   3  -3  163.08   10.20
   3  -3   7  168.28    7.50
  -7   3   3  154.38    9.70
   3  -7   3  165.88    6.70
  -3  -3  -7  157.68    9.30
  -4  -7   3    1.40    3.10
  -3  -4   7    2.30    2.90
  -7   3  -4    4.70    1.90
   7   3   4    6.70    4.30
  -4  -7   3    6.00    3.00
   4   7   3    3.60    4.00
   4   7   3    4.20    3.40
  -7  -3   4   -1.50    3.40
  -7   3  -4    4.70    2.00
   7  -3  -4    6.60    3.40
   4  -7  -3    1.20    3.60
   4  -7  -3    1.80    3.20
  -3  -4   7    3.60    2.80
   3   4   7    4.10    4.10
   3  -4  -7    3.80    3.80
  -7  -3   4    3.60    3.90
   3   4  -7    5.50    1.60
  -4   7   3    4.30    3.40
   3  -4   7    6.30    1.80
   7   3  -4    2.60    2.90
  -7  -3  -4    3.10    3.70
   7  -3   4    4.60    3.10
   7  -3   4    6.70    2.90
  -7   3   4    4.80    3.60
   7   3  -4    5.30    3.90
  -3  -4  -7   10.10    4.00
  -4   7   3    6.90    3.30
  -4  -7  -3    0.60    3.30
   3   4  -7    4.10    1.50
   4  -7   3    2.60    1.70
   3  -4   7    4.10    1.60
  -3   4   7    2.10    4.00
   4  -7   3    0.80    1.90
  -3  -4  -7    2.70    3.30
  -7  -3  -4    4.40    3.40
   4   7  -3    4.00    2.60
   4   7  -3    2.90    2.10
   7   3   5   17.40    5.30
   7  -3  -5   25.70    3.90
  -3  -5   7   15.30    3.40
  -5  -7   3   16.70    4.20
  -5  -7   3   16.40    4.10
  -7  -3   5   23.30    5.00
   7  -3  -5   14.60    4.40
   3   5   7   25.10    5.30
   5  -7  -3   25.00    4.30
   3  -5  -7   12.70    4.80
   5   7   3   31.00    4.20
  -3  -5   7   21.20    3.70
   5  -7  -3   18.10    4.80
  -7   3  -5   19.30    2.40
   3  -5  -7   25.90    4.90
   3   5   7   17.80    5.00
   5   7   3   16.40    5.00
  -7   3  -5   22.20    2.50
  -7  -3  -5   25.70    4.70
  -5  -7  -3   13.90    4.80
  -5  -7  -3   12.60    5.00
   5  -7   3   19.90    3.10
  -3   5   7   17.20    5.00
   3  -5   7   20.90    2.30
  -5   7   3   18.30    4.30
   3  -5   7   24.90    2.50
   5   7  -3   19.50    3.90
   7   3  -5   19.00    4.90
   7   3  -5   19.10    4.00
   5   7  -3   14.10    3.30
  -5   7   3   18.90    4.20
   5  -7   3   17.30    2.80
  -7   3   5   19.80    4.80
   7  -3   5   19.10    4.10
   7  -3   5   16.10    3.60
  -3  -5  -7   21.50    5.00
   7   3   6    3.60    4.20
  -3  -6   7    2.10    2.80
  -3  -6   7   -2.20    2.50
  -7  -3   6   -4.10    3.80
   3   6   7   -1.50    4.00
   3   6   7    0.00    4.60
  -6  -7   3    1.30    3.80
   7  -3  -6    3.00    4.60
   3  -6  -7   -2.60    3.40
   6  -7  -3   -2.90    3.90
   6   7   3    2.00    4.80
   3  -6  -7    1.80    4.40
  -7  -3   6   -3.70    4.60
   7  -3  -6    1.20    2.80
   7  -3   6    2.40    2.90
   6  -7   3   -4.00    2.10
   7  -3   6   -1.40    3.20
  -6  -7  -3    6.80    4.00
   6  -7   3   -1.80    2.70
   6   7  -3    4.20    3.80
  -6  -7  -3   -5.40    4.10
   3  -6   7    0.30    0.90
  -6   7   3    0.80    3.60
  -7  -3  -6    0.50    3.80
   3  -6   7   -0.40    0.70
  -3  -6  -7    0.40    4.00
  -7   3   6    0.80    3.90
  -7   3   6    0.90    3.90
  -6   7   3    5.80    3.60
   7   3  -6   -0.70    4.10
   7   3  -6   -0.10    2.90
  -3   6   7    6.10    4.50
  -3   6   7   -5.50    4.00
   6   7  -3   -5.80    2.60
  -3  -6  -7    3.70    4.40
   4   0   7   -1.80    2.50
  -4   0   7    1.30    3.20
   4   0  -7   -3.50    2.80
   4   0  -7   -4.30    2.40
  -7   4   0   -0.80    2.70
  -7   4   0    1.90    2.90
   7  -4   0    0.40    2.70
   0   7   4    1.30    2.70
   0   7   4    0.50    3.40
  -4   0   7   -1.00    3.20
  -4   0  -7   -0.10    2.20
  -4   0  -7    1.00    2.00
   0  -7  -4    2.20    3.10
   7  -4   0    1.80    3.60
   4   0   7    0.10    2.80
   0  -7   4   -0.40    1.40
   0  -7   4   -1.40    1.30
  -7  -4   0   -3.90    2.90
   7   4   0   -2.50    3.10
   0  -7  -4   -3.60    3.10
  -7  -4   0    1.40    3.60
   7   4   0    0.80    3.80
   1   7   4  155.08    9.60
   7   4   1  153.18    9.50
   1   7   4  143.19    9.00
  -1  -7   4  143.39    6.80
   7  -4  -1  146.59    8.80
  -4   1  -7  137.59    6.30
  -4   1  -7  138.29    6.30
  -4  -1   7  145.59    9.20
   4  -1  -7  135.39    8.90
   1  -7  -4  132.89    9.20
   4   1   7  151.18    9.10
  -7   4  -1  133.39    7.70
  -7   4  -1  132.59    7.60
   7   4   1  125.59    8.80
  -1  -7   4  142.59    6.60
   4  -1  -7  154.48    8.90
  -7  -4   1  144.59    9.80
   1  -7  -4  150.88    9.30
   7  -4  -1  146.49    9.50
  -7  -4   1  157.28    9.70
   4   1   7  137.19    8.40
  -4  -1   7  141.29    8.90
   1  -7   4  141.59    5.30
  -7  -4  -1  139.89    9.80
  -1  -7  -4  144.39    8.90
  -4  -1  -7  147.59    8.10
  -7  -4  -1  142.09    9.40
  -7   4   1  150.18    8.90
  -1  -7  -4  144.99    9.50
   7   4  -1  125.79    9.70
   4  -1   7  126.89    8.00
   7  -4   1  136.49    8.10
  -1   7   4  152.08    9.10
  -4   1   7  153.48    9.50
  -4   1   7  155.28    9.50
   4   1  -7  146.79    8.00
   7  -4   1  140.89    9.30
  -1   7   4  144.99    9.20
   7   4  -1  147.89    9.00
  -7   4   1  145.09    9.10
   4   1  -7  150.28    8.70
   1  -7   4  137.09    5.40
   4  -1   7  142.59    7.70
  -4  -1  -7  145.89    8.10
   2  -7  -4    2.70    3.30
   2  -7  -4    4.50    3.70
  -7   4  -2    0.50    2.10
  -7  -4   2   -2.80    3.30
   4   2   7   -1.80    3.30
   7   4   2   -1.10    3.40
   4  -2  -7    0.60    2.80
  -7  -4   2    1.20    3.10
   7   4   2    1.20    4.20
  -7   4  -2    1.50    2.20
   7  -4  -2   -0.90    3.20
  -2  -7   4   -1.40    2.00
  -4  -2   7   -1.90    2.90
   4   2   7    5.10    3.40
   7  -4  -2    0.50    3.70
   2   7   4    0.20    2.80
  -4  -2   7    1.30    2.90
  -2  -7   4    3.70    2.30
   4  -2  -7   -2.10    3.40
  -7   4   2    1.10    3.30
   2  -7   4    1.20    0.70
   2  -7   4    1.30    0.80
  -2  -7  -4   -1.50    2.50
   7   4  -2    2.10    3.80
   7  -4   2    3.70    3.30
   7  -4   2   -0.50    2.40
  -2   7   4   -5.60    2.80
  -2  -7  -4   -4.90    3.30
  -7  -4  -2    0.50    3.60
  -4   2   7   -3.30    3.40
  -7   4   2   -1.80    2.90
  -4  -2  -7    0.80    2.80
   4  -2   7   -1.40    2.10
   4  -2   7    1.70    2.50
  -4   2   7   -6.50    3.10
  -4  -2  -7   -0.40    2.90
   4   2  -7    4.70    3.00
  -7  -4  -2    2.20    3.20
  -2   7   4   -0.60    3.30
   4   2  -7   -3.30    2.30
   7   4  -2    0.80    3.00
   3   7   4   18.80    4.50
   3   7   4   16.80    4.70
   3  -7  -4   13.20    4.20
   4  -3  -7   20.60    4.90
   7  -4  -3   18.50    5.00
  -7   4  -3   24.40    3.10
   7  -4  -3   19.90    3.80
   3  -7  -4   20.50    4.20
  -7  -4   3    8.50    3.90
  -3  -7   4   17.80    3.50
  -3  -7   4   19.70    3.50
  -4  -3   7   21.10    4.10
   4   3   7   19.50    4.40
  -7   4  -3   17.30    2.40
   7   4   3   13.80    5.00
   4   3   7   17.90    4.80
  -7  -4   3   20.30    4.50
  -4  -3   7   16.60    3.90
  -7  -4  -3   11.00    4.30
   3  -7   4   24.50    2.20
  -4  -3  -7   20.60    4.30
  -4  -3  -7   18.50    4.20
   4  -3   7   22.10    3.00
   4  -3   7   21.70    3.10
  -3   7   4   20.20    4.10
  -3   7   4   16.10    4.30
  -4   3   7   22.60    5.00
   7  -4   3   21.90    3.90
   7   4  -3   16.10    3.80
   4   3  -7   16.00    3.20
   4   3  -7   20.60    3.10
  -7   4   3   21.40    4.50
  -7   4   3   17.70    4.30
   7  -4   3   21.90    3.50
   3  -7   4   16.90    1.90
  -3  -7  -4   27.80    4.90
   7   4  -3   15.00    4.50
   4   7   4    6.60    4.20
   4  -7  -4    6.70    3.90
   4   4   7   -3.60    3.60
   7   4   4   -1.20    4.10
   4  -4  -7   -0.40    3.70
  -4  -7   4    2.30    2.90
  -4  -7   4    2.30    3.10
   7  -4  -4    2.40    4.30
  -4  -4   7   -4.50    2.70
   4   7   4    9.30    3.20
  -4  -4   7    1.30    3.20
  -7  -4   4   -0.80    3.70
   7  -4   4    6.50    3.20
  -7  -4  -4    2.70    3.90
  -4   7   4   -1.30    3.60
   7   4  -4   -1.20    3.80
   4   7  -4    0.20    1.70
   7   4  -4    4.60    3.20
   4   7  -4    0.90    1.90
   4   4  -7    1.70    2.20
  -4   4   7    1.20    4.10
   4  -7   4    3.60    1.50
   4   4  -7    1.70    2.10
  -4   7   4   -4.70    3.20
   4  -4   7    2.80    1.70
   4  -4   7    0.20    1.90
  -7   4   4   -2.10    3.90
   7  -4   4    2.40    2.40
  -4  -4  -7   -3.00    3.50
   4  -7   4   -0.50    1.60
  -4  -7  -4    1.10    4.10
   7  -4  -5   23.20    5.70
   4   5   7   27.20    4.60
  -4  -5   7   27.90    4.50
   4  -5  -7   23.80    5.70
   4  -5  -7   29.40    5.40
  -4  -5   7   26.10    4.40
   7   4   5   15.30    5.70
  -5  -7   4   21.60    4.70
  -5  -7   4   26.30    4.50
  -7  -4   5   24.40    5.00
   5  -7  -4   26.10    5.60
   5   7   4   19.50    5.50
   7  -4  -5   18.00    4.80
   5  -7   4   21.40    3.00
   7  -4   5   19.90    3.50
  -4  -5  -7   27.30    5.30
  -7  -4  -5   15.90    4.90
  -7  -4  -5   46.10    6.00
   5   7  -4   22.10    3.30
   4  -5   7   22.30    2.60
  -5   7   4   22.60    5.10
  -5   7   4   30.70    5.00
   4  -5   7   28.40    3.00
   5   7  -4   19.80    3.60
  -5  -7  -4   21.00    5.40
  -7   4   5   11.40    5.00
  -5  -7  -4   22.30    5.20
   4   5  -7   26.40    3.20
   5  -7   4   22.60    2.70
  -4   5   7   23.80    5.40
   7   4  -5   26.30    5.10
   7   4  -5   22.60    4.30
  -4   5   7   32.70    5.30
   4   5  -7   27.30    3.10
   7  -4   5   22.80    4.10
   7  -4  -6   23.40    5.10
   4  -6  -7   23.70    5.30
   6  -7  -4    8.60    4.10
   6   7   4   19.60    5.20
  -7  -4   6   15.70    5.00
  -4  -6   7   25.40    4.40
   6   7   4   14.70    5.90
   4   6   7   22.20    5.20
   6  -7  -4   15.90    5.30
   7   4   6   14.10    4.40
   7  -4  -6   18.60    5.00
  -4  -6   7   18.80    4.20
   4  -6  -7   13.30    5.30
   7   4   6    5.60    5.30
  -6  -7   4   15.60    4.70
  -6  -7  -4   24.40    5.60
  -6  -7  -4   22.30    5.00
   4  -6   7   19.40    2.10
   7  -4   6   22.50    3.80
   6  -7   4   20.70    3.50
  -4  -6  -7   12.40    4.80
  -4  -6  -7   23.30    5.60
  -7  -4  -6   28.70    4.80
   7  -4   6   12.50    3.80
   6   7  -4   15.50    4.10
  -6   7   4   21.20    4.40
  -7   4   6   20.80    5.40
   6  -7   4   15.40    3.00
   6   7  -4   21.10    3.60
  -7   4   6   16.10    5.20
   4  -6   7   18.80    2.00
  -6   7   4   21.60    5.10
   7   4  -6   17.10    4.90
   7   4  -6   22.10    4.20
  -4   6   7   22.50    5.30
  -4   6   7   25.30    5.70
  -7  -4  -6   13.70    4.90
   0  -7   5   -1.00    1.20
   7   5   0   -1.70    2.90
   0   7   5   -2.80    3.10
   0   7   5   -0.40    3.70
   0  -7  -5   -3.00    3.30
   0  -7   5    0.30    1.20
   7  -5   0    3.70    2.80
  -5   0   7   -4.50    3.00
  -5   0   7   -5.00    3.20
  -5   0  -7    1.40    2.30
  -5   0  -7    0.70    2.30
  -7   5   0   -0.90    2.60
   7   5   0   -1.60    4.10
   5   0   7   -2.20    2.70
   5   0  -7   -6.90    3.20
  -7  -5   0    1.40    3.60
   7  -5   0   -4.50    3.00
  -7   5   0    2.40    2.70
   5   0   7   -3.50    3.00
   5   0  -7    3.90    3.10
   5  -1  -7   10.80    3.80
  -7  -5   1    7.90    4.30
   7  -5  -1    8.30    4.10
   7  -5  -1   17.70    3.80
  -5  -1   7   12.10    4.20
  -5  -1   7   14.50    3.90
   1   7   5   15.30    3.80
   1   7   5    7.40    4.20
  -1  -7   5    9.60    2.10
  -7   5  -1   10.50    2.80
   5  -1  -7    9.30    4.10
  -1  -7   5   11.10    2.20
   5   1   7   11.50    4.10
  -5   1  -7   13.00    2.30
  -5   1  -7   15.90    2.40
   7   5   1   14.50    4.80
  -7   5  -1    8.10    2.70
   1  -7  -5   11.20    4.30
   5   1   7   11.60    3.50
   7   5  -1    7.40    4.30
  -1   7   5   10.50    4.10
   7  -5   1   15.00    3.30
   5  -1   7   13.80    3.10
  -5   1   7   12.20    4.30
  -1  -7  -5   13.10    4.70
  -1   7   5   10.10    4.10
   5   1  -7   10.80    3.90
   5   1  -7   11.40    3.40
  -7   5   1   12.60    3.50
   7  -5   1   14.90    4.30
  -5  -1  -7   17.30    3.70
   7   5  -1   14.50    4.00
  -7   5   1   14.10    3.60
   5  -1   7   17.10    3.90
  -5  -1  -7    9.50    3.10
  -7  -5  -1   14.90    3.80
  -7  -5  -1   24.90    4.50
  -2  -7   5   23.40    3.20
  -5  -2   7   15.80    4.30
  -7   5  -2   22.90    2.80
   7   5   2   18.30    5.30
  -7   5  -2   29.10    3.50
   7  -5  -2   29.30    5.30
   7  -5  -2   19.90    4.30
   5   2   7   21.70    4.40
   2  -7  -5   20.90    4.80
   7   5   2   17.70    4.50
   2  -7  -5   31.50    4.30
  -7  -5   2   25.80    5.00
  -2  -7   5   21.50    3.20
  -5  -2   7   30.50    4.90
   5  -2  -7   20.30    5.00
  -5   2   7   23.90    5.20
   7   5  -2   17.20    4.80
   7   5  -2   27.80    4.50
   5   2  -7   31.70    4.10
  -2   7   5   29.40    5.10
   5  -2   7   30.20    3.80
  -7  -5  -2   18.00    4.70
  -5  -2  -7   23.80    4.20
  -5  -2  -7   32.10    4.60
  -7   5   2   36.10    4.80
  -7   5   2   30.90    4.70
  -2  -7  -5   29.30    5.00
   5  -2   7   31.30    4.30
   7  -5   2   22.80    3.60
   5   2  -7   24.50    4.40
   7  -5   2   32.90    4.80
  -2   7   5   23.40    4.80
   5  -3  -7   25.10    5.50
  -5  -3   7   26.70    4.70
   7  -5  -3   12.90    4.90
   7  -5  -3   26.30    4.60
  -7  -5   3   34.70    5.40
   5   3   7   45.30    4.90
  -3  -7   5   27.90    3.80
   3   7   5   23.50    5.20
   7   5   3   28.20    5.50
   3  -7  -5   33.10    5.70
   7   5   3   24.90    5.90
  -5  -3   7   29.30    4.90
  -3  -7   5   26.30    3.90
  -3  -7  -5   46.80    5.40
   7  -5   3   27.50    4.40
  -7  -5  -3   28.10    5.30
   5   3  -7   28.60    4.00
  -7   5   3   28.20    5.00
  -7   5   3   22.00    4.70
  -5  -3  -7   21.10    4.40
  -3  -7  -5   31.80    5.40
   7   5  -3   28.70    5.40
  -5   3   7   20.60    5.30
   5  -3   7   27.40    3.50
   7  -5   3   26.30    3.90
  -5  -3  -7   28.20    4.90
   7   5  -3   26.80    4.40
   5   3  -7   25.10    4.10
  -3   7   5   26.50    5.30
  -7  -5   4   14.10    4.40
  -4  -7   5   10.90    3.60
  -5  -4   7   18.50    4.20
   7   5   4   19.70    4.90
   7   5   4   13.80    3.70
   5  -4  -7   10.40    5.00
   5  -4  -7   19.60    4.20
   4  -7  -5    7.00    4.40
   4   7   5   12.20    5.30
  -5  -4   7   18.40    4.40
  -4  -7   5   18.10    3.70
   7  -5  -4    3.40    4.70
  -5  -4  -7   14.90    4.60
   5  -4   7   21.10    2.90
  -7  -5  -4   20.20    5.10
  -5   4   7   13.90    5.20
  -7   5   4   15.30    4.80
  -5   4   7   11.60    4.70
  -4  -7  -5    7.40    4.60
  -4  -7  -5   11.60    4.60
  -4   7   5   10.00    4.50
   4   7  -5   13.90    1.70
  -7  -5  -4   24.30    4.70
   4   7  -5   15.70    1.70
   4  -7   5   15.10    1.90
   7  -5   4   14.60    3.70
   7   5  -4   19.50    4.90
   7   5  -4   18.00    3.90
   5   4  -7   16.00    3.50
  -4   7   5   17.30    4.80
   5   4  -7   14.40    3.20
   4  -7   5   14.90    1.70
   7  -5   4   11.30    3.10
   5  -5  -7   12.00    4.30
   5  -5  -7    5.70    5.20
   5   5   7   10.50    4.70
   5  -7  -5    5.30    4.30
  -5  -5   7   10.00    4.00
  -7  -5   5    7.60    4.40
   7  -5  -5   10.00    4.50
   5   7   5   21.70    5.80
  -5  -7   5    2.00    3.50
   5  -7  -5    7.70    4.90
   7   5   5   -1.20    4.90
   7  -5  -5    9.20    5.20
  -5  -7   5   12.20    4.30
   5   7   5    3.60    3.30
  -5  -5   7   15.20    4.10
   7   5   5    9.20    4.50
   5   5  -7    7.90    2.90
   5   7  -5    7.70    2.50
  -5   7   5   18.90    4.90
  -7  -5  -5    4.70    4.20
   7  -5   5    8.30    2.80
  -5  -7  -5   13.00    5.00
  -7   5   5    8.30    4.40
  -5  -5  -7   12.10    4.40
   7   5  -5    9.40    4.30
   7   5  -5    9.90    3.60
   5  -7   5   12.10    2.50
  -5   7   5   11.30    4.60
  -7   5   5    7.10    4.80
  -5   5   7   12.30    4.60
   5  -5   7    4.30    2.10
   5  -7   5    8.00    1.90
  -7  -5  -5   15.80    5.20
   5   5  -7    8.60    2.60
  -5   5   7   10.00    5.10
  -5  -5  -7   11.40    5.00
  -5  -7  -5    5.80    4.40
   7  -5   5   11.70    3.50
   5   7  -5    6.50    2.70
   7   5   6   24.80    5.80
   6  -7  -5   24.40    5.80
   5  -6  -7   24.30    6.30
  -5  -6   7   36.80    5.40
   5   6   7   39.70    6.90
   5   6   7   29.60    6.10
   6   7   5   37.50    6.20
   6  -7  -5   30.20    6.70
  -5  -6   7   32.20    5.40
   7   5   6   33.90    6.60
   7  -5  -6   38.30    6.40
   5  -6  -7   26.80    5.60
  -7  -5   6   30.90    5.80
   7  -5  -6   34.00    6.70
   6   7   5   27.20    6.70
  -6  -7   5   25.00    5.10
  -7  -5  -6   33.50    6.40
  -6   7   5   38.00    6.40
   5  -6   7   27.80    3.20
  -7   5   6   27.70    6.10
  -7   5   6   33.80    6.30
   5  -6   7   27.60    3.50
   7  -5   6   28.10    4.40
  -5  -6  -7   28.00    6.10
  -5   6   7   35.20    6.50
  -6  -7  -5   31.40    6.40
   6   7  -5   35.90    4.80
  -7  -5  -6   36.50    6.20
  -5  -6  -7   30.70    6.00
   7   5  -6   30.50    5.40
   7   5  -6   27.00    4.70
  -5   6   7   28.10    6.20
   5   6  -7   31.00    3.70
   6   7  -5   30.90    3.90
  -6  -7  -5   28.90    6.30
   6  -7   5   34.40    4.00
   6  -7   5   32.70    4.10
   5   6  -7   20.30    2.90
   7  -5   6   40.70    5.10
  -6   7   5   32.50    5.90
   0  -7   6   -0.70    1.30
   6   0  -7   12.80    3.30
  -7   6   0    1.00    2.60
  -7   6   0   -2.60    2.50
   0  -7   6   -0.90    1.30
   6   0   7    2.40    3.30
  -6   0  -7    2.70    2.80
   7  -6   0   -2.20    3.30
   6   0  -7    0.30    4.00
   6   0   7   -0.50    3.60
  -7  -6   0    1.80    4.00
  -6   0   7    0.40    3.90
   0  -7  -6    1.10    4.00
   0   7   6   -1.70    4.00
  -6   0  -7   -4.10    2.40
   7   6   0    1.80    4.40
   7  -6   0   -1.50    3.10
   1   7   6   -3.50    3.70
  -1  -7   6   -2.10    1.80
  -1  -7   6   -1.20    1.70
   7  -6  -1    2.00    3.80
   6   1   7   -0.80    3.90
  -6   1  -7   -2.90    2.00
   6   1   7    2.60    3.30
   7  -6  -1    2.10    3.20
  -7   6  -1    0.40    2.10
   1  -7  -6    2.30    4.30
  -7  -6   1    2.60    4.20
  -6  -1   7    3.50    4.10
   6  -1  -7    3.30    4.50
  -7   6  -1   -1.70    2.10
   7   6   1   -5.30    3.80
  -6   1  -7    2.20    2.20
  -7   6   1   -0.20    3.10
   7  -6   1   -1.20    3.40
   7  -6   1   -1.20    2.70
  -6   1   7   -1.80    3.90
  -7   6   1    3.30    3.00
   7   6  -1    1.10    4.20
   7   6  -1   -4.10    3.10
  -1  -7  -6   -3.00    3.60
   6   1  -7   -1.10    3.60
  -6  -1  -7   -1.10    2.90
  -7  -6  -1    3.10    3.90
   6  -1   7   -0.30    3.20
   6  -1   7   -1.60    2.90
  -1   7   6    1.70    4.30
   6   1  -7    2.30    3.30
  -6  -1  -7    4.90    3.00
  -7   6  -2   33.30    3.80
  -7  -6   2   26.40    5.20
   7   6   2   26.30    6.00
   7  -6  -2   31.30    5.70
  -6  -2   7   47.00    5.70
  -6  -2   7   37.00    5.60
  -2  -7   6   32.40    3.80
  -2  -7   6   35.40    4.50
   6   2   7   51.99    5.20
  -6   2  -7   37.70    2.20
   6  -2  -7   36.00    6.10
   6  -2  -7   50.39    5.40
   2  -7  -6   36.50    6.10
   6   2   7   34.60    5.80
   2   7   6   26.80    5.80
  -2  -7  -6   46.30    6.00
   6  -2   7   28.10    4.70
  -6  -2  -7   30.60    4.80
  -7   6   2   28.90    4.80
  -7   6   2   30.20    5.00
  -6  -2  -7   40.20    5.20
  -2  -7  -6   25.30    5.40
  -2   7   6   39.90    6.10
  -2   7   6   39.90    6.10
   7  -6   2   32.10    4.20
   6   2  -7   36.60    5.00
  -7  -6  -2   32.20    5.60
  -7  -6  -2   41.10    5.90
   7  -6   2   32.70    4.70
  -6   2   7   33.90    5.70
   6  -2   7   30.00    4.10
   7   6  -2   33.30    5.60
   7   6  -2   38.80    5.20
   6   2  -7   32.40    5.20
  -6   2   7   35.50    5.90
   3  -7  -6    2.80    4.20
  -7  -6   3   10.40    4.60
   6  -3  -7   10.60    4.30
   3   7   6   10.50    4.10
   6   3   7   11.40    5.10
  -3  -7   6    9.00    3.10
  -3  -7   6    7.50    3.10
   3  -7  -6    5.70    4.60
  -6  -3   7   13.10    4.40
   7  -6  -3    4.00    4.70
   7   6   3   13.20    5.10
   7   6   3    6.90    4.10
   6  -3  -7   11.20    5.10
   6  -3   7    8.70    3.10
   7   6  -3    8.40    4.20
  -3   7   6    8.10    4.90
   6  -3   7   10.20    3.60
  -6   3   7    9.90    4.70
  -3  -7  -6   15.30    4.90
   6   3  -7   15.10    4.30
  -3  -7  -6   16.80    4.80
   7  -6   3   15.40    3.10
  -7  -6  -3   11.90    4.70
  -7  -6  -3    8.50    3.70
   7  -6   3    8.20    3.60
  -6   3   7   15.80    4.90
   6   3  -7   11.00    3.50
  -7   6   3    4.60    4.20
  -7   6   3    9.60    4.20
   7   6  -3    7.20    3.60
  -6  -3  -7    4.80    4.00
   4   7   6   -4.80    3.90
   6   4   7    0.10    4.40
   6   4   7   -0.50    4.20
  -4  -7   6    1.30    3.20
  -4  -7   6    0.50    3.00
  -6  -4   7   -5.50    3.50
   7  -6  -4   -1.90    4.30
   7   6   4    0.50    5.20
   7   6   4   -8.70    3.80
   4  -7  -6   -5.90    3.90
   4  -7  -6   -0.50    4.00
  -7  -6   4    0.00    4.70
  -7  -6   4    0.80    4.10
   7  -6  -4   -2.60    3.80
   6  -4  -7    8.20    5.00
   6  -4  -7   -2.60    3.90
   4   7   6   -2.00    4.30
  -4  -7  -6   -5.30    4.10
   7   6  -4    0.10    4.10
   7   6  -4    4.10    3.40
   7  -6   4    4.00    2.70
  -7  -6  -4   -6.70    3.70
  -4  -7  -6   -4.90    4.10
   4  -7   6    1.40    1.20
   4  -7   6   -1.40    0.90
   6  -4   7   -2.50    2.40
  -7  -6  -4    5.60    4.10
   7  -6   4   -0.10    3.20
  -6   4   7    3.10    4.40
  -6   4   7    1.30    4.30
   6   4  -7    2.60    3.50
   6   4  -7   -1.90    2.80
  -7   6   4   -3.00    4.30
  -6  -4  -7   -1.30    4.00
   6  -4   7   -3.00    2.70
  -4   7   6    5.50    4.40
  -4   7   6    3.60    4.90
  -5  -7   6   13.80    4.50
   6  -5  -7    4.50    5.10
   6  -5  -7    5.00    4.70
  -6  -5   7    8.50    4.40
  -5  -7   6    5.90    3.90
   6   5   7    8.50    5.70
   6   5   7    7.30    4.90
   7  -6  -5    5.10    5.40
   7  -6  -5    1.80    4.50
   5  -7  -6    2.40    5.40
   5  -7  -6    2.20    4.40
   7   6   5    4.80    5.60
   7   6   5    0.00    3.90
   5   7   6   -3.00    5.30
   5   7   6   -2.60    4.10
  -7  -6   5    0.00    4.30
  -5   7   6    8.00    4.80
   7   6  -5   -3.30    3.80
   7   6  -5    0.70    3.30
   5   7  -6    1.60    2.10
   5   7  -6    2.00    1.90
  -7   6   5    6.40    5.00
  -7   6   5   10.80    4.90
   6  -5   7    1.00    2.50
   6   5  -7    5.40    3.60
   6   5  -7    1.60    2.90
  -6   5   7    6.00    4.80
  -6  -5  -7    0.50    4.60
  -6  -5  -7    5.00    4.60
  -5   7   6    2.40    4.90
  -7  -6  -5    7.70    5.40
  -7  -6  -5    2.90    4.40
   7  -6   5   -0.20    3.10
   7  -6   5    1.70    2.60
  -6   5   7    3.70    5.10
  -5  -7  -6    2.30    4.50
  -5  -7  -6   14.50    4.90
   5  -7   6    5.80    2.10
   5  -7   6    4.60    1.70
   6  -5   7    2.10    2.70
  -6  -7   6   23.10    5.30
   6   7   6   26.20    5.90
   6  -6  -7   20.20    5.40
   7   6   6   16.30    5.70
   6   6   7   22.10    6.00
   6  -7  -6   27.30    6.00
  -7  -6   6   30.30    5.70
  -7  -6   6   27.70    5.90
   7  -6  -6   31.20    5.90
  -6  -6   7   20.90    5.40
  -7  -6  -6   39.70    6.60
  -6  -6  -7   21.20    5.90
  -7  -6  -6   21.10    5.80
   6  -6   7   24.30    3.60
   6  -6   7   25.00    3.30
  -6  -7  -6   32.60    6.70
   7  -6   6   21.50    4.00
   7  -6   6   24.70    3.70
   6  -7   6   18.40    3.00
  -7   6   6   25.20    6.30
  -7   6   6   20.60    6.20
  -6   6   7   33.00    6.40
  -6   6   7   14.40    6.30
  -6  -6  -7   32.10    6.20
   6   6  -7   19.30    3.90
   6   6  -7   16.80    3.30
   6  -7   6   24.50    3.50
   7   6  -6   22.00    4.90
   7   6  -6   22.10    4.40
  -6   7   6   17.50    5.80
  -6   7   6   24.60    6.30
  -6  -7  -6   25.00   11.30
   6   7  -6   24.20    4.10
   6   7  -6   28.20    3.80
  -7  -7   0    3.30    4.10
  -7  -7   0   -1.90    4.10
   0  -7   7    0.50    1.50
   0  -7   7    3.90    1.70
   0  -7  -7   -7.40    4.00
   0  -7  -7    0.70    3.60
   7  -7   0   -6.10    3.60
   7  -7   0   -6.00    3.00
  -7   0   7   -0.60    3.80
  -7   0   7   -9.00    4.40
  -7   0  -7    3.90    3.10
  -7   0  -7    1.80    3.00
   7   0   7    2.20    3.90
   7   0   7   -0.10    3.50
   7   0  -7    3.80    4.10
  -7   7   0   -2.00    2.60
  -7   7   0   -2.50    2.60
   0   7   7   -3.30    4.20
   0   7   7    4.20    4.70
   7   7   0   -0.40    4.30
  -7  -7   1   35.20    6.30
  -7  -7   1   46.60    6.20
  -7   7  -1   41.80    3.90
  -7   7  -1   39.20    3.90
  -1  -7   7   44.70    4.30
  -1  -7   7   35.30    4.10
   1   7   7   34.80    6.10
   1   7   7   39.40    6.40
   7   7   1   37.10    6.40
   1  -7  -7   49.90    7.10
   1  -7  -7   43.90    6.20
   7  -1  -7   36.30    5.70
  -7   1  -7   34.80    4.00
   7  -7  -1   37.60    5.90
   7  -7  -1   53.69    6.20
  -7  -1   7   26.60    5.80
  -7  -1   7   43.80    6.60
   7  -1  -7   36.20    6.70
  -7   1  -7   44.80    4.80
   7   1   7   27.80    6.00
   7  -1   7   51.99    6.60
  -7  -1  -7   38.40    5.10
   7  -7   1   44.30    5.50
  -7   1   7   40.90    6.10
  -7   1   7   31.90    6.30
   7  -7   1   40.10    5.20
  -7  -1  -7   35.50    5.10
   7  -1   7   39.90    5.60
   7   1  -7   40.10    6.20
  -7   7   1   47.60    5.90
  -7   7   1   41.20    5.10
  -7  -7  -1   48.10    6.60
  -7  -7  -1   45.60    6.60
  -1   7   7   35.90    6.10
  -1   7   7   41.80    6.50
  -1  -7  -7   37.60    6.30
  -1  -7  -7   29.60    5.80
   1  -7   7   40.40    2.30
   1  -7   7   43.00    2.40
   7   7  -1   43.60    6.50
  -7  -7   2   29.00    4.90
  -7  -7   2   13.00    5.00
   2   7   7    7.10    4.60
  -2  -7   7   13.00    3.30
  -2  -7   7   13.30    3.00
   7   7   2   14.80    4.60
  -7   2  -7   12.60    2.10
   2  -7  -7   17.70    5.50
   2  -7  -7   16.70    5.10
  -7   2  -7   14.70    2.10
   2   7   7   14.50    5.60
   7  -7  -2   11.60    5.00
  -7  -2   7    7.90    4.60
  -7  -2   7   12.00    4.80
   7  -2  -7    5.50    4.30
   7   2   7   12.70    5.20
   7   7   2   12.90    5.40
   7  -2  -7   14.20    5.60
  -7  -2  -7   19.50    4.50
  -7   2   7   17.30    5.40
  -7   2   7    8.20    4.80
   7  -7   2   17.50    4.30
  -2  -7  -7   19.30    5.20
   7  -2   7   17.60    4.30
  -7  -2  -7   11.20    4.50
   7   2  -7   12.90    5.00
  -7   7   2    8.40    3.80
  -7   7   2   11.40    4.20
  -2   7   7   15.50    4.70
  -2   7   7   13.10    5.50
  -7  -7  -2   19.60    5.60
   7  -7   2   13.90    3.40
   7  -2   7   16.00    3.90
  -2  -7  -7   18.80    4.60
   7   7  -2   17.30    5.10
   7   7  -2   16.20    4.40
  -7  -7   3    4.50    4.40
   7   7   3   12.00    5.60
   7   7   3    3.30    4.20
  -3  -7   7    9.00    3.30
  -3  -7   7    6.60    3.10
   7   3   7    4.30    5.10
   3   7   7    0.70    4.20
   3  -7  -7    6.70    4.80
   3  -7  -7    4.20    4.20
   3   7   7   -0.80    3.80
   7   3   7    5.20    4.30
   7  -7  -3    6.50    5.00
   7  -7  -3    3.30    3.90
  -7  -3   7    8.00    4.90
  -7  -3   7    6.30    4.80
   7  -3  -7   -0.50    4.00
   7  -3  -7    2.30    5.40
   7  -7   3    5.80    3.60
   7  -3   7    1.20    3.60
  -7  -3  -7    6.00    4.30
  -7   3   7    8.90    5.20
  -7   3   7    3.90    3.80
  -3  -7  -7    4.80    4.80
   7  -7   3    3.10    2.90
   7   3  -7    8.10    4.70
   7   3  -7   -0.50    3.60
  -7   7   3    0.70    4.10
  -3   7   7    8.60    4.80
  -3   7   7    8.40    5.30
  -3  -7  -7   -5.60    4.10
   7  -3   7   11.40    3.40
  -7  -7  -3   -2.90    4.50
  -7  -7  -3   -1.30    4.00
   7   7  -3    3.10    4.40
   7   7  -3    4.90    3.50
  -7  -7   4   16.70    4.70
  -7  -7   4   10.60    4.90
   7  -7  -4   11.90    4.70
   7   4   7    8.50    5.80
  -4  -7   7    4.90    3.80
  -4  -7   7    9.50    3.70
   7   7   4   11.40    4.60
   4   7   7    7.80    5.20
  -7  -4   7    5.30    4.80
   7  -4  -7   12.10    5.90
   4  -7  -7    6.70    5.50
   4  -7  -7    9.70    4.90
   7   7   4   11.20    5.60
   7   4   7    9.70    4.80
   7  -7  -4   13.60    5.70
   7  -4  -7   18.00    4.90
  -7  -4   7    1.50    4.60
   4  -7   7    9.90    1.30
  -7  -4  -7    6.50    4.80
  -4  -7  -7    8.30    5.10
   7  -4   7    2.90    3.50
   7  -7   4    9.20    3.10
   4  -7   7    8.30    1.50
  -7  -7  -4   15.60    5.40
  -7   4   7   -0.30    5.30
  -7   4   7    9.30    5.50
  -7  -7  -4   15.80    5.50
  -7  -4  -7   12.80    4.80
   7   4  -7    8.60    4.60
   7   4  -7   12.40    3.80
  -7   7   4   11.40    5.10
  -4   7   7    8.80    5.40
  -4   7   7    7.70    5.60
   7  -4   7    9.80    3.30
   7  -7   4    8.50    3.70
  -4  -7  -7    4.90    5.20
   7   7  -4    4.50    4.30
   7   7  -4    9.20    3.70
  -7  -7   5  115.79   10.80
  -7  -7   5  110.19    9.90
   7  -5  -7  111.09    9.50
  -7  -5   7   97.99    9.70
  -5  -7   7   98.29    8.70
  -5  -7   7  105.99    8.60
   7   5   7  117.19   10.60
   5   7   7  116.19   10.60
   7   7   5  122.39   10.40
   5  -7  -7  112.49    9.40
  -7  -5   7  119.69   10.30
   7   5   7   96.99   12.60
   7  -7  -5  101.39   10.00
   7  -7   5  108.99    7.90
  -7  -7  -5  113.19   11.50
  -7  -5  -7  112.49   10.50
  -7  -5  -7  134.89   10.70
   7  -5   7  115.49    8.20
   7  -5   7  115.79    7.50
  -7  -7  -5   86.69   11.10
  -7   5   7  104.49   10.60
  -7   5   7   91.69   15.60
   7  -7   5  100.39    6.90
  -5  -7  -7  118.89   11.10
   7   5  -7  105.99    9.10
   7   5  -7  103.69    8.20
  -7   7   5  110.09   10.50
  -7   7   5  110.89   10.50
  -5   7   7  116.49   10.80
  -5   7   7  114.79   11.40
   5  -7   7  116.89    5.80
   5  -7   7  109.09    5.40
   7   7  -5  102.29    9.00
   7   7  -5  113.49    8.00
  -7  -7   6    8.90    5.60
  -7  -7   6    4.00    5.20
  -7  -6   7    7.80    5.30
   7  -6  -7   17.00    5.90
  -6  -7   7    7.80    4.80
   7  -7  -6   14.10    5.90
   7  -7  -6    1.20    5.60
   7   7   6   -0.60    5.30
   7   6   7    2.10    5.50
   6  -7  -7   19.40    5.90
   6   7   7   10.90    5.70
  -7  -6   7    8.00    5.10
  -6  -7  -7   12.70    7.00
  -6  -7  -7   14.00    5.90
  -7  -7  -6    3.30    4.30
   7  -7   6   12.40    3.20
  -7  -6  -7    9.50    6.30
   7  -6   7    9.60    3.60
   7  -6   7   10.60    3.40
  -7  -7  -6   -0.40    5.50
  -7   6   7   11.50    6.30
   6  -7   7    4.40    2.40
   7   6  -7   10.40    4.50
   7   6  -7    7.40    3.50
  -7   7   6    5.80    5.40
  -7   7   6    8.20    5.90
  -6   7   7    7.40    6.00
   7  -7   6    6.20    3.50
   6   7  -7    4.10    3.00
   6   7  -7   11.70    2.90
   6  -7   7    7.90    3.00
   7   7  -6   -0.20    4.10
   7   7  -6    2.80    3.40
  -7  -7   7    6.20    5.50
  -7  -7   7    6.90    5.40
   7  -7  -7    7.40    5.40
   7   7   7   16.70    6.40
   7  -7   7    6.50    3.60
   7  -7   7    5.10    2.90
  -7  -7  -7    2.10    6.00
  -7   7   7    8.00    5.70
  -7   7   7    8.00    6.90
  -7  -7  -7   -0.80    5.50
   7   7  -7    5.90    4.00
   7   7  -7    5.50    3.40
   0  -8   0 1531.95   49.99
   0  -8   0 1571.14   50.29
  -8   0   0 1581.94   51.79
  -8   0   0 1542.75   51.19
   0   0   8 1520.85   50.49
   0   0   8 1522.95   50.49
   0   0  -8 1530.85   49.40
   0   0  -8 1542.45   49.50
   8   0   0 1544.15   52.19
   8   0   0 1543.95   51.29
   0   8   0 1472.85   48.70
   0   8   0 1550.94   48.70
   1  -8   0   -0.90    2.20
   0  -1   8   -5.70    2.30
   0  -1   8   -0.90    2.70
   0  -1  -8   -0.70    2.90
   0  -1  -8    1.80    2.40
  -8   0   1   -2.20    2.80
  -8   0   1    0.70    3.40
  -8   0  -1   -0.30    3.20
  -8   0  -1    0.60    3.10
   8   0   1    0.00    3.70
   8   0   1   -1.20    2.90
   8   0  -1    0.20    3.50
   8   0  -1    0.40    2.50
   0   1   8    1.50    3.10
   0   1   8   -3.20    2.80
   0   1  -8    0.50    1.90
   0   1  -8   -0.20    1.80
  -1   8   0    1.00    1.70
  -1   8   0    0.10    1.70
   1   8   0    2.10    2.40
   1   8   0   -1.30    2.00
  -1  -8   0    1.00    2.80
   1  -8   0   -3.80    2.40
  -1  -8   0    1.80    2.70
   0   2  -8  864.11   28.20
   0   2   8  910.11   32.50
  -2   8   0  871.31   29.10
  -2   8   0  897.41   29.10
   2   8   0  901.71   30.80
   2   8   0  910.81   30.50
  -2  -8   0  906.71   31.50
   2  -8   0  905.81   31.00
   2  -8   0  917.31   31.10
   0   2  -8  912.01   28.20
   0  -2   8  913.41   30.70
   0  -2  -8  910.11   31.70
   0  -2  -8  923.51   31.70
  -8   0   2  872.11   32.90
  -8   0   2  926.81   32.70
  -8   0  -2  890.21   32.30
  -8   0  -2  932.61   32.00
   8   0   2  916.41   33.10
   8   0   2  902.31   32.20
   8   0  -2  918.11   33.30
   8   0  -2  899.51   32.50
   0   2   8  953.60   32.70
   0  -2   8  917.91   30.80
   0  -3   8   -0.20    2.20
   0  -3  -8   -3.40    3.20
   0  -3  -8    2.70    2.90
  -8   0   3   -0.80    3.60
  -8   0  -3    0.30    3.00
  -8   0  -3    4.70    3.30
   3   8   0    2.50    3.30
   3   8   0    3.90    2.50
  -3   8   0    0.50    1.60
  -3  -8   0   -0.20    3.10
   8   0  -3    0.30    4.20
  -3   8   0    2.80    1.60
   0   3   8    1.00    3.70
   0  -3   8    1.70    2.20
   3  -8   0    2.40    2.80
   3  -8   0    0.20    2.60
   8   0   3   -1.10    3.40
   8   0   3    2.00    3.20
   0   3   8   -3.20    3.40
   8   0  -4 1238.38   43.80
   8   0   4 1221.88   43.30
   4   8   0 1231.78   41.60
  -8   0  -4 1240.98   42.30
  -8   0  -4 1224.68   41.80
  -4  -8   0 1278.47   43.20
  -4  -8   0 1266.77   42.70
   4  -8   0 1248.88   41.70
   4  -8   0 1264.57   41.40
   0  -4   8 1211.98   40.10
   0  -4   8 1215.78   40.00
   0  -4  -8 1244.18   42.90
   0  -4  -8 1284.67   42.90
  -8   0   4 1260.77   43.50
  -4   8   0 1239.18   39.40
   4   8   0 1209.48   42.00
   0   4   8 1248.78   43.60
   8   0   4 1263.97   42.70
   5   8   0   -2.20    2.90
   0   5   8    8.20    3.50
   8   0  -5   -1.50    4.30
  -5  -8   0    0.70    3.90
   5   8   0    0.30    3.70
  -5   8   0    0.90    1.90
   8   0   5    2.50    4.20
   0   5   8    2.20    4.40
  -8   0   5    2.40    4.10
   8   0   5    4.40    3.20
   5  -8   0   -3.00    3.00
   5  -8   0    4.20    2.70
   0  -5   8    0.20    2.00
   0  -5   8    0.10    1.90
   0  -5  -8   -1.00    4.10
  -8   0   5    7.40    4.50
  -8   0  -5    4.30    3.20
  -8   0  -5   -1.80    3.20
   0  -6   8  648.44   21.30
  -8   0  -6  639.94   23.40
   0  -6   8  610.74   21.10
  -6  -8   0  613.74   25.10
   6  -8   0  636.34   24.30
   6  -8   0  608.74   23.80
  -8   0  -6  634.64   23.60
   8   0  -6  642.34   26.00
   8   0  -6  625.24   25.00
   0   6   8  640.04   25.90
   0   6   8  662.23   26.50
  -6   8   0  629.94   21.60
  -6   8   0  625.04   21.50
   0  -6  -8  646.14   25.80
   0  -6  -8  625.54   25.40
  -8   0   6  650.23   26.30
  -8   0   6  586.24   25.40
   8   0   6  646.04   25.50
   8   0   6  560.14   24.00
   6   8   0  677.83   24.60
   6   8   0  625.04   25.20
  -6  -8   0  666.53   25.80
   8   0   7   11.30    4.40
   8   0  -7    0.80    3.90
   0   7   8    6.20    4.50
  -8   0  -7    0.40    3.50
   8   0   7   -0.50    4.60
   0  -7   8   -2.00    1.80
   7  -8   0   -0.40    4.00
   7  -8   0    1.30    3.80
   0  -7   8    0.50    2.00
  -8   0   7    3.10    5.10
  -7  -8   0   -4.20    4.50
   7   8   0    2.50    5.00
  -8   0  -7    8.50    3.50
   0   7   8   -0.90    5.20
  -7   8   0    2.60    2.70
  -7   8   0    0.10    2.60
   8   0  -7    0.30    5.20
  -8   0   7    4.20    5.30
   0  -7  -8   -0.60    4.10
  -7  -8   0    0.20    4.30
   0  -7  -8    0.40    4.90
   0  -8   1    3.60    2.60
  -8  -1   0    0.20    3.20
  -8  -1   0    4.30    2.70
   1   0  -8    1.90    2.50
   0   8  -1    0.90    0.90
  -1   0  -8    1.10    2.30
  -8   1   0    0.10    3.10
   0   8   1    1.70    2.40
  -1   0   8   -1.20    2.90
   8  -1   0    0.40    3.10
  -1   0  -8   -1.50    2.10
   0  -8  -1   -4.30    2.80
  -8   1   0   -0.10    3.00
   8  -1   0   -3.30    3.30
   8   1   0   -3.40    3.50
   8   1   0   -1.30    2.90
   1   0  -8   -2.00    2.30
   0  -8  -1   -3.00    2.50
   1   0   8    2.90    2.80
   1   0   8   -2.80    2.70
   0  -8   1    2.80    2.40
  -1   0   8    1.70    2.80
   0   8   1    3.90    2.60
  -1   1  -8   12.20    2.20
   1  -1  -8    9.30    3.00
  -1  -1   8   13.10    3.30
   8  -1  -1   13.30    3.90
  -1  -8   1   10.60    3.00
   8   1   1   18.80    4.90
   1  -8  -1   11.40    3.30
   1   8   1   10.20    3.00
   1  -8  -1   11.20    3.50
  -1  -1   8   10.60    3.20
  -8  -1   1   12.60    4.30
   1   1   8   20.60    4.00
   8   1   1   12.90    3.60
  -1   1  -8   11.00    2.10
  -8   1  -1   10.10    3.60
  -8  -1   1    8.20    4.00
   1  -1  -8   19.70    3.90
   1   8   1   11.20    3.30
  -8   1  -1   12.60    3.90
   1   1   8   19.70    4.20
   8  -1  -1   13.80    4.60
  -8   1   1   13.20    3.80
   8  -1   1    8.90    4.30
   1  -8   1    9.50    2.80
  -1  -1  -8    8.90    3.10
  -1  -8  -1   10.80    3.40
   8   1  -1   20.00    4.70
  -1   1   8   12.10    3.70
  -1   1   8   16.40    4.00
  -8  -1  -1   10.60    4.00
   1   8  -1   12.60    2.10
  -8   1   1   13.60    3.90
   1  -1   8   11.70    3.30
   1   1  -8   14.90    2.80
   1   1  -8   15.80    2.70
   1  -1   8   13.60    3.30
   1   8  -1   13.60    2.10
  -1  -8  -1   17.40    3.90
  -8  -1  -1   14.50    4.00
   8   1  -1    8.70    3.70
  -1  -1  -8   14.10    3.40
  -1   8   1   12.20    3.00
   8  -1   1   12.20    3.60
   1  -8   1   10.10    2.80
  -1   8   1   13.10    2.90
   2  -8  -1   74.19    6.20
   2  -8  -1   73.99    6.40
   8  -1  -2   71.69    8.00
   1   2   8   66.69    6.60
   8   1   2   62.59    7.70
  -2  -8   1   72.99    6.30
   1   2   8   76.09    7.30
   2   8   1   75.99    6.70
   1  -2  -8   62.29    6.00
   1  -2  -8   56.09    6.80
  -8  -1   2   61.99    7.50
   2   8   1   67.09    5.90
  -2  -8   1   65.89    6.30
  -1  -2   8   71.29    5.90
   8   1   2   69.39    6.90
   8  -1  -2   57.29    6.60
  -8   1  -2   59.99    6.30
  -8   1  -2   56.39    6.30
  -8  -1   2   77.79    7.30
  -1  -2   8   63.99    5.80
  -8   1   2   65.09    7.20
   8   1  -2   48.80    6.70
   8   1  -2   71.59    6.20
  -8  -1  -2   61.89    6.80
   1  -2   8   71.89    5.70
  -1  -2  -8   66.09    6.00
  -8   1   2   67.79    7.30
   1   2  -8   67.19    4.10
   1   2  -8   61.99    3.90
  -2  -8  -1   67.69    6.60
  -2   8   1   68.59    5.30
   2   8  -1   67.19    5.10
  -1  -2  -8   77.29    6.90
  -8  -1  -2   67.59    7.10
   8  -1   2   67.59    7.60
   8  -1   2   63.19    6.50
  -2  -8  -1   69.89    6.70
   2  -8   1   64.99    5.50
  -1   2   8   61.79    6.70
  -1   2   8   61.99    7.10
   2  -8   1   68.69    5.40
   2   8  -1   70.99    4.70
   1  -2   8   67.19    5.60
   3   8   1   27.00    4.20
   8  -1  -3   38.70    6.10
  -3  -8   1   25.00    4.50
  -3  -8   1   27.00    4.40
   3  -8  -1   28.50    4.20
   1   3   8   22.50    4.60
   1   3   8   24.90    5.10
   8   1   3   22.20    5.00
   3  -8  -1   26.30    4.20
  -1  -3   8   26.20    3.70
   1  -3  -8   16.20    4.10
  -8  -1   3   31.60    5.20
   3   8   1   25.90    4.60
   8   1   3   27.50    4.60
  -8   1  -3   26.10    4.20
   1  -3  -8   28.70    4.80
  -1  -3   8   25.20    3.60
  -8   1  -3   25.30    4.10
  -8   1   3   30.20    5.00
   3   8  -1   27.60    3.90
   3  -8   1   26.10    3.70
  -1   3   8   27.80    5.50
  -1  -3  -8   25.50    4.50
  -1  -3  -8   29.20    4.60
  -3  -8  -1   35.30    4.90
  -1   3   8   49.80    5.90
   8  -1   3   25.90    4.50
  -8  -1  -3   28.70    4.80
  -8  -1  -3   25.90    4.70
   1  -3   8   24.70    3.30
   8   1  -3   28.50    5.60
   3   8  -1   26.60    3.40
   3  -8   1   28.90    3.50
   1  -3   8   26.10    3.30
  -3  -8  -1   25.40    4.70
  -3   8   1   24.70    3.50
   8  -1   3   25.10    4.90
   8   1   4    7.10    4.30
  -8   1  -4   15.70    3.60
  -4  -8   1   13.80    4.00
   4  -8  -1    8.50    3.20
   4  -8  -1   19.30    4.30
  -4  -8   1   12.80    4.10
  -1  -4   8   12.30    2.90
   8  -1  -4   10.00    4.80
   1   4   8   17.80    5.10
   4   8   1   12.20    4.40
   4   8   1    3.20    3.30
  -1  -4   8   12.90    2.90
   1  -4  -8   13.20    4.50
  -8  -1   4   16.30    4.60
  -8   1  -4   19.80    3.80
  -8  -1  -4    7.50    3.90
  -1  -4  -8   17.10    4.70
   4  -8   1   16.00    3.50
  -4  -8  -1    4.50    3.90
   4   8  -1   12.10    3.20
   4  -8   1   11.30    3.00
  -8  -1  -4   17.20    4.40
  -1   4   8   12.80    4.90
  -8   1   4   14.80    4.90
  -4   8   1   12.20    2.80
   1  -4   8   15.10    2.50
   8   1  -4   24.00    5.10
   8  -1   4   15.80    3.90
   4   8  -1   11.30    3.70
   1  -4   8   10.40    2.40
   8  -1   4   14.20    4.60
  -4   8   1   10.40    3.00
   5   8   1   19.10    4.90
  -8   1  -5    8.90    3.40
  -8   1  -5    7.60    3.20
   5  -8  -1    7.50    3.50
   8  -1  -5    8.30    5.00
   1  -5  -8   12.10    4.70
   5   8   1   11.60    3.90
  -8  -1   5   16.60    4.80
   1   5   8   14.80    4.40
   1   5   8   10.70    5.10
  -8  -1   5    8.10    4.30
   5  -8  -1    9.00    4.20
  -1  -5   8   13.70    2.80
  -1  -5   8   11.20    2.70
  -5  -8   1    8.50    4.20
  -5  -8   1   24.40    4.80
   8   1   5   10.20    4.90
  -1   5   8    6.70    4.70
   8  -1   5    5.90    4.30
  -5   8   1   13.40    3.20
   8   1  -5   -4.70    4.10
   5   8  -1    7.80    3.10
  -8  -1  -5   12.80    4.10
   5  -8   1   11.50    3.00
  -8  -1  -5   10.00    4.20
   8   1  -5   10.20    5.00
  -8   1   5   18.40    5.00
  -8   1   5   15.70    5.00
  -5  -8  -1   12.50    4.70
   5  -8   1    8.10    3.40
  -1  -5  -8   15.50    5.00
   5   8  -1   10.60    4.30
   1  -5   8    9.10    2.10
   1  -5   8   15.60    2.30
  -5   8   1   22.20    3.70
  -1   5   8   10.00    4.60
   8  -1   5   17.60    4.10
   1   6   8   15.90    4.70
   6   8   1   10.50    4.90
  -8   1  -6   17.30    3.70
  -8   1  -6   14.10    3.50
   8   1   6   14.30    5.30
   1   6   8   19.80    5.70
   8  -1  -6    7.00    4.50
   6  -8  -1   20.20    4.70
   1  -6  -8   11.20    4.70
  -8  -1   6   14.70    5.30
   6  -8  -1    9.80    4.10
  -1  -6   8   10.20    2.70
  -8  -1   6    6.40    5.00
   1  -6  -8   12.70    5.10
  -6  -8   1   10.40    4.60
  -1  -6   8   17.50    2.90
   8  -1  -6   20.90    5.90
  -8  -1  -6   21.10    4.50
   8   1  -6   13.60    5.50
   6   8  -1   12.20    4.90
  -8   1   6   16.90    5.50
  -8   1   6   12.40    5.30
   1  -6   8   14.10    2.10
  -6  -8  -1   15.00    5.20
  -6   8   1   13.10    3.40
   6  -8   1   18.50    3.70
   6   8  -1   14.10    4.00
  -6   8   1    9.60    3.40
  -8  -1  -6   15.20    4.10
   8  -1   6   15.70    4.20
  -1   6   8    4.80    5.00
  -1  -6  -8   15.40    4.60
   1  -6   8   15.20    2.10
  -1  -6  -8   10.80    5.40
   6  -8   1   11.90    4.00
  -1   6   8   24.00    5.20
   8  -1   6   16.00    5.00
  -8   1  -7    7.50    3.40
  -8   1  -7    7.00    3.00
   8   1   7    2.60    5.00
   8   1   7   11.90    4.70
   1  -7  -8   19.60    5.80
   7  -8  -1    8.10    5.10
   1  -7  -8   18.40    5.30
  -8  -1   7    8.60    5.00
  -8  -1   7   10.30    5.60
   7   8   1   11.40    5.70
   8  -1  -7   -2.30    5.20
   8  -1  -7    9.30    4.80
  -7  -8   1   12.70    5.20
  -7  -8   1    5.70    5.20
   7   8   1    7.30    4.50
   1   7   8    7.60    5.20
   1   7   8   10.00    4.50
  -1  -7   8    3.90    2.50
  -1  -7   8    9.60    2.80
  -1   7   8    1.30    5.50
  -1  -7  -8   10.90    5.70
  -8   1   7    6.90    5.20
   1  -7   8    8.80    1.70
   1  -7   8   14.30    1.90
  -1   7   8    3.90    4.80
  -8  -1  -7    6.00    4.30
  -7  -8  -1   11.50    5.70
   8   1  -7    7.60    4.40
   7  -8   1   11.90    3.80
   7   8  -1    2.00    4.70
   8  -1   7    4.40    4.80
  -7  -8  -1    9.30    5.50
  -8  -1  -7   13.80    4.20
   8   1  -7    7.50    5.40
   7  -8   1    4.90    4.20
  -8   1   7    4.20    5.00
  -1  -7  -8    7.00    4.80
  -7   8   1    4.70    3.60
  -7   8   1    9.30    3.40
   0  -8   2 1220.38   40.10
   0  -8  -2 1234.48   42.00
   8   2   0 1216.18   42.50
   0   8   2 1211.78   41.40
  -8   2   0 1255.47   42.40
  -8   2   0 1207.18   41.80
  -2   0   8 1266.77   42.20
   0  -8  -2 1253.77   42.20
  -2   0  -8 1238.08   40.20
  -2   0  -8 1238.38   40.20
   2   0   8 1273.57   41.60
  -2   0   8 1223.18   41.90
   8   2   0 1261.57   43.50
  -8  -2   0 1241.88   42.60
  -8  -2   0 1237.98   43.10
   8  -2   0 1240.58   43.10
   2   0   8 1220.68   41.60
   2   0  -8 1209.98   41.00
   8  -2   0 1273.27   42.30
   0   8   2 1267.87   41.30
   2   0  -8 1238.68   41.00
  -2   1  -8    1.00    1.60
  -8   2  -1    1.10    3.00
  -2   1  -8    0.80    1.60
  -8  -2   1    8.00    3.70
   1  -8  -2    1.10    3.20
   1  -8  -2    1.80    3.00
  -8  -2   1    3.90    3.80
   2   1   8    6.40    3.60
  -8   2  -1    4.60    3.30
   1   8   2    5.00    3.40
   8   2   1    3.70    4.10
   8  -2  -1   -2.40    3.70
   8  -2  -1    1.60    3.20
  -2  -1   8   -1.50    2.80
  -2  -1   8    0.20    2.80
  -1  -8   2    1.10    2.30
   2   1   8    1.70    3.00
   8   2   1    3.60    3.30
  -1  -8   2    2.80    2.50
   2  -1  -8    1.90    3.00
   2  -1  -8    3.00    2.80
   1   8   2    3.10    2.90
  -1   8   2   -1.20    2.60
  -2  -1  -8    0.90    2.70
   2  -1   8    2.70    2.80
   2   1  -8   -0.10    2.50
   2   1  -8    3.20    2.20
  -2   1   8    8.50    3.50
  -1  -8  -2    3.70    3.30
  -1  -8  -2    0.70    3.00
  -8   2   1    2.60    3.40
  -8  -2  -1    1.00    3.30
   1  -8   2    2.50    2.00
   8  -2   1    1.90    2.90
   2  -1   8    2.50    2.60
   8   2  -1    2.40    3.90
   8   2  -1    2.40    2.50
  -2   1   8    2.40    3.30
   8  -2   1    5.50    4.00
  -8  -2  -1    3.80    3.50
   1  -8   2    4.40    2.20
  -8   2   1    5.40    3.50
  -2  -1  -8    3.70    2.60
  -2  -8   2  328.67   13.50
  -8   2  -2  314.67   13.40
   2  -2  -8  317.27   14.00
   2  -8  -2  290.97   13.90
   8   2   2  333.57   14.60
   8   2   2  299.77   15.50
  -2  -2   8  314.47   13.70
  -2  -2   8  323.87   13.60
   2  -2  -8  305.57   14.30
   2   8   2  314.67   13.80
  -8   2  -2  291.77   13.50
   2   2   8  298.67   14.20
  -2  -8   2  309.37   13.00
   2   8   2  302.87   14.00
   2  -8  -2  318.07   14.30
  -8  -2   2  363.66   15.00
  -8  -2   2  302.07   14.80
   2   2   8  315.97   14.80
   8  -2  -2  305.17   14.10
   8  -2  -2  303.77   15.20
   2  -8   2  317.37   12.10
   2   2  -8  312.47   12.00
  -8  -2  -2  322.97   14.80
   2  -8   2  315.17   12.20
   2  -2   8  309.87   12.70
  -2  -2  -8  314.17   13.60
  -2   2   8  311.67   14.70
  -2  -8  -2  319.47   14.40
  -2  -8  -2  339.97   15.00
   2   8  -2  307.97   10.90
   2   8  -2  310.27   10.80
   8  -2   2  304.07   14.70
  -2   8   2  311.77   13.20
  -2   8   2  305.27   13.30
  -8  -2  -2  324.67   15.10
  -8   2   2  309.37   15.00
  -8   2   2  311.77   14.60
   8   2  -2  306.87   15.50
  -2   2   8  317.67   14.80
   8   2  -2  315.57   14.40
   2  -2   8  302.17   12.60
   8  -2   2  306.87   14.00
  -2  -2  -8  310.07   13.60
   2   2  -8  306.77   11.90
   2  -3  -8   -0.80    3.40
   8  -2  -3    2.40    4.20
   3  -8  -2    6.20    3.70
   3  -8  -2    2.70    3.10
  -2  -3   8    4.50    3.00
  -2  -3   8    1.90    2.90
  -8   2  -3    5.10    3.00
   2  -3  -8    4.10    3.40
  -8  -2   3    2.30    3.50
  -3  -8   2    8.60    3.40
   3   8   2    3.10    3.40
   8   2   3    0.50    4.30
   2   3   8   18.90    4.10
  -3  -8   2    3.40    3.10
   2   3   8    4.00    4.00
   3   8   2    3.90    3.60
   2  -3   8    3.60    2.30
  -8   2   3    9.20    4.30
   8  -2   3    3.50    3.70
   8   2  -3    7.00    4.60
  -2  -3  -8    4.00    3.50
   3  -8   2    7.30    2.30
  -2   3   8    5.40    4.20
  -8  -2  -3    1.50    3.90
  -8  -2  -3    6.20    3.80
   2   3  -8    4.10    1.40
   2   3  -8    4.20    1.40
  -3   8   2    4.50    2.90
  -3   8   2    4.30    3.20
   3   8  -2    6.50    2.40
   2  -3   8    2.90    2.10
  -2  -3  -8    3.60    3.10
   3   8  -2    4.20    2.00
  -3  -8  -2   -0.70    3.40
  -3  -8  -2    5.20    3.90
   3  -8   2    2.00    2.30
   8  -2   3    4.10    3.10
  -8  -2   4  719.63   29.90
   4  -8  -2  806.42   29.40
   4  -8  -2  803.72   29.00
   8  -2  -4  780.12   30.40
   8  -2  -4  837.72   29.80
   2  -4  -8  833.72   30.00
  -8   2  -4  816.42   27.50
  -8   2  -4  785.82   27.60
   8   2   4  787.62   30.50
   2   4   8  769.92   30.10
   4   8   2  827.12   29.20
  -2  -4   8  805.42   27.60
  -8  -2   4  841.32   30.20
  -4  -8   2  831.52   29.40
   4   8   2  805.52   29.80
  -2  -4   8  827.92   27.90
  -4  -8   2  793.02   28.70
   4   8  -2  823.22   27.20
   4  -8   2  810.62   27.00
   4   8  -2  811.42   27.60
   8   2  -4  811.52   30.30
  -2   4   8  804.12   30.20
   4  -8   2  794.42   27.20
  -4   8   2  796.22   28.00
  -4   8   2  806.92   28.10
   8  -2   4  807.92   28.60
  -8  -2  -4  780.42   29.60
  -2   4   8  759.62   29.80
  -8   2   4  804.62   30.10
  -8  -2  -4  774.42   29.20
   2  -4   8  818.82   26.30
   2  -4   8  791.12   26.30
  -8   2   4  682.73   29.70
  -2  -4  -8  852.71   29.50
  -4  -8  -2  798.42   29.70
  -4  -8  -2  686.73   29.40
   8   2  -4  711.33   28.90
   8  -2   4  809.62   29.40
  -2  -4  -8  828.02   29.60
   5  -8  -2   -2.70    3.80
   8  -2  -5   -3.80    3.40
  -8   2  -5    1.20    2.50
  -5  -8   2    6.30    3.70
   8   2   5   -6.90    3.50
   2  -5  -8    2.90    4.30
   5   8   2   -1.50    4.30
  -2  -5   8   -0.10    2.60
  -5  -8   2    4.90    3.90
   8  -2  -5    0.80    4.80
   2   5   8   -2.50    3.90
   2   5   8    3.60    4.70
  -8  -2   5    0.60    3.40
  -8  -2   5   -1.00    4.10
   2  -5  -8    3.70    3.90
  -8   2  -5    3.30    2.60
  -2  -5   8   -1.80    2.40
   5  -8  -2   -2.10    3.10
  -8  -2  -5   -4.20    3.60
   8  -2   5    2.60    3.30
   2  -5   8   -0.80    1.50
   2  -5   8   -0.30    1.60
   8  -2   5    0.90    3.90
  -5   8   2   -1.00    3.10
  -2   5   8    0.40    4.00
   5   8  -2    1.10    3.20
   5  -8   2    2.10    2.80
   5   8  -2   -3.70    2.60
  -5   8   2   -2.50    2.80
  -5  -8  -2   -0.20    4.30
  -8   2   5    0.40    4.00
  -2   5   8   -0.80    4.60
  -2  -5  -8   -1.00    4.20
   5  -8   2    2.00    2.50
  -8   2   5    5.10    3.90
   8   2  -5    1.00    4.60
   2  -6  -8  591.64   24.90
  -2  -6   8  566.64   21.30
   8  -2  -6  590.44   25.30
  -8  -2   6  603.04   24.80
  -8   2  -6  584.04   20.80
  -6  -8   2  584.14   23.80
  -8   2  -6  601.54   20.90
   6   8   2  619.54   25.30
   6   8   2  657.83   24.00
   2  -6  -8  601.14   24.70
  -8  -2   6  612.94   25.10
   8  -2  -6  595.64   24.50
   8   2   6  579.54   24.20
   2   6   8  595.64   24.60
   8   2   6  575.34   24.90
   2   6   8  603.14   25.30
  -2  -6   8  589.94   21.70
   6  -8  -2  588.14   24.30
   6  -8   2  581.94   21.90
   6  -8   2  581.04   22.30
  -2  -6  -8  586.14   24.50
   2  -6   8  591.74   19.40
   8   2  -6  600.94   24.60
   8   2  -6  645.84   23.70
  -8  -2  -6  603.84   23.70
  -6  -8  -2  594.74   25.00
  -6   8   2  608.14   22.80
  -6  -8  -2  610.04   25.00
  -2   6   8  581.14   24.60
  -2   6   8  646.84   25.50
  -8   2   6  579.34   25.10
  -8   2   6  594.44   25.00
   8  -2   6  625.54   23.30
   6   8  -2  618.54   23.40
  -6   8   2  602.94   22.70
  -8  -2  -6  603.24   23.60
   2  -6   8  590.54   19.40
  -2  -6  -8  582.44   24.50
   8  -2   6  607.74   23.70
   6   8  -2  593.44   22.60
   8   2   7   24.20    5.50
  -8  -2   7   14.00    5.70
   2  -7  -8   18.30    7.00
   8   2   7   15.20    6.10
  -7  -8   2   18.30    5.60
  -8   2  -7   19.20    2.80
  -2  -7   8   24.70    4.00
   2  -7  -8   17.10    5.40
   8  -2  -7   19.40    6.10
   7  -8  -2   21.90    4.60
   2   7   8   18.80    5.70
  -2  -7   8   15.60    3.40
  -8  -2   7   26.50    6.20
  -7  -8   2   10.20    5.30
   7   8   2   17.00    5.30
   2   7   8    9.30    6.10
   8  -2  -7   20.20    5.50
  -8   2  -7   15.70    2.70
   7  -8  -2   16.40    5.60
   7   8   2   22.50    6.50
   2  -7   8   17.10    2.10
  -7  -8  -2   16.90    6.00
  -8  -2  -7   17.50    4.80
   8  -2   7   15.20    4.20
  -7   8   2   19.10    4.50
  -7   8   2   16.50    4.40
  -2   7   8   14.50    6.10
  -8   2   7   14.10    7.00
   2  -7   8   19.20    2.00
  -2  -7  -8   31.30    6.20
  -2  -7  -8   21.30    6.20
  -8   2   7   20.90    5.20
   8   2  -7    7.20    5.30
   7   8  -2   23.10    5.60
   8   2  -7   15.50    4.70
  -2   7   8   22.40    5.90
   7  -8   2   18.00    4.60
   8  -2   7   18.50    5.30
   7  -8   2   18.50    4.00
  -3   0   8  268.47   13.10
   3   0   8  280.17   12.90
   3   0  -8  256.17   12.50
   3   0  -8  281.67   12.30
  -8   3   0  281.37   13.10
  -8   3   0  278.87   12.80
   3   0   8  264.37   12.20
   0  -8   3  262.47   10.60
   8   3   0  318.77   13.30
  -8  -3   0  317.77   13.80
  -8  -3   0  289.57   13.90
   8  -3   0  255.57   13.70
  -3   0  -8  262.77   11.10
   0   8   3  268.77   12.80
  -3   0   8  249.38   13.00
   0  -8   3  258.57   10.80
   8  -3   0  264.07   12.90
   8   3   0  251.27   14.30
   0  -8  -3  276.47   13.40
   0  -8  -3  283.97   13.40
  -3   0  -8  261.77   11.10
  -3  -1   8   60.59    6.40
  -3   1  -8   56.69    3.80
   1  -8  -3   62.89    7.00
   1  -8  -3   65.59    6.60
   3  -1  -8   59.99    6.60
  -8   3  -1   55.39    5.80
   8   3   1   63.19    7.70
  -8   3  -1   63.39    6.40
   3  -1  -8   55.09    5.90
  -1  -8   3   57.99    4.90
  -3  -1   8   49.50    5.80
   1   8   3   62.99    6.60
   1   8   3   63.09    6.60
  -8  -3   1   58.39    7.30
  -3   1  -8   55.09    3.70
   3   1   8   58.19    6.20
   3   1   8   56.69    6.80
   8  -3  -1   47.00    6.40
   8  -3  -1   53.19    6.40
  -1  -8   3   54.69    5.10
  -8  -3   1   69.29    6.60
  -1  -8  -3   73.69    7.20
  -3   1   8   65.39    7.30
   1  -8   3   56.29    4.20
  -3   1   8   61.59    7.00
   8  -3   1   48.90    5.90
  -8   3   1   65.39    6.80
  -1  -8  -3   55.19    6.60
  -1   8   3   55.59    5.90
   8   3  -1   48.50    6.60
   3  -1   8   57.79    6.00
   8  -3   1   54.89    6.50
  -3  -1  -8   51.99    5.30
   3   1  -8   66.79    5.60
  -8   3   1   53.89    6.40
   3  -1   8   50.39    5.60
  -1   8   3   59.79    6.70
  -3  -1  -8   70.59    6.00
   3   1  -8   60.49    5.90
  -8  -3  -1   53.69    6.30
  -8   3  -2   -0.50    2.70
   2   8   3    6.00    3.40
   8   3   2    0.30    3.90
   3   2   8   -1.90    3.10
   3   2   8    3.90    3.80
   3  -2  -8   -1.80    3.00
   2   8   3   -1.20    3.60
   2  -8  -3   -0.60    3.00
  -3  -2   8   -2.40    2.80
  -3  -2   8    0.10    2.90
  -2  -8   3    1.70    2.50
   8  -3  -2    2.10    4.30
   2  -8  -3    3.10    3.50
  -8  -3   2    6.40    3.80
  -2  -8   3    0.10    2.60
   3  -2  -8    2.10    3.70
  -8   3  -2   -0.80    2.50
  -8   3   2   -0.10    3.40
   2  -8   3    0.10    1.80
   8  -3   2   -0.70    3.60
   8  -3   2    2.30    2.80
  -2  -8  -3    1.70    3.30
  -3  -2  -8   -5.20    2.40
  -3   2   8   -1.30    3.80
   8   3  -2    2.70    4.00
  -3  -2  -8    0.50    3.00
  -2   8   3    0.90    3.30
   3   2  -8    1.70    2.50
   3  -2   8   -2.90    2.30
  -8  -3  -2    0.30    3.70
   2  -8   3   -1.40    1.60
   3  -2   8   -1.60    2.20
  -2   8   3   -1.20    3.00
  -8   3   2   -3.00    3.30
  -2  -8  -3    5.40    3.30
   3   2  -8    0.20    2.20
   3  -8  -3   84.69    8.40
  -3  -3   8   95.89    7.10
  -3  -8   3   73.99    6.80
   3   8   3   66.99    8.00
   3  -8  -3   79.69    7.40
   3  -3  -8   91.99    8.40
  -8   3  -3   78.29    6.00
  -3  -8   3   75.79    6.60
  -3  -3   8   77.79    6.90
   3   8   3   74.89    7.30
   8   3   3   73.69    8.60
   8  -3  -3   83.69    8.90
  -8  -3   3   76.39    8.30
   3   3   8   93.79    8.60
   3  -3   8   75.79    5.70
  -3  -3  -8   83.59    7.40
   8  -3   3   76.39    7.90
   3   3  -8   75.59    5.00
   3   8  -3   80.09    4.10
   3  -8   3   85.19    5.10
   3   3  -8   85.49    5.20
  -3   3   8   85.69    8.70
  -3  -3  -8   84.99    7.20
  -8  -3  -3   89.99    8.20
  -8   3   3   78.19    8.10
   3   8  -3   80.89    3.90
   3  -3   8   79.39    5.40
   8  -3   3   76.59    6.60
  -3  -8  -3   80.49    8.00
  -3   8   3   77.09    7.00
  -3   8   3   75.49    7.00
   3  -8   3   79.49    4.80
   8   3  -3   71.79    8.60
  -8   3  -4    3.60    2.40
   8   3   4   -3.70    4.20
  -4  -8   3   -0.90    3.20
  -3  -4   8    4.10    3.00
  -4  -8   3   -0.30    3.20
   4  -8  -3   -0.50    4.00
   4   8   3   -2.70    4.00
   8  -3  -4    6.50    4.70
   3   4   8   -0.70    4.10
  -8   3  -4    2.10    2.40
  -3  -4   8    0.90    3.10
   3  -4  -8   -1.40    3.80
  -8  -3   4    1.10    4.20
  -3   4   8    1.60    4.10
   8  -3   4   -1.70    3.60
   4  -8   3    0.20    2.10
   4  -8   3   -0.10    1.90
  -4   8   3   -2.00    3.50
  -4   8   3    2.20    3.40
   8  -3   4    1.40    2.90
   4   8  -3    3.40    2.40
   3   4  -8    0.20    1.10
   3   4  -8   -0.10    1.30
   8   3  -4    0.60    4.50
  -8   3   4    3.60    4.00
   4   8  -3    1.10    2.20
  -3  -4  -8    0.50    3.80
   3  -4   8    1.50    1.90
  -4  -8  -3    0.40    4.10
   3  -4   8    0.70    2.00
  -8  -3  -4   -3.60    3.70
  -8   3  -5   60.69    4.50
  -8  -3   5   46.00    7.00
   8  -3  -5   47.70    7.40
  -3  -5   8   54.19    6.10
  -5  -8   3   45.70    6.40
  -5  -8   3   48.50    6.10
   5  -8  -3   50.49    6.80
   3   5   8   51.19    6.80
  -8  -3   5   57.09    7.20
   3  -5  -8   54.89    7.20
  -8   3  -5   56.69    4.40
   5   8   3   56.79    7.40
   8   3   5   47.30    6.60
  -3  -5   8   53.49    6.30
   3  -5  -8   63.09    7.70
   8  -3  -5   70.09    7.90
   3   5   8   54.79    7.40
   8   3   5   77.29    9.10
  -5   8   3   53.89    6.70
   5  -8   3   61.39    5.00
   5  -8   3   62.89    5.50
  -5   8   3   67.09    7.10
  -5  -8  -3   68.89    8.70
   5   8  -3   54.39    6.20
   5   8  -3   60.59    5.60
  -3   5   8   66.19    7.20
  -3   5   8   60.79    7.70
   3  -5   8   60.09    4.20
  -3  -5  -8   82.29    7.70
   8  -3   5   51.89    6.30
  -5  -8  -3   57.39    7.20
  -8  -3  -5   47.70    6.50
  -8  -3  -5   70.49    7.60
  -8   3   5   59.19    7.70
  -8   3   5   69.89    8.30
  -3  -5  -8   51.99    6.80
   8  -3   5   56.59    6.50
   8   3  -5   66.39    7.50
   3  -5   8   54.29    4.00
   3  -6  -8   12.10    5.00
  -8   3  -6   10.20    2.30
   6  -8  -3   14.80    5.20
   6  -8  -3   20.90    4.30
  -3  -6   8   12.90    3.70
  -3  -6   8   12.50    3.60
  -8  -3   6   30.60    6.10
  -8   3  -6   10.20    2.10
   8  -3  -6   -0.60    5.20
   8   3   6    7.30    5.60
   3  -6  -8    5.20    4.90
   8   3   6    2.50    4.60
   8  -3  -6   13.60    4.80
   3   6   8   16.40    5.10
   3   6   8    7.20    5.50
   6   8   3   13.10    4.70
   6   8   3    5.40    5.00
  -6  -8   3   10.20    4.70
  -8  -3   6    9.30    5.10
   3  -6   8    8.70    1.80
   6   8  -3   11.30    3.60
   6   8  -3    6.30    4.00
  -6  -8  -3    0.50    4.80
  -3   6   8    9.50    5.20
  -3  -6  -8    7.20    4.40
  -3  -6  -8    7.00    4.70
   8   3  -6   10.00    5.20
   8  -3   6    6.40    4.40
   8  -3   6    6.20    3.70
   6  -8   3    6.50    3.30
  -6   8   3   11.90    4.30
  -6  -8  -3   14.30    5.50
  -6   8   3   12.90    4.80
  -8   3   6   12.90    5.30
   3  -6   8   10.40    1.70
   6  -8   3    6.30    2.80
  -3   6   8   11.30    5.20
  -8  -3  -6   15.70    5.20
  -8   3   6   12.90    5.20
   3  -7  -8   26.00    6.00
   7   8   3   29.90    7.30
   7   8   3   33.60    6.40
  -7  -8   3   26.50    6.00
   7  -8  -3   31.70    6.60
   3   7   8   25.10    6.20
  -3  -7   8   27.30    4.50
  -8  -3   7   42.10    6.90
  -8  -3   7   27.60    6.40
   8   3   7   39.50    6.50
  -7  -8   3   37.40    6.60
  -3  -7   8   35.90    4.70
   8   3   7   29.60    6.90
   7  -8  -3   25.70    5.70
   8  -3  -7   31.20    6.30
   3  -7   8   36.20    2.40
  -3   7   8   30.10    9.70
  -8  -3  -7   37.70    6.20
  -3   7   8   39.60    7.10
   7  -8   3   31.70    4.60
   8  -3   7   29.50    5.40
  -3  -7  -8   39.40    6.90
   3  -7   8   28.80    2.20
   7  -8   3   26.60    4.80
  -7  -8  -3   38.80    6.70
   8   3  -7   33.90    6.40
   8  -3   7   37.50    5.40
  -8  -3  -7   27.70    6.00
   7   8  -3   36.50    5.10
  -3  -7  -8   35.50    8.40
   7   8  -3   30.50    5.90
  -7   8   3   29.70    5.80
  -8   3   7   33.70    6.60
   0  -8  -4 1555.04   52.69
  -4   0  -8 1584.94   49.99
  -4   0  -8 1548.84   49.80
   0  -8   4 1577.94   49.20
   4   0   8 1592.44   51.59
   0  -8  -4 1646.34   52.79
  -8  -4   0 1301.57   52.69
  -8  -4   0 1527.35   52.69
   4   0   8 1525.05   51.59
   4   0  -8 1569.74   51.79
   4   0  -8 1604.54   51.49
  -8   4   0 1554.64   51.59
   0  -8   4 1566.34   49.00
   0   8   4 1575.54   52.29
   8  -4   0 1609.34   52.89
  -8   4   0 1553.14   51.19
   8   4   0 1550.44   53.29
   0   8   4 1549.74   52.39
   8  -4   0 1576.54   51.99
  -4   0   8 1618.24   52.89
  -4   0   8 1556.24   52.39
  -1  -8   4   22.10    3.20
  -1  -8   4   24.00    3.00
   8  -4  -1   18.30    5.00
  -4  -1   8   28.10    4.90
  -4   1  -8   29.90    3.20
   1   8   4   23.60    4.60
  -8   4  -1   22.20    4.00
  -4   1  -8   25.80    3.10
  -8   4  -1   26.80    4.30
  -4  -1   8   34.50    5.00
   4  -1  -8   30.20    5.20
  -8  -4   1   26.30    5.10
   4   1   8   28.30    4.80
   8   4   1   21.90    5.50
   1  -8  -4   29.60    5.20
   8  -4  -1   21.60    4.50
   4   1   8   25.00    4.90
   4  -1  -8   27.10    4.40
  -8  -4  -1   15.70    4.90
   1  -8   4   30.20    3.10
   4   1  -8   24.90    4.40
  -4  -1  -8   27.00    4.10
   1  -8   4   23.30    2.90
  -1  -8  -4   27.30    5.30
  -1   8   4   26.70    5.10
  -8   4   1   32.60    5.00
  -4   1   8   24.70    5.10
   4  -1   8   23.10    4.10
   8   4  -1   28.20    5.90
   8  -4   1   26.20    5.10
   4  -1   8   24.40    4.00
  -1  -8  -4   18.60    4.40
   4   1  -8   24.40    3.90
  -8   4   1   25.60    4.70
  -4  -1  -8   17.60    3.50
   8  -4   1   27.90    4.30
   8   4  -1   40.10    4.70
  -1   8   4   27.20    4.70
  -4  -2   8  763.72   27.80
   2   8   4  806.42   28.40
  -8  -4   2  627.24   28.40
   2  -8  -4  741.13   28.20
   4  -2  -8  750.62   28.40
   8   4   2  719.83   29.40
   4   2   8  770.22   28.20
   2  -8  -4  763.72   28.70
  -4  -2   8  800.52   28.40
   4  -2  -8  783.12   28.00
  -8   4  -2  757.52   26.10
   4   2   8  736.03   28.40
  -8   4  -2  764.12   26.30
   8  -4  -2  738.73   28.90
   8   4   2  782.32   28.70
  -2  -8   4  746.43   26.30
  -2  -8   4  747.33   26.00
   2   8   4  760.42   28.70
  -8  -4   2  759.52   28.70
  -4   2   8  742.93   28.70
  -2  -8  -4  765.72   28.40
   2  -8   4  752.42   24.20
  -2   8   4  752.62   27.90
   4  -2   8  767.02   26.70
   4   2  -8  765.22   26.50
  -4  -2  -8  760.32   27.30
   4   2  -8  730.13   26.60
   8  -4   2  741.43   27.20
  -8  -4  -2  815.32   29.40
  -8  -4  -2  764.12   28.70
   8   4  -2  797.62   28.20
  -8   4   2  747.33   28.40
   8   4  -2  764.12   29.20
   8  -4   2  755.32   28.20
  -2   8   4  753.62   28.10
  -8   4   2  777.82   28.10
  -4  -2  -8  741.53   27.30
   4  -2   8  766.72   26.40
   4   3   8    5.20    4.60
   3  -8  -4    1.50    4.30
   3   8   4    8.80    4.70
  -3  -8   4    5.10    2.90
  -3  -8   4    3.90    3.00
   8   4   3    3.50    4.70
  -4  -3   8   -0.80    3.70
  -8  -4   3    2.60    4.00
  -4  -3   8    1.80    3.50
   4  -3  -8   -0.60    4.20
   8  -4  -3   -6.50    4.20
  -8   4  -3    1.20    2.20
   8   4   3   12.80    3.90
   4   3  -8    4.20    2.40
  -8  -4  -3    3.40    4.10
   8  -4   3    0.20    3.70
   8   4  -3    0.60    4.00
  -4  -3  -8    2.70    3.70
   3  -8   4    3.70    1.60
  -8   4   3    7.50    4.20
  -3   8   4   10.50    4.00
  -3   8   4    3.20    3.80
   8  -4   3    7.40    3.10
  -4  -3  -8    3.10    3.70
   4   3  -8    2.70    2.70
   4  -3   8   -0.20    2.20
   4  -3   8    2.10    2.70
  -3  -8  -4    2.20    4.10
   3  -8   4    2.80    1.70
  -4   3   8   16.20    4.00
  -4   3   8    4.20    4.30
   4   8   4  925.91   31.10
   4  -4  -8  841.02   31.60
   8   4   4  813.12   31.20
  -4  -4   8  829.72   30.20
  -4  -8   4  842.92   29.60
   4   8   4  828.62   31.70
   4   4   8  827.32   31.40
   8  -4  -4  835.82   32.20
   8  -4  -4  853.21   31.50
  -8  -4   4  848.82   31.80
  -8  -4   4  817.22   31.20
  -8   4  -4  794.02   26.70
  -8   4  -4  834.02   26.80
   4  -4  -8  842.32   31.30
  -4  -8   4  849.61   30.20
  -4  -4   8  813.92   29.80
   4   4   8  827.72   31.90
   4  -8  -4  826.22   31.30
   8   4   4  778.72   31.90
   4  -8  -4  889.21   31.10
  -4   8   4  818.62   30.70
   4   8  -4  804.52   26.70
   8  -4   4  840.42   30.10
   4  -8   4  803.92   27.00
   8   4  -4  828.72   31.40
  -8  -4  -4  838.42   31.30
  -8   4   4  900.11   31.70
   8   4  -4  778.72   30.10
  -4  -4  -8  835.32   30.80
   4  -4   8  834.02   27.70
   4  -4   8  828.92   28.00
   4   8  -4  826.62   26.60
  -8   4   4  808.12   31.10
  -4   4   8  834.52   31.90
  -4   4   8  823.32   31.70
   8  -4   4  824.62   29.40
  -4  -8  -4  827.12   31.40
   4   4  -8  833.32   27.50
   4  -8   4  816.22   27.10
  -8  -4  -4  853.71   31.90
  -4  -8  -4  861.81   32.10
  -4   8   4  834.42   30.50
   4  -5  -8   13.70    5.60
  -5  -8   4   18.40    4.60
   8   4   5   24.80    5.30
  -8  -4   5    6.60    4.40
  -5  -8   4   14.40    4.70
  -8  -4   5   10.20    5.00
   5   8   4    9.20    4.60
   5  -8  -4   13.30    4.70
  -4  -5   8   12.40    4.10
   8  -4  -5    9.50    3.90
   8   4   5   12.90    5.40
  -4  -5   8   15.70    4.50
   4   5   8   10.70    5.10
   5  -8  -4   12.50    5.40
   4  -5  -8    8.40    4.50
   8  -4  -5    8.10    4.40
   5   8   4    7.10    5.30
   4   5   8   14.60    5.20
  -8   4   5   10.60    5.40
   5  -8   4   14.80    2.60
   4  -5   8   14.80    2.50
  -4   5   8   14.70    5.10
  -4   5   8   12.40    5.70
  -5   8   4   13.40    4.90
  -4  -5  -8   14.50    5.00
   4   5  -8   10.60    1.60
   8   4  -5   21.30    5.50
   5   8  -4   14.80    3.00
  -8   4   5   23.50    5.50
  -5  -8  -4   12.60    5.10
   4   5  -8   14.60    1.80
   4  -5   8   15.90    2.70
   5  -8   4   13.10    2.90
  -8  -4  -5   13.20    5.20
  -8  -4  -5   11.00    4.80
   8  -4   5   13.00    4.40
   8  -4   5   13.60    3.60
   5   8  -4   16.00    3.30
  -4  -5  -8   11.50    4.80
  -5  -8  -4   10.00    4.70
   6  -8  -4  667.43   27.40
  -4  -6   8  679.23   25.90
  -8  -4   6  689.43   28.10
   8  -4  -6  690.13   27.80
   4   6   8  689.73   28.00
  -4  -6   8  710.73   25.70
   6   8   4  653.93   28.20
   4  -6  -8  715.43   28.20
   8  -4  -6  676.13   29.20
   6  -8  -4  678.43   28.00
  -6  -8   4  687.43   26.60
   6   8   4  738.13   27.90
   8   4   6  677.43   28.60
   8   4   6  703.13   27.90
  -8  -4   6  679.23   27.50
   4  -6  -8  708.63   28.60
   4  -6   8  707.23   22.60
  -4  -6  -8  695.53   27.80
  -6  -8  -4  691.03   28.60
   4  -6   8  693.53   22.70
  -6  -8  -4  650.03   30.40
   6  -8   4  658.83   24.20
   6  -8   4  704.63   24.00
   8   4  -6  698.83   27.10
   6   8  -4  688.93   25.10
   6   8  -4  702.33   24.60
  -4   6   8  666.93   28.00
  -8   4   6  697.23   28.10
  -6   8   4  714.33   27.10
   8  -4   6  689.03   25.30
  -4  -6  -8  698.53   27.90
  -8  -4  -6  674.13   27.30
  -8  -4  -6  706.13   27.90
  -8   4   6  675.73   28.30
  -4   6   8  702.13   28.40
   8  -4   6  668.03   26.00
   7  -8  -4   71.39    9.00
  -4  -7   8   59.79    6.70
  -7  -8   4   62.99    8.10
  -7  -8   4   74.49    9.10
   7   8   4   50.99    7.60
   8   4   7   60.19    9.20
   7  -8  -4   52.49    9.60
  -8  -4   7   58.49    8.00
   8  -4  -7   52.69   10.20
  -8  -4   7   69.99    8.60
   8   4   7   61.39    8.90
  -4  -7   8   56.49    7.10
   4  -7   8   56.99    3.50
  -4   7   8   59.19    9.70
   7   8  -4   59.89    6.90
   7  -8   4   62.49    7.10
   7   8  -4   65.09    7.10
  -8   4   7   58.19    8.50
  -7   8   4   65.69    7.80
   8  -4   7   59.99    6.30
  -4   7   8   46.40    8.50
   4  -7   8   55.29    3.80
   7  -8   4   56.09    6.10
  -4  -7  -8   56.49    9.40
  -8  -4  -7   52.09    7.30
  -8  -4  -7   58.59    7.90
   8  -4   7   58.49    6.80
   8   4  -7   55.99    7.40
  -4  -7  -8   57.09    9.70
  -8  -5   0   12.40    4.00
  -5   0   8   -1.00    3.50
   8  -5   0   -2.10    3.10
   0  -8   5    3.10    1.80
  -5   0  -8    1.80    2.50
   0   8   5    1.10    3.80
   5   0   8    0.70    3.30
   5   0   8   -3.70    3.60
  -8   5   0   -0.10    3.30
   8   5   0    7.30    4.20
  -8  -5   0   -0.60    3.10
   0  -8   5    0.20    1.60
   0  -8  -5   -2.00    4.20
   8   5   0   -0.10    4.70
  -5   0  -8    1.40    2.40
   8  -5   0    1.10    3.90
  -8   5   0    0.10    2.90
   5   0  -8   -4.30    3.60
   5   0  -8   -1.60    3.00
   5   1   8    6.90    3.70
  -5   1  -8    4.70    2.10
  -1  -8   5    4.40    2.20
  -5   1  -8    5.60    2.00
   1  -8  -5    2.30    4.10
  -8   5  -1    5.20    2.90
   8   5   1    8.50    5.00
  -1  -8   5    4.20    2.30
   5   1   8    1.70    4.00
   8  -5  -1    9.70    4.80
  -5  -1   8    5.90    4.10
  -8  -5   1    6.80    4.50
   1   8   5   -2.80    4.20
  -8   5  -1    0.30    2.70
   5  -1  -8    4.30    4.20
  -5   1   8    7.00    4.10
   1  -8   5    6.10    1.50
  -1   8   5   -3.80    3.90
  -8  -5  -1   -3.80    3.80
   5  -1   8   13.10    3.60
   8  -5   1    6.20    4.40
  -5  -1  -8    5.30    3.20
  -5  -1  -8    0.40    2.90
  -1  -8  -5    8.10    4.50
   5   1  -8    4.60    3.90
  -8   5   1   10.50    4.00
  -8   5   1    5.80    3.50
   1  -8   5    5.90    1.40
   8  -5   1    6.70    3.30
  -8  -5  -1    1.20    4.40
   8   5  -1    2.00    4.80
   5  -1   8    7.70    3.70
  -1   8   5    3.30    3.60
   5   1  -8    4.30    3.40
   8   5   2   -3.80    3.60
  -2  -8   5    3.30    2.50
   5   2   8   -5.70    3.50
   5   2   8   -1.80    3.90
   5  -2  -8    5.40    4.30
  -8   5  -2    0.00    2.30
   8   5   2   -1.40    4.80
  -8  -5   2   -0.50    4.40
  -8   5  -2    0.70    2.30
   2  -8  -5    5.00    3.70
  -5  -2   8    2.30    3.90
   8  -5  -2   -1.50    4.40
  -5  -2  -8    3.10    3.50
  -2  -8  -5   -2.50    4.10
   5  -2   8    2.80    3.30
   5   2  -8    6.70    3.80
   5   2  -8   -2.80    2.80
   5  -2   8    3.80    2.80
   2  -8   5    1.10    0.90
   2  -8   5    0.10    1.00
  -2   8   5   -2.30    4.00
  -2  -8  -5    4.60    4.10
  -8   5   2   -3.40    3.50
  -8  -5  -2   -4.30    4.20
  -8  -5  -2   -7.60    4.00
   8  -5   2   -6.20    3.30
   8  -5   2   -2.50    2.90
  -8   5   2    0.80    3.80
   8   5  -2   10.30    5.10
  -5  -2  -8    2.00    3.30
  -5   2   8    1.30    3.80
  -5   2   8    6.10    4.80
  -8   5  -3   63.09    3.90
   3   8   5   39.40    6.70
   3   8   5   47.70    6.40
   3  -8  -5   52.69    6.80
   5  -3  -8   48.30    6.50
  -3  -8   5   60.29    6.20
   5  -3  -8   54.59    7.10
   8   5   3   52.49    7.80
   8   5   3   45.90    6.30
  -8  -5   3   52.79    6.90
  -8   5  -3   54.99    3.80
   8  -5  -3   53.99    7.30
   8  -5  -3   41.80    6.30
  -5  -3   8   76.99    7.30
  -5  -3   8   46.60    6.10
   5   3   8   59.79    7.30
  -3  -8   5   52.49    5.70
  -8  -5   3   52.79    7.00
   3  -8  -5   50.29    6.80
   5   3  -8   51.59    5.50
   5  -3   8   58.69    5.60
  -3  -8  -5   48.90    6.50
   3  -8   5   51.99    2.90
  -8  -5  -3   55.69    7.10
   8  -5   3   53.39    6.20
   8  -5   3   65.19    6.40
  -3  -8  -5   34.90    6.40
  -5  -3  -8   48.10    6.20
  -3   8   5   50.09    6.70
   8   5  -3   69.29    8.30
   8   5  -3   44.00    5.90
   3  -8   5   55.49    2.80
  -8   5   3   51.29    6.50
   5   3  -8   52.09    6.30
  -5   3   8   59.89    7.40
   5  -3   8   58.79    5.90
  -5   3   8   47.70    6.90
   8  -5  -4   15.60    5.40
   8   5   4    5.20    4.60
   5  -4  -8    6.80    4.40
   4  -8  -5   -4.70    4.50
  -5  -4   8    2.20    4.00
   8   5   4   12.50    5.90
  -4  -8   5   11.30    3.80
  -4  -8   5    5.10    3.50
   4   8   5    3.50    4.60
   4   8   5    9.90    4.90
   5  -4  -8    3.70    5.10
   5   4   8    7.00    4.50
  -8  -5   4    0.10    4.60
   8  -5  -4    8.10    4.20
  -8  -5   4    7.60    4.80
  -5  -4   8    7.50    4.10
   4  -8  -5    5.40    4.50
   8   5  -4    7.10    4.80
   5  -4   8    3.00    2.50
   5   4  -8    7.40    3.10
   5  -4   8   10.70    3.20
   4  -8   5    6.90    1.90
   4  -8   5    7.80    1.60
  -5   4   8   15.00    5.00
  -4  -8  -5    0.50    4.80
   8  -5   4    9.60    3.40
  -4  -8  -5    0.40    4.40
  -8  -5  -4    0.30    4.70
  -8  -5  -4    8.60    5.30
   5   4  -8    7.20    2.80
  -5   4   8    7.30    5.20
  -4   8   5    6.00    4.60
  -5  -4  -8   12.50    4.90
   8  -5   4    7.10    4.00
  -8   5   4   10.50    5.00
  -8   5   4   20.40    4.60
   8  -5  -5   39.70    6.20
  -5  -8   5   38.70    5.70
   5   5   8   40.10    6.50
   5  -8  -5   39.20    6.90
   5   8   5   49.50    7.90
   8  -5  -5   43.20    7.60
  -5  -5   8   37.20    5.70
  -5  -8   5   39.40    5.80
   8   5   5   40.20    6.60
  -8  -5   5   45.90    6.80
   5  -5  -8   17.50    6.10
   5  -5  -8   39.80    6.30
  -8  -5   5   35.00    6.30
   5   8   5   52.99    6.80
  -5  -5   8   33.70    5.50
   5  -8  -5   34.70    6.20
   8   5   5   33.30    7.20
  -5  -8  -5   47.30    7.20
   5  -8   5   43.30    4.50
   5   5  -8   38.00    4.50
   5   8  -5   44.70    4.00
   5   8  -5   44.10    4.40
   8   5  -5   35.80    6.10
  -5   8   5   34.40    6.40
   8  -5   5   46.70    5.60
  -8  -5  -5   26.50    6.20
  -5   5   8   45.00    6.90
  -5   5   8   45.80    7.40
  -5  -8  -5   33.10    6.70
   8  -5   5   33.40    5.30
  -5  -5  -8   40.70    6.70
   5  -8   5   40.60    3.90
   5  -5   8   40.60    4.50
  -5  -5  -8   33.10    6.10
  -8   5   5   45.60    6.90
  -8   5   5   44.60    6.80
  -8  -5  -5   35.70    6.80
   8   5  -5   58.49    6.90
   5   5  -8   41.90    4.90
   6   8   5   -2.00    4.40
   6  -8  -5    3.60    4.50
   6   8   5   -1.70    6.30
   5   6   8   -0.50    5.40
   5  -6  -8    7.40    6.20
  -8  -5   6    5.40    5.10
  -8  -5   6    3.20    5.10
  -5  -6   8    2.70    3.90
  -6  -8   5    4.30    4.60
   8   5   6    4.60    5.00
   8   5   6   20.50   10.20
   8  -5  -6    4.10    4.60
  -6   8   5    3.70    4.60
   8  -5   6    0.90    3.20
   5   6  -8    1.80    1.60
  -8  -5  -6   -2.10    4.70
  -8   5   6    5.90    5.30
  -5  -6  -8    0.40    5.20
   6   8  -5    3.40    2.80
  -5   6   8    1.50    7.00
  -5   6   8    2.60    5.40
   5   6  -8    4.00    1.90
  -8  -5  -6    8.00    5.30
   6  -8   5    1.90    2.90
   6  -8   5    1.90    2.30
  -8   5   6   -1.60    4.70
   8   5  -6  -10.00    4.00
  -6   8   5    8.40    5.40
   5  -6   8    4.90    2.20
  -5  -6  -8    6.40    5.30
   6   8  -5    4.50    3.40
   8  -5   6   -1.20    3.70
   7  -8  -5   44.10   11.90
  -7  -8   5   37.00    6.70
  -5  -7   8   35.90    6.00
   5  -7  -8   39.80    7.10
  -8  -5   7   39.50    7.30
  -7  -8   5   31.40    6.50
   5   7   8   29.60    7.00
   8  -5  -7   48.50    7.70
   7   8   5   34.00    8.20
   7   8   5   39.90    7.30
   8   5   7   47.20    8.70
   8   5   7   29.00    7.00
   7  -8  -5   30.10    7.50
   7  -8   5   35.40    4.40
  -8  -5  -7   55.89    8.00
   7   8  -5   26.50    5.40
   7   8  -5   39.70    4.90
   5  -7   8   37.80    3.90
   8  -5   7   36.20    5.60
  -8   5   7   29.20    7.40
  -5   7   8   27.10    7.20
   7  -8   5   29.40    4.80
  -7  -8  -5   41.20    7.70
  -7   8   5   25.30    6.30
  -7   8   5   36.90    7.50
  -8   5   7   43.40    7.80
  -5   7   8   32.40    7.40
  -5  -7  -8   43.30    7.60
  -5  -7  -8   23.40    6.40
   8  -5   7   33.80    4.90
   8   5  -7   44.40    6.60
   8   5  -7   49.10    5.50
   0  -8   6  455.25   15.50
   8   6   0  484.85   19.90
   0   8   6  460.45   20.30
   0   8   6  432.06   20.30
  -6   0  -8  449.56   17.40
  -8  -6   0  456.65   20.40
   8  -6   0  453.65   20.00
   8  -6   0  448.06   18.90
  -6   0   8  462.15   20.60
   0  -8  -6  471.55   20.70
   0  -8  -6  448.06   20.30
   8   6   0  461.75   20.80
  -8   6   0  462.05   17.90
   6   0  -8  485.45   20.20
  -8   6   0  463.05   18.10
  -6   0  -8  459.55   17.40
  -8  -6   0  459.15   21.00
   6   0   8  461.65   19.10
  -6   0   8  450.55   20.10
   0  -8   6  455.55   15.70
   1  -8  -6    1.10    4.60
   6  -1  -8   10.10    5.10
  -6   1  -8   10.20    2.60
  -6   1  -8    5.30    2.20
   6   1   8   19.50    3.60
  -6  -1   8    3.80    4.40
   1  -8  -6   10.20    4.40
   1   8   6    2.90    4.40
  -1  -8   6    8.30    2.50
   8   6   1    3.90    4.10
   8  -6  -1    7.40    4.70
  -6  -1   8   11.80    4.10
   1   8   6    4.10    4.70
   8   6   1   12.10    5.50
  -8   6  -1    2.00    2.70
  -8   6  -1    4.50    2.80
  -8  -6   1    0.70    4.90
  -8  -6   1    9.50    4.90
  -1  -8   6    7.90    2.30
  -8  -6  -1   12.20    5.10
  -1  -8  -6    6.50    3.70
   1  -8   6    4.00    1.20
   6   1  -8    8.20    4.60
  -8   6   1    6.30    3.60
   8   6  -1    8.30    4.80
   8  -6   1    6.60    3.70
   1  -8   6    8.80    1.30
  -8   6   1   10.60    3.90
   6  -1   8    6.80    3.60
  -1   8   6   10.40    4.60
  -1   8   6    8.10    4.80
  -8  -6  -1    1.90    4.60
  -6   1   8   -1.80    3.80
  -6   1   8    2.30    4.70
  -6  -1  -8   10.50    3.50
   8  -6   1    7.00    4.40
  -6  -1  -8    7.40    3.50
  -1  -8  -6    6.40    5.00
   8  -6  -2  474.65   21.40
   2  -8  -6  493.15   21.90
   6  -2  -8  511.35   21.70
  -2  -8   6  471.05   17.90
   8   6   2  481.05   22.40
  -2  -8   6  495.35   18.40
   8  -6  -2  566.24   20.90
   6  -2  -8  488.55   20.90
  -8   6  -2  477.55   16.90
  -6  -2   8  574.54   21.50
  -6  -2   8  480.55   20.90
   2   8   6  491.45   21.40
   6   2   8  587.84   21.00
   2  -8  -6  500.85   21.50
  -8  -6   2  495.55   21.60
  -8  -6   2  488.05   21.80
   8   6   2  487.55   21.30
  -2  -8  -6  487.25   21.60
  -2   8   6  444.86   21.10
  -6   2   8  488.25   21.90
   6   2  -8  497.75   20.50
   6   2  -8  507.55   19.90
  -8   6   2  507.95   20.70
   8  -6   2  507.25   20.30
  -6   2   8  472.15   21.60
  -6  -2  -8  495.95   20.10
   8   6  -2  480.15   21.30
  -2  -8  -6  476.55   21.70
  -2   8   6  488.75   21.30
   6  -2   8  480.35   19.20
  -6  -2  -8  449.95   19.40
  -8   6   2  482.85   20.00
  -8  -6  -2  487.95   21.50
  -8  -6  -2  503.95   22.40
   8  -6   2  478.55   19.50
   8   6   3   10.50    4.50
  -6  -3   8    5.30    4.60
   3   8   6    8.10    4.60
  -3  -8   6    6.30    3.10
  -8  -6   3    9.10    5.00
   6  -3  -8   13.90    4.90
   6   3   8   11.00    4.60
   8  -6  -3    5.60    5.10
  -8  -6   3    7.70    4.80
   8  -6  -3   -0.10    4.20
   3  -8  -6    3.40    4.60
   3  -8  -6    7.60    5.30
   6  -3  -8    2.80    5.00
   8   6   3    4.30    5.10
  -3  -8   6    4.40    3.40
   6   3  -8    0.70    2.90
  -3  -8  -6    1.10    4.60
  -3   8   6    7.20    4.80
   8  -6   3    4.20    3.30
  -8  -6  -3    6.60    5.10
  -8   6   3    0.80    4.00
  -6   3   8    8.20    5.10
   8  -6   3    5.90    4.10
   6   3  -8   -1.60    3.80
   8   6  -3    4.40    4.70
  -3   8   6    3.80    5.30
  -6   3   8    4.00    5.00
  -6  -3  -8    2.90    4.20
  -3  -8  -6    3.90    4.90
   6  -3   8    6.50    3.20
  -4  -8   6  551.84   20.90
   6  -4  -8  524.15   23.80
   8   6   4  542.05   23.20
   6   4   8  489.75   23.80
   8   6   4  519.45   24.20
   4  -8  -6  545.05   23.40
   8  -6  -4  526.55   23.80
   8  -6  -4  554.94   23.20
  -6  -4   8  643.44   23.00
  -6  -4   8  518.45   22.20
   4  -8  -6  551.74   23.80
   6   4   8  565.74   23.50
  -8  -6   4  522.25   22.90
   6  -4  -8  549.45   23.10
  -4  -8   6  530.75   21.20
   4   8   6  543.15   23.90
   4   8   6  544.45   23.40
  -8  -6   4  544.75   23.40
   8   6  -4  550.14   22.50
   4  -8   6  534.65   17.30
  -8   6   4  517.55   23.00
   6   4  -8  546.45   20.40
   8  -6   4  534.45   20.50
  -8   6   4  553.14   22.80
  -4   8   6  534.15   23.00
   8  -6   4  541.65   21.40
  -6   4   8  553.24   24.00
   4  -8   6  537.15   17.20
   6   4  -8  531.85   20.80
  -6   4   8  505.45   23.90
  -8  -6  -4  556.14   23.50
  -8  -6  -4  566.14   24.20
  -4  -8  -6  524.25   23.60
  -4   8   6  543.95   23.30
  -4  -8  -6  481.25   23.70
  -6  -4  -8  557.94   22.80
  -6  -4  -8  519.15   22.40
   6  -4   8  557.94   20.10
   8   6  -4  445.96   20.90
  -8  -6   5    7.30    5.10
  -5  -8   6   -0.40    4.20
  -5  -8   6    0.10    4.10
   8   6   5   -6.40    5.30
   8  -6  -5   -2.10    4.70
  -6  -5   8   -4.80    4.40
   6  -5  -8   -0.20    5.30
  -8  -6   5   -1.00    4.60
   6   5   8    6.20    6.10
   6  -5  -8    6.90    7.10
   5  -8  -6   -3.20    4.30
   6   5   8    3.50    5.00
   5   8   6   -0.70    4.20
  -6  -5  -8   -4.60    4.50
  -5   8   6    7.10    5.40
  -5   8   6    0.90    4.90
  -8  -6  -5   -2.00    4.90
   8  -6   5    3.00    3.10
  -6   5   8    2.20    5.70
  -6   5   8    4.50    5.80
   6  -5   8    0.20    2.70
   8   6  -5    0.90    4.70
   6   5  -8   -6.40    3.30
   6   5  -8   -2.60    2.70
  -8   6   5    0.90    5.10
  -8   6   5    0.30    5.20
   6  -5   8   -3.30    3.00
   5  -8   6    0.20    2.00
   5  -8   6   -1.60    1.60
   8  -6   5    3.60    4.20
  -6  -5  -8    1.10    5.10
  -8  -6   6  416.76   20.30
  -8  -6   6  421.66   20.70
   6  -6  -8  420.46   20.70
   6   8   6  432.26   20.80
   6   6   8  449.46   21.20
  -6  -6   8  422.66   19.30
   6  -8  -6  407.66   20.90
   8   6   6  422.36   20.60
   6  -8  -6  376.26   20.50
   6   8   6  426.06   21.90
   8  -6  -6  412.06   20.70
  -6  -8   6  408.86   19.00
   8  -6   6  436.36   17.20
   6   8  -6  412.86   15.70
  -8   6   6  437.06   21.70
  -6   6   8  427.26   21.00
  -6   6   8  422.66   20.90
   8  -6   6  417.16   17.80
  -6  -8  -6  436.06   21.30
  -6   8   6  392.46   20.50
  -6   8   6  420.76   20.20
   8   6  -6  427.86   19.00
   8   6  -6  499.65   18.00
  -6  -6  -8  371.86   22.30
   6   6  -8  445.66   16.00
  -8  -6  -6  426.76   20.40
   6   6  -8  406.26   16.10
   6  -8   6  439.56   16.00
  -6  -6  -8  368.36   23.00
   6  -6   8  439.16   16.40
   6  -6   8  449.16   16.00
  -8  -6  -6  385.36   22.90
   6  -8   6  412.26   15.30
  -7  -8   6    0.00    5.30
   8   6   7   -1.20    5.80
  -8  -6   7   10.00    7.10
   7   8   6   12.50    6.00
  -6  -7   8   -2.00    5.10
   6  -7  -8    8.40    6.00
   7  -8  -6    8.00    6.70
   7  -8  -6   12.60    6.10
   8  -6  -7    8.50    6.00
  -6  -7   8    5.40    5.20
   6   7   8    3.30    5.90
  -7  -8   6   10.20    5.70
  -8  -6   7    9.00    6.20
   7  -8   6    7.70    3.80
   7   8  -6    5.70    4.00
  -7  -8  -6    2.10    6.20
   6  -7   8    4.80    2.70
   7  -8   6    6.80    3.00
   6   7  -8    4.60    2.40
  -7   8   6    3.40    5.90
   6   7  -8    8.30    2.40
  -8  -6  -7    9.20    6.10
   8  -6   7    8.50    4.50
   8   6  -7   17.70    4.10
   7   8  -6    5.30    3.50
  -6   7   8   10.40    7.10
   8  -6   7    5.20    3.70
  -6  -7  -8   -6.80    5.60
   6  -7   8    8.30    3.10
  -6  -7  -8    6.60    7.10
   8   6  -7   13.30    5.40
  -6   7   8    4.70    6.30
  -8   6   7   11.70    6.70
  -8  -6  -7    6.20    6.20
  -8   6   7    4.90    6.10
   7   0   8  193.08   12.00
   7   0  -8  182.48   12.50
   7   0  -8  188.28   11.60
  -8   7   0  182.18    9.60
  -8   7   0  175.38    9.60
   8   7   0  193.68   13.00
   8   7   0  168.48   11.70
   0   8   7  173.98   12.60
  -8  -7   0  171.38   12.60
  -7   0   8  186.78   12.90
   8  -7   0  188.28   11.90
   8  -7   0  180.28   10.50
   0   8   7  160.68   12.80
   0  -8  -7  186.08   12.50
  -7   0  -8  179.98    9.70
  -7   0  -8  175.18    9.50
   0  -8   7  192.68    7.70
   0  -8   7  180.08    7.40
  -7   0   8  162.08   12.50
  -8  -7   0  207.58   13.20
   0  -8  -7  183.08   12.30
  -7  -1   8    0.20    4.40
   1   8   7    4.20    4.50
   7  -1  -8    8.20    5.40
  -8   7  -1    2.10    2.40
  -8   7  -1    1.10    2.50
  -7   1  -8    2.50    2.60
  -7   1  -8   -1.10    2.30
   8   7   1    1.50    3.90
  -1  -8   7   -1.10    2.30
   1   8   7   -1.30    5.20
   1  -8  -7    0.80    4.90
  -8  -7   1    2.20    4.80
  -1  -8   7    0.70    2.20
   7  -1  -8   -2.80    3.90
   8  -7  -1   -1.70    4.40
  -8  -7   1   -1.80    5.00
   8   7   1    1.10    5.30
  -7  -1   8    2.80    4.90
   7   1   8   -0.50    4.60
   1  -8  -7    2.70    4.60
  -8   7   1    2.30    3.50
   7  -1   8    3.30    4.30
   7  -1   8    5.70    3.80
  -7   1   8    4.60    4.90
  -7   1   8    0.60    4.60
   8  -7   1   -1.40    4.20
  -1  -8  -7    4.30    4.20
   7   1  -8   -1.90    4.50
  -1   8   7    3.40    4.80
  -1   8   7   -3.70    4.50
  -8   7   1    6.00    3.60
   1  -8   7    1.40    1.20
  -7  -1  -8    4.90    3.70
  -8  -7  -1   -0.50    5.00
   8   7  -1    1.00    5.00
   1  -8   7    2.10    1.10
   8  -7   1    1.20    3.30
  -7  -1  -8   -0.30    3.60
  -8  -7  -1   10.70    5.30
  -1  -8  -7   -1.20    3.80
   2  -8  -7   -0.40    5.90
   2  -8  -7    2.20    4.80
   7  -2  -8    3.30    5.30
   7  -2  -8    1.70    4.30
   2   8   7    3.80    5.10
   2   8   7    0.40    4.40
  -7  -2   8    4.50    5.10
   8  -7  -2   -4.50    4.60
  -8  -7   2   -7.20    4.90
  -2  -8   7    2.30    2.70
  -7  -2   8   -9.70    4.70
   8   7   2   -4.00    5.30
   8   7   2    5.40    4.20
   8  -7  -2   -7.40    3.60
   7   2   8    1.60    4.40
   7   2   8   -1.20    5.10
  -8  -7   2   -2.10    4.20
  -2  -8   7    7.10    3.10
  -8  -7  -2   -1.50    5.60
   8  -7   2    1.70    3.40
  -7   2   8    1.20    5.90
   8   7  -2    0.20    5.20
  -7   2   8    1.10    4.50
  -7  -2  -8   -1.00    3.90
   7  -2   8    2.80    4.00
   7  -2   8    4.80    3.60
  -2  -8  -7   -0.90    4.90
  -2  -8  -7   -1.00    4.20
   7   2  -8    3.30    4.60
  -8   7   2    1.20    4.00
  -8   7   2   -2.40    3.80
   8  -7   2    1.20    3.90
  -2   8   7    2.70    4.90
  -2   8   7   -6.70    4.90
  -7  -3   8   12.10    5.20
   7  -3  -8   -1.60    5.00
   3   8   7    1.50    5.00
  -8  -7   3    5.20    4.90
  -8  -7   3   -1.50    4.50
   3  -8  -7   -0.20    6.80
   3  -8  -7   -1.70    4.50
   8   7   3   -6.00    5.60
  -3  -8   7   -0.30    3.30
  -3  -8   7   -2.70    3.00
   8   7   3    2.70    4.50
  -7  -3   8   -0.40    4.70
   7   3   8    5.50    5.30
   7  -3  -8    4.30    5.30
   8  -7  -3    0.00    4.30
   8  -7  -3    2.80    5.00
   7   3   8   -5.90    3.80
   7  -3   8    4.50    3.30
   7   3  -8    3.80    4.40
  -8   7   3    3.40    4.70
  -7  -3  -8   -1.20    4.40
  -3  -8  -7    2.40    4.50
   8   7  -3    5.40    5.10
  -3   8   7    2.60    4.80
  -3   8   7   -2.10    5.00
  -7   3   8   -3.30    5.10
   8  -7   3   -4.60    3.80
   7  -3   8    1.40    3.90
  -8  -7  -3   -9.00    4.60
   8  -7   3    0.40    3.20
  -8  -7   4    2.00    5.20
  -8  -7   4    4.60    5.10
   4   8   7    5.70    5.90
  -4  -8   7    6.90    4.20
   4  -8  -7    5.40    7.30
  -7  -4   8    6.10    5.00
   7   4   8   11.90    6.60
  -4  -8   7    8.20    4.10
   7   4   8    9.80    5.40
   8   7   4   13.20    6.30
   8   7   4    8.80    9.20
   8  -7  -4    6.20    5.40
   7  -4  -8    4.80    6.00
  -7  -4   8   16.20    5.70
  -4   8   7   10.90    5.70
  -8  -7  -4    8.90    7.80
  -7  -4  -8    5.60    4.80
   7  -4   8   11.70    4.00
   7  -4   8    5.80    3.50
  -7  -4  -8   13.00    5.30
   4  -8   7    8.10    1.20
  -8   7   4    4.80    5.20
   7   4  -8    0.80    4.60
   7   4  -8   14.80    4.00
  -8   7   4   15.30    5.50
   8   7  -4    6.10    3.60
   8  -7   4    8.40    4.30
   8  -7   4    4.90    3.40
   8   7  -4    6.50    5.20
  -4   8   7    9.30    5.20
  -8  -7   5   -1.40    5.60
  -5  -8   7    4.60    4.00
   8   7   5   16.40    5.90
   7   5   8   -2.00    5.70
   7   5   8    0.90    5.40
   5   8   7    7.60    5.70
   5  -8  -7    1.30    4.90
  -8  -7   5    0.00    5.40
   7  -5  -8   -3.90    5.00
  -7  -5   8    1.00    5.30
   8   7   5    2.80    5.80
   8  -7  -5   -3.40    6.10
   8  -7  -5   -3.20    5.40
   5   8   7    7.80    5.10
  -7  -5   8    0.50    5.10
   8  -7   5    0.50    3.90
  -7  -5  -8   10.40    5.30
   7  -5   8    1.30    3.60
   8  -7   5    3.20    3.30
  -7  -5  -8   -1.80    5.10
   5  -8   7    2.20    1.70
   7   5  -8   -1.20    3.50
  -8   7   5    3.90    5.30
  -8   7   5    0.60    5.50
  -8  -7  -5    2.60    4.40
  -8  -7  -5    8.90    5.90
  -7   5   8    4.10    5.40
  -5  -8  -7  -10.20    6.50
   5  -8   7    0.60    2.10
   7  -5   8   -0.40    3.20
  -5   8   7  -14.80    5.00
  -5  -8  -7   19.00    6.30
  -7   5   8    3.20    5.60
   8   7  -5   10.50    5.30
   7   5  -8    0.10    4.30
  -8  -7   6    3.70    6.60
   6   8   7   19.40    6.20
  -6  -8   7   14.90    5.70
   7   6   8   12.70    6.20
   8  -7  -6   13.40    7.40
   7  -6  -8   12.50    6.00
  -6  -8   7   16.10    5.30
   6  -8  -7   18.20    6.30
   8  -7  -6   19.10    6.50
  -7  -6   8   16.60    5.70
  -7  -6   8    5.60    5.60
   8   7   6   15.10    6.20
  -8  -7   6    9.80    6.20
   8  -7   6    9.50    3.70
  -6   8   7   10.90    6.70
   8   7  -6   15.50    4.60
   7   6  -8   12.70    3.80
  -8   7   6    7.10    6.50
   6   8  -7   14.20    2.20
  -7  -6  -8   17.90    6.50
   7  -6   8    4.20    3.70
   7  -6   8   11.60    3.50
  -6   8   7   11.50    6.70
  -7   6   8    7.10    5.70
   6   8  -7    8.20    2.10
  -6  -8  -7    0.40    6.10
   6  -8   7    9.20    3.20
   6  -8   7    9.80    2.60
   7   6  -8    9.80    4.50
   8   7  -6   13.70    5.20
  -7  -6  -8   17.40    6.60
  -8  -7  -6   16.20    7.00
   8  -7   6   14.40    4.60
  -7  -8   7   -9.20    5.80
  -7  -8   7    6.00    6.70
   7   7   8   11.50    6.20
   8  -7  -7    1.00    5.80
   7   8   7    4.80    9.00
   7  -8  -7    0.10    6.60
   7  -8  -7    1.60    6.20
  -8  -7   7    1.20    6.00
   8   7   7   13.90    6.50
  -7  -7   8    7.90    6.50
   7  -7  -8   -2.10    6.00
   7   8   7    4.00    6.30
   7  -7   8   -2.30    3.00
  -7  -7  -8   -0.50    6.60
  -8  -7  -7   -8.90    5.70
   8  -7   7    1.80    3.60
   7  -8   7   -1.10    3.60
  -8   7   7    5.80    6.40
  -7   7   8   -3.50    5.60
  -7  -8  -7    7.80    6.10
   7   7  -8    0.10    3.60
   7   7  -8   -2.50    3.20
   8  -7   7    3.00    4.30
   8   7  -7    7.60    5.00
   8   7  -7    4.90    4.20
  -7   8   7    7.50    6.60
  -7   8   7   -0.80    7.00
   7  -8   7   -1.60    2.80
   7  -7   8    3.80    3.60
   7   8  -7   -4.00    3.50
   7   8  -7   -8.50    3.00
  -8  -8   0 1166.08   41.80
  -8  -8   0 1049.40   43.40
   0  -8   8 1090.19   35.20
   0  -8   8 1079.79   35.10
   8  -8   0 1091.89   39.60
  -8   0   8 1020.70   44.00
  -8   0   8 1083.59   40.80
  -8   0  -8 1107.79   37.40
  -8   0  -8 1132.19   37.60
   8   0   8 1123.09   40.30
   8   0   8 1139.29   39.70
   8   0  -8 1100.49   40.60
   8   0  -8 1145.39   40.20
  -8   8   0 1106.79   36.50
   0   8   8 1121.79   44.20
   0   8   8  940.91   43.90
   8   8   0 1108.79   40.90
   8   8   0 1112.69   39.80
  -8  -8   1   -9.20    5.30
   1   8   8   -3.40    5.20
   8   8   1    7.70    6.00
  -1  -8   8    2.90    2.60
  -1  -8   8   -0.90    2.40
  -8   8  -1   -0.60    1.70
  -8   1  -8    3.60    3.10
  -8   1  -8    2.50    2.80
   8  -8  -1   -1.60    5.00
   8  -8  -1   -1.60    4.40
  -8  -1   8   -6.60    5.30
  -8  -1   8    2.60    5.70
   8   8   1   13.00    5.30
   8   1   8    4.70    5.50
  -8   8  -1    4.10    2.00
   8   1   8   -3.90    4.20
   8  -1  -8   -3.90    5.40
   8  -1  -8    3.30    4.70
   8  -1   8   13.40    4.50
   1  -8   8    1.00    1.50
  -8  -1  -8    3.20    4.40
  -8  -1  -8   -0.20    3.90
  -8   1   8   -4.40    5.60
   8   1  -8    2.40    5.50
   8   1  -8   -1.00    4.30
  -8   8   1    3.10    3.60
  -8   8   1   -3.10    3.60
   8  -1   8    8.00    5.30
   1  -8   8    1.90    1.60
  -1   8   8  -13.50    5.40
  -1   8   8   -4.40    6.90
  -8  -8  -1    8.10    8.70
  -8  -8  -1    0.40    5.40
   8  -8   1    8.60    4.80
   8   8  -1    3.60    5.50
   8   8  -1   -3.40    4.10
  -8  -8   2  270.77   16.20
   2   8   8  261.97   16.40
  -2  -8   8  267.07   12.10
  -2  -8   8  270.37   11.80
  -8   2  -8  242.58    9.50
  -8   2  -8  276.37    9.50
   8   2   8  239.28   18.40
   2   8   8  195.58   18.10
   2  -8  -8  252.07   15.60
   8   8   2  269.37   16.40
   8   8   2  262.27   15.00
   8  -8  -2  274.47   16.10
   8  -8  -2  276.47   14.60
  -8  -2   8  260.47   15.90
  -8  -2   8  255.17   16.00
   8  -2  -8  278.17   15.80
   8   2   8  276.17   15.20
   8  -2   8  290.67   15.20
   8  -2   8  256.77   13.20
  -8  -2  -8  278.47   13.80
  -8   2   8  253.17   16.70
  -2  -8  -8  226.18   21.20
  -2  -8  -8  263.97   16.10
   2  -8   8  267.47    8.50
   8   2  -8  261.07   15.60
   8   2  -8  280.47   14.00
  -8   8   2  293.47   14.20
  -8   8   2  272.57   13.90
  -2   8   8  250.47   16.20
   2  -8   8  265.07    8.50
  -8  -8  -2  254.07   15.60
   8  -8   2  260.27   14.10
   8  -8   2  268.27   13.30
   8   8  -2  275.97   15.80
  -8  -8   3   10.30    5.80
   8  -8  -3    7.40    5.10
  -3  -8   8    6.20    4.10
  -3  -8   8    3.30    3.50
   8   8   3   -4.40    8.50
   8  -3  -8    4.60    6.30
   3  -8  -8    8.00    5.20
   8   3   8   11.90    6.50
   3   8   8   11.70    5.80
   8  -3  -8    3.70    5.60
  -8  -3   8    9.50    5.80
  -8  -3   8    6.30    5.90
   8   3   8   -2.00    6.10
   8   8   3   10.50    7.10
   8  -3   8   10.90    5.00
  -8  -3  -8   14.20    5.30
  -3  -8  -8   10.00    5.90
  -8  -8  -3    8.80    5.90
  -8   3   8   16.10    6.20
   8  -3   8    5.30    4.00
   8  -8   3   10.90    4.80
   8   3  -8   10.60    5.60
  -8   8   3    5.00    5.00
  -3   8   8    6.70    7.60
  -3   8   8   11.50    6.50
   8  -8   3    9.10    4.00
  -8  -3  -8    1.20    4.60
  -3  -8  -8    1.00    5.80
   8   8  -3   -0.50    5.30
  -8  -8   4  523.65   24.30
  -8  -8   4  506.15   26.40
   8   8   4  518.15   25.40
  -4  -8   8  540.55   22.10
  -4  -8   8  517.55   21.30
   8  -8  -4  508.25   26.70
   8   4   8  544.15   25.40
   8   4   8  528.85   24.40
   4   8   8  514.95   23.90
   4  -8  -8  546.45   24.60
   8   8   4  552.24   24.20
  -8  -4   8  539.25   24.10
   8  -8  -4  544.25   25.20
   8  -4  -8  549.74   24.50
  -8  -4   8  534.45   25.00
   8  -4  -8  513.25   27.60
   8  -8   4  540.65   20.90
  -8  -4  -8  560.04   24.20
   8  -4   8  536.05   22.10
   8  -4   8  573.24   21.70
  -8  -4  -8  537.55   23.30
  -4  -8  -8  585.04   28.40
  -8   4   8  530.55   25.00
  -4  -8  -8  533.15   24.80
   4  -8   8  536.75   17.20
   8   4  -8  574.34   23.10
  -8   8   4  580.84   23.80
  -8   8   4  557.94   23.70
  -4   8   8  562.74   25.00
  -4   8   8  540.05   24.90
   4  -8   8  547.85   17.30
  -8  -8  -4  550.84   25.40
   8  -8   4  562.04   21.80
   8   8  -4  527.75   22.80
   8   8  -4  479.85   21.30
  -8  -8   5   52.89    8.40
  -8  -8   5   52.49    8.10
   8   5   8   38.40    8.70
  -5  -8   8   37.40    6.30
   5   8   8   46.20    7.90
   8   8   5   46.80    8.00
   8  -5  -8   38.40    7.60
   5  -8  -8   38.60    7.60
  -8  -5   8   39.70    7.80
   8   5   8   53.99    8.30
   8  -8  -5   19.40    7.10
   8  -8  -5   49.99    8.20
   8  -8   5   43.10    6.10
  -8  -5  -8   36.70    7.70
  -8  -5  -8   41.00    8.00
   8  -5   8   35.80    5.70
   8  -5   8   42.40    5.70
   5  -8   8   47.30    3.90
  -8   5   8   45.60    8.30
  -8  -8  -5   47.50    8.50
   8  -8   5   53.29    6.60
   8   5  -8   45.90    6.90
   8   5  -8   53.59    6.10
  -8   8   5   43.60    7.60
  -8   8   5   43.60    7.80
  -5   8   8   46.10    8.20
  -5   8   8   37.80    9.60
  -5  -8  -8   30.80    7.50
   5  -8   8   52.09    4.40
   8   8  -5   44.90    6.80
   8   8  -5   73.19    7.50
  -8  -8   6  416.36   21.00
   8  -8  -6  390.46   21.20
   6   8   8  412.76   21.60
  -6  -8   8  420.36   20.20
  -6  -8   8  397.16   19.50
  -8  -6   8  433.36   21.10
   8   6   8  433.16   21.80
   8  -8  -6  430.86   22.40
   6  -8  -8  447.56   21.70
   8   8   6  406.56   21.30
   8  -6  -8  416.46   20.40
   6  -8   8  409.96   15.20
  -8  -6  -8  444.86   21.90
   8  -6   8  424.86   18.10
   8  -6   8  422.86   17.40
  -6  -8  -8  399.06   21.70
  -8   6   8  398.36   21.60
   6  -8   8  409.46   15.60
   8   6  -8  402.86   18.50
   8   6  -8  425.76   17.80
  -8   8   6  400.06   21.00
  -8   8   6  412.76   21.40
  -6   8   8  450.15   22.10
  -8  -8  -6  422.26   22.20
   8  -8   6  411.86   17.70
   8  -8   6  402.36   16.70
   8   8  -6  401.36   18.20
   8   8  -6  399.36   17.40
  -8  -8   7   12.00    6.90
  -8  -8   7    1.90    6.10
  -8  -7   8    0.90    6.40
   8   8   7    7.40    8.30
  -7  -8   8    0.30    6.00
  -7  -8   8    1.20    6.20
   7   8   8   -7.00    8.40
   7   8   8   13.50    6.90
   8  -7  -8    5.90    6.60
   8  -8  -7   -3.60    7.70
   7  -8  -8   -5.30    6.20
   8   8   7    3.90    6.30
  -8  -7   8   12.00    6.60
   8   7   8   -3.40    6.80
   8  -8  -7    6.80    5.90
   7  -8   8    8.50    3.30
   8  -8   7    1.80    3.50
  -8  -7  -8    1.30    6.80
  -8  -8  -7    9.10    7.50
   8  -7   8    6.10    4.60
   8  -7   8    2.80    3.80
   7  -8   8    8.00    3.90
  -8   7   8    2.20    7.00
  -8   7   8   -6.10    7.10
  -8  -7  -8   19.90    7.70
   8   7  -8    7.10    4.90
   8   7  -8    0.30    4.00
  -8   8   7   -0.80    7.10
  -7   8   8   -1.60    6.90
  -7  -8  -8    9.00    7.40
  -7  -8  -8   -8.50    6.80
   7   8  -8    3.00    2.60
   7   8  -8    4.90    2.80
  -8  -8  -7   15.90    6.90
   8  -8   7    4.20    4.70
   8   8  -7    2.90    4.90
   8   8  -7   -3.70    3.90
  -8  -8   8  284.47   18.70
  -8  -8   8  298.27   18.10
   8   8   8  264.97   19.80
   8   8   8  270.97   18.70
   8  -8  -8  270.67   18.20
   8  -8  -8  233.08   19.80
   8  -8   8  271.27   13.00
   8  -8   8  275.67   14.00
  -8   8   8  260.67   18.10
  -8   8   8  286.37   19.40
  -8  -8  -8  279.07   19.00
  -8  -8  -8  256.27   18.40
   8   8  -8  274.37   13.40
   8   8  -8  288.87   12.70
   0  -9   0    3.40    3.00
   0  -9   0    2.60    3.10
  -9   0   0    1.20    3.90
   0   0   9    4.40    3.20
   0   0   9    0.10    3.20
   0   0  -9    0.80    2.60
   0   0  -9   -3.80    2.30
   9   0   0    2.70    4.60
   0   9   0   -1.00    2.10
   0   9   0   -1.60    2.00
  -1  -9   0   -4.40    2.90
  -1  -9   0   -0.60    2.80
   1  -9   0   -2.30    2.70
   1  -9   0   -2.50    2.50
   0  -1   9   -0.20    2.70
   0  -1   9   -3.20    3.00
   0  -1  -9    0.80    2.90
   0  -1  -9    0.00    2.80
  -9   0   1   -0.30    3.40
  -9   0  -1    5.90    3.60
  -9   0  -1    2.00    3.80
   9   0   1   -0.70    4.00
   9   0  -1    5.40    4.60
   0   1   9    2.20    3.30
   0   1   9   -0.80    3.50
   0   1  -9    0.40    2.10
   0   1  -9    2.50    2.10
  -1   9   0   -1.00    1.80
  -1   9   0    5.70    2.00
   1   9   0    2.10    2.50
   1   9   0    2.70    2.30
   2   9   0    7.60    3.30
   2   9   0    7.60    2.80
  -9   0  -2    6.10    3.80
  -9   0  -2   13.80    4.20
   9   0   2    8.70    4.50
   9   0  -2    7.10    4.10
   0   2   9    2.70    4.10
   0   2  -9    7.50    1.30
   0   2  -9    7.90    1.40
  -2   9   0    5.70    1.80
  -2   9   0    6.70    1.80
   2  -9   0    7.10    3.30
   0  -2   9    4.30    3.10
   0  -2   9    5.10    3.30
   0  -2  -9    5.60    3.70
   0  -2  -9    1.60    3.10
  -9   0   2    2.00    4.20
  -2  -9   0    7.90    3.80
  -2  -9   0    8.30    3.80
   2  -9   0    6.90    3.40
   0  -3   9   -1.20    2.60
   0  -3   9    2.40    2.70
   0  -3  -9   11.20    3.00
  -9   0   3    0.60    4.00
  -9   0   3   -5.80    3.50
  -9   0  -3   -0.20    3.60
  -9   0  -3    4.60    3.80
   9   0   3    1.10    4.20
   9   0  -3    0.30    4.50
   9   0  -3    7.50    3.80
  -3  -9   0    4.70    3.80
   3  -9   0    0.30    2.90
   3  -9   0   -4.80    2.70
   0   3   9    8.50    4.20
   0   3   9   -3.00    4.10
  -3   9   0    1.20    1.60
   3   9   0   -1.20    2.60
   3   9   0    2.20    3.40
  -3   9   0   -0.90    1.50
   9   0  -4    6.30    5.10
   9   0   4    9.60    4.90
  -9   0  -4    4.00    3.70
  -4   9   0    3.00    1.50
  -4   9   0    1.60    1.60
   4   9   0    2.40    3.80
   4   9   0    3.30    3.00
  -4  -9   0   -1.70    3.70
   4  -9   0    3.10    3.60
   4  -9   0    2.70    3.00
   0  -4   9    3.40    2.50
   0  -4   9    0.20    2.60
   0  -4  -9    3.90    4.20
   0   4   9    0.90    3.80
   0   4   9   -1.60    4.90
   9   0  -4    2.60    3.90
  -9   0   4   -1.40    4.70
  -9   0   4    1.30    4.10
   9   0   5    4.10    5.00
   9   0  -5   -5.30    4.90
   9   0  -5    1.10    4.10
   5  -9   0   -3.50    3.40
  -5   9   0   -1.50    1.70
  -9   0  -5   -2.50    3.20
  -9   0  -5    2.10    3.80
   0   5   9    1.40    4.60
   0   5   9   -2.70    4.90
  -5   9   0   -1.50    1.50
  -9   0   5    2.60    4.50
   5  -9   0    1.30    3.10
   0  -5   9    0.20    2.40
   0  -5   9   -0.60    2.30
   0  -5  -9   -3.20    4.40
   0  -5  -9    3.00    4.10
  -9   0   5    2.30    4.80
   5   9   0   -1.40    3.50
   5   9   0    0.20    3.90
  -5  -9   0    0.30    4.30
   6   9   0    6.10    4.70
   0   6   9   15.20    6.90
   0   6   9   -2.80    4.60
  -6  -9   0    7.80    5.10
  -6  -9   0    2.30    4.80
   6  -9   0   -1.10    4.20
   6  -9   0    6.00    3.80
   0  -6   9   -0.10    2.30
   0  -6   9    4.80    2.50
   0  -6  -9   -2.60    5.10
   0  -6  -9    2.10    4.50
  -9   0   6    6.20    5.30
  -9   0   6    0.20    5.70
  -9   0  -6    3.50    3.90
  -9   0  -6    8.50    3.90
   9   0   6    1.70    5.00
   9   0   6    5.30    4.20
   9   0  -6    2.20    5.40
   9   0  -6    2.70    4.60
  -6   9   0    0.80    2.10
  -9   0   7   -0.90    6.30
   0  -7  -9   -0.10    5.40
   0   7   9    6.70    6.80
  -7   9   0   -1.40    2.40
   9   0   7   -2.40    4.20
   9   0  -7    0.90    5.70
   9   0  -7   -3.50    4.70
  -9   0  -7   -0.90    4.00
  -7   9   0   -4.70    2.20
   7   9   0    5.90    5.40
   7   9   0   -0.70    4.40
   0  -7   9   -0.50    2.30
  -9   0  -7    3.60    3.80
   9   0   7    0.50    5.40
  -7  -9   0    5.40    5.70
   0  -7   9   -1.50    2.10
   7  -9   0    0.20    4.40
  -8  -9   0    0.20    6.10
   8  -9   0    5.00    4.50
   0  -8   9    3.50    2.60
  -8   9   0   -0.70    2.60
   8  -9   0    2.10    5.40
   9   0  -8   -0.20    6.10
   8   9   0    0.50    6.10
  -9   0  -8    2.80    4.20
   0   8   9    4.70    6.10
  -8   9   0    4.50    2.90
   8   9   0    0.70    5.00
  -9   0   8    1.20    6.00
  -9   0   8   -3.00    6.10
   0  -8   9    2.80    2.40
   0  -8  -9   -2.50    4.50
  -8  -9   0    5.20    5.70
   9   0   8    8.40    5.10
  -9   0  -8    5.40    4.00
   9   0   8    1.80    5.80
   0  -9  -1   -4.30    2.90
  -1   0   9    0.20    3.40
   0  -9  -1   -2.30    3.10
  -1   0  -9    1.20    2.40
  -1   0  -9   -0.60    2.10
   1   0  -9   -1.10    2.50
   1   0  -9   -0.60    2.50
   0  -9   1    2.00    2.80
   0  -9   1    0.70    2.70
  -1   0   9    4.30    3.20
   1   0   9   -1.60    3.10
   1   0   9    0.90    3.10
  -9   1   0   -1.80    3.60
   9   1   0    4.90    4.80
   0   9   1    4.30    2.90
   0   9   1    0.10    2.50
   9  -1   0   -3.00    4.10
  -9  -1   0   -1.00    3.70
   1   1   9   10.60    4.20
   1  -1  -9   11.80    3.90
   9   1   1   19.40    4.70
  -9   1  -1   10.40    4.00
  -9   1  -1    5.10    3.80
   1  -9  -1   14.80    4.00
   1   9   1   11.90    3.50
   1   9   1    7.70    2.90
   1  -9  -1    4.50    3.40
  -9  -1   1    7.40    4.30
  -1  -9   1    1.30    3.00
  -1   1  -9   10.10    2.20
  -1  -9   1   13.40    3.60
  -1  -1   9   12.80    3.80
   1   1   9   11.50    3.90
  -1   1  -9   10.70    2.20
  -1  -1   9    3.00    3.20
   1  -1  -9    8.90    3.30
   9  -1  -1    7.30    3.80
   9   1  -1   18.40    5.50
  -9   1   1   10.80    4.40
  -1   9   1    7.60    2.90
  -1   1   9   12.40    4.00
   1  -1   9    6.90    3.30
   1   9  -1    9.40    2.00
  -1  -1  -9   14.60    3.60
   1  -1   9   16.40    3.80
   1   1  -9    7.30    2.70
  -1  -1  -9    7.90    3.00
   9  -1   1   10.40    5.00
  -9  -1  -1   18.50    4.20
  -1  -9  -1    9.20    3.90
  -1  -9  -1    9.40    3.60
   1  -9   1   16.80    3.40
   1  -9   1    9.10    3.00
  -1   9   1   14.80    3.00
   1   1  -9   13.20    2.70
  -9  -1  -1    9.80    4.10
  -1   1   9   15.80    4.30
   1   9  -1   12.80    2.00
  -2  -9   1    5.40    3.40
   9   1   2   -3.30    4.20
   1  -2  -9    4.80    3.80
  -1  -2   9    9.80    3.40
   2  -9  -1    5.10    3.30
  -9   1  -2    6.30    3.70
   9   1   2   10.50    4.70
  -9   1  -2    6.00    3.70
   2  -9  -1    7.10    3.70
  -9  -1   2   10.60    4.70
   9  -1  -2    2.50    4.60
   2   9   1    4.30    3.40
   1  -2  -9    8.00    3.60
   1   2   9   14.80    4.60
   2   9   1    5.40    2.90
  -1  -2   9    9.80    3.50
   1   2  -9    4.50    1.90
  -9   1   2    5.70    4.20
   2  -9   1    0.00    2.50
  -1  -2  -9    6.80    3.30
   1  -2   9    6.00    2.90
  -1   2   9    7.90    4.30
   2  -9   1    7.40    3.10
   1  -2   9    7.70    3.20
   9   1  -2   -2.40    4.30
   2   9  -1    7.60    2.30
  -9  -1  -2   11.30    4.40
   1   2  -9    3.30    1.80
  -2   9   1    4.30    2.80
  -2   9   1    6.00    2.80
  -2  -9  -1    3.30    3.70
   9  -1   2    2.30    4.40
   2   9  -1    2.70    2.40
  -1  -2  -9    8.50    3.70
  -2  -9  -1    7.10    3.90
  -9   1  -3   14.00    4.10
  -1  -3   9   10.30    3.40
   9  -1  -3   18.90    4.70
   3  -9  -1   15.40    4.20
   3  -9  -1   11.20    3.70
  -1  -3   9   13.10    3.40
  -9   1  -3   11.20    4.10
   9  -1  -3   12.50    5.50
   9   1   3   15.60    5.10
   3   9   1   13.20    3.60
   1  -3  -9    8.70    4.10
  -9  -1   3    3.00    4.40
  -9  -1   3   14.40    4.70
   1   3   9    8.20    4.70
  -3  -9   1    8.90    3.70
   3   9   1   13.20    4.40
  -3  -9   1   11.60    3.90
  -1  -3  -9    7.80    3.70
   3  -9   1   15.70    3.60
  -9   1   3    6.90    4.10
  -1   3   9    6.90    4.50
  -1  -3  -9   10.30    4.30
   9   1  -3   11.50    5.30
   9   1  -3   15.40    4.20
   9  -1   3   11.90    4.90
   1  -3   9   13.40    3.10
   3  -9   1   10.50    3.00
  -3   9   1   18.50    3.10
  -9  -1  -3    7.50    4.10
  -9   1   3   23.30    4.60
  -3  -9  -1   12.60    4.40
   3   9  -1   11.70    2.80
   1  -3   9    8.50    3.10
   3   9  -1   12.90    3.30
  -4  -9   1  109.09    9.40
   9  -1  -4  123.39    9.40
   4  -9  -1  127.69    8.40
  -1  -4   9  115.89    7.50
   4  -9  -1  123.49    8.90
  -1  -4   9  117.89    7.60
   9  -1  -4  114.69   11.10
  -9   1  -4  120.99    8.60
  -9   1  -4  108.49    8.40
   9   1   4  121.69   10.70
   9   1   4  132.49    9.20
   1   4   9  112.49    9.60
   1  -4  -9  120.29    9.70
  -9  -1   4  118.29   10.40
  -9  -1   4  115.19    9.40
   4   9   1  126.79    9.70
   1   4   9  127.89   10.80
  -4  -9   1  120.39    9.10
   4   9   1  128.49    8.40
   9   1  -4  129.49   10.90
  -4   9   1  114.99    7.00
   4  -9   1  113.39    7.60
   1  -4   9  120.69    6.90
   1  -4   9  121.49    7.00
   4   9  -1  112.59    8.30
   4   9  -1  130.69    7.70
  -9  -1  -4  119.69    9.00
   9  -1   4  117.69   10.00
  -4  -9  -1  128.89   10.00
   4  -9   1  125.69    8.20
   9   1  -4  106.59    9.10
  -9   1   4  104.79   10.00
  -1   4   9  114.99   10.40
  -1   4   9  137.79   10.20
  -9   1   4  133.39   10.60
  -1  -4  -9  134.19    9.80
   1  -5  -9    1.50    4.70
  -1  -5   9   -2.70    2.50
  -9   1  -5    3.70    3.30
   5   9   1    3.00    4.50
  -1  -5   9    0.40    2.70
   5  -9  -1    1.10    3.90
   5  -9  -1    4.90    3.40
  -9  -1   5   -1.90    4.40
  -9  -1   5   -0.30    4.60
   9  -1  -5    3.00    4.30
   1   5   9   -6.50    4.30
   9  -1  -5    0.50    5.10
   9   1   5    9.00    5.30
   1  -5  -9    4.60    4.30
   9   1   5    1.10    4.00
   1   5   9    9.40    4.90
  -5  -9   1   -0.50    4.10
  -9   1  -5   -3.10    3.20
  -9  -1  -5   -4.80    3.80
  -1  -5  -9   -3.40    3.80
  -1  -5  -9    0.70    4.60
  -9   1   5   15.60    5.30
  -1   5   9   -0.50    4.40
   1  -5   9    0.00    2.20
  -5   9   1    2.00    2.90
   1  -5   9    2.30    2.30
   5   9  -1    5.10    4.20
   9   1  -5   -5.60    5.10
   9   1  -5    8.60    4.40
  -1   5   9    1.70    4.40
   5   9  -1   -1.00    3.10
  -5  -9  -1    7.50    4.40
   5  -9   1    9.10    3.60
   5  -9   1    4.20    3.10
   9  -1   5   -2.60    4.50
  -9   1   5    7.00    5.10
  -5   9   1   -2.40    2.60
  -9   1  -6   45.10    5.30
   9   1   6   55.89    7.70
   9   1   6   50.59    7.10
   1  -6  -9   49.90    7.30
  -9  -1   6   52.59    8.10
  -9  -1   6   55.19    7.90
   1  -6  -9   75.19    8.70
   9  -1  -6   65.39    7.30
  -1  -6   9   56.49    5.50
   6  -9  -1   39.90    6.30
   6  -9  -1   35.10    5.60
  -1  -6   9   58.59    5.70
  -6  -9   1   48.80    7.40
   1   6   9   79.49    9.30
   9  -1  -6   49.60    7.70
  -9   1  -6   65.39    6.90
  -6  -9   1   55.19    7.10
   6   9   1   58.29    7.70
   9   1  -6   54.69    6.90
   6   9  -1   44.30    6.40
   6  -9   1   61.69    7.00
   6  -9   1   53.29    6.30
   1  -6   9   60.69    4.70
   1  -6   9   62.69    4.70
  -1  -6  -9   54.99    7.70
  -6   9   1   50.89    5.80
  -6   9   1   61.99    6.10
  -1   6   9   74.59    9.40
  -6  -9  -1   55.49    7.30
   9  -1   6   41.90    7.00
  -9  -1  -6   35.00    5.80
   9   1  -6   46.60    7.70
   6   9  -1   61.69    7.30
  -1  -6  -9   47.80    6.90
   7  -9  -1    8.10    5.00
   7   9   1   -8.10    5.10
  -7  -9   1   10.40    5.60
   9  -1  -7   -1.70    4.70
   7   9   1   10.10    4.90
  -9   1  -7    2.60    3.60
  -9   1  -7    1.40    3.30
  -7  -9   1   -0.50    5.20
  -1  -7   9   -0.70    2.70
   9   1   7    4.80    5.80
   9   1   7    7.70    5.00
  -1  -7   9    1.40    2.80
   1  -7  -9    2.10    4.90
  -9  -1   7   -7.80    5.30
   1   7   9    5.60    5.40
   1  -7   9    1.70    2.10
   9   1  -7   -3.70    5.50
  -1  -7  -9    1.20    5.90
   9   1  -7    8.40    4.80
  -1   7   9   -8.80    4.70
   7   9  -1   -6.20    4.80
   1  -7   9   -0.60    1.90
  -9  -1  -7   -2.10    4.30
   7  -9   1   -6.00    4.30
   9  -1   7    0.00    4.20
   9  -1   7   -1.90    5.20
  -7  -9  -1    2.10    5.50
  -9   1   7   10.50    5.70
  -7   9   1   -1.70    3.10
  -7   9   1    2.20    3.50
   7  -9   1    0.60    3.70
  -9  -1   8   34.70    7.70
   1   8   9   31.20    7.20
   8  -9  -1   32.60    7.10
   8  -9  -1   24.30    5.60
  -9   1  -8   33.80    4.70
   9  -1  -8   28.20    6.50
  -8  -9   1   23.50    6.70
  -9   1  -8   28.70    4.20
   9  -1  -8   27.70    7.70
   9   1   8   25.40    6.50
   8   9   1   39.50    6.80
  -1  -8   9   33.90    4.30
  -1  -8   9   26.40    3.80
  -8  -9   1   37.30    8.10
   9   1   8   20.80    8.40
   8   9   1   28.40    7.80
   1  -8  -9   28.50    6.90
  -9  -1   8   22.10    7.20
  -9   1   8   41.20    7.70
  -1  -8  -9   14.40    5.90
  -9  -1  -8   12.20    4.90
   9   1  -8   29.10    6.60
   1  -8   9   26.90    2.80
   8  -9   1   31.10    6.30
   8   9  -1   40.00    6.00
   8   9  -1   13.40    6.50
  -9  -1  -8   24.50    5.70
   9  -1   8   33.90    6.30
  -1   8   9   29.40    7.40
   9  -1   8   29.50    6.90
  -8   9   1   31.90    4.80
  -8   9   1   28.40    4.80
  -8  -9  -1   36.70    7.80
   9   1  -8   19.20    8.00
   1  -8   9   27.70    3.00
   0   9   2    1.50    3.00
   2   0  -9    1.00    2.60
   0  -9  -2    2.10    3.30
  -2   0   9    1.10    3.30
  -9   2   0   -0.20    3.60
   2   0   9   -2.70    3.30
   2   0  -9    3.80    3.20
   0  -9   2    1.90    2.60
  -2   0   9    0.60    3.50
  -2   0  -9   -0.70    2.40
  -2   0  -9    4.10    2.40
  -9  -2   0    2.60    4.20
   9  -2   0   -5.90    4.00
   0  -9  -2   -1.10    3.60
   0   9   2    0.10    3.30
   2   0   9   -5.90    3.00
   9   2   0   -0.70    4.40
  -9   2   0   -2.90    3.60
   0  -9   2    0.30    2.50
  -2  -1   9   -0.10    3.20
   9  -2  -1    0.80    4.50
  -2   1  -9    2.40    1.70
   1   9   2   -1.10    3.00
  -2   1  -9    0.60    1.70
   1  -9  -2    3.20    3.60
   1  -9  -2    5.70    3.50
  -9   2  -1    3.90    3.50
   9   2   1    0.10    4.40
  -9   2  -1    0.10    3.50
   1   9   2   -1.00    3.20
  -1  -9   2    0.00    2.60
  -2  -1   9    0.70    3.20
  -9  -2   1    5.10    4.20
   2  -1  -9   -3.20    3.00
   2   1   9    5.90    3.50
   2   1   9   -1.50    3.70
   2  -1  -9    3.40    3.30
   2  -1   9    7.50    3.00
  -9  -2  -1    4.90    3.80
  -1  -9  -2   -4.30    3.40
  -2   1   9    0.00    3.80
   9  -2   1   -0.30    4.20
  -2  -1  -9    1.30    2.60
   2  -1   9    3.20    3.20
  -2  -1  -9   -0.60    2.80
  -1   9   2    0.80    3.20
  -1   9   2   -0.80    2.90
  -9  -2  -1    1.80    4.30
   1  -9   2   -3.70    2.30
   2   1  -9    0.60    2.70
   2   1  -9   -2.10    2.30
  -9   2   1   -5.40    3.30
   9   2  -1   -5.00    4.50
   1  -9   2   -0.80    2.30
  -1  -9  -2    0.90    3.80
  -2  -2   9   -1.20    3.00
   2  -2  -9   -1.10    3.20
   9   2   2   -6.20    4.30
   9  -2  -2    3.30    4.70
  -2  -9   2   -0.50    3.10
   2  -2  -9   -3.30    3.50
   2   2   9    3.00    4.00
  -9   2  -2    2.40    3.40
  -9  -2   2   -2.20    3.80
  -2  -2   9    3.30    3.30
  -2  -9   2    0.50    3.00
  -9  -2   2   -7.60    3.80
  -9   2  -2   -4.30    2.90
   2   9   2   -0.80    3.50
   2   9   2    1.10    2.90
   2  -9  -2    0.60    3.70
   2  -9  -2    0.30    3.10
  -9  -2  -2   -2.60    3.70
  -2  -2  -9   -3.00    2.90
   2  -2   9   -3.10    2.40
   2  -2   9   -0.70    2.90
   2   2  -9   -0.70    2.00
   9  -2   2    3.10    4.20
   2  -9   2   -1.20    2.30
  -9   2   2    0.10    4.00
   2  -9   2   -1.00    2.30
  -2   2   9    2.00    4.30
  -2   9   2   -0.90    2.80
  -2  -9  -2    2.10    3.90
  -2  -2  -9    0.90    3.30
   2   2  -9   -3.10    2.10
   9   2  -2   -1.70    3.40
   2   9  -2   -0.40    1.20
  -9  -2   3   33.70    5.80
   9  -2  -3   20.10    5.70
   9   2   3   25.20    6.20
  -9   2  -3   29.80    4.60
  -2  -3   9   25.30    4.40
   9  -2  -3   28.40    5.10
  -3  -9   2   28.20    4.90
   9   2   3   24.90    5.20
  -3  -9   2   28.40    4.50
  -9   2  -3   26.30    4.60
   2   3   9   25.00    5.70
   3  -9  -2   24.10    4.90
   3   9   2   31.90    5.50
   3   9   2   32.00    4.90
  -2  -3   9   27.40    4.30
  -9  -2   3   26.40    5.80
   3  -9  -2   28.00    5.10
   2  -3  -9   38.50    5.90
   3  -9   2   23.70    3.40
   9  -2   3   40.70    6.30
  -2  -3  -9   24.40    4.90
  -2   3   9   30.40    5.90
  -2   3   9   36.00    5.60
  -3   9   2   38.20    4.60
  -3   9   2   32.20    4.70
   3   9  -2   36.70    3.70
   9   2  -3   28.40    4.90
  -9  -2  -3   20.70    5.50
  -2  -3  -9   26.20    4.70
  -9   2   3   26.20    5.70
   2  -3   9   30.40    3.90
   2   3  -9   30.30    2.60
   9  -2   3   46.90    5.50
   2  -3   9   39.20    4.80
   9   2  -3   24.40    6.20
  -3  -9  -2   31.80    5.60
   3  -9   2   23.30    3.70
   3   9  -2   24.80    3.10
  -9  -2  -3   30.60    5.70
   2   3  -9   32.00    2.60
  -9  -2   4   90.19    9.20
  -9  -2   4   87.99    9.30
  -4  -9   2   85.09    7.80
   4  -9  -2   79.69    8.20
   2  -4  -9   84.69    8.90
  -9   2  -4   81.49    7.00
  -9   2  -4   83.29    7.10
   9   2   4   96.49   10.20
   9  -2  -4   79.49    9.70
   2   4   9   88.09    9.50
  -4  -9   2   91.79    8.00
   9  -2  -4   83.89    8.60
   9   2   4   67.49    8.00
  -2  -4   9   80.59    6.90
  -2  -4   9   88.89    7.10
   2   4   9   91.09    9.00
   2  -4  -9   74.99    8.40
   4   9   2   70.99    7.80
   4  -9   2   76.39    6.10
  -4  -9  -2   89.99    9.00
  -4  -9  -2   95.69    8.80
   2  -4   9   74.39    5.70
   2  -4   9   82.49    6.00
  -4   9   2   87.29    7.00
   4   9  -2   90.39    6.80
   4   9  -2   80.09    5.90
  -2  -4  -9   74.49    8.80
  -2   4   9   95.29    9.30
  -2   4   9   67.19    8.30
  -4   9   2   89.89    7.30
  -9   2   4   81.49    9.40
  -2  -4  -9   79.09    7.70
   4  -9   2   79.49    6.60
   9  -2   4  111.49    7.30
  -9  -2  -4   87.99    8.60
   9  -2   4   73.59    8.50
  -9   2   4   85.89    8.00
   9   2  -4   79.59    9.80
   9   2  -4   71.09    7.90
   2   5   9   -1.90    4.20
  -2  -5   9    0.00    2.90
   9  -2  -5    2.00    4.40
  -9  -2   5    3.90    5.00
   9   2   5   -0.20    4.10
   2   5   9    1.80    5.20
  -5  -9   2    5.90    4.20
  -9   2  -5    0.50    2.80
  -2  -5   9   -0.20    2.90
   5   9   2   -1.00    4.20
   2  -5  -9    3.20    4.70
   2  -5  -9    1.30    4.40
   9  -2  -5   -8.40    5.00
  -9   2  -5   -5.10    2.80
   5  -9  -2    1.30    4.30
   9   2   5    5.00    5.60
  -9  -2   5    4.10    4.70
   5   9   2    7.70    5.20
  -9   2   5   -3.40    4.90
   2  -5   9    3.20    2.20
   5  -9   2    0.10    2.60
  -9   2   5    0.10    4.50
   9   2  -5    1.80    4.00
  -2   5   9    3.40    4.60
  -9  -2  -5   -3.10    4.20
   9  -2   5   -7.30    4.10
  -5  -9  -2    9.60    4.90
  -5   9   2    0.70    3.40
   9   2  -5    0.50    5.20
  -2  -5  -9    9.70    4.40
   2  -5   9    2.80    2.20
   5   9  -2    2.30    3.60
   5   9  -2    3.10    3.00
   5  -9   2   -0.40    3.10
  -2   5   9   -3.80    4.70
  -5  -9  -2    2.50    4.30
  -2  -5  -9   -8.70    4.00
  -5   9   2    4.10    3.40
   6  -9  -2    2.70    4.80
  -9   2  -6   11.20    3.30
  -2  -6   9   11.60    3.60
   9   2   6   11.70    6.20
   9   2   6   18.20    5.30
   6   9   2   13.70    5.10
  -6  -9   2    5.60    4.90
   9  -2  -6    3.80    9.60
   2  -6  -9    7.10    5.30
   2  -6  -9   11.40    5.40
  -9  -2   6    7.30    5.30
   9  -2  -6   21.40    5.60
   2   6   9    8.60    5.00
  -9   2  -6   12.00    3.30
  -6  -9   2   12.70    5.30
  -2  -6   9   13.20    3.60
   6   9   2   13.50    5.90
  -6   9   2    3.70    3.80
   2  -6   9    9.20    2.30
   9   2  -6    2.80    5.50
   2  -6   9   11.80    2.40
  -2   6   9    8.20    5.40
  -6   9   2    6.10    4.20
  -9  -2  -6   12.80    4.90
  -2  -6  -9   18.60    5.60
   6   9  -2   14.30    4.80
   6   9  -2    8.80    3.90
   6  -9   2   12.90    4.20
   6  -9   2   14.30    3.80
  -6  -9  -2   17.30    6.10
  -9   2   6   12.90    4.60
   9  -2   6    7.50    4.90
  -6  -9  -2   16.00    5.70
   9   2  -6    8.80    4.60
  -2  -6  -9   10.20    5.70
   2   7   9    4.90    5.00
  -9   2  -7    3.70    2.80
  -2  -7   9    4.60    3.50
  -2  -7   9    2.30    3.10
   9  -2  -7    1.20    6.40
  -7  -9   2    2.40    5.30
  -7  -9   2   -1.80    4.70
   7  -9  -2    2.50    5.50
   9  -2  -7   11.90    5.90
  -9   2  -7    0.50    2.70
   9   2   7   -0.80    5.00
  -9  -2   7    6.90    6.00
   2  -7  -9    7.50    6.00
   7   9   2   15.00    5.20
   7   9   2   10.30    6.10
   2  -7  -9    6.30    5.30
   7  -9  -2    8.00    4.90
   2  -7   9    3.20    1.80
   7  -9   2    3.00    3.60
  -7   9   2    1.50    4.10
   9   2  -7   11.50    5.90
   2  -7   9    5.10    1.90
  -2  -7  -9   -4.90    8.80
   9   2  -7    1.00    4.50
  -2  -7  -9   -0.30    5.60
  -9  -2  -7    5.00    4.60
   9  -2   7    5.30    5.30
  -2   7   9   -1.50    5.40
  -7   9   2   -0.30    3.80
  -9   2   7   12.90    6.40
  -9  -2  -7    0.50    4.70
  -7  -9  -2    0.30    5.50
   7   9  -2   -0.50    4.70
   7  -9   2    5.50    4.40
  -2   7   9    2.00    5.80
   2   8   9   11.80    6.50
   9   2   8   11.90    7.30
  -8  -9   2   21.50    6.80
  -9   2  -8   17.80    2.80
  -2  -8   9   22.60    4.30
  -9   2  -8   12.50    2.60
   8   9   2   11.60    8.40
   2  -8  -9   18.70    6.60
  -8  -9   2   21.30    9.70
   9  -2  -8   27.50    8.10
  -9  -2   8   12.10    6.90
   9   2   8   13.40    7.60
   9  -2  -8   14.60    6.10
  -9  -2   8   10.50    6.60
   8  -9  -2   22.50    6.10
  -2  -8   9   12.70    3.90
  -8   9   2   22.40    5.50
   8   9  -2   18.90    5.90
   2  -8   9   21.70    2.20
   8   9  -2   33.00    5.50
  -2   8   9   21.20    7.00
  -9  -2  -8   12.80    5.90
   9   2  -8   25.60    7.00
   9   2  -8   24.60    5.70
   8  -9   2   15.20    5.50
  -9   2   8   28.50    7.40
   2  -8   9   19.50    2.20
  -9  -2  -8   13.60    5.40
  -2  -8  -9   15.60    6.20
  -8  -9  -2   18.00    7.00
   9  -2   8   25.60    5.90
  -8   9   2   32.60    5.40
   9  -2   8   11.80    5.90
   3   0  -9    3.10    3.40
  -9   3   0    0.60    3.60
  -3   0   9    0.00    3.50
   3   0   9    2.20    3.20
   9   3   0    1.70    4.80
   3   0  -9   -0.70    2.80
  -9   3   0    0.80    3.70
   0  -9  -3   -2.30    3.70
   0   9   3   -7.20    3.00
   0  -9   3    0.30    2.20
  -9  -3   0   -2.70    3.80
  -9  -3   0    4.30    4.20
  -3   0  -9   -3.60    2.20
   9   3   0    9.50    3.40
   3   0   9   -4.70    3.30
   9  -3   0    0.80    4.30
  -3   0  -9    0.90    2.20
   0   9   3   -2.70    3.30
  -3  -1   9   22.90    4.80
  -9  -3   1   29.70    5.40
   9  -3  -1   29.60    6.00
  -3  -1   9   25.30    4.90
   1   9   3   19.00    4.50
   3  -1  -9   27.10    5.00
   3   1   9   31.30    5.00
   3   1   9   24.00    5.20
   9   3   1   29.00    5.40
  -1  -9   3   27.10    3.70
   3  -1  -9   25.30    4.40
  -9   3  -1   28.40    4.70
  -3   1  -9   26.20    3.00
   1  -9  -3   14.60    4.80
  -1  -9   3   21.30    3.60
  -9   3  -1   29.60    4.80
   9   3   1   17.70    5.90
  -3   1  -9   27.50    3.10
   9  -3  -1   22.40    5.20
   1   9   3   23.60    5.00
  -9  -3   1   27.90    5.90
  -9  -3  -1   29.80    5.50
  -1   9   3   25.30    4.70
   1  -9   3   30.70    3.40
   3   1  -9   20.70    3.70
  -9   3   1   35.00    5.50
   3   1  -9   21.70    4.00
   3  -1   9   23.30    4.50
  -9  -3  -1   23.30    5.30
   3  -1   9   33.00    4.60
  -3  -1  -9   22.50    3.90
   9  -3   1   25.40    5.50
  -1  -9  -3   28.30    5.30
   1  -9   3   26.00    3.30
  -3  -1  -9   34.10    4.40
  -9   3   1   29.80    4.90
   9   3  -1   20.30    5.70
  -3   1   9   30.40    5.60
  -9  -3   2    1.10    4.10
   3   2   9    1.80    4.30
  -2  -9   3    1.80    2.80
   2   9   3    5.00    3.60
  -2  -9   3    5.60    3.20
   9   3   2    3.40    3.60
  -3  -2   9    8.50    3.60
   2   9   3    1.50    4.10
   9  -3  -2    9.90    3.90
  -9  -3   2   -4.00    3.90
  -9   3  -2   -0.60    2.90
  -9   3  -2    1.80    3.30
   9   3   2    2.70    4.90
   2  -9  -3    8.00    4.60
   3  -2  -9    1.40    4.00
   3   2   9    2.70    3.60
   9  -3  -2   10.80    5.10
  -3  -2   9    1.50    3.50
  -3   2   9    2.80    4.50
  -2   9   3   -0.40    3.50
   3  -2   9    1.30    2.80
   9   3  -2   14.90    4.10
  -9  -3  -2    7.10    4.00
   3   2  -9    4.20    2.50
  -9   3   2    4.80    4.10
   2  -9   3    4.50    2.40
   2  -9   3   -1.20    2.00
  -9  -3  -2    1.90    4.30
  -3  -2  -9    4.50    3.60
   9   3  -2    4.40    4.80
   9  -3   2    8.50    4.70
  -2  -9  -3    6.70    4.20
   3  -2   9    0.30    3.10
  -2   9   3   -2.90    3.40
   3   2  -9   -0.40    2.60
  -3  -2  -9    3.20    3.00
  -9   3  -3  200.08   10.20
  -3  -9   3  196.98   11.10
  -3  -3   9  190.08   11.00
   9   3   3  200.18   13.20
   3   3   9  254.97   12.10
  -3  -9   3  200.58   10.80
   3  -9  -3  208.38   12.20
   3   9   3  234.18   11.10
  -9  -3   3  216.18   13.00
   3   3   9  212.68   13.00
   3  -3  -9  189.18   12.20
   3   9   3  213.48   12.70
   9  -3  -3  211.48   12.40
  -3  -3   9  200.78   11.30
   9  -3  -3  207.88   13.50
  -9  -3   3  203.68   12.90
   9   3   3  211.08   12.50
   3  -3   9  200.38   10.00
   3  -3   9  196.68    9.60
   9   3  -3  188.78   13.10
   9   3  -3  204.38   11.90
   3  -9   3  215.38    9.10
  -3  -9  -3  190.08   12.20
  -3   9   3  198.98   11.40
  -3  -3  -9  221.28   11.20
   3   3  -9  204.38    8.80
  -9  -3  -3  206.88   12.90
  -9  -3  -3  206.08   12.30
  -3   3   9  195.28   12.70
  -9   3   3  204.88   12.50
  -3  -3  -9  207.68   11.80
  -3   3   9  201.58   12.60
  -3  -9  -3  194.38   12.30
   3  -9   3  215.88    9.30
  -9   3   3  231.28   12.40
   9  -3   3  196.68   12.20
   9  -3   3  193.48   11.10
   3   3  -9  203.38    8.70
  -3   9   3  215.18   11.40
   3   4   9    4.80    4.70
  -3  -4   9    1.40    3.40
  -3  -4   9   -1.20    3.20
  -9   3  -4    0.60    2.80
   3   4   9    8.00    4.20
   3  -4  -9   -1.80    3.50
  -9  -3   4    0.60    4.80
   3  -4  -9   -2.30    4.50
   9   3   4    2.50    3.90
  -9   3  -4   -0.20    2.80
   9   3   4   -3.00    5.30
   9  -3  -4    3.00    4.30
   9  -3  -4   -2.90    3.80
  -9  -3   4    0.40    4.60
   4   9   3    2.40    4.70
   4  -9  -3   -6.30    3.90
  -4  -9   3    2.20    3.80
  -4  -9   3    0.50    3.40
  -4   9   3    2.90    3.80
  -9   3   4   -1.20    4.70
   4  -9   3    0.90    2.60
   4  -9   3   -0.10    2.20
   9  -3   4    9.60    3.80
   4   9  -3   -1.50    2.30
   4   9  -3    1.50    2.00
  -3   4   9   -2.10    4.70
  -3  -4  -9   -2.40    4.10
  -4   9   3   -2.90    3.60
   9  -3   4    4.10    4.30
   3  -4   9   -1.40    2.40
  -9   3   4    3.40    4.60
   9   3  -4   -0.10    3.80
   3  -4   9   -1.10    2.30
  -9  -3  -4   -6.80    4.10
   9   3  -4    2.10    4.50
  -4  -9  -3    6.10    4.50
  -3   4   9   -4.90    4.30
  -4  -9  -3    2.20    4.30
  -9  -3  -4   -6.80    4.00
   9  -3  -5    9.60    6.00
  -5  -9   3   24.60    5.40
  -3  -5   9   25.00    4.70
   3  -5  -9   21.70    5.50
   3   5   9   22.50    5.80
  -3  -5   9   19.90    4.30
   5  -9  -3   11.80    4.60
   3  -5  -9   26.20    6.00
  -9  -3   5   25.60    6.30
  -9  -3   5   23.70    6.20
   5   9   3   23.30    5.40
   9  -3  -5   21.50    5.60
   5   9   3   25.00    6.20
  -9   3  -5   23.20    3.50
  -9   3  -5   20.30    3.40
   3   5   9    7.20    5.90
   9   3   5   31.50    6.10
   9   3   5   18.20    6.60
   5  -9  -3   23.30    5.80
  -3   5   9   14.60    6.20
  -5  -9  -3   21.80    5.70
   5  -9   3   24.50    3.80
  -5  -9  -3   26.60    6.40
  -5   9   3   28.10    5.40
   9   3  -5   24.80    6.50
  -9  -3  -5   24.10    5.70
   5   9  -3   23.40    4.10
   5   9  -3   23.20    3.60
   9  -3   5   33.90    4.80
   9   3  -5   20.70    5.20
   5  -9   3   23.90    3.50
  -3   5   9   29.40    6.30
  -5   9   3   22.00    4.50
  -9   3   5   23.50    6.00
  -3  -5  -9   27.60    6.00
   9  -3   5   31.80    5.70
   3  -5   9   20.80    3.00
   3  -5   9   20.40    3.10
  -9  -3  -5   27.50    5.90
  -3  -5  -9   25.00    5.60
  -9   3   5   24.10    6.20
   6  -9  -3   85.19   10.00
   3   6   9   66.89   14.00
   9   3   6   77.39    8.70
  -3  -6   9   74.19    7.70
  -6  -9   3   92.59    9.20
  -6  -9   3   73.99    8.90
  -9   3  -6   72.89    5.00
   6  -9  -3   78.59    9.30
   6   9   3   81.19    9.30
   6   9   3   92.69   11.20
   3  -6  -9   70.89    9.10
  -9  -3   6   83.19   10.10
  -3  -6   9   75.79    7.20
  -9   3  -6   81.99    5.10
  -6   9   3   80.39    8.00
   6   9  -3   78.19    7.10
   9   3  -6   71.09    8.70
  -6  -9  -3   80.79   10.10
   6  -9   3   88.49    7.40
  -9  -3  -6   77.69    9.30
   3  -6   9   75.29    5.00
  -6  -9  -3   85.49   10.40
  -3  -6  -9   74.19    8.70
   6   9  -3   85.19    8.20
  -3   6   9   72.39   13.80
  -9   3   6   55.39   10.10
   6  -9   3   78.69    6.70
  -3  -6  -9   82.19    9.80
  -6   9   3   82.39    8.60
   9   3  -6   84.19    9.10
  -9  -3  -6   80.89    9.70
   3  -6   9   79.29    4.90
   9  -3   6   75.79    9.40
  -9   3   6   76.59   10.70
   9   3   7   11.40    6.80
  -9  -3   7    7.70    6.20
  -7  -9   3   18.60    6.10
   3   7   9   10.60    5.80
   9  -3  -7   19.40    5.50
  -3  -7   9   11.00    4.50
   3  -7  -9   21.70    6.00
   7   9   3   14.90    8.10
   9  -3  -7   12.50    6.50
  -7  -9   3   13.10    5.80
   7  -9  -3   19.10    5.50
   3  -7  -9   -0.70    5.40
  -3  -7   9   11.90    4.00
   7  -9  -3   18.30    7.40
   7   9   3   25.30    6.00
  -3   7   9   13.70    6.70
   3  -7   9   18.00    2.30
  -9   3   7   18.20    6.30
   7  -9   3   17.50    4.10
  -7  -9  -3   13.90    6.00
   7  -9   3   13.20    4.50
  -9  -3  -7   16.60    5.70
  -9  -3  -7   11.30    5.30
   9  -3   7   13.90    5.40
  -7   9   3   18.90    5.70
  -7  -9  -3   12.80    5.80
   9   3  -7   18.10    6.30
  -3  -7  -9   13.40    6.10
  -3  -7  -9    7.20    5.80
   3  -7   9   16.70    2.10
   9   3  -7   13.50    5.20
   7   9  -3   24.60    4.50
   7   9  -3   16.00    5.30
  -9   3   7   10.00    6.70
  -3   7   9   18.00    6.50
   9   3   8    3.80    7.10
  -3  -8   9   -1.50    3.70
   3   8   9    7.30    5.60
  -3  -8   9    2.20    4.10
   8   9   3    2.10    6.90
  -9  -3   8   -4.30    8.60
   9   3   8    0.30    5.90
  -8  -9   3   -1.20    5.80
  -9  -3   8    5.30    6.40
   8   9   3    4.50    5.60
   9  -3  -8    3.60    5.80
   3  -8  -9   -1.10    5.60
   8  -9  -3   -1.60    6.40
  -3  -8  -9    6.30    6.20
   8   9  -3    2.00    5.30
  -8   9   3  -14.10    5.40
  -3   8   9   -0.20    6.10
   9  -3   8    1.70    5.20
  -8  -9  -3   -6.20    5.90
   8  -9   3   -0.20    4.70
   9   3  -8    1.70    5.80
  -9  -3  -8    4.40    5.20
   8  -9   3   -0.20    3.90
   9   3  -8  -10.10    4.40
   3  -8   9    0.10    1.40
  -8   9   3    3.80    5.30
   3  -8   9    1.60    1.40
  -9  -3  -8   -3.90    5.30
  -9   3   8   -3.50    6.40
  -4   0  -9    4.00    2.40
  -4   0  -9   -0.80    2.50
   9  -4   0    2.50    4.70
   4   0   9   -0.40    3.50
   4   0  -9    5.30    3.40
  -9   4   0   -1.80    3.50
  -9   4   0   -3.00    3.50
   9   4   0    5.90    5.20
   0  -9   4   -4.50    2.00
   9   4   0   -3.20    3.10
   0  -9  -4   -2.60    4.30
  -9  -4   0    3.20    3.40
  -9  -4   0    2.10    4.50
   0  -9   4   -1.50    2.20
  -4   0   9    0.60    4.00
   4   0   9   -6.30    3.10
   4   0  -9    2.40    3.90
   9   4   1   38.60    6.90
  -9   4  -1   43.40    5.40
  -4  -1   9   59.79    7.50
   4  -1  -9   50.09    6.30
  -4   1  -9   46.20    3.80
   1   9   4   43.60    6.30
   1   9   4   66.29    6.00
  -9   4  -1   56.69    6.70
   9   4   1   45.50    6.30
  -9  -4   1   52.49    7.00
   1  -9  -4   42.50    6.40
  -4   1  -9   48.70    3.70
  -9  -4   1   43.10    6.60
  -1  -9   4   53.79    5.10
  -1  -9   4   50.69    5.40
   4   1   9   63.69    7.70
  -4  -1   9   41.20    5.90
   9  -4  -1   57.39    7.20
  -9  -4  -1   42.10    6.50
  -9   4   1   47.10    6.30
  -4  -1  -9   46.30    5.20
  -4   1   9   48.20    6.70
  -1  -9  -4   48.40    6.70
  -1  -9  -4   45.20    6.40
  -1   9   4   72.89    6.80
  -4   1   9   78.19    7.20
  -1   9   4   45.20    6.30
   4   1  -9   48.20    6.20
   4   1  -9   51.39    5.70
   4  -1   9   65.49    7.10
  -9   4   1   49.50    6.30
  -4  -1  -9   54.59    5.80
  -9  -4  -1   66.49    8.20
   1  -9   4   49.60    4.30
   4  -1   9   51.39    5.90
   9   4  -1   47.80    7.50
   9  -4   1   50.99    7.00
   9   4  -1   64.39    7.60
   4   2   9   -1.20    4.40
  -2  -9   4    2.10    2.80
  -9   4  -2   -0.10    3.00
  -9  -4   2   13.90    5.20
  -9  -4   2    0.20    4.50
   9  -4  -2    2.70    4.00
  -2  -9   4    5.30    3.00
   9   4   2    2.80    5.10
   9  -4  -2   -3.00    4.30
   9   4   2    0.90    3.80
   4  -2  -9   -1.50    4.20
   2   9   4    0.50    4.50
   2  -9  -4   -5.50    4.10
   2  -9  -4   16.70    4.00
  -4  -2   9    0.50    3.70
  -9   4  -2   -1.20    3.00
   4  -2  -9   -2.50    4.10
  -2  -9  -4   -2.30    4.20
  -2   9   4   11.80    3.60
   9   4  -2    5.50    5.20
   9   4  -2   -1.50    4.00
  -2   9   4    8.40    4.50
   4   2  -9    3.60    2.90
   2  -9   4   -1.50    1.80
  -4   2   9   -2.10    4.50
  -4   2   9   -4.00    4.10
   4  -2   9   -0.70    3.20
   4  -2   9    4.70    3.10
  -9  -4  -2    0.80    4.50
  -9  -4  -2    4.50    4.70
  -4  -2  -9    4.50    3.80
   2  -9   4    4.20    1.90
   4   2  -9    4.50    3.30
  -4  -2  -9    4.50    3.50
  -9   4   2    8.00    4.50
   9  -4   2   -3.20    4.00
  -2  -9  -4    4.00    4.20
   9  -4   2   -0.30    3.20
   3  -9  -4    9.50    4.60
   4   3   9   12.90    5.40
  -3  -9   4   14.20    3.80
   4   3   9   14.00    4.60
  -4  -3   9   29.60    5.20
   9   4   3   18.40    6.20
   9   4   3   11.00    5.00
   4  -3  -9   12.80    4.50
   9  -4  -3    8.90    5.70
  -9  -4   3   18.70    5.60
   4  -3  -9    9.40    4.70
  -4  -3   9   13.30    4.60
   3   9   4    3.20    4.80
   3  -9  -4   13.80    4.70
  -9  -4   3    7.90    5.20
   9  -4  -3   20.40    4.40
  -9   4  -3   18.10    3.50
  -3  -9   4   11.00    3.70
   4   3  -9   14.60    3.00
  -9  -4  -3   10.10    5.00
   3  -9   4   13.20    2.30
   9   4  -3   11.90    4.60
   3  -9   4   13.30    2.60
   4   3  -9   16.20    3.40
  -9   4   3   15.80    4.80
  -3  -9  -4   15.10    5.30
  -3  -9  -4   16.90    5.00
  -4   3   9   19.20    5.20
   9   4  -3    6.60    5.20
  -4  -3  -9   15.10    4.70
  -4   3   9   11.50    5.20
   9  -4   3    8.40    4.70
   4  -3   9   18.00    3.80
   4  -3   9   16.50    3.40
   9  -4   3   16.70    4.20
  -9   4   3   20.10    5.00
  -3   9   4   18.10    4.90
  -9   4  -4   10.20    2.70
   9   4   4   17.50    6.50
  -4  -9   4    5.20    3.60
   4  -4  -9   11.00    5.00
   4  -4  -9   15.50    5.60
  -4  -9   4    9.70    4.20
   9  -4  -4    6.40    5.90
   4   9   4   19.00    5.30
   9   4   4    9.50    4.90
   9  -4  -4    5.90    4.70
   4   4   9   12.00    5.10
   4   4   9   11.00    5.40
   4  -9  -4    8.60    4.70
  -9  -4   4    3.50    5.10
  -9  -4   4   15.60    5.50
  -9   4  -4    7.80    2.60
  -4  -4   9   11.70    4.40
  -4  -4   9    6.60    4.20
   4   9   4    7.50    5.30
   4  -9  -4    7.30    5.30
   9  -4   4   10.10    4.60
   4  -9   4    9.10    2.70
  -4   4   9   14.70    6.00
   9   4  -4    3.00    4.60
  -4  -9  -4   19.60    5.60
   4   4  -9    8.70    2.40
  -4  -9  -4   10.00    5.30
   9  -4   4    7.20    3.70
  -4  -4  -9    9.30    4.80
  -4  -4  -9   24.20    4.40
   4   4  -9    9.60    2.50
   9   4  -4   17.60    5.90
  -4   4   9    6.90    5.00
  -9   4   4    9.90    5.40
   4  -4   9   13.20    3.00
   4  -4   9    8.40    3.10
   4  -9   4   13.40    2.40
  -9  -4  -4    8.10    5.00
  -9  -4  -4    6.80    5.40
  -4   9   4    6.70    4.50
  -9   4   4    9.40    4.90
  -9  -4   5   22.00    6.80
  -4  -5   9   25.60    5.10
   5   9   4   10.70    6.00
  -9   4  -5   17.10    1.90
   4  -5  -9   18.30    6.40
  -4  -5   9   12.40    4.30
   5  -9  -4   13.40    5.00
  -9  -4   5   38.30    6.50
   9   4   5   26.50    5.80
   5  -9  -4   29.60    6.40
  -5  -9   4   23.20    4.90
   9  -4  -5   17.60    5.80
   4   5   9   31.50    6.40
   4  -5  -9   22.40    5.90
   5   9   4   16.10    5.40
   9  -4   5   16.50    5.10
  -5  -9  -4   24.10    6.30
  -9  -4  -5   15.60    5.80
  -9  -4  -5   14.70    5.50
  -4   5   9   21.30    6.00
  -4  -5  -9   22.40    6.10
   4  -5   9   22.80    3.20
   4  -5   9   21.60    3.40
   5  -9   4   19.50    3.40
   5  -9   4   19.40    3.10
  -4  -5  -9   19.00    5.40
  -9   4   5   22.20    6.40
   9   4  -5   12.90    5.80
   9   4  -5   19.90    5.20
   5   9  -4   14.30    3.10
   5   9  -4   16.90    2.90
  -9   4   5   10.70    5.90
   9  -4   5   15.90    4.50
  -5   9   4   22.40    5.60
  -6  -9   4    3.60    5.00
  -4  -6   9    6.20    4.10
  -9  -4   6    7.00    5.40
   4  -6  -9    5.20    6.10
  -4  -6   9   -1.40    4.40
  -9  -4   6   -4.40    5.50
   9   4   6    6.20    6.50
   6  -9  -4    9.90    5.40
   9  -4  -6   -3.20    4.50
   6   9   4    2.70    5.20
  -6  -9   4    8.10    4.90
   4   6   9    4.20    5.70
   4  -6  -9    1.10    5.20
   6   9   4    0.50    6.00
  -6  -9  -4   -7.40    5.40
  -9  -4  -6    2.20    5.30
   9  -4   6    3.30    4.80
   9  -4   6    9.80    4.10
   6   9  -4    2.50    3.10
   6  -9   4    5.80    2.80
   6   9  -4    4.40    3.70
  -6  -9  -4    9.00    6.30
   9   4  -6    7.90    4.50
   6  -9   4    6.10    3.40
   9   4  -6    5.00    5.60
   4  -6   9    4.70    2.50
  -9   4   6    0.10    5.90
  -4   6   9   11.60    5.20
  -6   9   4    5.50    4.70
  -9  -4  -6    1.80    5.00
  -4  -6  -9    6.20    5.30
   4  -6   9    2.50    2.30
   7   9   4   11.10    7.10
  -7  -9   4   14.10    6.40
   7  -9  -4   -1.10    6.00
  -9  -4   7   -1.10    6.00
  -9  -4   7   -2.90    5.60
   4   7   9   11.40    6.00
   9  -4  -7   -4.80    4.80
  -4  -7   9    4.00    4.50
   7   9   4    1.50    5.70
   4  -7  -9    4.30    5.80
   9   4   7    7.90    5.80
   9   4   7    7.20    6.90
  -7  -9   4    2.40    5.40
  -4  -7   9    1.20    4.00
   4  -7   9    1.50    2.20
  -7   9   4   -5.50    4.90
  -7  -9  -4    0.80    6.10
  -4  -7  -9    5.50    5.50
  -4  -7  -9    3.50    5.10
   4  -7   9    2.10    1.90
  -9   4   7    1.50    6.20
  -4   7   9    0.20    6.20
   7  -9   4    0.70    3.20
   7   9  -4   -0.80    4.40
  -7   9   4    5.60    5.50
   7  -9   4   -1.00    3.80
  -9  -4  -7    8.30    6.50
  -9  -4  -7    4.50    5.70
   9  -4   7   13.80    5.30
   9   4  -7    7.60    5.80
   9   4  -7    8.10    4.70
   7   9  -4   -4.90    3.60
  -9   4   7  -11.50    9.10
   9   4   8   -0.40    7.10
  -8  -9   4   -0.70    5.90
  -9  -4   8   -1.40    6.10
  -4  -8   9   -0.30    4.40
   4  -8  -9    5.80    6.10
   8   9   4   -0.60    5.60
  -8  -9   4  -10.10    7.60
   8  -9  -4    2.80    6.70
  -9  -4   8  -11.40    5.90
   4   8   9   -6.60    5.70
   8  -9  -4    7.50    5.50
   9  -4  -8   -8.20    5.60
   9   4   8    3.30    6.00
   9   4  -8   -1.70    5.50
   4  -8   9    0.50    1.70
   4  -8   9    1.60    1.90
  -4   8   9    3.10    6.20
  -8   9   4    4.90    5.80
   9  -4   8   -0.60    5.40
  -9   4   8    0.20    6.60
  -8  -9  -4   -4.80    6.70
   8  -9   4    0.80    4.60
   8  -9   4   -0.30    3.60
  -4  -8  -9   -4.60    6.20
   8   9  -4   -4.30    5.10
   9   4  -8   -1.70    4.70
  -9  -4  -8    1.90    6.80
  -8   9   4   -4.20    5.30
   5   0   9   -3.70    3.60
  -9  -5   0   -8.00    4.40
   5   0  -9   -1.10    3.90
   9   5   0    0.00    5.00
   9   5   0   -2.50    3.40
  -9   5   0    1.10    3.50
  -9  -5   0    2.50    4.70
  -5   0  -9    1.10    2.60
  -5   0  -9   -1.20    2.40
   5   0   9   -1.10    3.80
   0  -9  -5   -3.40    4.10
   9  -5   0   -2.40    4.30
  -5   0   9   -4.90    3.90
  -5   0   9   -3.00    4.10
   0   9   5    0.30    4.60
   0  -9  -5    4.10    4.40
  -9   5   0   -3.00    3.40
   0  -9   5    1.50    2.10
   0  -9   5    1.00    1.90
   1   9   5    3.80    4.00
   5  -1  -9   15.50    4.10
  -1  -9   5    3.90    2.60
   9   5   1   -5.30    3.90
   1  -9  -5    0.90    4.00
  -9  -5   1   -1.70    4.50
   1  -9  -5   -5.80    3.90
  -1  -9   5    1.70    2.30
  -5   1  -9    3.20    1.90
  -5   1  -9   -0.10    1.80
  -9  -5   1   -3.20    4.80
   5  -1  -9    1.30    4.20
   9  -5  -1    7.00    5.00
  -5  -1   9    9.90    4.80
  -9   5  -1    4.60    3.30
   5   1   9   -2.20    4.20
   9   5   1    1.40    4.80
  -9   5  -1    1.50    3.20
  -5   1   9    7.10    5.00
   5   1  -9    3.50    3.40
  -1  -9  -5   -8.40    3.90
   9   5  -1    1.90    4.00
  -5   1   9   -2.00    4.00
   1  -9   5    1.40    1.70
   9   5  -1    2.80    5.00
  -9  -5  -1   -4.90    4.10
   5  -1   9   -1.60    2.90
  -1   9   5   -0.80    4.50
   9  -5   1   -3.20    4.20
  -9   5   1    1.40    3.70
  -9   5   1   -2.00    3.70
  -9  -5  -1   -4.40    4.30
  -5  -1  -9    1.00    3.30
  -5  -1  -9   -0.80    3.00
   1  -9   5    3.30    1.90
  -1  -9  -5   -0.10    4.60
   5  -1   9    0.70    3.70
   5   1  -9   -0.40    3.90
   5  -2  -9    0.70    4.20
  -2  -9   5    5.20    2.90
  -9  -5   2   11.10    5.40
   9  -5  -2   19.10    5.90
  -9  -5   2    8.10    5.20
   2  -9  -5   11.80    5.00
  -9   5  -2    2.40    2.80
   9  -5  -2    5.90    4.50
   2   9   5    7.40    5.00
   2   9   5    9.40    4.60
   5   2   9   16.80    4.20
   5   2   9    8.60    5.00
   9   5   2    7.90    5.70
  -9   5  -2   13.30    3.30
  -2  -9   5    6.00    3.30
   9   5   2    3.20    4.30
   5  -2  -9    4.40    4.80
  -5  -2   9   11.60    4.80
   2  -9  -5   15.40    4.80
  -9   5   2   13.50    4.90
   9   5  -2   13.50    4.40
  -2   9   5    7.30    4.80
  -9  -5  -2    8.70    5.00
  -5  -2  -9    5.30    3.50
   2  -9   5    5.30    1.70
  -2  -9  -5    4.10    4.90
   5   2  -9    6.60    3.70
   5   2  -9   10.90    3.40
  -2  -9  -5    8.20    5.10
  -5  -2  -9    3.30    3.60
  -9  -5  -2    3.40    4.90
   5  -2   9    9.30    3.90
   9   5  -2    3.20    5.40
   9  -5   2   11.00    4.90
   5  -2   9    6.60    3.30
  -5   2   9   -5.70    4.50
  -5   2   9    3.50    4.60
   9   5   3    6.30    4.50
   5  -3  -9    4.00    5.20
  -5  -3   9    9.00    4.60
   5  -3  -9   14.00    4.80
   3   9   5   10.30    4.70
   9  -5  -3    9.20    5.70
   9  -5  -3    5.50    4.20
  -9   5  -3    8.60    2.70
  -3  -9   5    6.90    3.40
   3  -9  -5   15.70    4.70
   3   9   5    5.20    5.40
   9   5   3    6.40    5.90
   5   3   9    8.30    4.80
   5   3   9   14.60    5.50
  -9  -5   3    7.90    5.10
  -3  -9   5   10.60    3.90
   3  -9  -5    7.50    5.40
  -9  -5   3   10.50    5.30
   9  -5   3    9.80    5.10
   5   3  -9    8.90    3.60
   5   3  -9    8.60    3.20
  -5   3   9   11.30    5.70
  -5  -3  -9    5.20    4.50
   5  -3   9   10.50    3.30
   5  -3   9    9.20    3.70
  -3  -9  -5   10.20    5.50
   9   5  -3   17.60    5.90
   9  -5   3   13.80    4.00
   3  -9   5   12.20    2.00
  -9  -5  -3    4.70    5.20
  -9   5   3   16.00    5.10
   9   5  -3    5.10    4.30
  -5   3   9    9.00    4.40
   3  -9   5   12.10    2.10
  -3  -9  -5   23.50    5.80
  -3   9   5   17.40    5.10
  -9   5   3    7.70    4.90
  -4  -9   5    1.10    3.80
   4  -9  -5    3.90    5.20
   9  -5  -4    5.20    9.50
  -9  -5   4    1.90    5.00
  -9  -5   4    6.60    5.60
   5  -4  -9    6.70    4.90
   9  -5  -4   -1.00    4.80
  -4  -9   5    4.30    3.70
  -5  -4   9   11.50    4.70
   5   4   9    7.80    5.00
   4   9   5   -5.00    5.30
   4  -9  -5    2.30    4.70
   9   5   4   -1.80    5.10
   4   9   5   10.90    5.30
   5  -4  -9    5.70    5.50
   5   4   9    3.20    5.60
   9  -5   4    1.10    4.80
  -4   9   5    7.00    5.20
   9   5  -4   -0.40    4.10
   4  -9   5    2.80    2.10
   9   5  -4   -0.80    5.20
   4  -9   5    4.30    1.90
  -5   4   9   -0.60    5.10
  -5  -4  -9   -4.30    4.30
  -4   9   5   -3.00    4.20
  -5  -4  -9    3.60    5.00
   9  -5   4    0.10    3.60
  -9  -5  -4    5.10    5.10
  -9  -5  -4   11.70    5.30
   5   4  -9   -1.10    2.90
   5   4  -9    3.80    2.80
  -9   5   4    9.20    5.10
   5  -4   9    5.10    2.90
   5  -4   9    0.60    3.20
  -9   5   4   -1.60    5.10
  -4  -9  -5    4.40    5.20
   5  -9  -5    4.50    4.90
  -5  -5   9   -2.70    4.40
  -5  -9   5    1.90    4.10
   9   5   5    3.90    5.30
   5   9   5    1.30    6.80
  -9  -5   5    3.60    5.40
  -9  -5   5    1.90    5.90
   5   9   5    5.10    5.10
   9  -5  -5    2.00    6.50
   5  -9  -5   10.70    7.10
   5  -5  -9    3.10    5.90
  -5  -9  -5    3.90    5.50
  -5   9   5   10.70    5.60
  -5   5   9   -7.80    5.20
   5   5  -9   -3.10    2.30
   5   5  -9    2.70    2.30
   5  -9   5    3.60    2.10
  -5  -5  -9   10.20    5.10
  -9  -5  -5    1.20    5.40
   9  -5   5    0.80    4.70
   9  -5   5    2.60    3.90
  -5   9   5    0.60    4.90
  -9   5   5    5.10    5.40
   5  -5   9    3.00    3.10
   5  -5   9    1.60    2.60
  -5  -5  -9   10.80    5.60
   9   5  -5   -8.20    3.90
   5  -9   5   -0.30    2.40
   9   5  -5    4.80    5.60
  -9   5   5    1.00    5.60
  -6  -9   5    7.30    5.10
   9  -5  -6   -1.90    5.30
   6  -9  -5    1.80    6.10
  -5  -6   9   -0.90    4.30
   9   5   6    8.80    5.80
   5   6   9    1.90    5.30
   6   9   5   -0.80    6.20
   6  -9  -5    2.40    6.30
  -9  -5   6    3.40    5.60
   5  -6  -9    1.00    5.40
   5  -6  -9    5.70    6.00
  -6  -9   5    4.00    4.70
   6   9   5    1.80    5.40
  -9   5   6   -0.30    5.70
   5  -6   9    6.80    3.10
   9  -5   6    3.60    4.00
   9   5  -6   -1.50    5.10
   6  -9   5    3.30    3.30
  -9  -5  -6    4.70    5.90
  -5   6   9    4.60    5.80
   9   5  -6    0.60    4.40
   9  -5   6   -2.00    4.80
   5  -6   9    0.10    2.40
  -6   9   5    0.50    5.30
  -9   5   6   -2.10    5.50
  -5  -6  -9    9.00    6.10
  -5   6   9   -7.10    7.00
  -6  -9  -5    9.70    5.90
  -6   9   5   -0.30    5.20
   6  -9   5   -0.80    2.60
   6   9  -5   -4.00    2.60
   6   9  -5    5.50    3.20
  -9  -5  -6    5.20    7.30
   9  -5  -7    8.20    6.30
   7  -9  -5   24.50    7.70
  -5  -7   9   16.10    5.00
   5  -7  -9   17.70    6.30
   5   7   9   16.20    6.80
  -7  -9   5   16.40    7.10
   7  -9  -5   11.00    6.00
  -9  -5   7   27.00    7.70
   9   5   7    9.00    6.70
   9   5   7   17.60    6.70
   7   9   5    4.60    6.30
  -9  -5   7    9.10    6.30
  -7  -9   5   17.50    6.30
   9  -5   7   16.10    5.30
   9   5  -7   19.30    6.70
   9   5  -7   10.70    5.30
  -5   7   9    3.90    5.80
   7  -9   5    6.50    4.10
   7  -9   5   21.40    3.80
  -5  -7  -9    4.00    6.40
  -7   9   5   16.80    6.80
  -7   9   5   26.70    6.50
  -7  -9  -5   22.20    7.40
   5  -7   9   18.50    2.90
   9  -5   7   19.80    4.80
   7   9  -5   14.10    4.00
  -9   5   7   21.90    7.00
   7   9  -5    7.30    4.40
  -9  -5  -7   12.60    6.80
  -9  -5  -7   23.40    7.10
   9   5   8   15.10    6.80
   5  -8  -9    4.20    6.40
  -8  -9   5   -0.40    6.10
  -9  -5   8    1.10    7.00
   5   8   9    8.00    5.50
   9  -5  -8    6.60    6.60
   8  -9  -5   -4.80    6.30
   8  -9  -5    6.30    7.70
   8   9   5    1.50    8.90
   9   5   8    4.20    8.20
  -8  -9   5   16.90    6.80
  -9  -5   8    5.00    7.30
   8   9   5    8.30    6.40
  -5  -8   9    9.20    5.20
   9   5  -8    8.80    6.20
   8   9  -5    6.20    5.20
  -8   9   5   10.60    6.80
  -9   5   8   13.50    6.70
   8   9  -5    7.80    4.40
  -8   9   5    8.70    6.30
  -5   8   9   10.00    7.20
  -9  -5  -8   17.70    8.20
   9   5  -8    6.50    5.40
  -9   5   8   -2.60    7.10
   8  -9   5    5.10    4.90
   8  -9   5    5.00    3.80
   9  -5   8    3.00    5.50
   5  -8   9    8.00    2.40
  -5  -8  -9    1.90    6.40
  -8  -9  -5   -0.10    6.50
  -5   8   9    6.40    8.80
   5  -8   9   10.30    2.80
  -5  -8  -9    9.00    6.90
  -9  -5  -8   16.00    7.00
   0  -9  -6   -6.70    5.20
   6   0  -9   -5.30    4.40
   0   9   6   -0.50    4.60
   0  -9   6   -0.70    2.00
   9   6   0    3.80    4.40
   9   6   0   -1.10    5.40
  -6   0  -9   -5.60    2.60
   0  -9  -6    0.40    4.70
  -9   6   0   -3.10    3.40
  -9   6   0   -2.90    3.20
  -6   0  -9    2.20    3.10
  -9  -6   0    2.50    5.30
  -6   0   9   -4.40    4.60
  -6   0   9    4.80    4.70
   0   9   6    1.80    5.20
   9  -6   0    4.00    4.80
   0  -9   6   -0.80    2.00
  -9  -6   0    1.10    6.00
   9   6   1   30.70    6.50
  -1  -9   6   24.60    3.40
   9  -6  -1   12.30    5.70
  -9  -6   1   25.60    6.30
  -9  -6   1   20.50    5.90
   9  -6  -1   21.20    5.00
  -9   6  -1   21.70    3.80
  -1  -9   6   25.60    3.40
   1   9   6   32.80    6.70
   9   6   1   18.40    5.30
  -6   1  -9   17.10    2.60
  -6  -1   9   21.10    5.90
   6  -1  -9   27.00    5.30
  -6  -1   9   23.50    5.90
  -9   6  -1   19.20    4.00
  -6   1  -9   18.70    2.60
   1  -9  -6   19.60    6.10
   1   9   6   23.10    5.70
   1  -9  -6   28.70    6.20
   6  -1  -9   28.80    6.20
   9   6  -1   18.50    6.50
   9   6  -1   16.30    5.30
  -1  -9  -6   23.90    7.60
  -6  -1  -9   15.90    4.00
   6  -1   9   18.20    4.70
  -1   9   6   29.00    5.80
  -9  -6  -1   12.20    5.70
  -9   6   1   19.80    4.80
  -9   6   1   22.60    4.90
   1  -9   6   20.10    2.20
  -1   9   6   21.90    6.20
   1  -9   6   25.20    3.00
   9  -6   1   17.30    5.50
   6   1  -9   20.50    5.50
  -6   1   9   24.20    5.90
  -1  -9  -6   25.70    5.90
  -6   1   9   13.00    5.80
  -6  -1  -9   16.50    4.30
  -9  -6   2    5.20    5.50
   9   6   2    7.80    5.00
  -2  -9   6   12.40    3.30
   6   2   9   16.90    5.00
   9   6   2    7.20    6.10
   2   9   6   16.00    5.50
  -6  -2   9    8.90    5.00
  -9  -6   2   16.10    6.80
  -2  -9   6    5.80    3.10
   6  -2  -9    3.90    4.70
  -9   6  -2   11.40    2.90
  -9   6  -2   14.00    3.00
  -6  -2   9    8.10    5.10
   6  -2  -9   15.30    5.80
   2  -9  -6   12.70    5.20
   9  -6  -2   14.70    5.00
   9  -6  -2    9.50    5.60
  -2  -9  -6   10.60    5.30
   2  -9   6    9.00    1.50
  -9  -6  -2   12.20    5.70
   9   6  -2    6.00    5.50
   9   6  -2   17.70    5.10
  -6  -2  -9   17.20    4.10
   6  -2   9   12.40    4.00
  -2   9   6   10.50    5.20
  -6   2   9   21.00    6.10
   2  -9   6   11.30    1.50
  -6  -2  -9    5.20    4.20
   6   2  -9   11.30    4.40
  -9   6   2    9.70    4.80
   6   2  -9    9.40    4.10
   9  -6   2    8.80    5.20
  -2   9   6    9.90    5.60
  -6  -3   9    6.30    4.90
  -6  -3   9   11.30    5.60
   3  -9  -6    9.00    4.70
   6  -3  -9   14.10    5.90
   6   3   9   23.50    5.70
  -3  -9   6   12.00    3.70
  -3  -9   6    5.40    3.80
  -9  -6   3    4.40    5.20
   3  -9  -6    8.60    7.00
   9  -6  -3    0.80    6.10
   9   6   3    7.60    5.40
   9   6   3    6.60    7.60
   3   9   6    7.40    5.90
   9  -6  -3    9.90    4.80
   3   9   6   10.40    5.50
   6  -3  -9   13.50    5.10
  -6  -3  -9    5.50    4.70
   6  -3   9   11.90    3.70
   9  -6   3   12.60    5.10
   9  -6   3    4.60    3.80
  -9  -6  -3    2.70    5.20
   3  -9   6    9.00    1.50
   6   3  -9    9.60    3.40
  -9   6   3    2.30    5.10
  -3   9   6    5.70    5.70
   9   6  -3    6.70    5.60
   9   6  -3    3.10    4.20
  -3   9   6   14.90    5.60
   6   3  -9    6.80    4.60
  -9   6   3   21.70    5.50
  -9  -6   4   -3.40    5.00
  -6  -4   9   -0.90    4.80
  -4  -9   6    0.80    3.70
   9   6   4   -3.20    4.50
  -9  -6   4    3.10    5.40
   4   9   6    0.10    7.00
   4  -9  -6    5.70    5.90
  -4  -9   6   -1.80    3.70
   6   4   9   -2.60    5.30
   6  -4  -9  -14.50    5.20
   9  -6  -4    5.90    6.50
   4   9   6  -11.30    4.70
  -6  -4   9    1.30    4.60
  -4   9   6    6.60    5.50
   4  -9   6   -0.90    1.40
   6   4  -9   -1.80    3.10
  -9  -6  -4   -1.10    5.40
   6  -4   9    4.00    3.20
   9  -6   4    2.40    3.60
  -4  -9  -6    0.20    5.00
   9   6  -4   -5.00    5.00
   9   6  -4    1.30    4.20
  -4   9   6   -5.60    4.60
   9  -6   4    4.40    4.60
  -6  -4  -9    6.00    4.80
  -9   6   4   -6.90    5.10
  -9  -6  -4   -0.40    5.70
   6   4  -9   -1.70    3.70
  -6   4   9    3.70    5.70
   4  -9   6    2.80    1.80
  -6  -4  -9   -0.70    4.80
  -9   6   4    3.00    5.20
   9  -6  -5   -2.40    5.60
   5  -9  -6    1.80    5.30
  -9  -6   5    1.20    5.60
   5  -9  -6    9.80    6.10
   6  -5  -9    3.20    5.00
   9  -6  -5    7.00    6.50
   5   9   6   -2.70    6.50
  -5  -9   6    0.60    4.20
   6   5   9   18.30    6.10
  -6  -5   9    4.40    5.30
  -6  -5   9    7.80    5.50
   6   5   9   -1.70    6.30
   5   9   6   -2.80    5.10
   6  -5  -9    3.80    6.10
   9   6   5    7.30    5.70
   6   5  -9   -0.80    3.30
   5  -9   6    2.90    2.00
  -5  -9  -6   -1.40    5.70
  -9   6   5   -8.30    5.20
  -9   6   5    0.50    6.60
  -5   9   6    2.60    5.80
   5  -9   6    3.30    2.40
  -6  -5  -9   -7.10    5.10
  -9  -6  -5    5.70    5.70
   6  -5   9    4.00    3.30
   9   6  -5    3.20    4.60
   9  -6   5    5.80    4.70
   6   5  -9   -2.40    3.00
  -6  -5  -9    3.90    5.70
  -5   9   6    3.00    5.50
  -6   5   9    2.90    5.90
  -9  -6  -5    0.50    5.80
   9   6  -5    6.50    5.80
   9  -6   5    2.40    3.70
   6  -9  -6    5.80    6.80
   6  -9  -6    6.60    6.00
   6  -6  -9   -9.70    5.40
  -6  -6   9    3.80    5.50
   6   9   6   19.90    6.70
   6   6   9    2.00    6.00
  -9  -6   6    2.70    6.50
   9   6   6    6.40    6.20
  -6  -9   6   -1.00    4.90
  -6  -9   6    7.20    5.40
  -6  -6   9    7.20    5.30
   9  -6  -6    0.30    6.00
  -9  -6   6    7.70    6.20
   9   6  -6    2.70    4.90
   6   9  -6    5.90    2.00
   9  -6   6    9.60    4.30
   6   6  -9    6.30    2.70
   6  -9   6    7.30    3.20
   6  -6   9    4.70    3.60
  -9   6   6    1.50    6.20
   6  -6   9    5.00    3.00
  -6  -9  -6    2.00    6.20
   6  -9   6    1.60    2.50
  -6   9   6    9.80    7.60
   9  -6   6    3.70    4.90
   9   6  -6    1.40    5.60
  -6   6   9   13.80    6.60
  -9   6   6   -4.00    5.90
   6   6  -9    1.60    2.60
  -6  -6  -9   10.80    6.00
  -9  -6  -6    4.70    6.10
  -6   9   6   11.50    6.20
  -6  -6  -9    6.30    6.50
  -9  -6   7    2.50    6.80
   9   6   7    1.40    6.20
  -6  -7   9    1.00    5.50
   9  -6  -7   -0.20    6.20
  -7  -9   6    2.70    5.80
   7  -9  -6    4.30    7.20
   6  -7  -9   12.00    5.70
   6   7   9    3.40    6.60
  -6  -7   9    5.00    6.10
   7  -9  -6    3.90    6.20
  -9  -6   7   -1.60    6.40
   7   9   6   -2.90    6.00
   7   9  -6    4.20    3.70
  -7   9   6    7.00    6.60
  -6  -7  -9   -0.20    6.20
  -6   7   9    8.90    7.20
   9  -6   7    8.00    4.30
  -9  -6  -7    0.40    6.40
   9  -6   7   -3.60    4.90
  -9   6   7    5.00    6.70
   7  -9   6    0.00    3.70
   7  -9   6   -1.30    3.00
  -6   7   9  -13.40    8.10
  -7  -9  -6    7.80    6.50
   9   6  -7   10.00    5.90
   6  -7   9    7.90    3.10
   6  -7   9    2.50    3.30
   7   9  -6    0.50    3.40
  -7   9   6    5.90    6.50
  -9  -6   8    6.20    7.30
   6  -8  -9   11.60    6.50
  -8  -9   6   20.60    7.10
   6   8   9   26.90    8.10
  -6  -8   9   19.90    6.80
   8  -9  -6   10.50    8.20
  -9  -6   8   16.90    7.80
   9   6   8   20.50    7.70
   8   9   6   19.90    7.10
  -6  -8   9   19.30    6.70
   8   9   6   29.90    9.40
  -8  -9   6   26.50    7.50
   8  -9  -6   11.10    7.60
   9  -6  -8    6.80    6.40
   9   6   8   29.30    8.80
  -6   8   9   22.30    7.80
  -9   6   8   34.80    8.50
  -9  -6  -8   22.20    8.00
  -8  -9  -6   15.80    7.70
   9  -6   8   13.30    5.70
   8  -9   6   32.20    4.80
   8   9  -6   17.60    5.40
   8   9  -6   15.30    4.60
  -8  -9  -6    4.80    6.70
  -9   6   8   18.50    7.50
   9   6  -8   19.50    6.60
  -6  -8  -9   32.30    8.00
   6  -8   9   23.80    3.90
   6  -8   9   16.90    3.20
  -6   8   9   24.70    8.30
   9  -6   8   24.50    5.00
  -8   9   6   24.10    7.50
   8  -9   6   12.70    5.00
  -6  -8  -9   30.50    8.70
  -8   9   6   19.40    7.80
  -9   7   0    2.30    3.80
   0  -9   7   -0.30    2.10
   9  -7   0   -6.10    3.80
  -7   0  -9    0.90    3.10
   9   7   0   -3.20    5.80
  -7   0   9   -7.10    5.10
   0   9   7   -6.20    6.20
   9  -7   0    2.30    5.40
   7   0  -9    1.00    4.10
  -9   7   0   -0.60    3.40
   7   0  -9   -3.00    5.30
  -7   0   9   -4.60    4.70
  -7   0  -9   -0.20    3.40
   7   0   9    3.30    5.00
   0  -9  -7    6.10    5.80
   0   9   7    0.00    4.50
  -9  -7   0   -3.30    3.80
   0  -9   7   -0.30    1.90
   9   7   0    0.00    4.60
   1   9   7   -9.90    4.60
   9   7   1    5.20    4.80
  -7   1  -9   -1.80    2.30
   7   1   9    4.00    4.60
  -9  -7   1    3.50    5.80
  -1  -9   7   -5.00    2.50
   9   7   1   -4.00    5.30
   7  -1  -9    5.90    4.50
   9  -7  -1    7.10    5.70
  -9   7  -1   -5.70    2.70
  -7   1  -9    0.30    2.20
  -9   7  -1   -2.90    3.10
  -7  -1   9   -1.00    5.10
   1  -9  -7   -0.60    5.70
   7  -1  -9    5.50    5.70
   7   1   9    9.60    5.20
   9  -7  -1    2.40    4.30
  -1  -9   7   -2.40    2.40
   1  -9   7    1.70    1.70
  -1   9   7    3.60    5.70
   7   1  -9   -5.80    4.00
  -9  -7  -1   -1.20    7.00
   9   7  -1   11.30    4.90
  -1  -9  -7   -1.30    5.50
   7  -1   9    0.80    4.80
   9   7  -1    0.60    5.80
  -7  -1  -9    6.50    3.70
   1  -9   7    0.60    1.50
  -1   9   7    2.20    5.00
  -9   7   1    5.60    4.40
  -7  -1  -9   -3.20    3.70
  -9   7   1    1.10    4.00
   7   1  -9    7.40    5.40
   9  -7   1    0.70    4.70
  -7   1   9   -2.00    5.60
   9  -7  -2   -4.30    5.30
  -2  -9   7    0.00    2.90
  -9  -7   2   -3.20    5.30
   2   9   7    9.80    9.30
  -9  -7   2    2.50    9.10
   9  -7  -2    1.80    4.50
  -7  -2   9    1.60    5.10
  -9   7  -2    0.50    2.60
  -2  -9   7   -2.90    3.00
   2  -9  -7   -6.50    5.00
   9   7   2   -4.90    6.00
   7  -2  -9   -6.70    4.30
   2  -9  -7   -5.40    6.20
   7   2   9    1.20    4.80
   7  -2  -9    0.80    5.70
   7   2   9   -0.20    5.70
   7   2  -9    2.40    5.00
   7  -2   9   -5.50    4.20
   2  -9   7    2.00    0.90
   7  -2   9   15.20    3.90
  -7  -2  -9    6.10    4.50
  -2   9   7    1.20    6.30
  -2   9   7   11.10    5.50
   2  -9   7    1.90    0.90
   9   7  -2   -3.70    5.50
  -9   7   2   -3.90    4.40
  -2  -9  -7   -1.00    5.20
  -7   2   9   -0.20    5.80
   9   7  -2    2.60    4.30
   9  -7   2    3.70    4.60
  -7   2   9    4.60    6.10
   9  -7  -3    1.60    6.00
   7   3   9   -0.70    6.10
  -3  -9   7    3.50    3.80
   3  -9  -7    7.50    5.70
   9   7   3    7.80    6.30
   9   7   3    8.60    5.10
  -3  -9   7   -1.50    3.40
   9  -7  -3    9.70    5.40
  -7  -3   9   12.50    5.80
   7  -3  -9   -5.90    5.80
   7  -3  -9    9.80    9.20
   3   9   7   10.00    5.30
   7   3   9    4.70    5.30
   3  -9  -7    9.00    5.30
  -9  -7   3    4.40    5.70
   7   3  -9    2.50    4.90
  -7  -3  -9    3.60    4.90
  -7  -3  -9    5.10    4.70
  -7   3   9   -2.00    6.00
  -9   7   3   -1.40    4.90
   7  -3   9    5.10    4.40
   7  -3   9    4.60    3.70
  -3  -9  -7   -0.60    4.30
   9   7  -3   11.60    6.20
  -9   7   3    3.70    5.10
  -3   9   7   15.30    6.10
   9   7  -3    3.70    4.30
   9  -7   3    2.20    4.90
   7  -4  -9   52.49    8.00
   4  -9  -7   47.00    7.70
  -4  -9   7   53.19    6.40
  -9  -7   4   43.40    7.90
  -9  -7   4   58.09   10.60
   7  -4  -9   37.20    7.60
   4  -9  -7   47.70    8.60
   9  -7  -4   45.40    8.40
   4   9   7   40.70    8.20
  -4  -9   7   49.90    6.50
  -7  -4   9   52.39    7.90
   7   4   9   54.49    8.20
   9   7   4   52.19    8.20
   4   9   7   42.60    7.70
   9  -7  -4   58.49    7.80
   7   4   9   42.80    8.50
  -9   7   4   54.39    7.70
   9  -7   4   45.00    6.00
  -4  -9  -7   32.50    7.80
  -9   7   4   45.40    7.50
   7   4  -9   29.00    5.10
   9  -7   4   41.70    6.80
   4  -9   7   49.40    3.10
   9   7  -4   54.99    7.80
  -4   9   7   41.20    8.30
  -7   4   9   65.49    9.20
   9   7  -4   44.90    6.60
  -7  -4  -9   60.99    8.10
  -9  -7  -4   65.99    9.20
   7   4  -9   50.69    6.70
  -7  -4  -9   53.89    7.70
   4  -9   7   49.10    2.80
   7  -4   9   55.59    6.40
   7  -4   9   40.70    5.50
  -5  -9   7   12.00    5.10
   7   5   9    1.10    7.10
  -7  -5   9   10.80    6.00
   9  -7  -5    3.20    7.10
   9   7   5    6.70    6.30
   5   9   7    3.40    6.30
   5  -9  -7    7.90    7.10
  -9  -7   5   16.00    6.70
  -9  -7   5   15.80    6.70
   7  -5  -9   15.00    5.70
   9  -7  -5   20.90    6.10
   7   5   9   11.40    5.80
   5  -9  -7   13.70    6.10
   7  -5   9    8.80    3.70
   7   5  -9   13.30    4.00
   7  -5   9    9.30    4.30
  -9  -7  -5    0.20    5.90
   9   7  -5    7.70    6.10
   9   7  -5    6.70    5.10
  -5  -9  -7   20.30    6.70
  -9   7   5    7.60    7.20
  -9   7   5    5.10   12.70
   5  -9   7   12.80    2.10
   9  -7   5    7.70    5.00
  -7  -5  -9    8.80    6.20
   5  -9   7   10.20    2.50
  -5   9   7    1.70    6.40
  -7   5   9   11.80    6.50
   9  -7   5   12.30    4.40
   7   5  -9   14.60    5.00
  -5   9   7   -0.90    6.40
   9   7   6   48.70    8.50
   9  -7  -6   45.70    7.90
   7   6   9   33.00    9.20
   7   6   9   42.60    8.20
   6  -9  -7   19.20    7.10
  -7  -6   9   37.10    7.70
   7  -6  -9    7.00    7.20
  -6  -9   7   37.30    6.90
  -6  -9   7   42.00    7.40
   7  -6  -9   47.10    8.20
  -9  -7   6   41.00    8.60
   6   9   7   32.30    7.40
  -9  -7   6   25.30    7.40
   9  -7  -6   41.40    9.10
  -7  -6   9   28.70    8.00
   6  -9  -7   33.70    8.00
  -7   6   9   36.20    8.00
  -9   7   6   36.70    8.20
   6  -9   7   35.50    4.20
  -9   7   6   37.50    8.20
   9  -7   6   39.30    6.50
   9  -7   6   47.60    5.60
  -9  -7  -6   30.90    8.00
   7  -6   9   41.50    5.00
   6  -9   7   34.10    3.50
   7  -6   9   29.30    5.20
   7   6  -9   28.60    4.70
  -6  -9  -7   28.90    8.20
  -6   9   7   51.39    8.70
  -7   6   9   14.10    7.80
   9   7  -6   19.70    7.00
   7   6  -9   28.20    4.80
  -7  -6  -9   44.30    8.10
  -6   9   7   33.00    8.10
   7   7   9    3.70    7.00
  -9  -7   7   -0.60    7.00
   7   9   7    3.90    8.00
   9  -7  -7   -1.40    6.50
   7   9   7    1.30    6.90
   9   7   7    7.00    6.00
  -7  -9   7   -9.20    5.40
   7  -9  -7   -8.70    7.40
   7  -7  -9    8.30    6.60
  -7  -9   7   -3.00    6.30
  -9  -7   7    5.50    7.10
   9  -7  -7   -9.20    7.70
  -7  -7   9   12.40    7.80
  -7  -7   9   11.20    6.50
   7  -9  -7   -5.00    6.10
   9  -7   7   -3.10    4.10
  -9  -7  -7    8.10    7.20
  -7  -9  -7   -4.10    7.00
  -9   7   7    0.80    6.80
  -7   7   9  -17.70    6.50
  -7  -9  -7    6.60    7.40
   7   7  -9    0.20    3.10
   7  -7   9    0.80    3.50
  -7  -7  -9    1.70    7.60
   7  -9   7    1.20    3.80
   7  -9   7    1.90    3.10
   7   9  -7    2.00    2.20
   7   9  -7    5.10    2.50
  -9  -7  -7   -0.90    6.30
   7   7  -9    2.00    3.00
   9   7  -7  -12.60    5.50
  -7  -7  -9    3.30    6.30
   9  -7   7   -2.70    5.10
   7  -7   9    1.00    4.00
  -7   9   7   -2.80    6.60
  -7   7   9    2.60    7.80
   7   8   9   24.70    8.10
  -9  -7   8   23.10    8.40
   7  -8  -9   16.70    6.80
   8  -9  -7    5.30    7.30
  -7  -8   9  -11.60    5.90
  -9  -7   8    1.10    7.30
   7  -8  -9   19.60    9.10
   9  -7  -8   -1.70    7.90
   9  -7  -8   14.20    7.70
   8   9   7   -9.30    8.10
  -8  -9   7   12.30    7.30
   8   9   7    5.10    7.20
   9   7   8   10.30    7.40
   9   7   8   13.50    9.80
   8  -9  -7    1.00    7.90
   7   8   9    7.00    8.50
  -8  -9   7    5.40    6.90
  -9  -7  -8    8.10    8.20
   8  -9   7    5.90    3.70
   7  -8   9    1.90    3.50
   9  -7   8   13.90    5.10
   7  -8   9    5.90    4.20
  -7  -8  -9    2.20    8.10
   8   9  -7    2.90    4.50
  -8   9   7    4.50    7.30
  -9   7   8    5.50    8.70
  -7   8   9   -0.40    7.90
  -7   8   9   -1.40    8.10
  -7  -8  -9   -0.60    7.30
   8   9  -7    6.60    4.00
   9  -7   8    7.30    5.50
   9   7  -8    0.50    6.00
  -8  -9  -7    4.30    7.90
  -8  -9  -7   13.80    8.10
  -9   7   8  -15.10    7.40
   8  -9   7    1.60    4.70
  -9  -7  -8  -17.20    7.50
   0  -9   8   -1.90    2.10
   8   0  -9    5.00    6.10
   0  -9  -8   -3.50    5.30
   0   9   8   -6.80    5.00
   8   0   9   -2.70    4.50
  -8   0   9   -0.60    6.40
  -9  -8   0    1.80    6.20
  -9  -8   0   -4.20    5.80
   9  -8   0    2.20    5.40
   9   8   0   -4.90    4.80
   0  -9   8   -0.10    2.40
  -9   8   0    2.90    3.40
  -8   0  -9    2.60    3.40
   8   0   9   -3.60    5.40
   9  -8   0   -3.40    4.10
  -8   0   9  -14.70    5.80
   8   0  -9    5.50    5.30
  -9   8   0    1.90    3.70
   9   8   0    5.40    6.60
   0   9   8   12.70    6.60
  -8   0  -9   -2.70    3.70
  -9   8  -1    2.70    2.40
   1   9   8    8.60    6.30
   9  -8  -1    0.30    5.90
  -9  -8   1    5.60    5.90
  -9   8  -1    4.20    2.60
  -8   1  -9    3.80    2.70
   8   1   9    9.60    5.60
   8  -1  -9   20.00   10.60
  -1  -9   8    3.10    2.80
   1   9   8    7.20    6.90
  -8   1  -9   10.30    3.10
  -8  -1   9    9.90    6.30
   9   8   1    4.50    6.60
  -9  -8   1    3.30    5.70
   9  -8  -1    5.40    5.20
   8  -1  -9    5.80    7.30
   1  -9  -8    6.50    5.40
  -8  -1   9    2.10    6.00
  -1  -9   8   10.00    3.20
  -9   8   1    1.90    4.30
   9   8  -1    3.80    6.30
   9   8  -1    7.10    5.50
   8  -1   9    3.50    4.50
   1  -9   8    3.80    1.70
   1  -9   8    5.00    2.00
  -8   1   9    6.20    6.50
  -8   1   9    9.40    6.60
  -9   8   1    1.60    4.50
  -9  -8  -1    4.90    6.40
   8   1  -9    2.70    6.10
   9  -8   1    3.00    5.80
   8   1  -9    7.60    4.80
   8  -1   9    6.00    5.30
  -1   9   8    7.30    6.20
  -1  -9  -8   15.70    6.20
  -1   9   8    0.20    6.60
  -9  -8  -1    7.40    6.50
  -8  -1  -9    1.90    4.20
  -8  -1  -9    3.40    4.50
   2   9   8  -13.30   10.10
   8   2   9   10.70    6.70
  -8  -2   9    8.50    6.00
  -9  -8   2   -3.90    6.10
   9   8   2   -3.50    6.40
   9   8   2   -3.80    5.50
   8  -2  -9   -9.20    5.80
   8  -2  -9   -0.10    5.30
   2   9   8   -2.60    5.60
  -2  -9   8    0.10    3.50
  -9  -8   2   -0.50    5.90
   8   2   9   -2.60    8.50
   9  -8  -2    5.60    6.40
   9  -8  -2   -4.90    4.80
  -8  -2   9   -8.30    5.90
  -2  -9   8    3.40    3.30
   2  -9  -8    3.10    5.50
   9  -8   2   -2.50    4.70
   8   2  -9   -7.60    5.50
   8  -2   9   -8.40    4.70
   8   2  -9   -4.60    4.20
  -8   2   9   -0.40    6.40
  -2  -9  -8   -1.40    5.50
   2  -9   8    1.20    1.00
   2  -9   8   -0.10    0.90
  -2   9   8   -2.30    5.70
  -9   8   2   -4.10    4.70
  -8  -2  -9    0.30    4.40
   9   8  -2    4.10    5.00
   9   8  -2   -3.50    5.80
  -2   9   8   -8.10    6.20
  -8  -3   9    2.00    6.20
   3  -9  -8    1.70    5.90
   9  -8  -3   -0.10    6.00
   8   3   9    0.00    6.90
   8   3   9    1.90    5.90
  -3  -9   8    1.60    3.70
  -9  -8   3    7.40    6.20
   3   9   8   -4.10    5.80
   8  -3  -9    4.90    5.90
  -3  -9   8    4.00    4.10
  -9  -8   3    0.50    6.50
   9   8   3   -4.30    5.50
  -8  -3   9    2.10    6.00
   9  -8  -3   -6.80    5.70
   8  -3   9   -4.80    4.80
   9   8  -3   11.00    6.40
  -3   9   8    7.10    6.80
  -8   3   9    3.00    6.40
   9   8  -3    2.70    4.80
  -8  -3  -9    7.10    5.40
  -9  -8  -3   -8.80    6.10
  -9   8   3   -4.70    4.80
  -3  -9  -8   10.10    5.80
   8   3  -9    6.00    6.00
  -8  -3  -9   -4.60    5.20
   8   3  -9   -8.60    4.30
  -3   9   8    7.70    6.20
  -9   8   3    4.50    5.60
   9  -8   3   -1.50    5.10
  -8  -4   9    1.30    6.30
  -4  -9   8   -4.50    4.70
  -4  -9   8    3.60    4.40
   8  -4  -9    0.00    6.30
  -9  -8   4   12.60    6.70
   8   4   9   -0.90    7.00
   8   4   9    4.30    5.80
   4  -9  -8   -0.50    5.90
   9  -8  -4    3.20    6.50
   4   9   8    0.10    6.30
   9  -8  -4    2.00    5.70
  -8  -4   9    1.00    6.40
  -9  -8   4   -7.80    5.90
   9   8   4    3.60    6.50
   9   8  -4    0.20    5.80
   8   4  -9    4.30    5.30
   4  -9   8    0.60    1.30
  -4   9   8    3.80    6.20
  -9  -8  -4    6.10    6.60
   9  -8   4    8.70    5.30
  -8  -4  -9   -5.20    6.60
   9   8  -4    1.80    5.00
  -8  -4  -9   10.70    6.10
   8  -4   9    0.00    4.70
   8  -4   9    5.40    4.10
  -4  -9  -8   -5.00    6.20
  -8   4   9   -4.70    5.80
   4  -9   8    2.60    1.00
  -9   8   4    4.90    6.00
  -9   8   4   -1.80    6.20
   9  -8  -5    9.80    7.70
  -9  -8   5   14.10    7.10
  -9  -8   5    8.90    6.90
   5  -9  -8   15.40    6.20
   5   9   8    9.90    7.30
   5   9   8    0.40    6.60
   8  -5  -9    9.90    6.10
   9  -8  -5    8.90    6.50
  -5  -9   8   11.70    5.30
   8   5   9    4.10    7.60
   8   5   9   -2.80    6.70
  -8  -5   9    8.40    6.80
  -8  -5   9    1.20    6.30
   8  -5  -9   30.50    8.30
   9   8   5   11.30    8.30
   9   8   5   18.00    6.80
   9   8  -5    4.10    6.00
  -9   8   5   12.30    7.00
   8   5  -9   13.10    5.70
  -8   5   9    8.30    6.50
  -5  -9  -8    2.30    7.00
   8  -5   9   18.50    4.80
  -8   5   9   19.90    7.60
  -5   9   8    8.60    7.30
  -5  -9  -8    8.20    6.10
   5  -9   8   10.50    2.40
   5  -9   8   13.50    2.10
  -9  -8  -5   -2.30    6.70
  -9  -8  -5    8.70    7.40
   9  -8   5    9.20    5.50
   9  -8   5    9.80    4.40
   8  -5   9   11.00    5.00
  -8  -5  -9    8.20    6.30
  -8  -5  -9   14.90    6.90
  -9   8   5   11.90    8.00
   6   9   8   -4.90    6.50
   6   9   8   10.00    7.80
  -8  -6   9    3.30    6.60
   9   8   6    9.50    8.60
   9   8   6   -0.80    6.60
  -6  -9   8   -2.60    6.10
  -6  -9   8    0.40    5.50
   9  -8  -6    4.40    6.30
  -8  -6   9    5.40    7.20
   8   6   9   10.20    8.50
   8   6   9    2.30    6.70
   6  -9  -8    1.90    8.10
   6  -9  -8    3.50    6.40
  -9  -8   6    1.40    7.00
  -9  -8   6   -7.00    6.40
   8  -6  -9    3.50    6.80
   8  -6  -9    1.20    7.70
   9  -8  -6    8.60    8.40
  -6   9   8   -3.70    7.00
   9   8  -6    1.50    5.90
   8  -6   9    6.10    4.80
   8  -6   9   -5.50    4.10
  -9  -8  -6    5.10    6.90
  -6  -9  -8    2.60    6.90
  -8   6   9   15.80    7.90
  -8   6   9   13.10    8.40
   6  -9   8    3.70    3.20
   6  -9   8    2.00    2.40
   8   6  -9    8.40    5.20
   8   6  -9    2.10    4.20
  -9   8   6    6.10    7.20
  -6  -9  -8    4.90    7.00
  -9  -8  -6    0.10    6.80
  -8  -6  -9    8.20    6.90
   9  -8   6   -6.80    4.90
   9  -8   6    1.50    4.10
   7   9   8    1.00    7.30
  -8  -7   9    9.40    7.10
   7   9   8    9.10    8.90
  -7  -9   8    5.30    6.40
   9   8   7   11.90    6.80
   8   7   9    6.70    7.40
   8  -7  -9   -4.90    7.70
   8  -7  -9    2.80    6.90
   7  -9  -8  -13.40    7.00
   7  -9  -8   -5.10    6.90
  -9  -8   7   -2.40    7.00
  -8  -7   9    4.50    8.10
   9   8   7  -10.80    8.50
   9  -8  -7  -10.20    6.70
   8   7   9   -7.30    9.00
   9  -8  -7  -22.00    8.00
   9  -8   7   -9.50    5.10
  -9  -8  -7   -0.80    7.50
  -7   9   8    7.50    7.90
  -8  -7  -9   -9.30    7.50
  -9  -8  -7    8.40    7.80
   8  -7   9    2.70    4.80
   8  -7   9    3.00    4.30
   7  -9   8   -2.60    3.80
   7  -9   8    0.90    3.10
  -8   7   9   -9.70    7.70
  -8   7   9    1.50    8.50
   9  -8   7    7.00    4.70
  -7  -9  -8   -3.90    7.30
   8   7  -9    0.90    4.90
   8   7  -9    2.70    4.10
  -9   8   7   -6.20    7.30
  -9   8   7    8.60    7.90
  -8  -7  -9    2.10    7.10
  -7  -9  -8   -7.50    8.00
   9   8  -7   -2.90    5.80
   9   8  -7  -11.30    4.50
  -7   9   8    9.40    7.60
  -8  -9   8    7.10    8.30
  -8  -9   8    0.30    7.20
   9   8   8    2.90    9.20
   9   8   8    1.10    7.60
   8   9   8    1.50    7.60
   8   8   9    7.70    9.10
   8  -9  -8   -6.30    9.20
   8  -9  -8    4.30    8.00
  -9  -8   8  -13.50    8.20
  -9  -8   8    0.80    7.60
   9  -8  -8   -3.50    7.70
   9  -8  -8   19.60    9.90
  -8  -8   9    2.20    7.80
  -8  -8   9    4.60    7.20
   8   9   8   13.30    9.60
   8  -8  -9    1.70    7.20
   8   8   9   -7.50    7.80
   8  -8  -9   -0.40    8.80
   8  -8   9    2.20    4.30
   8  -9   8    9.00    5.00
   9  -8   8    3.80    5.70
   9  -8   8    3.90    4.90
  -9  -8  -8   12.30    8.40
  -9  -8  -8   10.30    8.90
  -9   8   8    8.20    8.40
  -9   8   8    1.80    9.20
  -8   8   9   -2.30    8.10
  -8   8   9    4.70    9.20
   8  -9   8    4.50    4.00
   8  -8   9   11.30    5.20
   8   8  -9    7.60    3.70
   8   8  -9    7.70    3.60
  -8  -9  -8    2.70    8.50
  -8  -9  -8   14.90    8.60
   9   8  -8   -5.90    5.70
  -8   9   8   -2.10    7.70
  -8   9   8    1.20    8.50
  -8  -8  -9   17.60    9.20
  -8  -8  -9    7.00    8.00
   8   9  -8    3.00    3.00
   8   9  -8    7.90    3.40
  -9  -9   0  -10.30    6.40
  -9  -9   0   -2.20    6.20
   0  -9   9   -1.00    2.80
   0  -9   9    0.40    2.50
   0  -9  -9    1.30    6.10
   9  -9   0   -6.90    6.00
   9  -9   0   -2.80    5.00
  -9   0   9   -0.20    6.40
  -9   0   9    1.60    6.90
  -9   0  -9    3.70    4.30
  -9   0  -9    4.70    4.10
   9   0   9   -1.40    6.10
   9   0   9    3.10    5.30
   9   0  -9    3.30    7.00
   9   0  -9   -3.50    5.30
  -9   9   0   -0.10    3.20
  -9   9   0    2.90    3.40
   0   9   9   -5.60    6.00
   9   9   0   -8.90    7.80
  -9  -9   1   69.59   10.00
  -9  -9   1   78.29    9.70
   9   9   1   66.29    8.80
  -1  -9   9   70.79    6.80
  -1  -9   9   84.29    6.70
  -9   1  -9   92.29    7.00
  -9   1  -9   74.19    6.30
   1   9   9   85.09   10.50
   1  -9  -9   66.39    9.20
   9  -1  -9   71.09    9.10
   9   9   1   84.59   10.60
   9  -9  -1   69.29    9.70
   9  -9  -1   67.99    8.30
  -9  -1   9   74.09   10.10
  -9  -1   9   75.99    9.90
   9  -1  -9   84.69   12.10
   9   1   9   84.99   10.50
   9   1   9   78.29   11.10
   9  -9   1   91.59    9.80
  -9  -1  -9   89.39    9.70
   9  -9   1   79.09    9.10
  -9   1   9   66.79    9.90
  -1  -9  -9   67.49    9.60
   1  -9   9   85.79    5.10
   9  -1   9   68.19   13.50
   9   1  -9   82.19   10.20
  -9   9   1   69.69    8.10
  -9   9   1   79.09    8.50
  -1   9   9   86.89   10.60
   1  -9   9   72.09    4.80
   9  -1   9   81.79   10.00
  -9  -9  -1   79.39   10.10
   9   9  -1   64.69    9.60
   9   9  -1   91.39   10.90
  -9  -9   2   18.00    7.70
  -9  -9   2   19.90    7.40
   9   9   2   17.50    6.90
  -2  -9   9   16.80    4.40
  -2  -9   9   19.30    4.30
   9   2   9   22.00    8.10
   2   9   9   20.10    7.10
   2   9   9   -6.80    7.20
   9   9   2   14.20   10.90
   2  -9  -9   15.90    6.60
   9   2   9   22.80    7.10
  -9  -2   9   12.30    6.80
   9  -9  -2   22.00    7.50
   9  -9  -2    5.30    6.60
  -9  -2   9    8.60    7.00
   9  -2  -9    8.30    6.20
  -9  -2  -9   10.80    5.70
   9  -2   9   13.60    6.40
   9  -2   9   12.10    5.80
  -9  -2  -9   17.80    6.10
  -9   2   9   18.40    7.70
  -2  -9  -9    1.80    6.30
   9  -9   2   12.70    5.70
   9   2  -9   10.80    6.90
   9   2  -9   22.40    6.00
  -9   9   2   16.40    5.70
  -2   9   9    4.10    6.80
  -2  -9  -9   26.50    7.50
   2  -9   9   14.20    1.90
   2  -9   9   16.90    1.90
  -9  -9  -2    9.40    7.50
   9   9  -2   12.30    7.10
   9   9  -2   13.00    5.90
  -9  -9   3   28.20    8.50
  -9  -9   3   52.79    8.80
  -3  -9   9   48.40    6.50
  -3  -9   9   32.60    5.50
   9   3   9   41.10    9.30
   9   3   9   36.30    8.10
   3   9   9   34.50    8.40
   9   9   3   51.79    8.40
   3  -9  -9   40.10    8.00
  -9  -3   9   52.99    8.70
   9  -9  -3   45.50    9.00
   9  -9  -3   55.79    8.30
  -9  -3   9   30.30    8.40
   9  -3  -9   59.49    8.60
  -9  -3  -9   45.80    7.80
   9  -9   3   42.30    7.30
   9  -3   9   46.80    7.70
   9  -3   9   42.20    6.90
  -9  -9  -3   48.90    9.10
  -9  -3  -9   59.39    8.10
  -9   3   9   39.40    8.80
  -3  -9  -9   50.19    9.10
  -3  -9  -9   35.20    8.10
   9   3  -9   36.80    7.90
   9   3  -9   43.80    6.90
  -9   9   3   46.40    7.40
  -9   9   3   35.20    7.50
  -3   9   9   40.70    8.20
   3  -9   9   50.99    2.50
   3  -9   9   47.60    2.60
   9   9  -3   51.19    8.00
   9   9  -3   53.69    7.10
  -9  -9   4   -0.70    7.60
  -9  -9   4   -3.70    6.60
   9   9   4    9.40    6.80
  -4  -9   9   -0.30    4.80
   9   4   9   -4.60    7.60
   9   4   9    0.40    6.20
   4   9   9  -12.20    6.70
   4  -9  -9    4.10    6.60
  -9  -4   9    9.60    7.60
   9  -4  -9   -4.00    7.50
   9  -9  -4    3.10    7.50
   9  -9  -4   -0.70    6.50
   9   9   4   -5.70    7.10
  -9  -4   9    0.60    7.10
   9  -4  -9   10.40    6.70
   9  -9   4    5.00    5.40
   9  -4   9   -1.20    5.70
  -9  -4  -9   -0.40    6.40
  -9  -4  -9   -1.70    6.40
  -9   4   9    5.10    6.80
  -4  -9  -9    6.20    7.10
  -4  -9  -9   -1.70    6.70
   9   4  -9   -3.70    6.40
   9   4  -9    3.80    5.00
  -9   9   4   -2.00    6.30
  -9   9   4    7.90    7.00
  -4   9   9   -0.80    7.20
  -4   9   9    5.20    6.90
   4  -9   9    0.00    1.40
  -9   4   9   -7.00    7.20
  -9  -9  -4    7.10    6.80
   9   9  -4    7.00    6.40
   9   9  -4  -10.30    4.90
  -9  -9   5   18.60    8.00
  -9  -9   5    8.60    7.40
   5   9   9   14.10    8.20
   5   9   9    6.20    7.50
  -5  -9   9   14.20    6.30
  -5  -9   9   19.10    6.00
  -9  -5   9   27.50    8.30
   9   5   9   10.70    9.20
   9   5   9   11.00    7.50
   9  -5  -9   17.30    8.20
   5  -9  -9   13.20    9.70
   5  -9  -9   13.60    6.50
   9   9   5   12.50    7.50
   9  -5  -9    7.80    6.60
   9  -9  -5   11.60    8.60
   9  -9  -5   15.30    7.40
  -9  -5   9   11.50    8.10
   9   9   5   -1.00    7.90
  -9  -5  -9   15.70    7.20
   9  -5   9   19.50    6.30
   5  -9   9   16.70    2.50
  -9   5   9    8.50    7.10
  -5  -9  -9   34.40    9.10
  -5  -9  -9   12.40    7.70
   5  -9   9   17.70    2.80
   9   5  -9   10.00    6.70
   9   5  -9   11.00    5.70
  -9   9   5   19.20    7.80
  -9   9   5    8.00    7.30
  -5   9   9   32.50    8.20
  -5   9   9    4.80    8.20
  -9  -9  -5   27.30    8.50
  -9  -9  -5   19.10    7.90
  -9   5   9   17.10    8.60
   9  -9   5    9.60    5.90
   9   9  -5   12.20    6.60
  -9  -9   6    6.70    7.80
  -9  -9   6   21.10    8.20
   6   9   9    7.40    7.40
   9   9   6   14.80    9.80
  -6  -9   9    8.30    6.80
   9  -6  -9   10.10    8.10
   9  -9  -6    1.50    6.70
  -9  -6   9   12.10    8.20
   6   9   9    9.50    8.50
   6  -9  -9    0.30    7.90
   6  -9  -9   -1.80    6.60
   9   9   6   24.00    8.30
   9   6   9    8.50    8.50
   9  -9  -6   19.20    9.10
   9   6   9   15.50    7.40
   9  -6  -9   10.20    7.90
  -9  -6   9    4.60    7.90
  -9  -6  -9   20.60    8.30
  -6  -9  -9   24.80    8.40
   9  -6   9    8.10    6.10
   6  -9   9    5.40    3.40
  -6  -9  -9    5.50    8.40
  -9   6   9    2.40    7.90
  -9   6   9   -4.50    8.70
   9  -9   6    3.80    4.60
  -9  -6  -9    8.50    7.50
   9   6  -9   -1.20    6.00
  -9   9   6   11.00    8.10
  -6   9   9    0.90    8.10
  -6   9   9   -7.30    8.40
   6  -9   9   10.90    2.90
  -9  -9  -6    2.50    8.20
  -9  -9  -6    3.50    8.30
   9  -9   6    6.50    5.80
   9   9  -6   11.70    6.40
  -9  -9   7    1.40    8.10
  -9  -9   7   -2.20    7.80
   7   9   9    5.60    9.10
   7   9   9    7.40    8.40
  -7  -9   9   -0.50    7.60
  -7  -9   9    5.60    7.00
  -9  -7   9   -7.50    7.60
   9  -9  -7   -3.60    7.70
   9   7   9   10.10   10.80
   9   7   9    6.00    8.40
   7  -9  -9   -9.40    9.40
   7  -9  -9  -11.20    6.90
   9   9   7   -8.80    7.50
   9  -7  -9   -0.50    8.60
   9  -9  -7    3.30    9.50
   9   9   7   -9.70    8.60
  -9  -7   9    8.10    8.10
   9  -7  -9  -10.10    7.50
  -7  -9  -9   22.30   10.00
  -9  -7  -9   16.60    8.20
   9  -7   9    4.00    5.80
   9  -9   7    4.60    4.70
  -9  -7  -9    0.70    8.20
  -7  -9  -9   -6.60    7.60
  -9   7   9  -10.20    8.70
   7  -9   9    5.80    4.40
   7  -9   9    1.00    3.50
   9   7  -9    1.20    5.90
  -9   9   7   21.60    8.50
  -9   9   7   -4.10    8.20
  -7   9   9    7.90    8.90
  -7   9   9   -3.60    9.10
  -9  -9  -7    4.60    8.80
  -9  -9  -7   -4.00    8.00
  -9   7   9    6.20    8.00
   9  -9   7   -6.10    5.70
   9   9  -7   11.40    5.90
   9   9  -7    0.70    5.10
  -9  -9   8   16.60   10.20
  -9  -9   8    1.50    8.40
   9  -9  -8    1.20    8.90
   9   8   9   -0.70   10.00
  -8  -9   9    1.10    8.40
  -8  -9   9   -9.00    8.10
   9   9   8    0.70   10.90
   9   9   8   -5.40    8.90
  -9  -8   9   -8.70    8.50
   9  -8  -9    4.20   10.20
   8  -9  -9  -14.50    9.60
   8  -9  -9   -4.30    8.20
   8   9   9   15.10    9.20
   8   9   9    3.50   10.40
   9  -9  -8   -6.40   10.30
   9  -8  -9   -2.10    7.80
   9   8   9    0.10    9.20
  -9  -8   9    0.00    8.80
  -9  -8  -9   -2.90    9.30
   8  -9   9   -0.30    5.10
   9  -8   9    3.50    6.00
   9  -9   8    5.50    5.00
   8  -9   9   -0.20    4.30
  -9  -9  -8   -6.40    8.60
  -9   8   9   -0.10    9.20
  -9   8   9    9.90   10.00
  -9  -9  -8    6.20    9.30
  -9  -8  -9   -7.00    8.30
   9   8  -9   -0.10    5.30
   9   8  -9   -6.40    4.80
  -9   9   8    0.00    8.70
  -9   9   8   12.90    9.70
  -8   9   9    0.20    9.30
  -8   9   9    5.20   10.20
   9  -8   9   -4.30    5.10
   9  -9   8    0.60    5.80
  -8  -9  -9   -6.80    9.20
  -8  -9  -9   -5.80    9.00
   9   9  -8    2.20    5.40
   9   9  -8   -6.00    4.80
  -9  -9   9   56.69   12.00
  -9  -9   9   44.80   11.00
   9   9   9   35.90   13.40
   9   9   9   41.70   11.20
   9  -9  -9   36.90   10.80
   9  -9  -9   20.10   11.30
   9  -9   9   49.50    6.70
   9  -9   9   47.60    7.70
  -9   9   9   38.30   11.10
  -9   9   9   31.00   12.40
  -9  -9  -9   29.90   11.30
  -9  -9  -9   57.89   11.80
   9   9  -9   55.79    6.10
   9   9  -9   37.90    4.90
   0 -10   0  586.94   22.70
   0 -10   0  588.94   22.70
 -10   0   0  580.04   24.30
 -10   0   0  606.24   24.10
   0   0  10  601.14   23.30
   0   0  10  580.64   23.20
   0   0 -10  571.34   21.50
   0   0 -10  610.04   21.50
  10   0   0  607.64   25.60
  10   0   0  592.34   24.10
   0  10   0  580.64   20.30
   0  10   0  582.94   20.20
   1  10   0   -1.10    2.70
   1  10   0   -0.70    2.40
   0   1 -10    0.20    2.30
   0   1 -10   -0.20    2.20
  -1  10   0   -0.30    1.80
  -1  10   0   -1.40    1.80
 -10   0  -1   -4.20    4.10
  10   0   1   -1.30    5.00
  10   0   1    2.50    3.90
  10   0  -1    2.20    5.10
  10   0  -1    2.00    3.80
   0   1  10   -0.40    4.10
 -10   0   1    0.00    4.30
   0  -1  10    3.50    3.60
   0  -1  10   -0.10    3.60
   0  -1 -10    3.20    3.50
   0  -1 -10    1.70    3.00
 -10   0   1   -2.70    4.40
   1 -10   0    1.70    3.30
  -1 -10   0    4.30    3.70
   1 -10   0   -0.60    3.40
  -1 -10   0   -0.30    3.60
   2 -10   0  124.79    8.90
   0  -2  10  126.09    8.50
   0  -2  10  123.79    8.70
   0  -2 -10  128.49    9.00
   2 -10   0  114.29    8.30
  -2 -10   0  119.69    9.40
  -2 -10   0  104.99    8.80
 -10   0   2  125.89   10.60
   2  10   0  121.99    8.00
   2  10   0  118.59    7.30
  10   0   2  132.39    9.80
   0   2  10  136.19   10.40
   0  -2 -10  107.29    8.20
  -2  10   0  122.19    5.20
  10   0  -2  125.09   11.40
  10   0  -2  126.69    9.90
   0   2  10  157.88    9.60
 -10   0  -2  110.19    9.50
   0   2 -10  122.69    4.40
  -2  10   0  115.69    6.00
 -10   0  -2   85.99    9.30
 -10   0   2  114.59    9.90
  10   0   2  114.59   11.20
   0  -3  10   -4.00    3.00
   0   3  10    2.70    4.60
   0  -3 -10   -2.20    4.00
 -10   0   3    3.70    4.50
   3  10   0   -2.90    2.70
   3 -10   0    1.40    3.20
   0  -3  10   -3.40    2.90
   3 -10   0   -2.80    3.60
   0   3  10   -9.20    4.40
   3  10   0    1.40    3.50
  10   0  -3   -3.90    4.80
 -10   0   3    4.70    5.10
 -10   0  -3    4.20    4.20
  10   0   3    2.90    5.20
  10   0   3    6.70    4.40
  -3 -10   0   -2.40    3.90
  10   0  -3    5.00    4.20
   0  -4 -10  540.75   22.80
 -10   0   4  569.84   24.40
 -10   0  -4  559.54   22.50
   4  10   0  535.05   21.10
  10   0   4  579.24   23.40
   0   4  10  540.25   24.20
   4 -10   0  565.34   22.10
   4 -10   0  550.84   21.70
   0  -4  10  573.04   21.00
   0  -4  10  537.05   20.70
  -4 -10   0  580.34   23.10
   4  10   0  550.04   22.00
  10   0  -4  581.14   24.90
  10   0  -4  539.45   23.50
   0  -4 -10  579.74   23.40
   0   4  10  559.14   24.10
 -10   0   4  547.15   24.50
  10   0   4  509.45   24.10
   5  10   0    1.00    3.80
   0  -5  10    2.10    3.10
  -5 -10   0    3.80    4.90
   5 -10   0   -4.90    3.90
   0  -5 -10   -4.40    4.10
 -10   0   5   -6.20    8.50
 -10   0  -5   -5.80    3.90
   5  10   0   -3.70    4.30
   0   5  10    6.80    6.20
  10   0   5    1.80    5.40
  10   0  -5   -2.60    4.70
   0   5  10   -2.20    5.20
   5 -10   0    4.20    3.40
   0  -5 -10    2.60    5.20
  10   0   5   -4.90    4.00
   0  -5  10   -2.40    2.80
   6 -10   0  371.06   18.20
   0  -6  10  396.86   15.50
 -10   0  -6  424.46   17.90
   0  -6  10  404.06   15.60
  10   0   6  378.66   20.80
   0  -6 -10  349.96   21.20
 -10   0   6  415.46   20.60
  10   0  -6  391.56   20.60
  10   0   6  390.06   18.80
   6  10   0  392.66   18.80
   0   6  10  404.26   19.70
   0  -7  10    2.20    2.80
   0   7  10  -10.60    5.30
   7  10   0    3.70    6.00
   7  10   0    7.00    5.10
   0  -7 -10   -0.30    7.60
  10   0   7   -2.30    9.10
  10   0   7   -9.60    4.80
  -7 -10   0   -1.30    5.90
   7 -10   0   -3.90    5.30
   0  -7  10    0.00    2.90
  -7 -10   0   -0.40    5.80
  10   0  -7    0.30    5.10
   0  -7 -10   -2.30    5.80
 -10   0   7  -15.60    6.00
 -10   0  -7    0.10    4.60
  10   0  -7   -4.50    6.50
  10   0   8  355.06   19.70
   8  10   0  352.66   18.20
 -10   0  -8  345.27   16.20
   8  10   0  353.86   19.60
 -10   0  -8  372.16   16.20
   0  -8  10  335.97   13.80
   0  -8  10  326.77   13.50
  -8 -10   0  371.66   20.30
  10   0  -8  358.56   18.70
   8 -10   0  332.27   17.70
   8 -10   0  343.27   17.40
   0   8  10  339.87   19.60
   0  -8 -10  338.77   19.20
 -10   0   8  308.67   19.50
  -8 -10   0  330.67   19.20
  10   0  -9    4.70    5.90
  10   0   9   -7.40    7.00
   0  -9  10    3.40    3.40
   0  -9 -10   -2.30    7.30
 -10   0   9   -7.00    6.50
   0   9  10    4.00    7.30
 -10   0   9   -8.10    6.70
   9 -10   0   -2.90    6.30
  10   0   9    2.20    6.10
   0  -9  10    0.80    3.00
   9  10   0   -7.40    5.80
 -10   0  -9   -2.70    5.00
 -10   0  -9   -0.90    4.40
  -9 -10   0    1.50    7.40
   9 -10   0   -1.30    5.70
   0  -9 -10   -5.30    6.50
  -9 -10   0   -7.90    7.00
   9  10   0    3.40    7.30
  -9  10   0    1.00    2.40
   0   9  10    9.70    8.40
  10   1   0   -3.20    4.90
   1   0  10   -3.10    3.30
  -1   0 -10    3.60    2.90
   0 -10   1   -1.80    3.10
  10   1   0    4.00    4.00
   1   0 -10    2.30    3.20
   1   0 -10   -2.40    2.80
   1   0  10   -1.30    3.90
  10  -1   0    4.80    5.30
   0  10   1   -3.00    2.80
  -1   0 -10   -0.60    2.50
  10  -1   0   -3.20    3.70
  -1   0  10    2.10    4.00
 -10  -1   0    1.30    4.60
 -10  -1   0    2.00    4.60
   0 -10  -1    6.60    4.00
   0  10   1   -1.10    2.80
   0 -10   1   -3.30    2.90
 -10   1   0   -3.90    4.00
   0 -10  -1    0.70    3.60
   1 -10  -1   89.59    7.70
  -1 -10   1   91.99    7.80
  10  -1  -1   83.79    8.70
 -10  -1   1  104.99    9.60
  -1 -10   1   75.09    7.30
   1 -10  -1   83.49    7.80
 -10   1  -1   84.39    8.90
  10  -1  -1   64.69    8.50
   1  -1 -10   76.89    7.20
   1   1  10   85.19    9.00
  -1   1 -10   82.39    5.30
  10   1   1   92.29    8.60
  -1  -1  10   85.19    8.30
   1  10   1   72.89    6.50
 -10  -1   1   95.99    9.50
  -1   1 -10   85.09    5.20
   1  10   1   87.39    7.40
  -1  -1  10   82.79    8.30
   1  -1 -10   89.69    7.80
  10   1   1   81.09   10.10
   1   1 -10   86.39    6.30
  -1 -10  -1   97.89    8.40
 -10  -1  -1   81.29    8.80
   1 -10   1   77.99    7.00
  -1  10   1   95.29    6.80
  -1  10   1   94.79    6.40
  -1  -1 -10   90.29    7.00
 -10  -1  -1   82.39    8.90
  10  -1   1   96.59   10.40
  10   1  -1   78.19    8.40
  -1   1  10   83.49    9.10
   1  -1  10   72.09    7.10
  10   1  -1  100.99   10.30
  10  -1   1  104.29    8.80
   1   1 -10   98.89    6.20
   1 -10   1   78.29    7.10
   1  -1  10   83.39    8.10
   1  10  -1   80.89    4.30
   1  10  -1   87.99    4.20
 -10   1   1   79.79    9.20
 -10   1   1   75.99    8.50
  -1  -1 -10   83.89    7.30
  -1  -2  10    8.80    3.80
  10  -1  -2    9.50    4.60
 -10  -1   2   10.10    5.20
   2  10   1   10.00    3.50
  10  -1  -2    9.00    5.70
   2 -10  -1    9.20    4.20
   2  10   1    9.60    4.30
  -2 -10   1   11.60    4.00
   1   2  10   13.50    5.10
  -1  -2  10    4.70    3.90
  10   1   2   12.40    4.70
 -10  -1   2    7.80    5.10
 -10   1  -2   12.50    4.60
  10   1   2   10.80    5.90
  -2 -10   1   12.40    4.00
   2 -10  -1    8.50    4.40
   1  -2 -10   18.20    4.60
   1   2 -10   11.30    2.20
  -2  10   1   14.20    3.30
   2 -10   1    7.60    3.20
   2  10  -1   10.20    2.50
 -10  -1  -2    5.80    4.70
   2 -10   1   11.60    3.60
  -2 -10  -1   11.00    4.30
   1   2 -10    6.40    2.00
  10   1  -2   -1.00    5.10
  10   1  -2   19.60    5.10
  10  -1   2   11.40    4.60
  -1   2  10    5.20    4.60
  10  -1   2    9.20    5.40
  -1  -2 -10    9.30    4.30
  -1  -2 -10   13.10    4.10
   1  -2  10    9.50    3.60
  -1   2  10    0.00    4.00
   1  -2  10   10.10    3.80
   2  10  -1    9.50    2.70
 -10   1   2   12.90    4.80
 -10  -1  -2   14.30    4.80
 -10   1   2   10.80    4.70
  -2  10   1   13.60    3.00
  -1  -3  10    6.10    3.50
  10  -1  -3   -0.50    5.20
  -3 -10   1    0.70    3.60
  -1  -3  10    6.10    3.60
   1   3  10    0.50    5.00
   1   3  10    0.50    4.10
 -10  -1   3    7.60    4.40
   3  10   1   -2.00    3.20
   3 -10  -1    1.30    4.00
   3  10   1   -2.00    3.60
 -10  -1   3    3.40    5.10
  10   1   3    5.60    4.80
  10  -1  -3   -1.90    4.30
  10   1   3   -4.60    4.00
   1  -3 -10    1.00    4.30
   3 -10  -1    6.00    3.90
 -10   1  -3    4.60    4.00
   1  -3  10    1.70    3.00
  -1   3  10    8.40    4.80
  -3  10   1    4.80    2.90
  -1  -3 -10   -1.10    3.90
   3 -10   1    3.30    3.40
 -10   1   3    3.80    4.60
   3 -10   1    4.00    3.20
  10  -1   3   -0.70    4.00
  -1   3  10    1.00    4.80
  10   1  -3   -6.20    5.20
   1  -3  10   -1.40    3.10
  -3  10   1    4.80    2.60
  -3 -10  -1    0.00    4.30
   3  10  -1    0.10    3.00
   3  10  -1   -0.40    2.60
  10   1  -3    2.20    4.30
  10  -1   3    8.30    5.30
 -10  -1  -3   -2.60    4.20
 -10   1   3    1.70    4.80
  -4 -10   1    4.70    4.80
  -1  -4  10   11.20    3.80
 -10   1  -4   17.30    4.80
  10   1   4    4.10    5.80
   4  10   1    4.70    3.80
  -1  -4  10   10.70    3.80
   4  10   1    6.20    4.70
 -10  -1   4    3.40    5.50
   1  -4 -10    7.30    5.30
   1  -4 -10   13.70    4.90
   1   4  10   12.10    6.10
   4 -10  -1    5.10    4.50
  10   1   4    1.80    4.60
   1   4  10   11.90    5.10
  10  -1  -4    1.70    5.70
  10  -1  -4    0.20    4.40
 -10  -1   4    9.90    6.20
   4  10  -1    7.20    4.00
  -1   4  10    4.20    5.50
  -4  10   1    7.00    2.90
  -1  -4 -10    5.60    4.30
   4  10  -1   11.20    3.50
  -4 -10  -1   -0.10    4.60
  -1  -4 -10    4.30    4.70
  10   1  -4   -3.10    4.10
   1  -4  10   11.00    3.40
   4 -10   1    8.90    3.50
  10   1  -4    6.70    5.80
   4 -10   1   14.40    4.20
  -4 -10  -1    4.90    4.60
 -10   1   4   13.90    5.90
 -10  -1  -4    9.30    4.70
  10  -1   4   12.00    5.80
  -1   4  10    9.20    5.20
  -4  10   1    5.70    3.00
  10  -1   4    2.70    4.20
   1  -4  10    6.10    3.20
 -10   1   4    5.40    5.20
  -1  -5  10   11.90    3.60
 -10   1  -5    6.50    4.20
   5  10   1    5.80    4.90
   1  -5 -10    6.00    4.40
  10  -1  -5    9.70    7.00
  -5 -10   1   14.10    5.20
  -5 -10   1   14.40    5.60
  -1  -5  10   12.90    3.70
  10   1   5   11.30    6.40
   1  -5 -10    5.60    5.30
  10   1   5   14.10    5.20
   5 -10  -1   10.80    5.10
  10  -1  -5   20.40    6.30
   1   5  10   20.80    6.40
 -10   1  -5   16.80    4.20
   1   5  10    6.30    5.80
  10  -1   5    6.60    4.50
 -10  -1  -5   11.80    5.20
  -1   5  10   18.70    8.90
 -10   1   5   15.10    6.00
  10   1  -5   17.10    7.50
  -5 -10  -1   14.30    5.80
   5 -10   1   12.90    4.60
   5 -10   1    7.10    3.50
  10   1  -5    7.80    5.00
   5  10  -1    9.30    3.90
  -5  10   1   12.20    3.10
   1  -5  10   13.90    3.20
   1  -5  10   13.70    3.30
   5  10  -1   17.90    5.00
  -1   5  10   10.30    6.10
  10  -1   5    6.10    5.80
  -5 -10  -1   11.70    5.80
  -1  -5 -10   14.40    5.10
  -1  -5 -10   11.00    5.70
  10   1   6    4.70    5.10
  10   1   6    2.20    7.40
  -6 -10   1    7.40    5.50
  -6 -10   1    4.10    5.40
  10  -1  -6    0.50    5.40
 -10   1  -6    4.80    4.30
  -1  -6  10    6.00    3.40
   1  -6 -10    1.90    5.40
   6  10   1    0.00    5.20
  10  -1  -6    0.70    6.20
   1   6  10    7.00    5.90
   6 -10  -1   -1.30    5.10
 -10  -1   6   -3.70    5.40
  -1  -6  10   -1.00    3.30
 -10   1  -6   -4.80    3.70
   6  10   1   -6.40    4.00
   6 -10   1    0.40    3.70
  -1   6  10    1.20    5.60
   6 -10   1    7.60    4.60
   1  -6  10   -2.30    2.60
 -10   1   6   -2.60    4.40
   6  10  -1    1.40    4.80
  10   1  -6    5.40    5.80
  -1  -6 -10    7.10    6.40
   1  -6  10    0.30    2.60
  -1  -6 -10    3.80    6.60
  10  -1   6   -2.90    5.50
 -10  -1  -6    1.10    4.50
  -6  10   1    0.50    2.90
  10   1  -6   -1.10    6.90
  -6 -10  -1   -1.80    5.70
   6  10  -1   -0.40    3.70
  10  -1   6    3.30    4.90
   7 -10  -1    4.10    4.90
   1   7  10    1.50    5.80
 -10   1  -7   -3.10    4.10
 -10   1  -7   -3.20    3.80
  10   1   7    3.30    6.50
   7 -10  -1    2.20    5.80
   7  10   1    1.60    6.20
   7  10   1   -2.60    5.00
 -10  -1   7    1.20    6.30
  -1  -7  10    4.40    3.40
  -7 -10   1   -2.60    5.90
   1  -7 -10    1.60    5.60
  -1  -7  10    1.50    3.20
  10  -1  -7    4.20    7.60
  10  -1  -7    2.20    5.50
  10   1  -7    7.20    5.50
  -1  -7 -10    2.60    5.70
   1  -7  10   -0.40    2.70
   7  10  -1    2.00    5.80
  -1   7  10    4.90    6.30
  -7  10   1    6.50    3.40
  10   1  -7   -6.10    6.40
   1  -7  10    4.60    2.70
   7 -10   1    6.60    5.00
 -10  -1  -7   -0.10    4.60
  10  -1   7    1.20    6.80
  10  -1   7    1.50    4.80
  -7  10   1    2.00    3.50
  -1  -7 -10  -18.40    6.20
 -10   1   7    1.30    6.40
  -7 -10  -1   -2.40    5.60
   1  -8 -10    6.80    7.70
  10   1   8    5.00    7.30
   1  -8 -10   16.90    6.80
  10  -1  -8    6.50    6.30
 -10   1  -8    4.30    4.30
  -8 -10   1   12.30    6.80
  -8 -10   1   15.20    6.50
 -10  -1   8    8.60    7.40
  10   1   8    9.60    6.40
  -1  -8  10   15.40    3.70
 -10  -1   8    5.30    6.30
  -1  -8  10    7.20    3.80
   8  10   1    4.20    6.60
 -10   1  -8    7.00    4.10
   8 -10  -1    9.30    5.50
   1   8  10   15.40    7.20
 -10   1   8   14.20    7.40
   8 -10   1   17.30    5.30
   1  -8  10    7.50    2.70
   8  10  -1    7.70    6.40
  -8 -10  -1    0.70    7.00
 -10  -1  -8   10.90    5.50
  -1   8  10   -8.80    6.40
  10  -1   8    2.30    6.90
  -8  10   1   10.00    4.10
  -1   8  10   19.00    7.00
   1  -8  10   14.30    3.00
  -8  10   1    8.80    3.80
  10   1  -8   15.30    7.20
  -1  -8 -10   10.10    6.10
  10  -1   8   10.00    5.60
   8 -10   1    8.10    6.00
  10   1  -8    4.40    5.70
   8  10  -1    6.30    5.70
  10  -1  -9   -4.60    7.50
   9 -10  -1    4.50    6.70
 -10   1  -9   11.40    3.90
   1  -9 -10   13.20    7.50
   1   9  10   20.00    8.90
  10   1   9   16.00    8.20
  -9 -10   1    3.30    7.70
  10  -1  -9   19.90    7.50
  -9 -10   1   17.80    7.90
   1  -9 -10   10.50    6.80
   9 -10  -1    8.50    7.10
  10   1   9    8.70    7.00
 -10  -1   9   25.50    8.00
 -10   1  -9   15.00    4.30
  -1  -9  10    8.60    4.10
  -1  -9  10   11.10    3.80
   9  10   1    3.40    7.50
   9  10   1    4.50    6.70
 -10  -1   9    8.00    7.70
   1   9  10   -2.60    7.50
   1  -9  10   11.00    2.90
  -1  -9 -10    5.10    7.10
   9  10  -1    4.60    9.70
  -1  -9 -10    7.80    7.90
   9 -10   1   15.60    6.10
 -10   1   9   17.60    8.00
  -1   9  10   21.40    7.40
  -1   9  10    0.50    7.90
  10  -1   9    6.80    7.90
 -10   1   9   16.40    7.70
 -10  -1  -9    9.60    5.90
  -9  10   1   11.90    4.50
  -9  10   1   13.90    4.60
   1  -9  10   15.40    3.10
   9 -10   1   10.70    6.80
  -9 -10  -1   12.70    7.40
  10   1  -9   19.80    6.60
  10  -1   9   20.40    7.60
   9  10  -1   15.20    7.40
  -2   0 -10  207.08    9.70
  -2   0  10  197.58   12.50
   0  10   2  199.18   11.40
   2   0 -10  218.08   11.20
   0 -10   2  209.68   10.60
   0 -10   2  221.58   10.80
  10  -2   0  231.68   12.60
   2   0  10  211.78   11.90
   0  10   2  210.58   11.00
 -10  -2   0  217.08   13.30
   2   0 -10  212.98   10.80
 -10   2   0  212.78   12.40
  10   2   0  228.68   14.50
  10   2   0  227.68   13.00
  10  -2   0  198.08   13.40
   2   0  10  231.08   12.40
  -2   0 -10  208.98   10.00
 -10  -2   0  200.88   13.00
   0 -10  -2  217.18   12.30
   1 -10  -2   -2.60    4.10
  10   2   1   -5.50    4.10
   2  -1 -10    3.40    4.00
  10  -2  -1    1.80    5.10
 -10   2  -1    4.40    4.20
   2  -1 -10    0.60    3.10
 -10  -2   1   -4.00    4.60
 -10  -2   1   -7.60    3.90
   1  10   2   -0.30    3.30
  10  -2  -1    3.20    4.20
  10   2   1   -4.20    5.20
   1 -10  -2   14.40    3.80
   1  10   2    3.50    3.80
  -1 -10   2    5.20    3.30
  -2   1 -10   -0.40    1.70
  -2   1 -10   -1.00    1.80
   2   1  10   -1.70    4.20
  -2  -1  10    4.70    4.10
   2   1 -10    3.50    3.00
  -1  10   2    4.50    3.30
 -10  -2  -1   -3.60    4.50
  -2  -1 -10   -0.40    3.00
  10   2  -1   -0.10    4.10
  10  -2   1   -2.80    4.90
   1 -10   2    0.60    2.90
 -10  -2  -1   -0.60    4.50
  -2  -1 -10   -3.00    3.10
  -1  10   2    1.20    3.60
  -1 -10  -2   -4.00    3.80
   2  -1  10    1.90    3.80
  -2   1  10   -1.40    4.50
   2  -1  10   -0.10    3.30
 -10   2   1    2.70    4.40
   2   1 -10    1.70    2.70
  10   2  -1   -1.00    5.40
  10  -2   1   -6.20    3.60
   1 -10   2   -1.30    2.70
  10  -2  -2  266.17   16.20
  10   2   2  278.07   16.30
  10  -2  -2  294.47   15.30
 -10  -2   2  298.67   15.80
 -10   2  -2  312.27   14.40
 -10  -2   2  282.97   16.00
   2   2  10  303.67   14.80
   2   2  10  300.57   15.40
  10   2   2  299.77   15.30
   2 -10  -2  291.77   14.70
   2  10   2  290.87   14.20
  -2 -10   2  295.07   13.60
  -2  -2  10  286.47   14.30
   2  10   2  284.67   13.70
   2  -2 -10  296.87   14.90
  -2  -2  10  300.37   14.40
 -10   2  -2  277.47   14.20
  -2  -2 -10  277.97   13.80
 -10  -2  -2  269.67   14.90
  10  -2   2  273.07   14.30
  10  -2   2  296.77   16.10
 -10   2   2  281.07   15.30
   2 -10   2  281.17   12.50
  -2   2  10  286.17   15.20
 -10   2   2  290.37   15.40
   2 -10   2  291.57   12.60
  -2   2  10  292.67   15.60
  10   2  -2  291.37   16.70
  10   2  -2  285.97   15.10
  -2  10   2  285.67   13.30
  -2  10   2  282.07   13.00
  -2  -2 -10  284.87   13.40
   2   2 -10  277.97   11.50
 -10  -2  -2  295.77   15.50
  -2 -10  -2  287.07   14.80
   2  -2  10  293.47   13.40
   2   2 -10  303.17   11.50
   2  -2  10  284.97   13.50
 -10   2  -3    9.40    4.20
  -2  -3  10    1.80    3.70
   2   3  10    6.50    5.20
 -10  -2   3    5.90    5.00
 -10  -2   3    3.10    4.70
   2   3  10    3.90    4.30
   2  -3 -10   16.00    3.90
  10   2   3   -1.60    5.40
  -3 -10   2   -4.30    3.70
  -3 -10   2    4.00    3.90
   3  10   2    4.90    4.20
  -2  -3  10   -4.00    3.10
  10  -2  -3    6.10    5.80
   2  -3 -10   -1.90    4.40
   3  10   2    1.70    3.60
  10   2   3   -2.60    3.90
  10  -2  -3    8.20    4.70
 -10   2  -3    5.30    4.00
   3 -10  -2   -5.80    4.00
   3 -10   2    4.50    3.10
 -10   2   3    2.40    5.00
  10   2  -3    9.80    6.10
   2  -3  10   -2.40    3.20
  -3  10   2    3.80    3.30
  -2  -3 -10   -0.40    4.20
 -10  -2  -3    4.20    4.80
   2  -3  10    3.90    3.30
  10  -2   3    5.70    3.90
   3  10  -2    4.60    2.10
   2   3 -10    3.10    1.50
 -10  -2  -3    8.60    4.80
 -10   2   3   -7.50    4.80
  10   2  -3   14.00    4.90
  -2   3  10   -4.10    4.60
  -2   3  10    2.30    4.40
  -3 -10  -2   -3.40    4.20
  -3 -10  -2    3.40    4.70
  10  -2   3   -1.10    4.80
   3 -10   2    3.80    3.00
   3  10  -2    2.90    2.10
   2   4  10  251.37   14.50
  10   2   4  261.37   14.70
  -2  -4  10  234.68   12.30
  10   2   4  253.07   15.80
 -10   2  -4  257.67   12.50
   4  10   2  263.97   14.20
 -10  -2   4  255.97   15.20
   2   4  10  225.68   14.80
   2  -4 -10  261.97   14.40
   4 -10  -2  256.97   13.90
 -10   2  -4  253.27   12.70
  -4 -10   2  231.68   13.00
   2  -4 -10  254.37   14.50
  -2  -4  10  242.18   12.30
  10  -2  -4  249.58   13.90
   4 -10  -2  295.57   13.70
  -4 -10   2  196.58   13.20
  -4  10   2  247.58   11.90
  -2  -4 -10  250.47   14.10
   2  -4  10  260.37   11.50
   4  10  -2  238.38   10.60
 -10  -2  -4  243.38   14.00
  10   2  -4  241.18   14.20
 -10   2   4  227.78   14.70
   2  -4  10  248.48   11.50
   4 -10   2  241.28   11.60
  -2   4  10  229.78   14.80
  -4 -10  -2  259.57   15.10
  10   2  -4  255.57   15.80
 -10   2   4  253.67   15.30
  10  -2   4  259.77   14.90
   4 -10   2  238.58   11.90
  -2  -4 -10  247.18   14.30
  -4 -10  -2  237.38   14.40
   4  10  -2  244.88   11.10
  10  -2   4  270.57   14.00
  -2   4  10  228.88   22.60
  10   2   5   49.30    7.10
   5 -10  -2   39.10    6.70
   5 -10  -2   46.10    6.20
  -2  -5  10   38.10    5.10
  -2  -5  10   42.60    5.40
   2  -5 -10   46.90    7.50
   2  -5 -10   48.00    7.00
   5  10   2   45.70    7.50
   5  10   2   47.00    6.50
   2   5  10   31.00    7.60
 -10   2  -5   45.50    5.50
   2   5  10   45.00    8.20
  -5 -10   2   70.59    8.80
 -10   2  -5   40.00    5.20
  10   2   5   30.70    9.00
  -5 -10   2   54.09    6.90
   5  10  -2   46.60    5.00
   2  -5  10   40.60    4.50
  -2  -5 -10   48.90    7.40
   5  10  -2   37.80    5.30
 -10  -2  -5   41.70    6.90
  -5  10   2   39.90    5.20
 -10   2   5   48.00    8.00
  -2  -5 -10   49.00    6.90
   5 -10   2   38.80    4.90
  10  -2   5   43.50    6.40
  -2   5  10   29.50   10.80
 -10  -2  -5   32.20    6.60
  10  -2   5   40.90    7.20
  -5 -10  -2   46.10    7.60
   5 -10   2   46.70    5.70
  -5  10   2   38.40    5.30
  10   2  -5   46.00    8.00
  10   2  -5   43.10    6.60
   2  -5  10   43.10    4.50
 -10   2  -6  239.78   11.80
   6 -10  -2  247.68   14.40
  -2  -6  10  246.58   12.40
   2  -6 -10  249.78   15.00
   6 -10  -2  245.08   14.80
  10   2   6  239.78   16.30
  10  -2  -6  268.37   15.30
   2  -6 -10  220.18   15.30
 -10  -2   6  239.88   15.40
   6  10   2  226.68   13.90
 -10  -2   6  236.58   15.80
   2   6  10  269.67   15.90
  -6 -10   2  221.18   14.50
 -10   2  -6  245.58   11.80
  -6 -10   2  235.48   14.40
   6  10   2  251.87   15.30
  -2  -6  10  243.88   12.10
  10  -2  -6  187.18   15.60
  10  -2   6  257.57   14.40
  10  -2   6  231.38   15.40
  -6  10   2  245.78   12.30
  -6  10   2  261.07   12.60
 -10   2   6  198.78   15.30
  -2  -6 -10  250.47   15.60
   2  -6  10  253.17   10.50
   6 -10   2  256.87   12.40
 -10  -2  -6  228.38   14.00
   6  10  -2  222.58   12.00
  -6 -10  -2  239.48   15.50
  10   2  -6  257.97   15.00
  -2   6  10  229.38   15.70
   6  10  -2  238.68   13.10
 -10  -2  -6  228.08   13.80
  -6 -10  -2  218.38   17.60
 -10   2   6  296.27   16.80
   2  -6  10  250.77   10.50
   6 -10   2  237.68   12.70
 -10   2  -7    0.70    3.20
  -7 -10   2   -3.60    9.80
   2   7  10    1.80    5.50
 -10  -2   7    2.10    6.50
  -2  -7  10    2.40    3.80
  -2  -7  10   -0.80    3.60
  10  -2  -7    6.20    5.30
   7  10   2   -0.40    5.50
   7  10   2    3.30    6.60
   2  -7 -10    7.60    5.80
  10   2   7  -12.60    6.10
   7 -10  -2   -1.10    5.10
  10   2   7   10.50    5.80
 -10  -2   7   -2.90    6.70
 -10   2  -7   -5.20    3.30
  -7 -10   2   -1.60    5.60
  -2  -7 -10    3.00    6.00
   7 -10   2   -2.80    3.90
  -7  10   2   -0.80    4.20
   7  10  -2    2.50    5.40
 -10  -2  -7    9.00    5.60
 -10   2   7   11.00    6.60
  -7  10   2    0.70    4.20
  10   2  -7    9.00    6.70
  10  -2   7    6.30    6.30
  -7 -10  -2   -4.30    5.80
  10  -2   7   -3.70    4.40
  -2   7  10    0.10    5.50
   2  -7  10   -3.30    2.30
   2  -7  10    2.00    2.50
  -7 -10  -2    1.40    6.50
   7 -10   2   -0.40    4.70
 -10  -2  -7   -7.60    4.80
   8  10   2  328.37   18.40
  10  -2  -8  321.67   18.10
   8 -10  -2  305.67   18.20
 -10  -2   8  324.17   19.70
   2  -8 -10  330.37   18.90
 -10  -2   8  329.37   19.60
 -10   2  -8  312.67   12.50
   8  10   2  316.87   19.10
  -2  -8  10  334.47   14.60
  10   2   8  305.77   19.70
  -8 -10   2  315.37   18.50
  -8 -10   2  331.07   19.90
  -2  -8  10  313.57   14.90
   2   8  10  334.97   19.00
  10   2   8  328.37   18.60
 -10   2  -8  314.47   12.60
 -10  -2  -8  308.87   17.20
   8  10  -2  314.67   16.10
  -8 -10  -2  300.97   19.30
   8  10  -2  327.97   17.70
 -10  -2  -8  329.97   17.10
   8 -10   2  308.77   16.50
  10   2  -8  327.87   17.30
  -2   8  10  304.57   19.50
  -2   8  10  265.87   19.10
  -8  10   2  333.27   15.60
 -10   2   8  344.07   19.90
   2  -8  10  329.97   12.10
   2  -8  10  318.67   11.90
  -8 -10  -2  326.47   19.40
  -8  10   2  328.87   15.40
  10   2  -8  321.87   18.90
  -2  -8 -10  345.67   18.90
  10  -2   8  317.27   16.90
   9 -10  -2    2.30    6.80
   2  -9 -10    8.50    7.90
  10  -2  -9    5.90    8.00
  -9 -10   2    7.60    7.50
   9 -10  -2    2.10    7.40
  10  -2  -9   12.10    6.80
  -2  -9  10   -2.30    3.90
  -9 -10   2    1.90    7.50
   9  10   2   -1.30    6.80
  10   2   9   14.20    8.80
  10   2   9    7.30    6.80
 -10  -2   9    9.40    7.80
   2  -9 -10    0.00    6.10
  -2  -9  10    8.40    4.50
   2   9  10    1.00    7.00
   2   9  10    4.60    8.70
 -10  -2   9    2.50    7.40
   2  -9  10    7.70    2.50
 -10  -2  -9    8.90    6.10
  -9 -10  -2    4.30    6.90
  -9 -10  -2   -6.60    7.50
   9 -10   2    2.90    6.20
 -10   2   9    8.30    9.20
  10  -2   9    2.20    6.20
  -2   9  10   15.00    8.10
   2  -9  10    7.30    2.30
 -10  -2  -9   19.20    6.40
   9 -10   2    1.70    5.30
  10  -2   9    2.20    6.80
  -9  10   2    3.10    5.50
 -10   2   9   13.20    8.40
  -2  -9 -10    2.10    7.10
   9  10  -2    7.30    7.00
   9  10  -2    0.30    6.10
  10   2  -9   10.30    7.60
  -2  -9 -10    7.20    7.10
  10   2  -9    9.50    6.00
  -9  10   2   21.50    5.50
  -2   9  10    7.60    8.00
 -10  -3   0   -1.60    4.80
  -3   0 -10    3.40    2.80
  10   3   0    6.30    5.80
  10   3   0   10.20    4.50
   0  10   3    3.50    4.30
   0  10   3    1.20    3.70
   3   0  10    9.10    4.40
 -10  -3   0    4.50    4.90
  10  -3   0    5.30    5.70
  10  -3   0   -3.10    4.00
   0 -10  -3   12.20    4.80
  -3   0 -10    3.60    2.50
 -10   3   0    5.50    4.30
   0 -10  -3    7.40    4.20
  -3   0  10   13.10    5.00
   0 -10   3    3.90    2.90
 -10   3   0   -2.00    3.70
   3   0 -10    5.70    4.00
   3   0  10    9.40    3.80
   3   0 -10    0.10    3.20
  -3  -1  10    5.40    4.20
  10  -3  -1    5.10    4.50
  -3   1 -10    1.80    3.30
  10   3   1    6.10    4.50
   3  -1 -10    3.70    4.00
   1  10   3   10.40    4.10
 -10  -3   1    3.10    5.00
 -10  -3   1    8.70    5.40
 -10   3  -1    2.30    4.00
   1 -10  -3    0.60    4.60
  -1 -10   3    3.40    3.20
   1  10   3    5.70    4.60
  -3   1 -10    4.00    1.80
  10  -3  -1    5.10    5.50
  10   3   1   -1.40    4.20
   3   1  10    2.00    4.50
 -10   3  -1    5.90    4.30
 -10   3   1    2.60    4.70
   3   1 -10    3.70    3.50
  10   3  -1   10.60    6.20
  -3  -1 -10    4.50    3.00
   3  -1  10    3.40    4.10
   1 -10   3    2.70    2.70
 -10  -3  -1    3.80    4.50
  10  -3   1    1.00    5.20
  10  -3   1    1.40    3.70
  -1 -10  -3    6.30    4.30
  -3   1  10    3.20    4.70
   1 -10   3    2.50    2.80
 -10  -3  -1   -1.80    4.80
  10   3  -1   10.60    4.70
  -1  10   3    8.50    3.70
  -1 -10  -3    4.80    4.70
  -1  10   3    4.70    3.90
   3   1 -10    0.90    2.90
   3  -1  10    1.00    3.50
  -3   1  10    5.90    4.60
  -3  -1 -10    2.50    3.40
   2 -10  -3   25.00    5.80
  -2 -10   3   33.20    4.70
 -10   3  -2   27.50    5.00
 -10  -3   2   28.90    6.30
  10   3   2   23.50    6.70
  -3  -2  10   30.70    5.40
   3  -2 -10   27.70    5.80
  10  -3  -2   32.60    6.80
   2  10   3   31.00    6.10
   2 -10  -3   37.50    5.50
  10   3   2   32.60    6.10
  -2 -10   3   33.10    5.00
 -10  -3   2   31.10    6.30
   3   2  10   20.00    5.40
  10  -3  -2   26.30    5.80
 -10   3  -2   23.40    4.80
   3   2  10   25.30    6.20
  -2 -10  -3   28.40    5.70
   3  -2  10   29.30    5.00
 -10  -3  -2   41.90    6.30
   3   2 -10   27.10    3.80
  -2 -10  -3   27.20    6.10
 -10  -3  -2   30.50    6.50
   3  -2  10   24.00    4.70
  10   3  -2   30.40    5.90
 -10   3   2   30.60    5.80
 -10   3   2   34.60    6.30
  10  -3   2   30.00    6.40
  -3  -2 -10   25.70    4.90
  -3  -2 -10   32.40    4.90
   2 -10   3   30.70    3.90
   2 -10   3   27.90    3.80
  -3   2  10   44.30    6.70
  -2  10   3   29.30    4.80
   3   2 -10   27.90    4.00
  10   3  -2   27.20    6.80
  -3   2  10   27.50    6.30
   3 -10  -3    1.40    4.20
  -3 -10   3    3.10    3.80
  10   3   3   10.00    6.90
  -3  -3  10    4.50    4.20
  10   3   3    5.60    4.80
   3  -3 -10   -1.30    4.60
   3  10   3    4.90    4.80
   3 -10  -3    3.00    4.90
  -3 -10   3   10.20    4.20
   3   3  10    8.70    5.70
  -3  -3  10    5.90    3.80
  10  -3  -3   10.70    6.30
 -10  -3   3    3.60    5.50
   3  -3 -10    5.40    4.20
 -10   3  -3    1.40    3.40
   3  10   3   15.20    4.80
  10  -3  -3   11.40    5.00
   3   3  10    2.50    4.80
  10  -3   3    8.10    5.50
  -3 -10  -3    6.50    5.00
  -3 -10  -3   -7.30    4.40
   3  -3  10    5.50    3.10
   3 -10   3    3.00    2.60
 -10  -3  -3   -0.40    5.00
  10   3  -3   18.50    5.20
   3   3 -10    2.80    2.30
 -10   3   3   11.60    5.50
  -3  10   3    5.60    4.40
  -3   3  10   10.90    5.40
  10   3  -3    5.50    5.70
 -10   3   3    0.70    4.90
   3   3 -10   10.40    2.40
  -3  -3 -10    4.20    4.20
   3  -3  10    5.10    3.50
  -3  10   3    0.40    3.60
 -10  -3  -3    6.10    5.00
  -3   3  10    9.20    5.10
   3 -10   3    8.20    3.10
 -10  -3   4    0.30    5.40
   3  -4 -10    0.60    4.90
  10   3   4    3.50    4.80
 -10  -3   4    7.00    6.50
   3  -4 -10    6.10    5.40
   4 -10  -3   -1.10    4.30
 -10   3  -4    4.50    3.40
  10  -3  -4    0.10    5.00
  -4 -10   3   -1.90    4.10
  -3  -4  10   -0.70    3.60
   4  10   3    3.00    4.90
  10   3   4    3.50    6.40
   3   4  10   -1.70    5.20
   4  10   3    4.80    4.80
   4 -10  -3   -4.20    4.60
   3   4  10    7.30   10.40
  -3  -4  10    0.10    3.60
 -10   3  -4    2.80    3.50
  10   3  -4    4.90    5.70
  -4  10   3   -3.10    4.00
   4  10  -3    2.10    1.80
   3  -4  10    1.10    3.10
 -10   3   4   -1.40    5.20
  10   3  -4   -4.80    4.30
   3  -4  10    6.60    3.10
  -3   4  10    3.60    5.30
  -3  -4 -10    9.30    4.80
  -4  10   3   -0.80    4.00
 -10  -3  -4   -2.20    4.70
  10  -3   4    2.60    5.10
   4 -10   3    0.90    3.10
   4 -10   3   -3.80    2.60
 -10   3   4   -1.40    5.00
  -4 -10  -3    6.70    5.80
   4  10  -3    0.40    1.90
  -3  -4 -10    2.70    4.40
  -3   4  10   -4.30    5.20
  -4 -10  -3    2.00    5.30
   3  -5 -10   40.30    7.20
  -3  -5  10   39.40    5.60
  10  -3  -5   51.39    7.80
  10   3   5   36.90    8.30
   5 -10  -3   32.90    6.30
  -3  -5  10   45.80    6.00
   5  10   3   34.10    7.40
   5  10   3   41.10    6.50
 -10  -3   5   25.70    7.10
 -10   3  -5   44.30    4.80
  -5 -10   3   35.70    6.40
  10   3   5   34.80    9.80
   3   5  10   41.90    7.50
 -10  -3   5   35.60    7.30
   5 -10  -3   39.80    7.20
 -10   3  -5   49.90    6.00
 -10   3   5   32.20    7.10
   3  -5  10   36.10    4.10
 -10   3   5   36.00   13.20
  10  -3   5   26.40    6.80
  10   3  -5   33.70    7.80
   5  10  -3   40.00    4.90
   3  -5  10   34.00    4.30
  -3   5  10   46.60    7.80
   5  10  -3   41.00    4.60
   5 -10   3   52.19    6.40
   5 -10   3   29.40    4.20
  -5 -10  -3   31.60    6.80
  10   3  -5   48.00    6.80
  -5  10   3   43.30    5.80
  -5  10   3   44.50    6.20
 -10  -3  -5   40.30    7.30
 -10  -3  -5   33.10    6.90
  -3  -5 -10   35.80    6.70
  -3  -5 -10   28.10    6.30
  10  -3  -6   40.80    7.10
 -10   3  -6   28.90    3.70
   3  -6 -10   23.30    7.20
   6  10   3   25.20    6.60
   3  -6 -10   31.00    6.60
  -6 -10   3   27.70    6.30
 -10  -3   6   48.90    8.50
   6  10   3   38.00    7.90
   6 -10  -3   26.50    6.20
  10   3   6   40.50    7.50
  -6 -10   3   30.70    7.20
 -10   3  -6   31.30    3.90
  10   3   6   30.20    8.20
   3   6  10   41.60    7.70
  -3  -6  10   32.10    5.70
  -3  -6  10   40.50    5.70
 -10  -3   6   33.50    7.30
  -6  10   3   17.70    5.30
  -6 -10  -3   30.10    7.20
 -10  -3  -6   39.70    7.00
  10  -3   6   28.70    6.70
   6  10  -3   31.80    4.80
 -10   3   6   24.50    8.20
  -6 -10  -3   32.70    7.50
   6 -10   3   30.50    5.10
   6 -10   3   28.30    4.50
  10   3  -6   37.60    7.60
  10   3  -6   34.10    6.60
  -3  -6 -10   31.10    7.30
  -3  -6 -10   27.30   11.10
   3  -6  10   33.40    3.70
   3  -6  10   32.30    3.90
   6  10  -3   33.00    5.30
  10  -3   6   27.20    5.90
  -6  10   3   41.10    5.60
 -10   3   6   24.50    7.30
  -3   6  10   17.80    6.90
 -10  -3  -6   25.00    6.70
 -10   3  -7   14.20    2.20
   3   7  10    9.80    6.80
  -7 -10   3    6.00    6.10
   7 -10  -3    9.00    6.90
  -3  -7  10   18.10    5.20
  10  -3  -7    5.40    5.40
  -7 -10   3    4.10    6.30
   3  -7 -10   13.40    6.50
 -10  -3   7   30.60    7.80
 -10  -3   7   10.00    7.00
  10   3   7   13.70    7.30
   7  10   3   12.80    7.20
   7  10   3   27.10    7.00
  10   3   7   20.60    6.70
  -3  -7  10   13.70    4.50
  -7 -10  -3   10.00    7.10
  -3  -7 -10    5.30    5.50
  10  -3   7   11.60    5.40
  10   3  -7   17.30    7.00
   3  -7  10   13.10    2.80
   7 -10   3   11.60    4.10
   3  -7  10   15.70    2.80
   7  10  -3   21.80    4.80
 -10  -3  -7    5.00    5.70
 -10  -3  -7   12.00    5.90
  -3   7  10    8.80    6.80
  -7  10   3   14.20    5.40
 -10   3   7    9.50    6.80
  10  -3   7   13.90    6.60
  -7 -10  -3   13.40    6.90
   7 -10   3   15.80    5.10
   7  10  -3   13.30    5.50
  -8 -10   3    6.10    6.90
 -10  -3   8   -0.70    7.30
   3  -8 -10   -1.10    6.80
  -3  -8  10    4.10    4.60
   3  -8 -10    3.00    6.60
  10  -3  -8    6.00    6.00
  -8 -10   3    2.10    6.50
  10  -3  -8   -3.50    7.70
 -10  -3   8    2.30    7.30
  10   3   8   -0.60    7.80
   8  10   3    5.40    6.40
   8 -10  -3    3.50    6.00
   8 -10  -3    6.40    7.20
  10   3   8   -1.30    6.30
  -3  -8  10    3.20    4.40
   3   8  10    6.40    6.30
  -8 -10  -3   -8.90    6.50
  -3   8  10   -1.10    7.40
  -8 -10  -3   -1.40    6.90
 -10   3   8    1.90    6.30
  10  -3   8    1.00    6.30
  -3  -8 -10   -1.50    6.90
   8 -10   3    0.90    5.00
 -10   3   8  -10.30    6.80
 -10  -3  -8   -0.30    6.90
  10   3  -8    2.10    6.30
  -3   8  10  -11.70    6.30
  10  -3   8    3.80    4.90
   8  10  -3   -0.50    5.90
  -8  10   3    1.70    5.50
   3  -8  10   -0.80    2.10
  -3  -8 -10    4.00    6.80
   3  -8  10    2.30    2.20
  10   3  -8    1.10    6.60
   3   9  10   15.40    7.30
  -9 -10   3   17.60    8.20
 -10  -3   9   -3.10    7.90
   9 -10  -3   10.70    7.00
  -3  -9  10   12.60    5.40
  -9 -10   3    7.10    8.40
   3  -9 -10   13.40    7.00
  -3  -9  10   15.40    5.10
  10  -3  -9   18.40    7.00
  10   3   9    1.50    9.10
  10   3   9   19.80    7.70
  10  -3  -9   12.70    9.30
   3  -9 -10   28.20    9.00
 -10  -3   9    9.00    8.10
   9 -10  -3   11.70    8.00
   9  10   3    7.70    8.50
   9  10   3    7.20    6.80
  -3  -9 -10   20.30    7.70
   3  -9  10   19.20    2.40
  -9 -10  -3   28.00    8.40
   9  10  -3    6.90    7.30
  10  -3   9   25.90    6.70
   9 -10   3    8.70    6.40
  10   3  -9   16.50    6.30
  -9 -10  -3    8.20    8.30
  -9  10   3   14.00    6.30
  10   3  -9    3.90    7.20
   3  -9  10   14.50    2.40
  -3  -9 -10   19.20    8.90
 -10   3   9   20.50    7.80
 -10   3   9   36.90    9.80
  -3   9  10   16.70    8.00
  -3   9  10   14.20    9.10
 -10  -3  -9    8.00   10.30
   9  10  -3   15.80    6.40
 -10  -4   0  621.54   26.60
   0 -10  -4  633.84   25.70
   0 -10  -4  606.64   25.40
   0 -10   4  603.44   22.10
   0 -10   4  609.24   21.90
  10   4   0  603.34   27.00
  10  -4   0  619.24   26.30
 -10  -4   0  626.74   26.50
 -10   4   0  626.94   24.20
 -10   4   0  683.63   24.40
  -4   0 -10  621.74   21.90
  10   4   0  642.34   25.90
  10  -4   0  626.04   25.00
  -4   0  10  596.94   25.40
  -4   0  10  594.14   25.40
   4   0  10  641.24   24.00
   4   0  10  617.24   24.80
   4   0 -10  582.94   23.90
   4   0 -10  641.34   23.90
  -1 -10   4   -1.70    3.00
   1 -10  -4   -0.60    4.80
  -1 -10   4    0.30    2.80
   1 -10  -4    9.10    4.50
  -4  -1  10    6.50    4.40
 -10  -4   1    1.30    5.80
  -4   1 -10    0.90    1.70
  10   4   1    5.70    5.90
  -4   1 -10   -0.20    1.50
  10  -4  -1    6.70    5.20
 -10  -4   1   -2.20    4.70
   1  10   4    0.10    4.40
  10  -4  -1   -7.40    3.50
  -4  -1  10   -1.00    4.60
   4   1  10   -0.10    4.60
 -10   4  -1   -4.90    3.60
  10   4   1    0.60    3.90
   4  -1 -10   -3.00    4.50
 -10   4  -1   -1.00    3.80
  -4   1  10   -6.50    4.40
  -4   1  10    1.40    5.10
 -10  -4  -1    0.70    4.70
  10  -4   1   -5.50    4.70
  -4  -1 -10   -1.60    3.00
   4  -1  10   -7.90    3.70
 -10  -4  -1   -0.60    4.90
  10  -4   1   -1.00    4.00
   4   1 -10    3.20    3.50
 -10   4   1   -7.20    5.00
 -10   4   1   -5.90    3.90
  10   4  -1    4.00    4.80
   4  -1  10    1.50    3.60
  -1 -10  -4    3.20    4.90
  -1 -10  -4    0.70    4.30
  10   4  -1    3.60    5.90
   4   1 -10   -0.70    3.60
   1 -10   4    1.30    2.40
  -4  -1 -10   -6.70    3.20
  -2 -10   4  265.17   12.70
 -10   4  -2  254.97   12.60
   2 -10  -4  269.07   15.00
  10   4   2  246.18   14.70
  -2 -10   4  251.77   12.20
  10  -4  -2  238.38   15.80
  10  -4  -2  254.47   14.40
  -4  -2  10  266.27   14.50
   4  -2 -10  241.68   13.70
   2 -10  -4  256.77   14.90
   4   2  10  269.17   15.00
   2  10   4  252.47   14.00
 -10   4  -2  261.97   12.90
   4   2  10  253.77   14.30
   2  10   4  268.67   14.80
   4  -2 -10  266.67   15.00
 -10  -4   2  262.37   15.80
  -2  10   4  269.07   14.50
 -10  -4  -2  277.67   15.70
  10   4  -2  275.27   14.90
   2 -10   4  254.87   10.70
  -4  -2 -10  256.57   13.10
  -4  -2 -10  238.98   12.90
   4   2 -10  262.67   12.00
  10  -4   2  298.87   13.60
  10  -4   2  251.57   14.90
   4  -2  10  261.57   13.20
  10   4  -2  256.47   16.00
 -10  -4  -2  231.58   15.30
   4  -2  10  260.17   12.60
  -2 -10  -4  281.87   15.30
 -10   4   2  250.27   14.20
  -4   2  10  246.48   15.10
 -10   4   2  266.97   14.70
  -4   2  10  285.17   15.30
   2 -10   4  247.08   10.70
   4   2 -10  247.98   12.20
  -2 -10  -4  260.87   15.00
   3 -10  -4   -0.30    5.10
   3  10   4    0.60    5.30
   4  -3 -10    6.80    5.30
  10  -4  -3    2.50    4.50
  -3 -10   4    1.30    3.70
  -4  -3  10    0.60    4.20
 -10   4  -3    0.60    3.30
   4   3  10    0.70    4.80
   3  10   4   -3.50    4.30
  -3 -10   4   -6.30    3.90
   4  -3 -10   -5.30    4.30
 -10  -4   3   -1.90    5.10
  10   4   3   -9.50    4.20
 -10  -4   3    4.90    6.10
   4   3  10   -6.00    5.10
   3 -10  -4   -5.00    3.90
   3 -10   4    0.40    2.50
   4  -3  10    0.10    3.50
  10  -4   3   -2.50    4.90
  -4  -3 -10    4.00    4.60
  -4   3  10    0.80    5.20
 -10   4   3    1.50    5.00
   4   3 -10    2.60    3.10
   4   3 -10    0.60    2.50
  -3 -10  -4    3.60    5.10
  -4  -3 -10  -12.10    4.30
   3 -10   4   -2.60    2.20
  10   4  -3    3.60    5.90
  10   4  -3    0.20    4.70
 -10  -4  -3    6.30    6.00
  -3  10   4    0.40    4.50
   4  -3  10    2.30    3.20
  -4   3  10   -3.70    6.20
   4  -4 -10  496.35   23.10
 -10   4  -4  473.45   18.20
   4   4  10  502.65   24.00
   4 -10  -4  470.75   22.80
  10  -4  -4  486.85   23.50
   4   4  10  507.55   22.60
   4  10   4  477.55   22.50
  -4 -10   4  490.45   20.10
   4  -4 -10  487.95   21.90
 -10   4  -4  502.15   18.40
  -4 -10   4  525.95   21.30
   4 -10  -4  496.95   22.00
   4  10   4  510.75   21.90
 -10  -4   4  494.75   22.80
  -4  -4  10  481.85   20.80
  10   4   4  462.65   23.10
 -10   4   4  527.25   22.80
  10  -4   4  501.95   22.20
   4  -4  10  473.35   19.00
  -4  -4 -10  492.75   21.50
   4 -10   4  491.95   18.10
   4   4 -10  494.65   17.00
  -4  -4 -10  517.55   21.80
  -4   4  10  468.65   27.40
 -10   4   4  504.75   22.90
   4  -4  10  515.85   19.00
   4 -10   4  513.35   18.00
  -4 -10  -4  442.36   22.20
 -10  -4  -4  516.05   23.20
  10   4  -4  496.15   23.10
  10   4  -4  511.25   21.90
   4   4 -10  475.65   16.90
  -4  10   4  504.85   21.10
  -5 -10   4    2.40    4.30
 -10  -4   5    3.30    5.50
   5  10   4   -5.20    5.80
 -10   4  -5    1.30    2.50
   5  10   4   -1.00    5.10
   4   5  10    6.40    5.90
  10   4   5    4.40    5.40
   5 -10  -4    1.60    4.60
   4  -5 -10    8.00    5.90
   4   5  10   10.70    6.90
   4  -5 -10    8.10    6.10
 -10  -4   5   17.80    6.40
  10  -4  -5   15.60    6.00
  -4  -5  10    0.40    4.40
 -10   4  -5    2.50    2.30
   5 -10  -4    1.50    6.40
 -10  -4  -5   15.40    7.40
  -4  -5 -10   -3.30    4.80
  10  -4   5    4.20    5.40
  -5 -10  -4    7.60    6.10
   5 -10   4    5.20    3.20
  -5 -10  -4    8.00    6.40
   4  -5  10    7.70    3.00
   4  -5  10    8.50    3.50
 -10   4   5    4.90    6.10
  -5  10   4   -0.90    4.50
  10   4  -5    5.00    6.20
   5  10  -4    9.00    2.20
 -10   4   5    6.60    7.00
  -4  -5 -10   -4.50    5.30
   5  10  -4    2.30    2.00
   5 -10   4    5.30    2.70
  -4   5  10   -2.30    5.80
  10   4  -5    4.30    4.90
  10   4   6  295.97   19.50
 -10  -4   6  317.97   18.90
   6  10   4  253.47   19.90
   6  10   4  316.17   18.90
   6 -10  -4  350.66   18.50
   4  -6 -10  328.97   17.80
  -6 -10   4  306.27   16.90
  -6 -10   4  322.07   16.90
  -4  -6  10  287.07   15.30
  10  -4  -6  326.77   17.90
 -10  -4   6  318.37   18.30
  10   4   6  325.77   18.20
   4   6  10  290.77   19.20
   4   6  10  312.97   18.50
   6 -10  -4  289.47   20.00
   6  10  -4  309.17   13.00
   6  10  -4  324.17   13.60
 -10  -4  -6  310.27   18.20
  -6  10   4  379.76   16.20
  -6  10   4  333.67   16.70
  -6 -10  -4  307.87   18.50
  -4  -6 -10  311.67   18.10
   6 -10   4  299.37   13.90
  10  -4   6  321.37   17.30
  10  -4   6  382.46   15.60
   4  -6  10  340.87   12.90
   4  -6  10  325.47   13.10
 -10   4   6  297.67   18.50
  -4  -6 -10  302.87   17.30
   6 -10   4  320.57   13.60
  -6 -10  -4  318.37   18.80
  10   4  -6  326.87   16.70
 -10  -4  -6  311.77   17.90
  -4   6  10  291.17   18.10
  10   4  -6  334.17   18.70
  -4  -7  10   -1.30    4.50
  10   4   7   -2.50    5.90
   7  10   4   -9.00    5.80
  -7 -10   4    9.90    6.50
   4  -7 -10   14.90    8.50
   4   7  10   -1.80    6.40
 -10  -4   7   13.20    7.00
  10  -4  -7    4.60    5.50
  10   4   7   15.10    7.70
   4  -7 -10    1.30    5.80
   7 -10  -4  -10.40    6.60
 -10  -4   7    9.50    7.10
   7 -10  -4   12.20    6.30
  -7 -10   4   10.20    6.70
   7  10   4  -19.90    7.50
   4  -7  10    1.60    2.80
  10  -4   7   -3.40    5.80
  10   4  -7   -4.00    7.00
  -7 -10  -4   15.80    7.10
  -7 -10  -4   -1.40    6.80
   4  -7  10    5.60    2.50
   7  10  -4    1.80    4.60
  -7  10   4   -6.20    5.20
   7  10  -4   -3.90    3.70
   7 -10   4   -6.30    4.10
  10   4  -7    1.70    5.30
   7 -10   4   -6.10    3.40
  10  -4   7   -0.60    5.00
 -10  -4  -7   -1.80    5.90
 -10   4   7    2.30    6.50
  -7  10   4    5.40    6.00
  -4   7  10    9.80    6.60
  -4  -7 -10   -1.90    6.60
 -10  -4  -7   -4.30    5.90
  -4   7  10    0.60    6.30
   8  10   4  244.38   17.20
  10   4   8  272.87   19.30
   8 -10  -4  265.57   17.10
   8 -10  -4  275.97   18.40
  -8 -10   4  295.17   18.10
  -4  -8  10  247.28   14.60
  10   4   8  282.97   18.20
   4   8  10  270.57   17.80
   4  -8 -10  231.88   17.90
  10  -4  -8  266.07   17.40
 -10  -4   8  275.07   18.60
 -10  -4   8  258.37   18.10
  10  -4  -8  256.17   18.70
   4  -8 -10  280.47   17.90
  -8 -10   4  258.87   16.90
   4  -8  10  263.27   10.60
 -10  -4  -8  241.38   16.50
   8 -10   4  273.87   13.60
  -8  10   4  250.17   16.10
   4  -8  10  265.97   10.30
   8  10  -4  322.17   13.90
  -8 -10  -4  285.07   18.50
  10  -4   8  258.17   16.70
 -10   4   8  262.97   18.60
  -8 -10  -4  240.48   18.20
   8 -10   4  261.47   14.60
 -10  -4  -8  257.07   17.70
  -4  -8 -10  277.07   17.60
  10   4  -8  277.37   18.00
  -4  -8 -10  269.37   18.30
  -4   8  10  271.57   18.80
   8  10  -4  263.97   15.00
  10  -4   8  279.67   15.50
  -4   8  10  257.57   18.10
  -8  10   4  287.87   16.10
 -10   4   8  284.97   19.20
   9  10   4    0.30    9.00
  10  -4  -9   -6.10    8.70
 -10  -4   9    7.70    8.30
  10   4   9   20.70    9.80
  -9 -10   4   -2.20    7.80
   4  -9 -10   -2.80    6.50
 -10  -4   9   -2.90    8.10
  -9 -10   4   -3.60    8.10
   9 -10  -4   10.00    7.00
  -4  -9  10    8.90    6.50
  10  -4  -9   -1.00    6.90
   4  -9 -10    1.50    8.10
  -4  -9  10   12.40    5.50
  10   4   9  -10.60    6.30
   9  10   4   -4.40    7.00
   9 -10  -4   -7.60    8.10
   4   9  10   12.60    7.80
   4  -9  10    0.20    2.00
  -9  10   4   -6.80    6.70
 -10   4   9   -8.90    8.00
  -4  -9 -10    2.10    7.70
   4  -9  10   -0.60    2.20
  -9 -10  -4    3.40    8.00
   9  10  -4    2.90    5.10
  -4   9  10    8.20    7.80
  -9 -10  -4    5.60    8.00
  -4  -9 -10    8.60    8.30
  -9  10   4   -2.20    6.60
 -10   4   9   -0.60    8.70
 -10  -4  -9   -6.90    6.80
   9 -10   4    3.10    5.90
   9  10  -4    7.40    6.80
  10  -4   9   -1.70    5.70
  -4   9  10   16.60    8.60
  10  -4   9   -0.50    7.80
 -10  -4  -9    1.20    8.30
   0 -10  -5   84.49    9.80
 -10   5   0   72.19    8.20
   5   0 -10   70.09    8.40
   0 -10   5   64.09    5.30
  10   5   0   60.99   10.00
  10  -5   0   59.29    8.20
  10  -5   0   63.09    7.50
   0 -10   5   56.29    5.60
  10   5   0   52.39    7.60
 -10  -5   0   66.49   14.40
  -5   0 -10   56.89    5.50
   5   0  10   64.29    7.60
  -5   0  10   53.49    7.70
  -5   0  10   59.59    8.00
  -5   0 -10   53.09    6.00
   0  10   5   61.89    7.40
 -10   5   0   71.79    7.90
  -5  -1  10   -9.50    4.50
  10  -5  -1    2.10    5.30
  10  -5  -1   11.60    4.90
   5  -1 -10   -3.00    4.50
   1 -10  -5   -4.00    4.60
   1  10   5    6.30    5.20
  -5   1 -10    4.30    1.70
  -5   1 -10    3.70    1.80
   5  -1 -10   -1.80    4.20
   5   1  10   -2.90    4.30
   5   1  10    6.20    5.10
 -10   5  -1   -0.40    3.80
  -1 -10   5    2.00    3.10
   1  10   5   -2.60    4.40
  -1 -10   5    0.20    2.80
 -10   5  -1    8.00    4.00
  -5  -1  10    3.20    5.10
  10   5   1   -1.10    4.80
  -1 -10  -5    4.50    4.60
   5  -1  10   -0.10    4.00
   1 -10   5    0.30    2.20
  -1  10   5    0.00    5.20
  -5  -1 -10   -3.20    3.10
  -5   1  10    2.30    5.40
  10   5  -1    1.80    5.60
   5   1 -10    1.40    4.30
  10   5  -1    7.20    5.20
  -1  10   5    1.30    4.90
  10  -5   1    6.60    5.70
  10  -5   1    9.00    4.50
  -5  -1 -10    3.30    3.50
 -10   5   1   -2.50    4.00
   5  -2 -10  224.68   14.20
 -10  -5   2  224.68   14.80
 -10   5  -2  225.88   11.40
   2  10   5  232.28   13.80
  -5  -2  10  222.88   14.20
   5   2  10  207.88   13.40
   5  -2 -10  220.18   13.30
   2  10   5  227.58   14.50
  -2 -10   5  223.58   11.20
 -10   5  -2  240.48   11.50
  10  -5  -2  261.17   14.30
  -5  -2  10  261.97   14.40
   2 -10  -5  240.28   14.40
  -2 -10   5  227.68   11.70
   5   2  10  245.28   14.80
  10   5   2  228.98   15.60
   5   2 -10  213.48   12.20
   2 -10   5  225.98    9.30
  -5   2  10  234.08   15.90
  -5  -2 -10  245.78   12.30
  -2 -10  -5  217.68   14.40
   5   2 -10  232.88   11.60
  -2  10   5  224.58   14.50
   5  -2  10  222.78   12.70
  -5  -2 -10  216.88   12.30
 -10  -5  -2  225.08   14.40
  10   5  -2  234.48   14.00
  -2 -10  -5  222.58   15.00
  10   5  -2  230.78   15.70
  -5   2  10  228.68   14.90
  10  -5   2  248.48   14.70
 -10   5   2  207.38   13.40
  10  -5   2  241.68   12.80
  -2  10   5  221.88   13.70
 -10   5   2  223.68   13.50
   2 -10   5  229.08    9.40
   5  -2  10  215.38   12.00
   3  10   5   19.10    6.70
   5  -3 -10   14.10    5.50
   5   3  10   16.60    5.80
   3 -10  -5   18.40    6.90
 -10  -5   3   12.70    6.60
  -3 -10   5   17.60    4.60
  -3 -10   5   12.10    4.10
 -10   5  -3   15.30    3.50
   3  10   5   12.50    5.50
 -10  -5   3    7.90    6.00
   5  -3 -10   10.90    6.20
   3 -10  -5   16.20    5.50
  10   5   3   15.90    5.80
  -5  -3  10    8.10    5.30
  -5  -3  10   13.80    5.70
  10  -5  -3    9.90    6.00
   3 -10   5   15.20    2.60
  -5  -3 -10   12.40    5.00
   5  -3  10   19.70    4.20
  10   5  -3   15.00    5.40
   5  -3  10   10.40    4.40
  -3  10   5   13.00    5.30
  -5   3  10    9.90    6.40
  -3 -10  -5   12.30    6.50
  -3 -10  -5   16.00    7.80
 -10   5   3   13.00    5.80
  10  -5   3   11.40    5.90
  -5   3  10    9.80    6.40
 -10  -5  -3   13.20    5.70
   5   3 -10   12.30    4.10
   5   3 -10   22.00    3.70
  -3  10   5   24.90    6.40
 -10   5   3    5.40    5.70
  10   5  -3    1.60    5.60
   3 -10   5   13.80    2.70
  10   5   4   -1.20    5.00
  -4 -10   5    8.80    4.80
  10  -5  -4    2.70    5.20
 -10   5  -4    2.20    2.20
   4 -10  -5    3.70    6.00
  -5  -4  10    7.70    5.10
   4  10   5    4.50    7.10
   4  10   5    2.00    5.20
  10  -5  -4   10.90    6.70
  -5  -4  10  -11.40    4.80
  -4 -10   5    1.60    4.10
 -10  -5   4   -2.80    5.80
   5  -4 -10    2.50    6.00
 -10   5  -4    3.40    2.10
   5   4  10   -3.90    5.60
 -10  -5   4   -4.70    5.30
   5   4  10    7.40    7.00
  -5  -4 -10   -6.90    4.20
   5  -4  10   -1.80    3.10
   4 -10   5    2.40    2.50
  10   5  -4    0.80    6.10
  -4  10   5    7.30    4.90
  -5  -4 -10    8.30    5.60
  -4  10   5    1.00    5.50
  -5   4  10    6.00    6.20
 -10  -5  -4    4.10    5.80
 -10   5   4    1.90    5.90
   5   4 -10    1.30    3.10
   5   4 -10   -2.30    2.80
 -10   5   4    1.30    5.70
  -4 -10  -5    3.20    5.60
 -10  -5  -4    2.20    5.50
   4 -10   5    2.80    2.20
  10  -5   4   17.40    5.60
   5  -4  10    3.00    3.90
  10   5  -4    1.40    5.00
  -4 -10  -5   11.30    6.30
  -5  -5  10    6.40    5.70
   5 -10  -5    6.20    6.30
   5 -10  -5   12.80    5.90
  -5 -10   5    7.50    5.00
   5   5  10   -3.30    5.40
   5  10   5   11.50    7.10
 -10  -5   5    2.30    5.80
  10  -5  -5   -5.80    8.60
  10  -5  -5   11.80    6.20
   5  -5 -10   11.50    6.20
 -10  -5   5    0.40    6.00
  10   5   5   10.00    6.30
   5  10   5   -0.90    5.90
   5  -5 -10    8.20    7.00
  -5  -5  10    1.10    5.20
  -5  10   5    2.70    5.40
 -10  -5  -5   -1.90    6.10
  -5  10   5  -10.00    5.40
 -10  -5  -5   -0.70    6.00
  -5  -5 -10    4.70    7.30
  -5  -5 -10    7.90    5.40
   5  -5  10    9.10    3.40
   5  -5  10    3.40    3.60
  -5 -10  -5    4.70    6.40
   5 -10   5    6.30    3.10
 -10   5   5    8.20    6.00
 -10   5   5    9.80    6.40
  -5 -10  -5   11.90    7.50
  10  -5   5    6.00    5.70
  10   5  -5   10.80    6.40
  10   5  -5   15.90    5.60
   5   5 -10    6.00    2.20
  -5   5  10    9.90    6.20
   5   5 -10    9.40    2.20
   5 -10   5   10.80    2.70
  -6 -10   5    0.40    5.90
   6 -10  -5   11.50    6.40
   6 -10  -5    6.30    6.80
 -10  -5   6    7.90    7.30
  -5  -6  10   19.00    5.90
  10   5   6   10.80    6.50
  -6 -10   5    6.30    5.60
   6  10   5    4.30    8.10
   5  -6 -10   10.90    6.40
  -5  -6  10   10.40    5.40
  10  -5  -6   14.60    6.90
   5   6  10   15.70    7.10
   6  10   5   20.60    7.10
 -10  -5   6   19.20    6.90
   6 -10   5    9.80    3.90
  -5   6  10    4.10    6.60
   5  -6  10   10.40    3.80
  -6  10   5   13.60    6.40
 -10  -5  -6   20.30    7.00
  10  -5   6    8.50    5.80
  -6  10   5   13.10    5.80
 -10   5   6   19.40    6.80
  -6 -10  -5    3.10    6.70
   5  -6  10    8.60    3.20
  10   5  -6   19.20    7.10
   6  10  -5    7.60    2.30
   6  10  -5    8.60    2.40
  -5  -6 -10   13.20    6.80
  -5  -6 -10    7.10    6.30
   6 -10   5   10.70    3.10
  10   5  -6    4.90    5.80
   5   7  10   12.40    7.20
  -5  -7  10   19.10    5.80
  -5  -7  10   13.50    6.10
   5  -7 -10   11.90    6.70
   7 -10  -5   10.60    6.30
 -10  -5   7   20.90    7.80
  -7 -10   5   10.40    6.40
  10   5   7   18.30    8.70
   5  -7 -10    8.20    7.80
  -7 -10   5   -2.20    7.30
 -10  -5   7    0.20    7.10
   7 -10  -5    8.80    7.50
  10  -5  -7   17.60    7.10
  10   5   7    9.00    7.10
   7  10   5   16.70    7.30
 -10  -5  -7   17.80    7.10
  -7 -10  -5    1.90    6.90
  -7  10   5   25.70    6.90
  10  -5   7    9.30    6.40
  10   5  -7   12.60    7.30
  -5   7  10   -1.30    7.10
   7  10  -5   15.10    3.80
  -5  -7 -10   20.00    7.20
   5  -7  10   17.00    3.30
   7  10  -5   14.20    4.50
  10   5  -7   17.60    6.30
   7 -10   5   18.80    4.00
  -5   7  10   16.40    8.30
  -7  10   5   12.20    7.10
   7 -10   5    7.80    4.40
 -10   5   7   10.90    7.30
 -10   5   7    4.50    7.30
  10  -5  -8    4.20    7.80
 -10  -5   8   -0.20    7.80
   5   8  10    0.90    8.00
   5   8  10    3.60    6.60
  -5  -8  10   -0.20    5.90
   8  10   5    3.70    7.10
   8 -10  -5   -5.80    6.80
  10  -5  -8   10.90    7.40
   5  -8 -10    3.50    8.10
  10   5   8    9.20    6.80
   5  -8 -10    3.40    6.80
 -10  -5   8   10.80    8.20
  -8 -10   5    7.40    7.80
   8 -10  -5    3.90    7.60
   8  10   5    0.20    7.70
  10   5   8    6.80    8.70
  -8 -10   5   -0.50    6.90
  -5  -8  10   12.10    6.60
   8 -10   5    0.30    4.80
   5  -8  10    2.30    2.60
  -8 -10  -5    1.40    7.40
  10   5  -8   -0.70    6.40
  -5   8  10  -10.30    8.10
  10   5  -8   -3.30    6.00
  10  -5   8    0.20    6.40
  10  -5   8    4.80    5.60
 -10   5   8   -1.40    7.50
 -10   5   8  -16.50    7.30
   8 -10   5   -9.10    3.80
   8  10  -5    3.70    4.50
  -5  -8 -10   -0.60    7.80
  -5  -8 -10    8.10    7.50
  -8 -10  -5   -3.70    7.50
   8  10  -5   -6.20    5.10
  -5   8  10    4.00    7.20
 -10  -5   9    6.20    8.60
   9  10   5    6.50    9.60
 -10  -5   9   -4.30    8.30
   9 -10  -5    3.40    8.90
   5  -9 -10    5.90    8.30
   9  10   5    1.50    7.70
   5   9  10  -10.70    9.20
   5   9  10   -7.40    7.80
  10  -5  -9   -5.20    8.80
  -9 -10   5   11.90    9.30
  10  -5  -9   -0.90    7.30
  -5  -9  10   -7.80    6.40
   9 -10  -5   -0.10    6.90
  -5  -9  10   10.80    6.10
  10   5   9   -2.20    9.20
  -9 -10   5    1.20    7.90
   5  -9 -10   -3.30    6.70
   9  10  -5    7.30    6.60
   5  -9  10   -2.80    2.70
 -10  -5  -9    2.90    7.40
  -9 -10  -5    1.50    7.90
  -9 -10  -5   -2.70    7.00
   5  -9  10   -2.10    2.50
  -5  -9 -10   -3.80    7.70
  -5  -9 -10   -0.60    8.40
  -5   9  10    9.10    9.70
  10  -5   9   -0.60    7.20
 -10  -5  -9    5.20    7.50
  10  -5   9    3.40    5.60
   9 -10   5   -4.80    5.80
  -9  10   5   -9.80    7.30
  -9  10   5   14.40    8.00
 -10   5   9  -14.80    8.80
  10   5  -9   -2.70    7.70
  10   5  -9   -5.50    6.20
  -5   9  10   10.20    8.60
 -10   5   9  -12.60    8.30
  -6   0 -10  394.36   15.60
   6   0 -10  389.76   18.00
 -10   6   0  402.06   17.40
  10   6   0  364.66   23.30
   6   0  10  383.86   18.90
   6   0  10  378.86   18.00
 -10   6   0  423.86   17.70
   6   0 -10  409.96   19.00
  -6   0 -10  396.96   15.50
  10  -6   0  388.96   19.70
 -10  -6   0  427.36   21.10
   0  10   6  385.56   19.90
   0 -10   6  403.96   14.60
   0 -10  -6  395.36   20.30
   0  10   6  393.96   19.10
  10  -6   0  403.06   18.90
  -6   0  10  378.16   19.70
   0 -10  -6  393.86   20.40
  -6   0  10  367.36   21.70
   0 -10   6  394.46   14.90
   6  -1 -10   -3.50    4.30
  -6  -1  10   14.80    7.30
  -6   1 -10    0.80    1.80
  -1 -10   6    5.20    2.80
  -1 -10   6    2.20    2.90
  10  -6  -1   -3.20    4.50
   1  10   6    2.70    5.40
 -10   6  -1    4.00    3.80
 -10  -6   1   -1.30    6.10
 -10   6  -1    7.10    3.80
  -6   1 -10    4.20    1.90
   1 -10  -6    1.70    5.90
  10   6   1    2.40    6.40
  10  -6  -1    7.10    7.00
   1 -10  -6    6.10    5.80
 -10  -6   1   -1.60    6.10
   6   1  10    4.70    4.60
   6  -1 -10   -1.00    5.20
  10   6   1   -1.00    6.50
  -6  -1  10    2.00    5.50
  -6   1  10   -9.40    5.00
   6   1 -10   -0.70    4.70
  -1  10   6   10.80    6.00
 -10   6   1    6.50    4.70
  -6  -1 -10   -3.00    3.40
   1 -10   6    5.40    2.30
   1 -10   6    1.70    2.10
  10  -6   1    8.40    4.80
 -10  -6  -1    3.40    6.10
  10   6  -1   15.30    5.60
  -6  -1 -10    6.20    4.00
  10  -6   1    6.50    5.70
  -1 -10  -6    2.80    5.70
  -1 -10  -6   -1.90    4.90
  -1  10   6   -3.20    4.90
   6  -1  10    5.40    4.90
   6  -2 -10  116.59   11.30
  10   6   2  152.48   13.70
   2  10   6  127.09   11.00
  10  -6  -2  126.69   12.40
   6   2  10  111.09   10.60
  -6  -2  10   96.99   11.00
  10   6   2  120.19   11.50
  -2 -10   6  111.89    7.90
  10  -6  -2   97.19   12.30
 -10  -6   2  100.49   11.70
   2 -10  -6  113.49   12.10
 -10   6  -2  121.69    7.70
  -2 -10   6  126.99    8.50
 -10  -6   2  100.69   11.80
   2 -10  -6  123.89   11.20
   6  -2 -10  100.69   10.90
 -10   6  -2  115.19    7.70
  10  -6   2  116.99   11.60
   6  -2  10  129.99   10.30
 -10   6   2  117.49   10.40
 -10  -6  -2  112.29   10.60
  10  -6   2  113.09   10.10
  -2 -10  -6  110.49   11.60
  -2  10   6  119.49   11.10
  -6   2  10  121.79   12.30
  -6   2  10  108.39   11.90
  10   6  -2  108.99   10.40
   6   2 -10  110.89   10.00
 -10   6   2  118.89   10.20
  -2 -10  -6   93.69   11.00
  10   6  -2  105.19   12.20
  -2  10   6  120.79   11.80
  -6  -2 -10  123.69    9.90
   2 -10   6  114.49    5.60
  10   6   3    4.80    6.00
   3 -10  -6    0.30    5.40
   6  -3 -10    6.30    6.10
 -10  -6   3   -0.60    6.10
 -10  -6   3   -0.10    5.20
  -3 -10   6   -3.60    3.40
 -10   6  -3    2.10    2.30
  -6  -3  10   -3.80    5.10
  -3 -10   6    0.90    4.00
   3 -10  -6    6.50    6.30
   3  10   6    3.90    6.20
 -10   6  -3    1.10    2.10
  -6  -3  10    1.00    5.70
  10  -6  -3   -3.00    5.40
  10  -6  -3   -1.00    6.30
   6   3 -10   -2.20    4.30
   6   3 -10    1.90    3.60
  10   6  -3   -3.60    6.30
 -10   6   3    4.40    5.10
  10   6  -3    4.40    5.20
 -10   6   3   -7.50    4.90
  -3 -10  -6   11.70    5.70
  -6  -3 -10   -4.00    4.70
  -3  10   6  -10.50    5.10
   3 -10   6    0.90    1.90
   3 -10   6   -1.00    1.80
  -6  -3 -10    2.80    4.50
   6  -3  10   -0.40    3.80
  -3  10   6   -3.40    5.70
  -6   3  10    1.80    6.30
  10  -6   3   -4.00    5.00
   4  10   6  271.47   17.50
  -4 -10   6  244.18   14.00
  -6  -4  10  299.47   16.10
  -4 -10   6  265.37   13.70
   6  -4 -10  264.97   15.90
   4 -10  -6  267.97   16.20
  10  -6  -4  282.07   17.60
 -10  -6   4  271.57   17.30
   6   4  10  266.67   16.40
  -6  -4  10  249.48   15.40
   4 -10  -6  257.07   17.00
  10   6   4  233.28   15.80
   4  10   6  265.47   16.70
  10  -6  -4  254.17   16.40
 -10  -6   4  251.97   16.50
   6  -4 -10  284.77   17.70
   6  -4  10  258.57   12.80
  -4  10   6  249.38   15.60
  10   6  -4  282.77   16.70
  -6   4  10  219.98   16.50
   6   4 -10  261.47   12.90
  -6  -4 -10  263.67   15.20
  10  -6   4  267.37   15.70
   4 -10   6  265.67   10.00
  -4 -10  -6  259.47   16.90
   6   4 -10  263.97   12.30
 -10   6   4  258.47   16.20
  10  -6   4  305.27   13.90
  -6  -4 -10  276.47   14.90
   4 -10   6  259.07   10.10
 -10  -6  -4  253.37   16.90
  10   6  -4  244.68   15.40
 -10   6   4  302.57   17.00
  -4  10   6  306.47   17.10
   6   5  10   37.50    8.00
   5 -10  -6   32.60    7.50
 -10  -6   5   27.50    7.90
  -6  -5  10   25.80    6.70
  10  -6  -5   24.40    7.40
  10   6   5   27.20    7.40
  10  -6  -5   29.90    8.10
   5 -10  -6   26.70    8.10
  -6  -5  10   32.40    7.10
   5  10   6   45.40    8.10
   6  -5 -10   45.40    7.90
  -5 -10   6   32.40    6.30
 -10  -6   5   25.70    7.80
  -6   5  10   41.50    7.90
 -10  -6  -5   30.80    7.50
  10  -6   5   34.30    7.00
   6   5 -10   23.40    4.00
   6  -5  10   24.90    4.60
  -5  10   6   32.70   11.40
   5 -10   6   42.30    4.50
 -10   6   5   30.30    7.80
  -6  -5 -10   35.70    7.60
  10   6  -5   40.90    6.90
  -5  10   6   44.20    8.40
  -5 -10  -6   31.20    6.90
   5 -10   6   42.00    4.90
   6   5 -10   32.70    4.10
  10   6  -5   33.60    7.60
  -6  -5 -10   47.00    9.00
  10  -6   5   43.10    6.40
 -10   6   5   39.70    8.30
  10  -6  -6  282.67   19.10
  10   6   6  266.27   17.50
   6 -10  -6  287.37   17.40
  -6 -10   6  262.37   16.30
  -6 -10   6  269.97   15.90
   6 -10  -6  260.97   18.00
 -10  -6   6  281.47   17.70
  -6  -6  10  276.07   16.90
 -10  -6   6  243.08   17.70
   6  10   6  260.87   17.00
   6  -6 -10  229.58   17.40
   6  -6 -10  286.57   17.40
   6   6  10  271.37   19.30
  10  -6  -6  262.87   17.10
   6   6  10  269.27   17.80
  -6  -6 -10  277.37   17.60
   6 -10   6  260.87   11.80
  -6   6  10  280.97   17.80
   6  -6  10  262.37   12.30
   6   6 -10  263.17    9.40
  10   6  -6  288.37   17.50
  -6  10   6  259.27   17.30
   6 -10   6  260.37   11.30
  -6  10   6  249.97   20.80
 -10   6   6  260.57   18.40
  10  -6   6  250.07   15.40
  10   6  -6  265.07   15.00
  -6 -10  -6  278.77   18.00
 -10  -6  -6  293.97   18.00
  10  -6  -7    7.40    6.70
   6   7  10    0.40    8.10
  -6  -7  10    0.00    6.70
   6  -7 -10  -10.90    7.30
 -10  -6   7    2.80    7.50
   7  10   6    6.90    8.30
   7  10   6    3.10    7.10
   6   7  10    8.20    6.40
   7 -10  -6   -8.20    7.10
   7 -10  -6   10.10    6.80
  10   6   7    7.30    9.10
   6  -7 -10    2.80    6.10
  -7 -10   6   -3.60    6.60
  10   6   7   -8.50    6.70
 -10  -6   7   -1.60    7.20
  10  -6  -7   -3.30    7.80
   7  10  -6   -2.90    2.60
  -7  10   6    5.20    6.60
 -10  -6  -7    9.20    7.70
  -6  -7 -10    9.20    7.50
  -7 -10  -6   -1.90    7.70
 -10  -6  -7    4.30    7.30
   6  -7  10   -3.50    3.70
  10   6  -7   -8.80    5.30
   7 -10   6    4.90    3.40
  -6   7  10    1.40    7.50
  -6   7  10   -1.30    8.10
 -10   6   7    0.90    7.30
 -10   6   7    6.20    7.90
   7 -10   6   -2.70    4.10
  10  -6   7    5.00    6.00
   6  -7  10   -3.30    3.10
  -7  10   6   -3.80    6.80
  -6  -7 -10  -11.90    6.90
  -7 -10  -6   -0.50    7.20
  10   6  -7    0.40    6.70
   7  10  -6    5.70    2.70
  -8 -10   6  266.97   16.90
  -6  -8  10  246.48   16.30
  -8 -10   6  245.48   17.60
   6   8  10  238.58   18.00
   8  10   6  225.38   20.30
   8 -10  -6  230.28   18.80
  -6  -8  10  258.87   17.50
   8  10   6  253.67   18.00
   8 -10  -6  272.37   18.10
   6   8  10  259.07   20.20
  10   6   8  231.98   20.30
  10  -6  -8  224.38   19.00
 -10  -6   8  253.07   18.50
 -10  -6   8  257.17   18.70
   6  -8 -10  261.97   18.00
   6  -8 -10  197.58   19.20
  10  -6  -8  268.17   17.90
  10   6   8  226.78   18.10
  -8  10   6  252.77   20.90
   6  -8  10  248.98   11.10
   8 -10   6  249.28   13.90
   6  -8  10  238.58   11.60
   8  10  -6  237.68   12.40
  -6   8  10  259.27   18.60
 -10  -6  -8  241.38   18.10
 -10  -6  -8  227.18   17.70
  -6  -8 -10  247.18   17.80
  -6  -8 -10  258.07   19.40
  -8  10   6  242.98   17.70
 -10   6   8  258.27   18.80
  10   6  -8  237.88   16.60
  -6   8  10  249.18   19.80
  -8 -10  -6  279.47   19.40
  -8 -10  -6  268.67   18.70
  10  -6   8  217.08   15.50
  10   6  -8  267.97   15.40
   8 -10   6  254.37   12.50
 -10   6   8  244.08   19.10
   8  10  -6  240.58   11.80
   9  10   6    0.40   10.20
  10   6   9    5.10    8.30
  10  -6  -9    5.30    9.00
 -10  -6   9   -0.60    8.80
  -9 -10   6    2.50    8.60
  -9 -10   6   -2.10    8.10
   6  -9 -10    9.10   10.30
   6  -9 -10   -2.40    7.20
  10  -6  -9   14.80    8.60
   6   9  10   -4.30   10.00
   6   9  10    5.80    8.30
  10   6   9    5.80    9.20
 -10  -6   9   -4.10    8.80
   9 -10  -6   -2.30    9.60
   9 -10  -6    0.10    7.60
  -6  -9  10    5.60    6.80
   9  10   6   -8.70    8.70
   9  10  -6   12.60    6.10
  -6  -9 -10   -1.70    9.50
  -6  -9 -10   -1.20    8.20
   9 -10   6    6.70    6.30
   6  -9  10    2.20    3.60
 -10   6   9    0.10    9.10
 -10   6   9   -3.00    9.70
  -9 -10  -6   -9.50    8.20
  -6   9  10   13.20   10.20
  -9 -10  -6   -3.20    9.00
  10   6  -9   -2.40    6.20
  -6   9  10   16.40    9.10
  10   6  -9   -2.90    7.40
 -10  -6  -9    5.30    8.50
  10  -6   9   -3.60    5.90
   6  -9  10   -1.90    2.90
  10  -6   9    5.00    7.00
  -9  10   6    7.20    8.70
 -10  -6  -9    8.90    8.50
   7   0 -10   -8.90    5.60
  10   7   0    1.20    5.20
  10  -7   0   -0.30    6.00
 -10   7   0    1.40    4.20
  -7   0 -10   -3.10    3.40
   0 -10  -7    8.70    5.60
  10  -7   0    0.00    5.00
  -7   0  10    3.10    5.40
   7   0  10    3.10    4.80
   0 -10   7   -0.40    2.60
   0 -10   7   -1.20    2.30
   0 -10  -7    5.00    8.70
   0  10   7   -1.00    5.60
 -10  -7   0   -4.00    5.80
   7   0 -10   -3.10    4.60
 -10   7   0   -7.00    3.90
  -7   0 -10   -0.30    3.30
  -7   0  10    6.80    6.40
  10   7   0    1.50    6.80
   0  10   7    6.10    6.80
 -10  -7   1    2.90    6.70
  -7  -1  10   16.80    6.70
  -7   1 -10   12.50    2.50
   7   1  10   11.00    5.70
  10  -7  -1    1.40    6.00
  10  -7  -1   11.70    5.40
  10   7   1    8.60    5.50
   1  10   7    5.00    6.30
   1 -10  -7    5.00    6.60
  10   7   1   12.60    7.30
   7  -1 -10    6.90    7.50
   1 -10  -7   24.90    6.30
 -10  -7   1    8.40    6.90
  -1 -10   7   10.30    3.40
  -1 -10   7   12.30    3.30
  -7  -1  10    8.60    6.40
  -7   1 -10    8.80    2.20
 -10   7  -1   13.50    4.20
   7  -1 -10   12.30    5.50
 -10   7  -1    9.30    3.60
   7  -1  10    4.70    4.90
   7   1 -10   14.60    4.80
   1 -10   7    7.60    2.40
  10   7  -1    3.50    6.60
  -1  10   7   11.00    7.20
  -1  10   7   12.00    6.80
   7   1 -10   18.10    6.20
   1 -10   7    8.80    2.20
  -7   1  10   14.00    6.50
  -7   1  10   15.30    6.50
  -1 -10  -7   -1.10    5.60
 -10   7   1   11.80    5.40
  -7  -1 -10   13.80    4.20
 -10  -7  -1    8.30    6.80
  10  -7   1   11.50    6.50
  10  -7   1    1.10    4.60
  -7  -1 -10   14.70    4.50
 -10   7  -2   11.10    2.80
   7  -2 -10   13.50    6.90
 -10  -7   2   21.50    7.90
   2  10   7   14.10    6.10
   2 -10  -7   14.40    6.50
  10  -7  -2   13.30    6.60
  10   7   2   11.40    5.80
   2 -10  -7    9.00    6.80
  -7  -2  10   21.90    7.00
  10  -7  -2   11.10    6.60
  -7  -2  10    8.50    6.80
   7  -2 -10   18.20    6.30
  -2 -10   7   14.70    4.00
  -2 -10   7   16.30    4.20
   7   2  10   10.00    6.80
 -10  -7   2    9.10    6.20
   7   2 -10   13.90    5.90
  10  -7   2   20.30    5.60
   2 -10   7   14.40    1.90
 -10  -7  -2    9.50    5.80
  10   7  -2   11.90    5.90
  -7  -2 -10   22.90    5.90
  -2 -10  -7    7.30    6.00
   2 -10   7   17.50    2.10
  10  -7   2   11.70    6.10
 -10   7   2   15.00    5.90
  -7   2  10   14.30    7.00
  -2  10   7   10.70    6.80
  -7   2  10   -8.90    6.30
  -2  10   7   14.90    6.70
  -7  -3  10   31.60    9.40
  -3 -10   7   50.99    6.20
   7  -3 -10   45.80    8.90
  10  -7  -3   49.30    8.80
  10  -7  -3   42.20    7.50
  -7  -3  10   53.19    8.10
  -3 -10   7   43.80    5.50
   7  -3 -10   49.50    8.10
   7   3  10   38.40    7.50
   3  10   7   54.79    8.30
   3 -10  -7   46.20    8.10
   3 -10  -7   40.30    7.90
 -10  -7   3   43.20    8.60
 -10  -7   3   55.69    8.80
  10   7   3   30.70    7.40
   7   3  10   46.50    8.70
   3 -10   7   48.60    3.20
   3 -10   7   40.90    3.00
  -7   3  10   46.60    8.40
   7  -3  10   52.89    7.20
  -3 -10  -7   52.49    8.40
  10   7  -3   51.69    8.00
  -3  10   7   51.89    8.40
  -3  10   7   30.10    7.70
   7   3 -10   54.89    7.20
 -10   7   3   24.10    6.50
  10  -7   3   59.99    8.10
  10  -7   3   64.99    7.20
  -7  -3 -10   49.40    7.30
  -7  -3 -10   37.00    6.40
 -10   7   3   52.19    8.00
  10   7  -3   43.50    8.90
  10   7   4   -3.40    8.50
   7   4  10   34.50    8.80
   4 -10  -7   23.80    6.70
 -10  -7   4   28.00    8.00
   4  10   7   30.10    7.90
  10   7   4   21.50    7.40
   7  -4 -10   33.90    7.60
  -7  -4  10   18.50    6.80
  -4 -10   7   23.80    5.40
  10  -7  -4   11.40    8.00
  10  -7  -4   19.30    7.00
  -7  -4  10   16.30    8.60
 -10  -7   4   13.90    7.20
   4 -10  -7   25.50    8.00
   7   4  10   13.40    6.80
   7  -4  10   27.20    5.20
 -10  -7  -4   41.00    7.80
   7   4 -10   27.00    5.00
 -10   7   4   38.30    7.90
  -7   4  10   19.10    7.60
  -4 -10  -7   24.80    7.70
   4 -10   7   27.60    3.30
   4 -10   7   30.20    2.90
  -7  -4 -10   29.40    7.30
  10   7  -4   22.20    7.20
  10   7  -4   26.60    6.50
  -4  10   7   32.80    7.80
  -4  10   7   15.70    7.50
   7   4 -10   23.00    5.60
  -7  -4 -10   34.70    6.80
   7  -4  10   29.30    6.00
  10  -7   4   30.40    6.80
 -10   7   4   20.30    7.80
   7   5  10   78.89   10.40
  -7  -5  10   74.89    9.30
  10  -7  -5   79.19   10.10
 -10  -7   5   62.69    9.50
  -5 -10   7   64.49    7.80
  10   7   5  118.59   12.50
  10  -7  -5   83.09   11.30
  10   7   5   45.60    9.50
   5  10   7   72.19    9.80
   7  -5 -10   96.79   12.00
   7   5  10   68.79   10.00
  -7  -5  10   61.09   12.90
 -10  -7   5   77.99   10.50
   5 -10  -7   63.79    9.50
   5 -10  -7   80.99   10.70
   7  -5 -10   78.59   10.60
   7   5 -10   74.79    8.30
  -7  -5 -10   94.89   11.20
   7  -5  10   79.79    9.20
   5 -10   7   76.19    4.90
 -10  -7  -5   77.19   10.50
  10   7  -5   72.89    9.80
  -7   5  10   78.59   10.70
  -7  -5 -10   53.09    8.70
  -5 -10  -7   52.69    9.30
   7  -5  10   83.09    8.20
   7   5 -10   66.59    7.60
  10  -7   5   70.89    8.90
 -10   7   5   66.79    9.60
   5 -10   7   75.29    5.60
 -10  -7  -5   77.29   10.20
  10   7  -5   65.09    8.80
  -5  10   7   67.29    9.90
  -5  10   7   83.29   10.50
 -10   7   5   81.39   10.20
   6 -10  -7    5.30    7.80
   7  -6 -10    0.90    8.10
  10  -7  -6    7.20    7.10
  -6 -10   7    4.00    6.10
  10   7   6    7.40    6.90
   7   6  10   -0.70    6.70
  10  -7  -6    8.40    8.80
  -7  -6  10   11.40    7.70
   6 -10  -7   13.20    7.10
 -10  -7   6   -2.60    7.70
 -10  -7   6    8.70    7.60
   6  10   7   18.30    7.40
   7  -6 -10    3.90    6.50
  -6 -10   7    5.60    7.20
   6  10   7   -5.00    8.00
  10   7   6    3.00    8.70
  -7  -6  10   -2.20    6.40
   7   6  10    1.00    8.40
 -10  -7  -6   10.90    8.20
 -10   7   6   -3.10    7.40
   7  -6  10    5.60    4.70
   7  -6  10    3.00    4.00
  10  -7   6   -4.30    5.40
   6 -10   7    1.90    2.60
  10   7  -6    5.20    5.90
  -6  10   7    4.90    7.40
 -10  -7  -6   -0.30    6.60
   6 -10   7    2.00    3.40
   7   6 -10    6.30    4.10
   7   6 -10    6.00    3.50
  -6 -10  -7   -1.90    8.30
  -6 -10  -7    6.00    6.70
  -7   6  10   -7.40    7.40
  -7   6  10    0.60    7.70
  10  -7   6   -0.20    5.90
  -7  -6 -10   -4.80    6.60
  10   7  -6   10.60    6.80
   7  -7 -10   15.60    7.40
   7 -10  -7   23.20    7.60
 -10  -7   7   33.40    9.40
   7  10   7   16.90    9.60
   7  -7 -10   44.20   10.40
  10   7   7   36.30   10.40
  10   7   7   18.30    7.60
  -7 -10   7   20.40   10.70
  -7 -10   7   26.70    7.30
   7 -10  -7    0.70    8.70
  -7  -7  10   30.10    7.90
   7  10   7   31.50    8.00
  10  -7  -7    3.50    9.10
 -10  -7   7   27.20    8.60
  -7  -7  10   30.10    8.60
  10  -7  -7   14.90    8.20
   7   7  10   21.50   10.20
   7   7  10   17.70    8.80
  10  -7   7   13.50    6.70
  10   7  -7   38.60    7.30
  -7  10   7   26.70    8.40
   7 -10   7   26.90    4.90
 -10   7   7   55.79   10.00
  10   7  -7   28.30    8.20
 -10  -7  -7   16.90    8.70
  -7 -10  -7   26.30    8.60
  -7 -10  -7   29.10    8.30
  -7   7  10   35.50    9.50
 -10   7   7   30.00    9.30
   7  -7  10   24.50    5.30
   7  -7  10   25.80    4.80
[truncated: 445,401 more chars]
