# Supplementary material for: Order–disorder transition of a rigid cage cation embedded in a cubic perovskite
Source: Nat Commun. 2021 Jun 10;12:3548. doi: 10.1038/s41467-021-23917-z (PMC8192939; doi:10.1038/s41467-021-23917-z)
Supplement: Supplementary file 7 — Dataset 5 [file 41467_2021_23917_MOESM7_ESM.cif]

data_mo_szf05120_300k_1_0ma
_audit_creation_date               2020-07-30
_audit_creation_method
;
Olex2 1.2
(compiled 2018.05.29 svn.r3508 for OlexSys, GUI svn.r5506)
;
_shelx_SHELXL_version_number       '2016/6'
_audit_contact_author_address      ?
_audit_contact_author_email        ?
_audit_contact_author_name         ''
_audit_contact_author_phone        ?
_publ_contact_author_id_orcid      ?
_publ_section_references
;
Dolomanov, O.V., Bourhis, L.J., Gildea, R.J, Howard, J.A.K. & Puschmann, H.
 (2009), J. Appl. Cryst. 42, 339-341.

Sheldrick, G.M. (2015). Acta Cryst. A71, 3-8.

Sheldrick, G.M. (2015). Acta Cryst. C71, 3-8.
;
_chemical_name_common              ?
_chemical_name_systematic          ?
_chemical_formula_moiety           '0.13(Mn8 N72), C6 H10 N1'
_chemical_formula_sum              'C6 H10 Mn N10'
_chemical_formula_weight           277.18
_chemical_melting_point            ?
loop_
  _atom_type_symbol
  _atom_type_description
  _atom_type_scat_dispersion_real
  _atom_type_scat_dispersion_imag
  _atom_type_scat_source
 'C' 'C' 0.0033 0.0016 'International Tables Vol C Tables 4.2.6.8 and 6.1.1.4'
 'H' 'H' 0.0000 0.0000 'International Tables Vol C Tables 4.2.6.8 and 6.1.1.4'
 'Mn' 'Mn' 0.3368 0.7283 'International Tables Vol C Tables 4.2.6.8 and 6.1.1.4'
 'N' 'N' 0.0061 0.0033 'International Tables Vol C Tables 4.2.6.8 and 6.1.1.4'

_shelx_space_group_comment
;
The symmetry employed for this shelxl refinement is uniquely defined
by the following loop, which should always be used as a source of
symmetry information in preference to the above space-group names.
They are only intended as comments.
;
_space_group_crystal_system        'cubic'
_space_group_IT_number             205
_space_group_name_H-M_alt          'P a -3'
_space_group_name_Hall             '-P 2ac 2ab 3'
loop_
  _space_group_symop_operation_xyz
 'x, y, z'
 '-x+1/2, -y, z+1/2'
 '-x, y+1/2, -z+1/2'
 'x+1/2, -y+1/2, -z'
 'z, x, y'
 'z+1/2, -x+1/2, -y'
 '-z+1/2, -x, y+1/2'
 '-z, x+1/2, -y+1/2'
 'y, z, x'
 '-y, z+1/2, -x+1/2'
 'y+1/2, -z+1/2, -x'
 '-y+1/2, -z, x+1/2'
 '-x, -y, -z'
 'x-1/2, y, -z-1/2'
 'x, -y-1/2, z-1/2'
 '-x-1/2, y-1/2, z'
 '-z, -x, -y'
 '-z-1/2, x-1/2, y'
 'z-1/2, x, -y-1/2'
 'z, -x-1/2, y-1/2'
 '-y, -z, -x'
 'y, -z-1/2, x-1/2'
 '-y-1/2, z-1/2, x'
 'y-1/2, z, -x-1/2'

_cell_length_a                     12.9235(4)
_cell_length_b                     12.9235(4)
_cell_length_c                     12.9235(4)
_cell_angle_alpha                  90
_cell_angle_beta                   90
_cell_angle_gamma                  90
_cell_volume                       2158.4(2)
_cell_formula_units_Z              8
_cell_measurement_reflns_used      5694
_cell_measurement_temperature      300(2)
_cell_measurement_theta_max        27.08
_cell_measurement_theta_min        3.15
_shelx_estimated_absorpt_T_max     ?
_shelx_estimated_absorpt_T_min     ?
_exptl_absorpt_coefficient_mu      1.220
_exptl_absorpt_correction_T_max    0.7455
_exptl_absorpt_correction_T_min    0.6710
_exptl_absorpt_correction_type     multi-scan
_exptl_absorpt_process_details    
 'SADABS-2016/2 (Bruker,2016/2) was used for absorption correction. wR2(int) was 0.0781 before and 0.0562 after correction. The Ratio of minimum to maximum transmission is 0.9001. The \l/2 correction factor is Not present.'
_exptl_absorpt_special_details     ?
_exptl_crystal_colour              'clear light yellow'
_exptl_crystal_colour_lustre       clear
_exptl_crystal_colour_modifier     light
_exptl_crystal_colour_primary      yellow
_exptl_crystal_density_diffrn      1.706
_exptl_crystal_density_meas        ?
_exptl_crystal_density_method      ?
_exptl_crystal_description         cube
_exptl_crystal_F_000               1128
_exptl_crystal_size_max            ?
_exptl_crystal_size_mid            ?
_exptl_crystal_size_min            ?
_exptl_transmission_factor_max     ?
_exptl_transmission_factor_min     ?
_diffrn_reflns_av_R_equivalents    0.0468
_diffrn_reflns_av_unetI/netI       0.0110
_diffrn_reflns_Laue_measured_fraction_full  0.997
_diffrn_reflns_Laue_measured_fraction_max  0.998
_diffrn_reflns_limit_h_max         16
_diffrn_reflns_limit_h_min         -16
_diffrn_reflns_limit_k_max         16
_diffrn_reflns_limit_k_min         -16
_diffrn_reflns_limit_l_max         16
_diffrn_reflns_limit_l_min         -16
_diffrn_reflns_number              26879
_diffrn_reflns_point_group_measured_fraction_full  0.997
_diffrn_reflns_point_group_measured_fraction_max  0.998
_diffrn_reflns_theta_full          25.242
_diffrn_reflns_theta_max           27.076
_diffrn_reflns_theta_min           2.730
_diffrn_ambient_temperature        300.02
_diffrn_detector_area_resol_mean   ?
_diffrn_measured_fraction_theta_full  0.997
_diffrn_measured_fraction_theta_max  0.998
_diffrn_measurement_device_type    'Bruker APEX-II CCD'
_diffrn_measurement_method         '\f and \w scans'
_diffrn_radiation_type             MoK\a
_diffrn_radiation_wavelength       0.71073
_diffrn_source                     ?
_diffrn_standards_number           0
_reflns_Friedel_coverage           0.000
_reflns_Friedel_fraction_full      .
_reflns_Friedel_fraction_max       .
_reflns_number_gt                  577
_reflns_number_total               800
_reflns_special_details
;
 Reflections were merged by SHELXL according to the crystal
 class for the calculation of statistics and refinement.
 
 _reflns_Friedel_fraction is defined as the number of unique
 Friedel pairs measured divided by the number that would be
 possible theoretically, ignoring centric projections and
 systematic absences.
;
_reflns_threshold_expression       'I > 2\s(I)'
_computing_cell_refinement         'SAINT v8.37A (Bruker, 2015)'
_computing_data_collection         ?
_computing_data_reduction          'SAINT v8.37A (Bruker, 2015)'
_computing_molecular_graphics      'Olex2 (Dolomanov et al., 2009)'
_computing_publication_material    'Olex2 (Dolomanov et al., 2009)'
_computing_structure_refinement    'ShelXL (Sheldrick, 2015)'
_computing_structure_solution      'ShelXT (Sheldrick, 2015)'
_refine_diff_density_max           0.181
_refine_diff_density_min           -0.217
_refine_diff_density_rms           0.037
_refine_ls_extinction_coef         .
_refine_ls_extinction_method       none
_refine_ls_goodness_of_fit_ref     1.089
_refine_ls_hydrogen_treatment      constr
_refine_ls_matrix_type             full
_refine_ls_number_parameters       53
_refine_ls_number_reflns           800
_refine_ls_number_restraints       0
_refine_ls_R_factor_all            0.0487
_refine_ls_R_factor_gt             0.0326
_refine_ls_restrained_S_all        1.089
_refine_ls_shift/su_max            0.000
_refine_ls_shift/su_mean           0.000
_refine_ls_structure_factor_coef   Fsqd
_refine_ls_weighting_details      
 'w=1/[\s^2^(Fo^2^)+(0.0415P)^2^+0.8180P] where P=(Fo^2^+2Fc^2^)/3'
_refine_ls_weighting_scheme        calc
_refine_ls_wR_factor_gt            0.0853
_refine_ls_wR_factor_ref           0.0966
_refine_special_details            ?
_olex2_refinement_description
;
1. Fixed Uiso
 At 1.2 times of:
  All C(H) groups, All C(H,H) groups, All N(H) groups
2.a Ternary CH refined with riding coordinates:
 N003(H003), C1(H1)
2.b Secondary CH2 refined with riding coordinates:
 C007(H00A,H00B)
;
_atom_sites_solution_hydrogens     geom
_atom_sites_solution_primary       dual
_atom_sites_solution_secondary     ?
loop_
  _atom_site_label
  _atom_site_type_symbol
  _atom_site_fract_x
  _atom_site_fract_y
  _atom_site_fract_z
  _atom_site_U_iso_or_equiv
  _atom_site_adp_type
  _atom_site_occupancy
  _atom_site_site_symmetry_order
  _atom_site_calc_flag
  _atom_site_refinement_flags_posn
  _atom_site_refinement_flags_adp
  _atom_site_refinement_flags_occupancy
  _atom_site_disorder_assembly
  _atom_site_disorder_group
 Mn01 Mn 0.500000 0.500000 0.500000 0.0379(2) Uani 1 6 d S T P . .
 Mn02 Mn 0.500000 0.500000 0.000000 0.0353(2) Uani 1 6 d S T P . .
 N003 N 0.68072(14) 0.81928(14) 0.18072(14) 0.0535(8) Uani 1 3 d S T P . .
 H003 H 0.636936 0.863064 0.136935 0.064 Uiso 1 3 calc RS T P . .
 N004 N 0.49405(19) 0.49225(19) 0.32867(19) 0.0822(9) Uani 1 1 d . . . . .
 N005 N 0.51363(14) 0.51785(15) 0.24598(13) 0.0447(4) Uani 1 1 d . . . . .
 N006 N 0.53364(17) 0.54366(16) 0.16254(14) 0.0615(5) Uani 1 1 d . . . . .
 C007 C 0.6270(2) 0.7709(2) 0.2701(2) 0.0664(7) Uani 1 1 d . . . . .
 H00A H 0.600357 0.821675 0.318539 0.080 Uiso 1 1 calc R . . . .
 H00B H 0.572121 0.724300 0.248859 0.080 Uiso 1 1 calc R . . . .
 C1 C 0.7185(3) 0.7156(3) 0.3104(2) 0.0882(9) Uani 1 1 d . . . . .
 H1 H 0.715800 0.671873 0.372276 0.106 Uiso 1 1 calc R . . . .

loop_
  _atom_site_aniso_label
  _atom_site_aniso_U_11
  _atom_site_aniso_U_22
  _atom_site_aniso_U_33
  _atom_site_aniso_U_23
  _atom_site_aniso_U_13
  _atom_site_aniso_U_12
 Mn01 0.0379(2) 0.0379(2) 0.0379(2) 0.00307(15) 0.00307(15) 0.00307(15)
 Mn02 0.0353(2) 0.0353(2) 0.0353(2) 0.00119(14) -0.00119(14) -0.00119(14)
 N003 0.0535(8) 0.0535(8) 0.0535(8) 0.0016(8) -0.0016(8) 0.0016(8)
 N004 0.105(2) 0.100(2) 0.0416(14) 0.0028(10) 0.0075(10) -0.0116(13)
 N005 0.0462(10) 0.0473(10) 0.0405(11) -0.0043(7) -0.0030(7) 0.0016(7)
 N006 0.0772(13) 0.0659(13) 0.0414(10) -0.0016(9) -0.0031(9) -0.0151(11)
 C007 0.0643(16) 0.0638(15) 0.0712(15) -0.0089(12) 0.0244(13) -0.0130(12)
 C1 0.119(2) 0.0786(18) 0.0667(18) 0.0253(16) -0.0010(17) 0.001(2)

_geom_special_details
;
 All esds (except the esd in the dihedral angle between two l.s. planes)
 are estimated using the full covariance matrix.  The cell esds are taken
 into account individually in the estimation of esds in distances, angles
 and torsion angles; correlations between esds in cell parameters are only
 used when they are defined by crystal symmetry.  An approximate (isotropic)
 treatment of cell esds is used for estimating esds involving l.s. planes.
;
loop_
  _geom_bond_atom_site_label_1
  _geom_bond_atom_site_label_2
  _geom_bond_distance
  _geom_bond_site_symmetry_2
  _geom_bond_publ_flag
 Mn01 N004 2.218(2) . ?
 Mn01 N004 2.218(2) 13_666 ?
 Mn01 N004 2.218(2) 21_666 ?
 Mn01 N004 2.218(2) 17_666 ?
 Mn01 N004 2.218(2) 5 ?
 Mn01 N004 2.218(2) 9 ?
 Mn02 N006 2.2180(18) 13_665 ?
 Mn02 N006 2.2180(18) 22_565 ?
 Mn02 N006 2.2180(18) 7_564 ?
 Mn02 N006 2.2180(18) . ?
 Mn02 N006 2.2180(18) 10_655 ?
 Mn02 N006 2.2180(18) 19_656 ?
 N003 C007 1.485(3) 6_566 ?
 N003 C007 1.485(3) 12_664 ?
 N003 C007 1.485(3) . ?
 N004 N005 1.147(3) . ?
 N005 N006 1.158(2) . ?
 C007 C1 1.478(4) . ?
 C1 C1 1.499(5) 12_664 ?
 C1 C1 1.499(5) 6_566 ?

loop_
  _geom_angle_atom_site_label_1
  _geom_angle_atom_site_label_2
  _geom_angle_atom_site_label_3
  _geom_angle
  _geom_angle_site_symmetry_1
  _geom_angle_site_symmetry_3
  _geom_angle_publ_flag
 N004 Mn01 N004 94.66(9) . 21_666 ?
 N004 Mn01 N004 180.00(13) 5 17_666 ?
 N004 Mn01 N004 85.34(9) 5 9 ?
 N004 Mn01 N004 85.34(9) 13_666 17_666 ?
 N004 Mn01 N004 180.0 21_666 9 ?
 N004 Mn01 N004 94.66(9) 13_666 9 ?
 N004 Mn01 N004 85.34(9) . 5 ?
 N004 Mn01 N004 180.00(12) . 13_666 ?
 N004 Mn01 N004 94.66(9) 21_666 5 ?
 N004 Mn01 N004 85.34(9) . 9 ?
 N004 Mn01 N004 94.66(9) 13_666 5 ?
 N004 Mn01 N004 85.34(9) 21_666 13_666 ?
 N004 Mn01 N004 94.66(9) . 17_666 ?
 N004 Mn01 N004 85.34(9) 21_666 17_666 ?
 N004 Mn01 N004 94.66(9) 17_666 9 ?
 N006 Mn02 N006 89.69(8) 13_665 19_656 ?
 N006 Mn02 N006 90.31(8) 7_564 22_565 ?
 N006 Mn02 N006 90.31(8) 19_656 10_655 ?
 N006 Mn02 N006 180.00(11) 22_565 10_655 ?
 N006 Mn02 N006 90.31(8) 13_665 10_655 ?
 N006 Mn02 N006 90.31(8) 22_565 . ?
 N006 Mn02 N006 180.0 13_665 . ?
 N006 Mn02 N006 90.31(8) 13_665 7_564 ?
 N006 Mn02 N006 89.69(8) 7_564 . ?
 N006 Mn02 N006 180.0 19_656 7_564 ?
 N006 Mn02 N006 89.69(8) 10_655 . ?
 N006 Mn02 N006 89.69(8) 7_564 10_655 ?
 N006 Mn02 N006 89.69(8) 19_656 22_565 ?
 N006 Mn02 N006 89.69(8) 13_665 22_565 ?
 N006 Mn02 N006 90.31(8) 19_656 . ?
 C007 N003 C007 103.49(18) 6_566 12_664 ?
 C007 N003 C007 103.49(18) 6_566 . ?
 C007 N003 C007 103.49(18) 12_664 . ?
 N005 N004 Mn01 155.4(2) . . ?
 N004 N005 N006 179.8(3) . . ?
 N005 N006 Mn02 139.90(17) . . ?
 C1 C007 N003 95.9(2) . . ?
 C007 C1 C1 106.51(18) . 12_664 ?
 C007 C1 C1 106.25(19) . 6_566 ?
 C1 C1 C1 59.999(1) 12_664 6_566 ?

_shelx_res_file
;
TITL mo_szf05120_300k_1_0ma_a.res in Pa-3
    mo_szf05120_300k_1_0ma.res
    created by SHELXL-2016/6 at 14:32:25 on 30-Jul-2020
REM Old TITL mo_SZF05120_300K_1_0ma in Pa-3
REM SHELXT solution in Pa-3: R1 0.458, Rweak 0.007, Alpha 0.168
REM <I/s> 0.761 for 105 systematic absences, Orientation as input
REM Formula found by SHELXT: C9 N4 Mn
CELL 0.71073 12.9235 12.9235 12.9235 90 90 90
ZERR 8 0.0004 0.0004 0.0004 0 0 0
LATT 1
SYMM 0.5-X,-Y,0.5+Z
SYMM -X,0.5+Y,0.5-Z
SYMM 0.5+X,0.5-Y,-Z
SYMM +Z,+X,+Y
SYMM 0.5+Z,0.5-X,-Y
SYMM 0.5-Z,-X,0.5+Y
SYMM -Z,0.5+X,0.5-Y
SYMM +Y,+Z,+X
SYMM -Y,0.5+Z,0.5-X
SYMM 0.5+Y,0.5-Z,-X
SYMM 0.5-Y,-Z,0.5+X
SFAC C H Mn N
UNIT 48 80 8 80

L.S. 5 0 0
PLAN  5
TEMP 26.87
list 4
fmap 2 53
acta
REM <olex2.extras>
REM <HklSrc "%.\\mo_SZF05120_300K_1_0ma.hkl">
REM </olex2.extras>

WGHT    0.041500    0.818000
FVAR       0.41637
MN01  3    0.500000    0.500000    0.500000    10.16667    0.03786    0.03786 =
         0.03786    0.00307    0.00307    0.00307
MN02  3    0.500000    0.500000    0.000000    10.16667    0.03535    0.03535 =
         0.03535    0.00119   -0.00119   -0.00119
N003  4    0.680717    0.819283    0.180717    10.33333    0.05349    0.05349 =
         0.05349    0.00163   -0.00163    0.00163
AFIX  13
H003  2    0.636936    0.863064    0.136935    10.33333   -1.20000
AFIX   0

N004  4    0.494045    0.492248    0.328666    11.00000    0.10457    0.10050 =
         0.04156    0.00276    0.00745   -0.01160
N005  4    0.513628    0.517854    0.245983    11.00000    0.04624    0.04728 =
         0.04050   -0.00429   -0.00297    0.00163
N006  4    0.533642    0.543656    0.162538    11.00000    0.07721    0.06594 =
         0.04142   -0.00160   -0.00314   -0.01509
C007  1    0.626976    0.770940    0.270052    11.00000    0.06434    0.06380 =
         0.07119   -0.00888    0.02443   -0.01301
AFIX  23
H00A  2    0.600357    0.821675    0.318539    11.00000   -1.20000
H00B  2    0.572121    0.724300    0.248859    11.00000   -1.20000
AFIX   0
C1    1    0.718515    0.715559    0.310353    11.00000    0.11916    0.07856 =
         0.06673    0.02531   -0.00101    0.00094
AFIX  13
H1    2    0.715800    0.671873    0.372276    11.00000   -1.20000
AFIX   0
HKLF 4


REM  mo_szf05120_300k_1_0ma_a.res in Pa-3
REM R1 =  0.0326 for     577 Fo > 4sig(Fo)  and  0.0487 for all     800 data
REM     53 parameters refined using      0 restraints

END

WGHT      0.0412      0.8174

REM Highest difference peak  0.181,  deepest hole -0.217,  1-sigma level  0.037
Q1    1   0.7922  0.7078  0.2922  10.33333  0.05    0.18
Q2    1   0.5437  0.5233  0.3531  11.00000  0.05    0.16
Q3    1   0.4788  0.5565  0.1470  11.00000  0.05    0.13
Q4    1   0.4590  0.5121  0.3535  11.00000  0.05    0.13
Q5    1   0.6605  0.7974  0.2243  11.00000  0.05    0.13
;
_shelx_res_checksum                56793
_shelx_hkl_file
;
  -1  -1   0    5.70    1.50
   0  -1  -1    1.60    1.50
   1  -1   0   -1.10    0.80
  -1   0   1    1.40    1.20
  -1   0   1    7.90    2.20
   1   0   1   -0.80    0.90
   0   1   1    2.70    1.60
  -1  -1   1    4.30    1.20
  -1  -1   1    4.60    1.20
   1   1   1    7.30    1.60
   1  -1  -1    6.70    1.60
   1  -1  -1    5.40    1.60
   1  -1   1    4.30    0.60
   1  -1   1    3.60    0.60
  -1  -1  -1    4.40    1.50
  -1   1   1    7.40    1.70
  -1   1   1    4.10    1.60
  -1  -1  -1    5.20    1.60
   1   1  -1    5.40    1.30
   1   1  -1    5.30    1.20
   0  -2   0 2663.43   82.09
  -2   0   0 2754.22   82.69
  -2   0   0 2683.73   82.49
   0   0   2 2709.33   82.19
   0   0   2 2733.03   82.19
   0   0  -2 2648.83   82.09
   0   0  -2 2743.63   82.19
   2   0   0 2711.93   82.69
   2   0   0 2768.92   82.49
   0   2   0 2649.14   82.09
   0   2   0 2691.03   81.99
   1   2   0    2.60    1.70
   1   2   0    6.20    1.60
   2   0   1    3.50    2.00
   2   0   1    2.40    1.80
   2   0  -1    2.50    2.10
   2   0  -1    1.30    1.80
   0   1   2    2.10    1.80
   0   1   2    2.40    1.80
  -1   2   0    2.80    1.40
  -1   2   0    3.90    1.40
   0  -1  -2    1.90    1.80
  -2   0   1    3.70    2.10
  -2   0   1   -0.50    1.70
  -2   0  -1    0.00    1.80
  -2   0  -1    0.90    1.80
   0  -1  -2    3.10    1.80
   0  -1   2    2.30    0.80
   0  -1   2    2.40    0.80
   1  -2   0    0.80    1.40
   1  -2   0    1.00    1.40
  -1  -2   0    2.80    1.70
  -1  -2   0    0.90    1.50
   0   2   1  325.87   11.10
   0   2   1  311.97   11.10
   2   1   0  320.47   11.40
   2   1   0  325.47   11.20
  -2   1   0  321.17   11.00
   1   0   2  317.27   10.70
   1   0   2  324.77   10.90
   1   0  -2  330.17   11.00
   1   0  -2  316.27   10.90
  -2   1   0  329.67   11.20
  -2  -1   0  328.17   11.40
  -2  -1   0  316.77   11.20
   2  -1   0  307.87   11.10
   2  -1   0  318.87   10.90
  -1   0   2  315.67   11.00
  -1   0   2  322.27   11.10
  -1   0  -2  326.17   10.70
  -1   0  -2  313.47   10.70
   0  -2  -1  320.47   11.10
   0  -2  -1  311.87   11.20
  -1  -2   1    0.30    1.40
  -1  -2   1    1.40    1.30
   2   1   1    0.60    2.20
   2   1   1    2.40    1.90
   1  -2  -1    0.00    1.80
   1  -2  -1    3.00    2.00
  -2  -1   1    1.30    1.90
  -2  -1   1    0.80    1.80
   1   2   1    1.30    2.00
   2  -1  -1    1.50    2.00
  -1  -1   2    1.40    1.50
  -1  -1   2    2.20    1.40
   1   1   2    0.90    2.10
  -2   1  -1    1.50    1.50
  -2   1  -1   -0.60    1.30
   1   1   2    2.80    1.80
   1  -1  -2    1.20    2.00
   1  -1  -2    1.70    2.00
   2  -1  -1    2.00    2.10
   2  -1   1    0.80    1.40
  -2  -1  -1   -1.40    1.90
   2  -1   1    0.90    1.60
  -2   1   1    1.60    2.10
  -2   1   1    3.60    1.90
  -1  -1  -2    2.30    2.10
   1  -1   2    1.70    0.80
  -1   1   2    3.40    2.10
  -1   1   2    0.90    2.10
   1  -1   2    0.20    0.80
  -1  -1  -2    3.30    2.00
   1   1  -2    0.40    1.30
   1   1  -2    1.40    1.30
  -1  -2  -1    2.00    1.90
  -1  -2  -1    1.40    2.00
   2   1  -1    0.80    2.00
   2   1  -1    4.00    1.90
  -1   2   1    2.90    2.00
  -1   2   1    1.10    1.90
  -2  -1  -1    1.80    2.00
   1   2  -1    0.00    1.20
   1   2  -1    2.30    1.20
  -2  -2   1  330.57   11.30
  -2  -2   1  305.07   11.00
   2   1   2  327.37   11.40
   2  -1  -2  320.87   11.60
  -1  -2   2  306.97   10.30
  -1  -2   2  299.37   10.30
  -2   1  -2  306.87   10.20
  -2   2  -1  316.87   10.20
   1  -2  -2  298.87   11.50
   1  -2  -2  320.17   11.60
   2   2   1  302.47   11.60
   1   2   2  325.27   11.50
   2  -2  -1  299.27   11.40
   2  -2  -1  312.77   11.40
  -2  -1   2  306.37   11.20
  -2  -1   2  305.87   11.10
   2   2   1  314.47   11.50
  -2   2  -1  308.77   10.10
   1   2   2  313.37   11.70
   2  -1  -2  291.87   11.50
  -2   1  -2  315.97   10.30
  -2  -1  -2  322.57   11.70
  -2   1   2  313.47   11.60
  -1  -2  -2  319.07   11.50
   2  -2   1  315.57   10.50
  -2  -2  -1  303.67   11.60
   2   1  -2  304.57   11.10
   2   1  -2  337.67   11.10
  -2   2   1  305.47   11.30
  -2   2   1  294.17   11.20
  -1  -2  -2  327.57   11.80
  -2  -2  -1  313.57   11.50
  -1   2   2  328.87   11.60
  -1   2   2  293.87   11.50
   2  -2   1  319.37   10.40
   2  -1   2  315.17   10.50
   1   2  -2  304.97    9.90
   1   2  -2  312.17    9.90
  -2   1   2  317.47   11.60
  -2  -1  -2  315.77   11.30
   2   2  -1  315.97   11.20
   2   2  -1  319.37   11.00
  -2  -2   2 2990.50   92.49
  -2  -2   2 2911.41   92.29
   2   2   2 3135.99   93.09
   2  -2  -2 3057.99   92.99
   2  -2  -2 3075.69   93.09
  -2  -2  -2 3074.69   93.19
  -2   2   2 3114.39   93.09
  -2   2   2 3006.30   92.99
  -2  -2  -2 3051.99   92.99
   2   2  -2 2958.00   92.29
   2   2  -2 2915.21   92.19
   0  -3   0    5.00    1.80
   0  -3   0    4.70    1.80
  -3   0   0    3.00    2.60
  -3   0   0    4.40    2.40
   0   0   3    5.60    1.80
   0   0   3    3.10    1.90
   0   0  -3    6.40    1.90
   0   0  -3    3.50    1.80
   3   0   0    3.60    2.70
   3   0   0    2.40    2.30
   0   3   0    7.60    1.80
   0   3   0    6.00    1.60
  -3   0  -1    0.00    2.00
   3   0   1   -0.50    2.30
   3   0   1   -0.60    2.00
   3   0  -1   -0.40    2.50
   3   0  -1    0.00    2.40
   0   1   3    3.00    2.20
   0   1   3    1.30    2.20
   0   1  -3    1.70    1.00
  -1   3   0    2.90    1.50
  -1   3   0    2.20    1.60
   1   3   0   -0.30    1.80
   1   3   0    0.10    1.70
  -1  -3   0    1.20    1.90
   1  -3   0   -0.70    1.60
   1  -3   0    0.30    1.60
   0  -1   3   -0.40    1.30
   0  -1   3    0.00    1.30
   0  -1  -3    1.30    2.00
   0  -1  -3   -1.90    2.00
  -3   0   1    1.50    2.40
  -3   0   1    1.40    2.40
  -3   0  -1   -1.30    2.20
  -1  -3   0    1.00    2.00
   3   0   2    9.20    2.60
  -3   0  -2   11.50    2.40
   2  -3   0    9.80    2.20
   0  -2   3    7.40    0.80
   0  -2   3    7.90    0.80
   0  -2  -3    6.60    2.60
   0  -2  -3    8.00    2.60
  -2  -3   0    6.40    2.30
   2  -3   0    8.20    2.10
   2   3   0    7.70    2.20
  -3   0   2    7.90    2.80
  -3   0   2    5.70    2.50
  -2  -3   0    7.20    2.50
  -2   3   0    8.10    1.90
   2   3   0    9.30    2.50
  -2   3   0    8.70    2.00
   0   2   3    8.10    2.80
   0   2   3    9.20    2.70
   3   0   2    7.40    2.30
   3   0  -2    7.00    2.80
   3   0  -2    8.90    2.60
  -3  -1   0   -0.70    2.40
  -3  -1   0    0.70    2.50
   0  -3  -1    1.50    2.20
   0  -3   1    0.10    1.00
   0  -3  -1    1.40    2.10
  -1   0  -3    0.40    1.60
  -1   0  -3   -0.70    1.70
   1   0  -3    2.80    1.90
   0  -3   1    1.80    1.10
  -1   0   3    0.60    1.90
  -1   0   3   -1.00    2.10
  -3   1   0    1.80    2.30
  -3   1   0    1.60    2.10
   3   1   0    2.50    2.60
   3   1   0    2.60    2.30
   0   3   1    1.10    2.00
   0   3   1    1.10    2.20
   1   0   3    0.80    1.70
   1   0   3   -1.10    1.70
   1   0  -3    0.90    1.90
   3  -1   0    2.00    2.40
   3  -1   0   -0.60    2.10
  -1  -3   1    1.90    1.50
   1   3   1   -1.70    2.00
   3  -1  -1    2.70    2.10
  -1  -3   1    0.70    1.60
   1  -1  -3    3.70    2.30
   3   1   1    1.20    2.50
   3   1   1   -1.60    2.20
   3  -1  -1    2.00    2.60
  -3   1  -1    0.90    2.00
  -3   1  -1   -0.70    1.80
   1   3   1    1.60    2.40
  -3  -1   1    3.00    2.40
  -1   1  -3    1.10    0.90
  -1   1  -3    3.60    0.70
   1   1   3    1.60    2.10
   1   1   3    0.10    2.20
  -3  -1   1    1.30    2.50
   1  -3  -1   -0.60    2.00
  -1  -1   3    0.50    1.60
  -1  -1   3    0.60    1.70
   1  -1  -3    1.80    2.20
   1  -3  -1    1.20    2.20
   3   1  -1    1.40    2.30
  -3   1   1   -0.70    2.30
   1  -3   1    1.50    1.00
   1   1  -3    3.30    1.50
  -3   1   1   -0.50    2.30
   1   1  -3    0.60    1.50
  -1   1   3    1.50    2.40
  -3  -1  -1    0.60    2.40
  -3  -1  -1    2.00    2.40
   3  -1   1    2.60    2.30
   3  -1   1   -1.90    1.90
  -1  -1  -3    1.50    2.10
  -1  -1  -3    1.00    2.20
   1  -1   3    0.50    1.20
   1  -1   3    1.10    1.30
   3   1  -1    1.60    2.50
  -1   3   1    3.80    2.20
  -1   3   1   -0.80    2.20
  -1   1   3   -0.50    2.20
  -1  -3  -1    1.20    2.20
   1   3  -1    0.60    1.40
   1   3  -1    3.20    1.30
  -1  -3  -1    0.90    2.30
   2  -3  -1  104.09    5.60
   1   2   3  106.99    6.00
   1   2   3   99.29    6.20
  -3  -1   2  101.49    6.00
   3  -1  -2  103.99    6.20
   1  -2  -3  115.19    6.20
   1  -2  -3  113.89    6.10
   2  -3  -1  103.69    5.90
   2   3   1  110.19    6.20
   2   3   1  105.19    5.80
  -3  -1   2  106.39    6.00
  -1  -2   3  109.19    4.60
   3   1   2  115.29    6.00
  -1  -2   3  107.19    4.60
  -3   1  -2   99.79    5.00
   3   1   2  114.49    6.30
   3  -1  -2  105.79    5.90
  -2  -3   1  110.29    5.40
  -2  -3   1  113.89    5.70
  -1   2   3  108.49    6.30
   2   3  -1  104.49    5.40
   3   1  -2  109.89    5.80
  -3   1   2  108.99    6.20
   2   3  -1  107.19    5.10
  -1   2   3  112.39    6.10
  -1  -2  -3  108.09    6.00
  -1  -2  -3  120.79    6.20
   1   2  -3  100.59    4.00
  -2   3   1  111.89    5.60
  -3   1   2  100.09    6.10
   3   1  -2   97.69    5.90
  -2  -3  -1  108.49    5.90
   2  -3   1  107.39    4.70
   2  -3   1  103.89    4.50
   3  -1   2  106.19    5.20
   1   2  -3  105.59    3.70
  -2   3   1  106.59    5.70
   3  -1   2   99.39    5.50
  -3  -1  -2  108.69    5.80
   3   2   0    2.80    2.20
   2   0  -3    3.00    2.30
   2   0   3    2.00    2.00
  -3  -2   0    0.50    2.60
  -3  -2   0    3.10    2.50
   3  -2   0    2.80    2.30
   2   0  -3    4.30    2.30
  -2   0   3    5.10    2.40
  -2   0  -3    1.00    1.80
  -2   0  -3    5.80    2.20
   0  -3  -2    2.20    2.30
   0  -3  -2    2.10    2.30
   0   3   2    7.00    2.50
   0   3   2    2.80    2.60
  -3   2   0    2.70    2.30
  -3   2   0    3.80    2.10
   3   2   0    1.80    2.60
   2   0   3    0.90    1.90
   3  -2   0    4.90    2.20
  -2   0   3    1.70    2.30
   1   3   2  117.19    6.60
   2   1   3  126.39    6.10
   1   3   2  122.69    6.30
   3   2   1  122.89    6.70
   3   2   1  116.49    6.30
   2  -1  -3  110.59    6.20
  -1  -3   2  115.69    4.80
  -2   1  -3  118.19    4.60
   3  -2  -1  112.89    6.10
  -2  -1   3  117.99    5.90
  -2  -1   3  124.19    5.70
  -3   2  -1  117.49    5.40
  -3   2  -1  115.39    5.20
   2  -1  -3  128.89    6.30
  -1  -3   2  112.89    4.60
   2   1   3  115.29    6.30
  -2   1  -3  110.89    4.50
   1  -3  -2  115.79    6.30
   3  -2  -1  118.59    6.40
  -3  -2   1  117.89    6.40
  -3  -2   1  117.79    6.10
   1  -3  -2  107.49    6.20
  -2   1   3  104.39    6.30
  -3   2   1  112.19    6.10
  -2  -1  -3  119.89    6.10
   2   1  -3  118.49    5.60
   2  -1   3  114.49    5.00
   2  -1   3  113.39    5.20
   3   2  -1  115.39    6.40
   3   2  -1  122.69    5.90
  -2   1   3  114.49    6.40
  -1  -3  -2  109.39    6.20
  -1  -3  -2  125.49    6.50
  -2  -1  -3  114.09    6.10
  -1   3   2  116.89    6.20
  -3   2   1  111.59    6.10
   2   1  -3  116.39    5.70
  -3  -2  -1  128.99    6.70
  -3  -2  -1  118.29    6.20
   3  -2   1  115.39    5.60
   3  -2   1  115.89    5.50
  -1   3   2  110.59    6.20
  -2  -3   2  379.26   12.90
  -2  -3   2  369.56   12.70
   3   2   2  383.26   14.10
   3   2   2  376.66   13.70
   3  -2  -2  362.16   13.80
   2   2   3  362.66   13.60
   2  -3  -2  347.27   13.60
   2  -3  -2  364.96   13.60
  -3  -2   2  365.26   13.50
  -3  -2   2  362.66   13.20
   2  -2  -3  369.06   13.80
  -2  -2   3  369.96   12.90
  -2  -2   3  362.46   12.80
   2  -2  -3  363.56   13.80
  -3   2  -2  361.66   12.00
   2   3   2  362.26   13.90
   2   3   2  392.26   13.80
   2   2   3  372.16   14.00
   3  -2  -2  369.06   13.70
   3  -2   2  371.06   12.70
   3  -2   2  370.86   12.50
  -2  -2  -3  367.66   13.60
  -3  -2  -2  359.46   13.60
  -3   2   2  361.76   13.80
  -3   2   2  336.77   13.60
  -2  -2  -3  393.26   13.90
  -2   2   3  389.46   14.00
  -2   2   3  378.66   13.90
   2  -3   2  369.16   11.50
   2  -3   2  361.56   11.60
   2   2  -3  363.96   12.60
   2   2  -3  360.66   12.40
  -2  -3  -2  362.06   13.60
  -2  -3  -2  364.16   13.90
   3   2  -2  372.66   13.40
   3   2  -2  372.56   13.20
  -2   3   2  365.66   13.70
  -2   3   2  382.06   13.70
   2  -2   3  369.96   11.80
   2  -2   3  362.06   11.90
   2   3  -2  364.86   12.50
   2   3  -2  363.76   12.30
  -3  -3   0   -0.30    2.60
  -3  -3   0   -1.70    2.30
   0  -3  -3   -1.80    2.50
   0  -3  -3    0.90    2.50
   3  -3   0    0.40    2.20
   3  -3   0   -2.40    1.90
  -3   0   3    0.00    2.60
  -3   0   3    1.80    2.60
  -3   0  -3   -0.70    2.00
  -3   0  -3   -1.10    2.10
   3   0   3   -0.50    2.10
   3   0  -3    1.30    2.70
   3   0  -3   -0.80    2.40
  -3   3   0    0.90    2.10
  -3   3   0   -0.50    2.00
   0   3   3    0.50    2.60
   0   3   3   -1.60    2.80
   3   3   0   -4.10    2.50
   3   3   0    1.60    2.30
  -3  -3   1   25.80    3.50
  -3  -3   1   21.10    3.00
   3   1   3   20.90    3.10
   3  -1  -3   21.10    3.40
  -1  -3   3   23.60    2.30
  -1  -3   3   20.70    2.30
   3   3   1   22.70    3.70
   3   3   1   21.00    3.30
   1  -3  -3   16.80    3.30
   1  -3  -3   24.00    3.40
  -3   1  -3   23.60    2.90
   1   3   3   19.80    3.30
   3  -3  -1   18.90    3.10
   3  -3  -1   22.00    3.20
  -3  -1   3   23.90    3.30
  -3  -1   3   19.30    3.10
  -3   1  -3   21.10    2.30
  -3   3  -1   19.20    2.10
   1   3   3   19.50    3.60
   3  -1  -3   18.10    3.50
  -3   3  -1   18.50    2.00
  -3   1   3   19.30    3.50
  -3   1   3   20.30    3.40
   3  -3   1   19.20    2.60
  -3  -1  -3   16.90    2.90
  -3  -3  -1   24.70    3.70
   3   1  -3   24.80    3.40
   3   1  -3   24.10    3.00
  -3   3   1   22.00    3.20
  -3   3   1   21.50    3.10
  -3  -1  -3   23.80    3.30
  -3  -3  -1   20.40    3.30
  -1   3   3   21.50    3.40
  -1   3   3   13.70    3.40
   3  -3   1   21.40    2.50
   3  -1   3   20.00    2.60
  -1  -3  -3   20.60    3.40
  -1  -3  -3   16.20    3.30
   3   3  -1   22.50    3.30
   3   3  -1   25.50    3.00
  -3  -3   2  444.66   16.00
  -3  -3   2  443.06   15.80
   2   3   3  476.85   16.70
  -2  -3   3  445.26   15.30
  -2  -3   3  428.06   15.20
   3   3   2  436.76   16.70
   3   3   2  441.96   16.30
   2  -3  -3  435.96   16.50
   2  -3  -3  466.25   16.60
  -3   2  -3  449.06   14.00
   3   2   3  445.46   16.60
   3  -3  -2  466.85   16.60
   3  -3  -2  465.05   16.50
  -3  -2   3  456.65   16.20
  -3  -2   3  438.26   15.70
   3  -2  -3  446.26   16.40
   3   2   3  470.65   16.50
   2   3   3  470.45   16.50
   3  -2  -3  461.75   16.60
  -3  -2  -3  469.25   16.40
   3  -2   3  435.06   14.90
  -3   2   3  451.85   16.50
   3  -3   2  439.66   15.00
   3  -3   2  454.85   14.80
  -3  -2  -3  461.15   16.60
   3   2  -3  446.56   15.70
   3   2  -3  464.75   15.60
  -3   3   2  454.55   16.40
  -3   3   2  437.26   16.20
  -2   3   3  452.55   16.50
  -2   3   3  448.86   16.50
  -3   2   3  464.45   16.70
  -3  -3  -2  450.45   16.40
   2   3  -3  455.85   14.70
   2   3  -3  447.66   14.60
  -2  -3  -3  440.66   16.30
  -2  -3  -3  447.56   16.60
   3   3  -2  427.16   15.70
   3   3  -2  450.15   15.50
  -3  -3   3  974.70   31.90
  -3  -3   3  991.30   31.70
   3   3   3 1005.40   32.90
   3   3   3  978.70   32.40
   3  -3  -3 1016.40   32.60
   3  -3  -3  974.80   32.60
   3  -3   3  965.40   30.50
   3  -3   3  967.50   30.60
  -3   3   3  992.70   32.60
  -3   3   3  993.70   32.50
  -3  -3  -3  976.90   32.40
  -3  -3  -3  993.20   32.80
   3   3  -3  965.10   31.40
   3   3  -3  966.20   31.20
   0  -1  -4    1.70    2.40
  -4   0   1   -1.50    2.80
  -4   0   1   -1.00    2.60
  -4   0  -1   -2.30    2.60
  -4   0  -1    0.90    2.40
   4   0   1    0.30    2.70
   4   0   1   -1.30    2.40
   4   0  -1    2.10    2.80
   4   0  -1    3.80    2.70
   0   1   4   -0.30    2.30
   0   1   4   -0.70    2.60
   0   1  -4    0.90    1.30
   0   1  -4    1.80    1.40
  -1   4   0    0.90    1.70
   1   4   0    2.10    2.10
   1   4   0    0.00    1.80
   0  -1   4   -1.60    1.70
   0  -1  -4   -1.10    2.20
   0  -1   4   -3.90    1.50
   1  -4   0    1.10    1.90
   1  -4   0    1.00    1.90
  -1  -4   0    2.30    2.00
  -1  -4   0   -0.20    2.20
   0  -2  -4 3767.82  114.19
   0  -2   4 3552.34  112.59
   0  -2   4 3547.94  112.59
   2  -4   0 3696.83  113.39
  -2  -4   0 3757.02  113.79
   2  -4   0 3667.13  113.49
   4   0  -2 3778.62  114.49
   4   0  -2 3840.52  114.29
   0   2   4 3813.82  114.39
   0   2   4 3777.02  114.39
  -2   4   0 3578.74  113.09
  -2   4   0 3615.74  112.99
   2   4   0 3649.53  113.79
   2   4   0 3609.64  113.49
   4   0   2 3794.12  114.29
   4   0   2 3740.83  113.99
   0  -2  -4 3824.62  114.29
  -4   0   2 3807.12  114.59
  -4   0   2 3862.91  114.39
  -4   0  -2 3695.73  113.99
  -4   0  -2 3699.23  113.79
  -2  -4   0 3702.73  113.99
  -4   0   3    4.90    3.20
  -4   0   3    0.70    2.90
  -4   0  -3    0.90    2.30
  -4   0  -3    1.70    2.60
   4   0   3    3.30    2.90
   4   0   3    3.80    2.70
   4   0  -3   -1.60    2.50
  -3   4   0    2.20    2.00
  -3  -4   0    1.80    2.80
  -3  -4   0    2.50    2.70
   3  -4   0    3.80    2.50
   3  -4   0    1.50    2.20
   0  -3   4    0.00    0.70
   0  -3   4    0.80    0.70
   0  -3  -4    0.90    2.90
   0  -3  -4    3.90    3.00
   3   4   0    0.50    2.40
   0   3   4    1.90    3.00
   0   3   4   -0.70    3.20
  -3   4   0    1.50    2.10
   4   0  -3    0.10    3.10
   3   4   0    1.10    2.80
   1   0   4  286.87   10.70
   0   4   1  281.47   11.00
   0  -4   1  295.27   10.00
   0  -4   1  290.77    9.90
   0  -4  -1  294.07   11.00
   0  -4  -1  286.67   11.10
  -4  -1   0  297.87   11.90
  -4  -1   0  286.77   11.50
   4  -1   0  277.77   11.60
   4  -1   0  290.87   11.20
  -1   0   4  292.27   11.00
  -1   0   4  297.97   11.10
  -1   0  -4  287.37   10.40
  -1   0  -4  281.87   10.40
   1   0   4  285.47   10.70
  -4   1   0  293.77   11.50
   1   0  -4  291.97   10.80
   4   1   0  282.37   11.80
   4   1   0  275.37   11.40
   0   4   1  285.87   10.70
  -4   1   0  302.37   11.20
   1   0  -4  296.97   10.80
  -1   1  -4  347.17   11.30
   1   4   1  337.07   12.80
   1  -4  -1  347.47   12.70
   1  -4  -1  350.66   12.80
  -4  -1   1  385.36   13.80
  -4  -1   1  347.17   13.20
   4  -1  -1  350.86   13.20
  -1  -1   4  346.27   12.30
  -1  -1   4  360.76   12.40
  -1   1  -4  354.86   11.30
   4   1   1  333.77   13.50
   1   1   4  353.96   12.90
   1  -1  -4  336.67   12.90
  -1  -4   1  347.57   12.20
  -1  -4   1  354.76   12.10
   1   4   1  343.07   12.70
   1   1   4  334.77   13.00
   4   1   1  366.66   13.30
   4  -1  -1  335.27   13.50
  -4   1  -1  351.66   13.10
   1  -1  -4  370.46   13.00
  -4   1  -1  345.77   12.60
  -4  -1  -1  341.07   13.10
  -1  -4  -1  347.77   12.80
   1   4  -1  355.46   11.70
   4   1  -1  347.27   13.50
   4  -1   1  332.77   13.10
  -1   4   1  336.37   12.70
  -1  -1  -4  350.36   12.70
  -1  -1  -4  357.56   12.90
   1  -1   4  353.96   11.90
   1  -1   4  341.07   12.00
   1   4  -1  351.26   11.60
  -1   4   1  366.36   12.70
  -1   1   4  355.86   13.10
  -1   1   4  335.37   13.10
   1  -4   1  355.16   11.60
   1  -4   1  346.47   11.60
   4   1  -1  345.47   13.10
   1   1  -4  348.87   12.00
  -4   1   1  337.07   13.10
  -4   1   1  364.96   13.50
   1   1  -4  355.26   12.00
  -4  -1  -1  350.36   13.50
   4  -1   1  351.16   12.80
  -1  -4  -1  345.77   13.20
  -4  -1   2  890.41   29.50
   2   4   1  939.91   29.30
   2   4   1  891.01   29.40
   4  -1  -2  897.31   29.90
   4  -1  -2  930.61   29.70
  -2  -4   1  865.41   28.90
  -4   1  -2  881.31   28.90
  -4   1  -2  862.61   28.70
   4   1   2  919.61   29.90
  -1  -2   4  874.41   28.20
  -1  -2   4  899.51   28.30
  -2  -4   1  902.61   28.70
   4   1   2  918.71   29.50
   1   2   4  903.71   29.70
   1  -2  -4  891.21   29.50
   1  -2  -4  886.71   29.50
  -4  -1   2  897.21   29.80
   2  -4  -1  893.51   29.10
   1   2   4  932.81   29.60
   2  -4  -1  888.71   29.10
   1   2  -4  866.21   27.40
   1   2  -4  861.61   27.40
   1  -2   4  878.11   27.60
  -2   4   1  871.41   28.90
  -4   1   2  921.51   29.90
  -4   1   2  910.31   29.70
   2   4  -1  876.11   28.60
   2  -4   1  899.91   28.10
  -4  -1  -2  896.01   29.60
   1  -2   4  880.81   27.60
   4   1  -2  884.51   29.70
  -4  -1  -2  886.11   29.40
   4  -1   2  882.51   29.30
   4  -1   2  901.11   29.00
  -1  -2  -4  917.01   29.60
  -2  -4  -1  883.41   29.30
   2  -4   1  878.71   28.20
   2   4  -1  901.21   28.40
  -1   2   4  897.41   29.70
  -2   4   1  899.51   29.00
  -1  -2  -4  878.51   29.30
  -1   2   4  932.31   29.80
   4   1  -2  882.91   29.30
   4   1   3  109.69    6.50
   4   1   3  106.39    6.90
  -4   1  -3  108.79    5.70
   3  -4  -1  107.79    6.60
   4  -1  -3  107.89    7.10
   1   3   4  115.59    6.80
   1   3   4   97.09    7.00
   3   4   1   96.39    6.70
  -1  -3   4   99.99    4.60
  -3   4  -1  104.69    4.40
  -3   4  -1  101.69    4.40
  -4  -1   3   97.99    6.50
   1  -3  -4  102.49    6.80
  -4   1  -3  102.09    5.40
  -3  -4   1  103.19    6.40
  -3  -4   1  103.69    6.10
   3  -4  -1  103.89    6.10
   1  -3  -4   96.19    6.60
  -4  -1   3  114.19    6.90
  -1  -3   4   99.69    4.60
   4  -1  -3   98.99    6.60
   3   4   1  112.09    6.40
   3  -4   1   99.59    5.50
  -1   3   4   95.69    6.70
  -4   1   3   99.49    6.90
   3   4  -1  104.49    6.30
   3   4  -1  103.99    5.80
  -1  -3  -4  102.69    6.70
  -1  -3  -4  109.59    6.90
  -4   1   3  100.79    6.80
  -1   3   4   99.69    7.00
   4   1  -3  111.39    6.90
  -4  -1  -3  109.59    6.60
  -3  -4  -1  101.99    6.80
   3  -4   1   97.49    5.20
  -3  -4  -1  103.19    6.50
   4   1  -3   99.59    6.20
   4  -1   3  108.59    6.10
   4  -1   3  106.69    6.00
  -4  -1  -3  104.29    6.30
  -3   4   1  101.59    6.30
  -3   4   1   92.29    5.80
  -4   2   0 4407.06  132.69
   4  -2   0 4342.87  132.49
   0  -4  -2 4326.27  132.69
  -4  -2   0 4325.27  132.79
  -4  -2   0 4526.85  133.39
   2   0  -4 4222.98  132.39
   2   0  -4 4230.38  132.29
   0  -4  -2 4492.85  132.99
  -2   0   4 4285.57  132.69
   2   0   4 4343.57  132.19
   2   0   4 4223.68  132.29
  -4   2   0 4203.48  132.29
   4   2   0 4374.36  133.19
  -2   0   4 4378.76  132.59
  -2   0  -4 4210.28  131.89
   4  -2   0 4342.67  132.79
   0   4   2 4348.06  132.79
  -2   0  -4 4321.07  131.99
   0   4   2 4377.86  132.69
   4   2   0 4458.15  132.89
  -2   1  -4  125.49    5.10
  -1  -4   2  129.69    5.50
   2  -1  -4  136.19    7.20
  -2   1  -4  127.29    5.20
   4  -2  -1  132.39    7.40
  -4  -2   1  145.49    7.60
  -2  -1   4  136.99    6.60
  -2  -1   4  130.29    6.40
   2   1   4  135.09    6.80
  -1  -4   2  127.89    5.30
  -4   2  -1  129.59    6.50
   1   4   2  140.69    7.10
   1  -4  -2  126.49    7.00
   1  -4  -2  129.49    7.10
   2   1   4  133.69    7.30
  -4  -2   1  130.39    7.10
   4   2   1  141.19    7.70
  -4   2  -1  127.79    6.20
   4  -2  -1  129.99    7.00
   1   4   2  123.99    7.20
   2  -1  -4  128.99    7.10
   4   2   1  142.19    7.10
  -2   1   4  132.39    7.20
  -2  -1  -4  132.99    6.50
   4  -2   1  134.49    6.70
  -4   2   1  125.79    7.30
  -4   2   1  121.79    6.90
  -1  -4  -2  140.89    7.10
  -4  -2  -1  135.59    7.30
  -4  -2  -1  129.49    7.50
  -1  -4  -2  134.89    7.30
   4  -2   1  128.39    7.00
  -1   4   2  141.59    7.30
   2  -1   4  133.99    5.90
   2  -1   4  129.59    6.00
   2   1  -4  129.59    6.10
   2   1  -4  125.29    6.20
   4   2  -1  125.19    7.30
   4   2  -1  134.59    7.00
  -1   4   2  125.49    7.00
  -2  -1  -4  126.39    6.70
  -2   1   4  124.89    7.20
   2  -2  -4  117.69    7.00
   4   2   2  135.19    7.80
   4   2   2  127.39    7.00
  -2  -4   2  122.39    5.80
  -4   2  -2  120.09    5.80
   2  -4  -2  119.59    6.80
  -4  -2   2  124.59    7.20
   2   2   4  126.19    7.00
   2   4   2  123.59    7.30
   2   4   2  119.39    6.90
  -2  -2   4  121.79    6.10
  -2  -2   4  118.09    6.10
  -2  -4   2  113.09    6.00
  -4  -2   2  131.39    7.00
   4  -2  -2  128.49    7.50
   4  -2  -2  113.19    7.00
   2  -2  -4  124.29    7.20
  -4   2  -2  124.49    5.70
   2   2   4  122.69    7.50
   2  -4  -2  122.29    7.00
   4   2  -2  126.09    7.30
  -2   4   2  123.09    6.80
   2   2  -4  119.09    5.50
  -2   2   4  117.49    7.40
  -2  -4  -2  122.29    7.20
   2  -4   2  121.99    4.60
  -2  -2  -4  114.69    7.20
   4   2  -2  124.89    6.70
   4  -2   2  122.89    6.50
   4  -2   2  123.09    6.00
   2  -2   4  118.99    4.90
   2  -2   4  121.89    5.10
  -4   2   2  119.79    7.40
  -4   2   2  126.99    7.20
   2   2  -4  121.79    5.40
  -2  -2  -4  125.29    6.90
  -2   2   4  116.49    7.20
  -2   4   2  113.39    6.70
  -4  -2  -2  121.19    7.30
  -4  -2  -2  125.79    7.20
   2   4  -2  121.69    5.30
   2   4  -2  125.39    5.20
  -2  -4  -2  117.49    7.20
   2  -4   2  123.99    4.50
  -4  -2   3    4.10    2.90
  -4  -2   3    3.10    2.80
   2  -3  -4    6.60    3.20
   3  -4  -2    5.20    3.10
   2   3   4    2.70    2.90
   2   3   4    6.40    3.50
   4   2   3    5.30    3.40
   4  -2  -3    6.80    3.30
  -2  -3   4    4.10    2.00
  -2  -3   4    3.70    2.10
  -4   2  -3    7.60    1.80
  -3  -4   2    3.80    2.70
  -3  -4   2    9.20    2.60
   3   4   2    6.80    3.50
   2  -3  -4    2.90    3.00
   3   4   2    9.00    3.10
   4  -2  -3    7.30    3.50
   3  -4  -2    7.90    3.00
   4   2   3    5.70    2.90
  -4   2  -3    5.40    1.90
  -3  -4  -2    4.10    3.00
   4  -2   3    1.10    2.30
  -4   2   3    2.10    3.00
   2   3  -4    5.70    1.40
   2   3  -4    6.60    1.40
  -3   4   2    7.80    3.00
  -3   4   2    6.10    3.00
  -4   2   3    7.10    3.40
   3  -4   2    3.70    1.80
   3   4  -2    7.20    2.40
   3   4  -2    3.20    2.10
  -3  -4  -2    4.00    3.40
  -4  -2  -3    4.80    3.10
   3  -4   2    5.20    1.60
  -2   3   4    3.60    3.00
  -4  -2  -3    5.20    3.30
   2  -3   4    6.10    0.80
  -2  -3  -4    5.70    3.20
  -2  -3  -4    1.10    3.10
   2  -3   4    6.10    0.80
   4   2  -3    5.90    3.00
   4   2  -3    6.20    2.80
  -2   3   4    5.70    3.30
   4  -2   3    4.30    2.20
   0   4   3   90.19    6.40
  -3   0  -4   99.19    5.60
  -3   0   4   86.29    6.30
  -3   0  -4   96.09    5.40
  -4   3   0   91.39    5.60
   4   3   0   88.39    6.80
   4   3   0   97.39    6.20
   3   0   4   94.29    5.90
   0   4   3   85.99    6.50
   3   0   4   91.49    5.50
   4  -3   0   98.79    6.00
  -3   0   4  102.19    6.50
   0  -4  -3   96.79    6.60
   0  -4  -3   90.89    6.60
  -4  -3   0  101.09    6.90
  -4  -3   0   91.29    6.40
   4  -3   0   89.49    6.00
   3   0  -4  110.39    6.20
  -4   3   0   97.59    6.00
   3   0  -4   97.89    6.20
   3  -1  -4   41.30    5.00
   1   4   3   45.90    5.50
  -3   1  -4   42.50    3.40
  -4  -3   1   37.90    4.10
   1   4   3   51.09    5.20
   3   1   4   32.70    4.20
   3  -1  -4   37.90    4.30
   4  -3  -1   47.30    4.90
  -1  -4   3   43.70    2.80
   1  -4  -3   46.00    5.30
  -4  -3   1   35.10    4.30
   1  -4  -3   38.00    4.40
  -4   3  -1   42.70    3.90
  -4   3  -1   44.70    3.90
   4   3   1   30.00    4.40
   4   3   1   43.90    5.00
  -3  -1   4   44.40    4.70
  -1  -4   3   42.90    2.90
  -3  -1   4   41.20    4.80
  -3   1  -4   41.10    3.40
   3   1   4   32.70    3.90
   4  -3  -1   49.30    5.30
  -1   4   3   33.50    4.40
  -3  -1  -4   41.10    4.70
  -3   1   4   40.90    4.40
  -4  -3  -1   37.60    4.60
  -4  -3  -1   38.40    4.40
   4  -3   1   45.00    4.70
   4  -3   1   40.50    4.10
  -3   1   4   50.29    5.20
   3  -1   4   39.00    4.20
  -3  -1  -4   39.90    4.10
   4   3  -1   47.20    5.20
  -4   3   1   45.10    4.80
  -1  -4  -3   38.40    4.40
  -4   3   1   46.20    4.80
   3   1  -4   43.20    4.20
   3   1  -4   47.20    4.50
  -1  -4  -3   43.70    5.20
   4   3  -1   45.10    4.70
  -1   4   3   34.00    4.10
   3  -1   4   38.80    3.90
   4  -3  -2   26.40    4.10
   2   4   3   24.10    3.70
  -4   3  -2   26.80    2.80
  -4  -3   2   27.50    3.60
   2  -4  -3   30.40    3.90
   4   3   2   22.00    3.80
   2  -4  -3   25.50    3.80
  -4  -3   2   28.70    3.80
   4   3   2   35.80    4.50
  -2  -4   3   31.30    3.50
  -2  -4   3   21.00    2.50
   3  -2  -4   29.00    4.10
   3  -2  -4   23.60    3.90
   4  -3  -2   24.90    3.90
  -3  -2   4   27.20    3.60
   3   2   4   21.70    3.70
   3   2   4   21.80    4.00
  -3  -2   4   26.30    3.30
   4  -3   2   26.10    3.20
   4  -3   2   26.40    2.90
   2   4  -3   27.10    1.90
  -2   4   3   25.70    3.90
   4   3  -2   20.40    3.50
  -4  -3  -2   24.50    3.90
  -3  -2  -4   23.20    3.60
  -3  -2  -4   29.30    4.00
   3  -2   4   26.00    3.10
   3  -2   4   19.30    2.50
  -2  -4  -3   26.50    4.00
  -2  -4  -3   25.30    4.00
  -3   2   4   25.90    3.90
  -3   2   4   29.70    4.20
   4   3  -2   24.70    3.30
  -2   4   3   22.70    3.70
   3   2  -4   26.40    3.30
   3   2  -4   28.30    3.00
  -4   3   2   20.50    3.70
  -4   3   2   25.90    3.90
   2   4  -3   26.70    2.00
  -3  -4   3   -0.60    2.30
  -3  -4   3    1.20    2.30
   4   3   3   -2.60    2.70
   3   4   3    0.10    3.30
   3   4   3   -1.80    2.70
   3   3   4   -0.50    2.90
   3  -4  -3   -0.20    3.10
   3  -4  -3   -3.70    2.60
  -4  -3   3    0.30    2.60
  -4  -3   3    1.50    2.60
   4  -3  -3   -0.30    3.00
   4  -3  -3    1.70    3.00
  -3  -3   4   -2.10    2.10
  -3  -3   4   -1.80    2.10
   4   3   3   -0.10    2.90
   3  -3  -4    1.80    2.90
   3  -3  -4   -0.40    3.10
   3  -3   4    1.10    1.50
   3  -3   4    0.40    1.30
   3  -4   3   -0.30    1.30
  -3  -4  -3   -1.60    3.00
   4  -3   3   -3.00    1.70
  -4  -3  -3   -0.10    2.80
  -4  -3  -3    1.00    2.90
  -4   3   3   -4.30    2.80
  -4   3   3   -3.50    3.00
  -3   3   4   -2.00    3.00
  -3   3   4    1.80    3.20
   3  -4   3    1.60    1.20
   3   3  -4   -2.50    1.90
   3   3  -4    1.70    1.80
   4  -3   3   -1.10    2.00
  -3  -4  -3    0.70    2.80
   4   3  -3   -2.30    2.50
   4   3  -3   -1.00    2.20
  -3   4   3   -3.30    2.80
  -3   4   3   -2.60    3.00
  -3  -3  -4   -2.20    2.90
  -3  -3  -4    2.60    3.10
   3   4  -3   -1.00    1.90
   3   4  -3    0.60    1.70
  -4  -4   0 6174.48  182.58
  -4  -4   0 5995.90  181.98
   0  -4  -4 6063.39  182.38
   0  -4  -4 6030.40  182.48
   4  -4   0 5879.61  181.68
   4  -4   0 5856.41  181.48
  -4   0   4 6039.60  182.48
  -4   0   4 5921.31  182.18
  -4   0  -4 5886.81  181.48
   4   0   4 5936.11  181.88
   4   0   4 5934.81  181.68
   4   0  -4 5904.51  182.18
   4   0  -4 5901.41  181.88
  -4   4   0 5871.51  181.28
  -4   4   0 5803.92  181.08
   0   4   4 6086.49  182.38
   0   4   4 6042.60  182.48
   4   4   0 5947.71  182.18
   4   4   0 6023.00  181.88
  -4  -4   1   90.19    6.50
  -4  -4   1   86.29    6.20
  -4   4  -1   89.49    4.80
  -4   4  -1   84.19    4.70
  -1  -4   4   93.69    4.20
  -1  -4   4   92.29    4.10
   1   4   4   95.79    6.70
   1   4   4   89.99    7.00
   1  -4  -4   82.99    6.70
   1  -4  -4  100.69    6.80
   4   1   4  101.89    6.30
  -4   1  -4   95.89    5.10
   4  -4  -1   80.39    6.20
   4  -4  -1   77.89    6.10
  -4  -1   4   87.09    6.50
  -4  -1   4   84.29    6.40
   4   4   1  100.69    6.80
  -4   1  -4   93.39    5.20
   4   1   4   88.99    6.70
   4   4   1   90.99    6.90
   4  -1  -4   93.69    6.90
   4  -1  -4   83.79    6.40
  -4   1   4   94.19    6.80
  -4   1   4   89.69    6.80
   4  -4   1   88.29    5.40
  -4  -1  -4   81.79    6.20
   4  -1   4   86.99    6.00
   4  -1   4   82.79    5.60
   4   1  -4   85.29    6.60
   4   1  -4   99.09    6.00
  -4   4   1   91.29    5.90
  -4   4   1   90.69    6.10
  -4  -4  -1   95.39    6.90
  -4  -4  -1   85.79    6.70
  -1   4   4   99.89    6.70
  -1   4   4   97.59    7.00
  -1  -4  -4   90.59    6.70
  -1  -4  -4   81.59    6.60
   4  -4   1   84.09    5.60
  -4  -1  -4   89.99    6.00
   4   4  -1   89.49    6.30
   4   4  -1  101.69    6.00
  -4  -4   2 2997.10   91.49
  -4  -4   2 2983.50   91.09
   4   2   4 2965.50   91.89
  -2  -4   4 2928.81   90.09
  -2  -4   4 2835.32   89.89
   4   4   2 2940.31   91.89
   4   4   2 2958.80   91.49
   2  -4  -4 3032.10   91.79
   2  -4  -4 2955.80   91.69
   4   2   4 2918.21   91.49
   2   4   4 3003.70   91.69
   4  -4  -2 3015.20   91.69
   4  -4  -2 2992.30   91.49
  -4  -2   4 2986.70   91.49
  -4  -2   4 2914.51   91.09
  -4   2  -4 2746.83   89.29
  -4   2  -4 2823.22   89.39
   2   4   4 2952.60   91.89
   4  -2  -4 2909.11   91.59
   4  -2  -4 2953.90   91.79
   4  -2   4 2853.31   90.19
  -4   2   4 3079.09   92.09
  -4   2   4 3049.99   91.89
  -4  -2  -4 2920.81   91.29
  -4  -2  -4 3011.00   91.59
  -4  -4  -2 2966.90   91.59
   4  -4   2 2903.31   90.29
   4   2  -4 2987.50   91.09
   4   2  -4 2889.61   90.69
  -4   4   2 2919.01   91.39
  -4   4   2 2933.81   91.19
  -2   4   4 2941.11   91.69
  -2   4   4 3017.00   91.79
   4  -4   2 2885.41   90.09
   4  -2   4 2882.01   90.39
  -2  -4  -4 2956.40   91.59
  -2  -4  -4 2983.50   91.89
   4   4  -2 2886.21   90.89
   4   4  -2 2889.81   90.59
  -4  -4   3   98.39    6.40
  -4  -4   3  103.69    6.30
   4   3   4   99.49    7.50
   3   4   4  105.59    7.00
  -3  -4   4  107.39    6.10
  -3  -4   4  102.29    5.90
   4   4   3  111.99    7.70
   4   4   3   91.59    6.80
   4  -3  -4   98.39    7.40
   3  -4  -4   95.79    7.20
   3  -4  -4   97.69    7.10
   4  -3  -4  104.59    7.20
   4   3   4  105.59    7.00
   4  -4  -3  112.49    7.40
   4  -4  -3  103.59    7.10
  -4  -3   4   95.49    6.40
  -4  -3   4  104.39    6.60
  -4  -3  -4  100.19    7.00
   4  -4   3  100.49    5.00
   4  -3   4  101.59    5.40
   4  -3   4  108.09    5.20
   3  -4   4   99.79    4.00
   4  -4   3  104.09    5.30
  -4   3   4   91.29    7.10
  -4   3   4  115.89    7.50
  -4  -4  -3  102.19    7.30
  -4  -3  -4  101.09    7.30
   4   3  -4   95.99    6.20
   4   3  -4  104.89    5.90
  -4   4   3  106.09    7.10
  -4   4   3   95.69    7.00
  -3   4   4  107.29    7.20
  -3   4   4   90.09    7.30
  -4  -4  -3   97.69    7.40
   3   4  -4   95.79    4.90
   3   4  -4  104.09    4.80
  -3  -4  -4   99.29    7.20
  -3  -4  -4  100.19    7.30
   4   4  -3   97.59    6.10
   4   4  -3  102.59    5.80
  -4  -4   4 1665.43   53.09
  -4  -4   4 1654.53   52.79
   4   4   4 1610.54   53.89
   4   4   4 1723.53   53.79
   4  -4  -4 1678.63   53.69
   4  -4  -4 1705.23   53.89
   4  -4   4 1672.13   51.49
   4  -4   4 1622.24   51.59
  -4   4   4 1698.13   53.89
  -4   4   4 1671.03   53.69
  -4  -4  -4 1663.33   53.69
  -4  -4  -4 1668.23   53.99
   4   4  -4 1638.24   52.19
   4   4  -4 1687.23   52.09
   0  -5   0   -3.70    1.90
   0  -5   0    0.40    2.30
  -5   0   0    3.00    3.40
  -5   0   0   -3.50    2.80
   0   0   5    0.60    2.30
   0   0   5    1.90    2.60
   0   0  -5    0.30    2.10
   0   0  -5   -1.60    2.10
   5   0   0   -0.70    3.40
   5   0   0   -2.40    2.90
   0   5   0   -1.80    1.90
   0   5   0    0.70    1.80
   0  -1  -5   -1.20    2.50
  -5   0   1    2.00    3.20
  -5   0   1    2.90    2.80
  -5   0  -1   -2.60    2.80
  -5   0  -1   -1.10    2.60
   5   0   1    0.20    3.10
   5   0   1    1.90    2.80
   5   0  -1    0.90    3.20
   5   0  -1   -1.00    2.70
   0   1   5    0.90    2.70
   0   1   5    1.00    2.80
   0   1  -5    0.10    1.60
   0   1  -5    1.20    1.60
  -1   5   0   -1.50    1.70
   1   5   0   -0.90    2.20
   1   5   0    0.50    2.00
   1  -5   0    2.50    2.10
   1  -5   0    2.20    2.20
   0  -1   5   -0.30    2.00
   0  -1   5   -1.40    2.00
   0  -1  -5   -1.90    2.30
  -1  -5   0   -1.70    2.20
   0  -2  -5  525.25   19.20
   0  -2   5  523.55   17.80
  -5   0   2  533.55   19.90
  -5   0   2  529.85   19.60
  -5   0  -2  548.95   19.40
  -5   0  -2  554.74   19.10
   5   0   2  552.64   19.80
   5   0   2  563.54   19.50
   5   0  -2  560.34   20.00
   0  -2  -5  544.75   19.30
   0   2   5  569.34   19.60
   0   2   5  554.24   19.60
  -2   5   0  551.44   18.00
  -2   5   0  553.24   18.00
   2   5   0  555.94   19.00
   2   5   0  558.54   18.60
   0  -2   5  545.35   17.90
   2  -5   0  536.75   18.60
   2  -5   0  554.64   18.60
  -2  -5   0  530.65   19.10
  -2  -5   0  541.75   18.90
   5   0  -2  542.05   19.50
   3  -5   0    0.70    2.20
   3   5   0    0.70    2.70
   3   5   0   -1.70    2.30
  -3   5   0   -0.80    1.90
  -3   5   0    1.20    2.00
   0   3   5   -0.30    3.30
  -5   0  -3   -1.90    2.40
   5   0   3    2.70    3.10
   5   0   3    0.00    2.60
   5   0  -3    0.90    3.10
   5   0  -3    0.70    2.70
   0   3   5   -3.60    2.90
   0  -3  -5   -2.40    2.90
   0  -3  -5   -1.70    2.80
  -5   0   3    1.00    2.90
  -5   0   3    1.70    2.90
  -3  -5   0   -3.70    2.70
   0  -3   5   -0.50    1.20
   0  -3   5   -0.40    1.30
   3  -5   0    2.60    2.40
  -3  -5   0    0.80    2.60
  -5   0  -4   11.20    2.90
   5   0   4    6.20    2.90
   5   0  -4    3.60    3.50
   5   0  -4    8.60    3.40
   0   4   5    8.60    3.50
   0   4   5    9.70    3.80
  -4   5   0    8.70    2.60
  -4   5   0    4.40    2.30
  -4  -5   0    9.20    3.50
  -4  -5   0    5.80    3.20
   4  -5   0    9.10    3.10
   4  -5   0    7.00    2.70
   0  -4   5    5.90    1.00
   0  -4   5    7.60    1.10
   0  -4  -5    9.70    3.60
   0  -4  -5    6.00    3.50
  -5   0   4    4.70    3.50
  -5   0   4    5.10    3.60
  -5   0  -4    4.10    2.80
   5   0   4    6.60    3.20
   4   5   0    9.00    3.00
   4   5   0    5.70    3.40
   1   0  -5    2.40    2.30
   1   0  -5    1.00    2.40
   0   5  -1    3.00    1.10
   0  -5   1    0.20    1.80
  -1   0  -5   -0.40    2.10
   0  -5  -1    1.80    2.60
  -5  -1   0   -3.40    2.80
  -5  -1   0    1.20    3.00
   5  -1   0    1.70    3.20
   5  -1   0    0.20    2.60
  -1   0   5   -2.30    2.30
  -1   0   5    0.50    2.50
  -1   0  -5   -1.10    2.10
   0  -5  -1    1.30    2.60
   1   0   5    0.20    2.30
   1   0   5   -2.90    2.40
  -5   1   0   -0.30    2.90
  -5   1   0   -1.60    2.70
   0   5   1    0.50    2.10
   5   1   0   -2.00    2.50
   5   1   0   -2.80    3.30
   1  -1  -5   95.99    6.20
   5  -1  -1   87.99    6.30
  -1  -5   1   84.19    5.20
   5  -1  -1   84.29    6.80
   1  -5  -1   89.09    5.80
   1  -5  -1   85.19    5.90
  -5  -1   1   86.59    6.70
  -5  -1   1   83.39    6.40
  -5   1  -1   87.29    5.80
   1  -1  -5   83.79    5.70
  -1  -1   5   87.59    5.40
  -1  -1   5   85.69    5.40
  -1   1  -5   84.49    4.10
   1   1   5   91.99    5.80
   1   1   5   88.89    6.10
   1   5   1   87.09    6.00
  -1  -5   1   85.69    5.00
   5   1   1   82.09    6.70
   5   1   1   78.39    6.00
  -5   1  -1   87.99    6.10
   1   5   1   90.49    5.60
  -1   1  -5   84.89    4.10
   1  -1   5   88.09    5.10
  -1   1   5   88.59    6.20
   1   5  -1   88.29    4.40
  -1  -1  -5   86.69    5.40
  -1  -1  -5   92.49    5.60
   1  -1   5   85.99    4.90
  -1  -5  -1   94.19    6.30
   1  -5   1   86.99    4.60
  -5  -1  -1   83.69    6.30
  -1   5   1   92.59    5.70
   5   1  -1   81.59    6.80
   5   1  -1   77.49    6.10
  -1   1   5   90.19    6.10
  -5   1   1   96.39    6.70
  -5   1   1   84.19    6.30
  -1   5   1   82.59    5.20
   1   1  -5   89.99    4.80
   1   1  -5   88.19    4.70
  -1  -5  -1   89.59    5.80
   5  -1   1   91.79    6.60
   5  -1   1   91.09    6.20
   1  -5   1   87.89    4.60
  -5  -1  -1   98.39    6.70
   1   5  -1   82.99    4.10
   1  -2  -5   49.30    5.30
   1   2   5   44.10    5.20
   1   2   5   38.80    4.60
  -1  -2   5   47.10    4.00
  -1  -2   5   48.90    3.90
   2   5   1   52.49    4.90
  -5  -1   2   42.10    4.70
  -5   1  -2   49.60    4.80
   5  -1  -2   53.79    6.00
   5  -1  -2   50.49    5.50
   1  -2  -5   48.30    5.20
   5   1   2   49.00    5.90
  -5  -1   2   41.20    4.80
   2  -5  -1   52.09    4.80
   2   5   1   45.20    5.40
  -2  -5   1   44.90    4.60
  -2  -5   1   50.99    4.40
   5   1   2   49.70    5.10
  -5   1  -2   45.30    5.10
   2  -5  -1   48.80    5.00
  -1   2   5   46.60    5.70
  -1  -2  -5   49.10    5.00
   2  -5   1   46.70    3.80
   5  -1   2   43.90    5.20
  -1  -2  -5   48.80    5.10
  -5   1   2   43.50    4.70
   1  -2   5   47.40    3.40
  -5   1   2   52.89    5.70
   5   1  -2   47.90    5.20
  -1   2   5   55.69    5.50
  -2   5   1   43.90    4.60
  -5  -1  -2   49.40    5.50
  -5  -1  -2   50.79    5.30
   2   5  -1   46.10    4.20
   2   5  -1   49.80    3.80
   1  -2   5   50.49    3.30
   5   1  -2   48.20    5.80
   1   2  -5   47.90    2.70
   1   2  -5   45.80    2.70
  -2   5   1   47.00    4.40
   5  -1   2   46.50    4.80
  -2  -5  -1   48.10    5.00
   2  -5   1   44.70    3.70
  -1  -3   5   11.10    2.00
   3  -5  -1   11.90    3.10
   5  -1  -3   14.30    3.60
  -5  -1   3   12.50    3.50
   1  -3  -5   12.80    3.50
  -5   1  -3   11.90    2.80
   5   1   3   14.30    3.70
   1   3   5   14.00    3.60
   1   3   5   12.40    3.50
   3   5   1   10.10    3.00
   3  -5  -1   16.90    3.20
   1  -3  -5    8.90    3.50
   3   5   1   12.00    3.60
  -5  -1   3   21.70    3.70
   5  -1  -3   12.00    3.70
  -1  -3   5   14.10    2.10
   5   1   3   17.90    3.50
  -3  -5   1   14.60    3.30
  -3  -5   1    6.20    2.80
  -3   5  -1   17.30    1.80
  -3   5   1   13.80    2.90
  -5   1   3   13.40    3.60
   1  -3   5   14.80    1.80
   1  -3   5   16.40    1.90
   5   1  -3    8.70    3.30
  -3  -5  -1   16.40    3.40
   3  -5   1   11.70    2.50
   3  -5   1   13.70    2.40
  -5  -1  -3   16.50    3.50
   5  -1   3   12.70    3.20
  -1   3   5   18.80    3.70
  -5   1   3   11.20    3.70
  -3   5   1   16.70    2.90
   3   5  -1   10.90    2.90
   3   5  -1   20.20    2.90
  -1  -3  -5   12.30    3.50
  -1   3   5   14.40    3.60
  -1  -3  -5   18.20    3.50
   5   1  -3   11.10    3.60
   5  -1   3   14.70    3.00
  -4  -5   1   91.09    6.80
   5   1   4   92.99    6.50
   5  -1  -4   87.69    7.30
   1  -4  -5   91.49    7.10
   1  -4  -5   89.89    7.00
  -5  -1   4   93.09    6.90
  -5  -1   4   90.39    6.80
  -1  -4   5   91.09    4.40
   1   4   5   94.99    7.40
  -4  -5   1   96.09    6.60
   1   4   5   87.29    6.80
   5   1   4   92.39    7.00
   5  -1  -4   86.09    6.70
   4  -5  -1   91.19    6.40
   4  -5  -1   92.89    6.50
  -5   1  -4   86.09    5.50
  -5   1  -4   88.39    5.60
  -1  -4   5   88.19    4.30
   4   5   1   95.59    7.00
   4   5   1   92.89    6.40
  -4   5  -1   86.19    4.40
  -4   5  -1   90.99    4.40
  -1   4   5   86.59    7.20
  -4  -5  -1   96.19    7.00
   5  -1   4   91.99    6.00
  -4   5   1   82.29    6.00
  -4   5   1   87.29    5.70
  -1   4   5   93.29    7.00
   5   1  -4   97.09    6.70
   4  -5   1   89.69    5.80
   5   1  -4   97.99    6.90
   4   5  -1   82.89    6.40
  -1  -4  -5   92.59    7.00
   5  -1   4   88.19    6.20
  -5  -1  -4   89.99    6.40
   4  -5   1   92.69    5.60
  -5   1   4   85.19    6.90
  -5   1   4   90.59    7.10
  -5  -1  -4   87.19    6.30
   4   5  -1   93.19    5.90
  -4  -5  -1   82.99    6.90
  -1  -4  -5   97.49    6.80
   5   2   0    0.10    2.80
   2   0   5    0.90    2.40
   5   2   0    1.90    3.30
  -2   0   5    2.40    2.70
   5  -2   0    0.40    2.70
   0  -5   2    1.00    1.30
   2   0   5    3.10    2.40
   2   0  -5   -0.30    2.50
  -5   2   0   -0.70    2.70
  -5   2   0    2.90    2.80
  -2   0   5    1.80    2.80
  -2   0  -5    0.60    2.00
  -2   0  -5    0.00    2.00
   0   5   2    1.20    3.00
   0   5   2   -0.20    2.40
   0  -5   2    1.40    1.30
   0  -5  -2    1.50    2.90
   0  -5  -2    0.70    2.80
  -5  -2   0   -3.20    3.00
  -5  -2   0    0.50    2.90
   5  -2   0    2.00    3.10
   2   0  -5    2.90    2.50
   5  -2  -1  106.89    6.80
  -5   2  -1  105.49    6.10
  -5  -2   1   98.49    7.10
  -5  -2   1   99.89    6.90
  -1  -5   2  105.79    5.20
  -1  -5   2  102.89    5.00
   1   5   2  106.69    6.40
   1  -5  -2  105.49    6.60
   5   2   1  109.79    6.80
   2  -1  -5  114.79    6.50
   1  -5  -2  104.69    6.60
   2   1   5  106.39    6.60
   2  -1  -5  108.09    6.60
  -5   2  -1  104.99    6.10
   5  -2  -1  113.69    7.30
  -2   1  -5  102.69    4.70
   5   2   1   99.99    7.30
   2   1   5  104.79    6.30
  -2   1  -5  101.09    4.60
  -2  -1   5  106.89    6.10
  -2  -1   5  111.39    6.40
  -2   1   5  107.89    6.80
  -5   2   1  107.39    6.70
   2   1  -5  102.79    5.80
   2   1  -5  103.59    5.60
  -1   5   2  102.29    6.40
   1  -5   2  101.69    4.20
  -5  -2  -1  101.99    7.20
  -5  -2  -1  107.29    7.00
   5  -2   1  101.19    6.70
   5  -2   1  107.29    6.20
   1  -5   2  106.69    4.20
   5   2  -1  106.79    7.20
   5   2  -1  102.89    6.80
  -1   5   2  105.19    6.50
  -2  -1  -5   93.49    6.20
  -1  -5  -2  111.69    6.70
  -1  -5  -2  114.69    6.90
  -2  -1  -5  105.39    6.20
   2  -1   5  102.29    5.50
  -5   2   1  108.69    6.90
  -2   1   5  106.49    7.10
   2  -1   5  105.39    5.70
  -5  -2   2   12.40    3.60
   2  -5  -2    8.80    3.10
   5   2   2    7.30    3.60
   5  -2  -2    8.30    3.30
   5  -2  -2    9.60    3.20
  -2  -2   5    8.40    2.50
   2   2   5    6.70    3.40
  -5  -2   2    7.50    3.30
  -5   2  -2    7.80    2.50
   2  -5  -2    8.70    3.10
  -2  -5   2    8.50    2.30
   2   2   5   10.40    3.20
   5   2   2    7.30    3.20
  -2  -5   2    8.80    2.50
   2  -2  -5    9.30    3.20
   2   5   2   10.30    3.50
   2   5   2    8.80    3.10
  -5   2  -2   11.60    2.70
   2  -2  -5    8.00    3.30
  -2  -2   5   12.70    2.70
   5   2  -2   12.30    3.20
  -2  -2  -5   11.10    3.20
   5  -2   2    7.20    3.00
  -2  -5  -2    8.50    3.20
  -2  -5  -2   10.90    3.40
  -5  -2  -2   11.40    3.50
  -5  -2  -2    9.00    3.40
  -2   2   5   12.30    3.30
  -5   2   2   11.90    3.40
  -2  -2  -5    6.60    3.00
   2   2  -5    7.20    2.00
   2   2  -5    7.10    1.90
   2  -5   2    8.40    1.60
  -2   2   5   11.10    3.60
   5   2  -2   10.00    3.50
  -5   2   2    9.60    3.30
  -2   5   2   10.20    3.00
  -2   5   2   10.40    3.10
   2  -2   5    8.60    1.90
   2  -5   2    8.30    1.50
   2   5  -2    9.00    1.70
   2   5  -2    8.70    1.60
   5  -2   2   11.30    2.80
   2  -2   5    8.50    1.80
  -3  -5   2  309.97   12.10
   2  -3  -5  323.17   13.20
  -5  -2   3  321.47   13.00
   3  -5  -2  320.37   13.10
   3  -5  -2  326.57   12.90
  -2  -3   5  319.87   11.80
   5   2   3  320.27   13.10
   5  -2  -3  331.07   13.10
  -5   2  -3  314.17   11.50
   5   2   3  306.27   13.50
   3   5   2  311.57   13.30
  -3  -5   2  343.97   12.60
  -5  -2   3  314.77   13.20
  -2  -3   5  314.97   11.70
   2   3   5  320.77   13.20
   2   3   5  316.57   13.40
   5  -2  -3  307.77   13.40
   2  -3  -5  321.17   13.20
   3   5   2  317.57   12.80
   5   2  -3  318.67   13.00
   3  -5   2  326.67   11.10
  -3  -5  -2  322.47   13.40
  -2   3   5  332.37   13.40
   5  -2   3  331.87   12.20
   5   2  -3  323.87   12.80
   3   5  -2  317.27   11.70
   3   5  -2  319.97   11.50
   2  -3   5  315.97   10.50
   2  -3   5  321.17   10.60
  -5   2   3  317.57   13.40
  -5   2   3  325.37   13.40
  -5  -2  -3  318.97   13.10
   5  -2   3  304.67   12.40
  -3  -5  -2  321.27   13.20
   2   3  -5  319.87   10.40
   3  -5   2  307.17   11.20
  -3   5   2  316.57   12.70
  -3   5   2  318.07   12.60
   2   3  -5  307.97   10.40
  -2  -3  -5  329.77   13.20
  -2  -3  -5  304.77   12.90
  -2   3   5  318.87   13.40
   5  -2  -4   99.59    7.10
   5  -2  -4   95.09    7.60
  -4  -5   2  112.39    6.80
   5   2   4  111.59    7.80
   5   2   4   99.99    7.30
   4  -5  -2  115.29    7.30
  -5   2  -4   99.99    5.10
  -5  -2   4  103.79    7.40
   2   4   5  101.59    7.30
  -5  -2   4   99.19    7.10
   4  -5  -2  102.59    6.90
   2   4   5   90.79    7.60
  -2  -4   5   98.59    5.40
  -5   2  -4  102.79    5.20
   4   5   2   96.59    7.40
   4   5   2   98.79    6.90
   2  -4  -5   99.59    7.30
   2  -4  -5  103.49    7.30
  -2  -4   5  101.79    5.40
  -4  -5   2  103.29    7.00
   5  -2   4  108.79    6.50
   5  -2   4  103.69    6.00
  -2  -4  -5   99.59    7.20
  -2   4   5  106.89    7.60
  -5   2   4   99.49    7.20
  -5   2   4  102.79    7.40
  -4  -5  -2  100.59    7.30
   4  -5   2  103.69    5.60
  -4   5   2  103.19    6.90
  -4   5   2  107.49    7.00
  -2   4   5  102.69    7.40
   4  -5   2  100.89    5.40
  -5  -2  -4  100.19    7.40
   4   5  -2   94.49    6.30
   4   5  -2  110.49    5.90
  -5  -2  -4   95.59    6.80
  -2  -4  -5  102.29    7.30
   5   2  -4  104.69    7.10
   5   2  -4   93.49    6.30
   3   0   5   -0.30    2.40
  -3   0  -5    3.10    2.30
   0  -5   3   -1.30    0.70
   0  -5  -3   -1.60    2.90
   0  -5  -3   -3.00    2.60
  -5  -3   0   -1.60    3.00
  -5  -3   0    3.10    3.00
   5  -3   0   -2.80    2.70
  -3   0  -5   -0.40    2.10
   3   0  -5   -4.50    2.40
  -5   3   0    1.20    2.70
  -5   3   0    2.60    2.70
   5   3   0   -5.10    2.90
   5   3   0   -0.30    2.80
   0   5   3   -3.80    2.60
   0   5   3    3.00    3.20
  -3   0   5   -0.80    2.80
   0  -5   3    0.40    0.60
   3   0  -5    2.30    2.80
   3   0   5    1.80    2.70
  -3   0   5    2.00    2.80
   5  -3   0    0.50    2.60
  -3   1  -5   81.89    4.30
   1  -5  -3   86.49    6.40
  -5  -3   1   86.29    6.60
  -5  -3   1   70.39    6.20
  -1  -5   3   73.99    4.00
  -3   1  -5   73.29    4.20
  -5   3  -1   79.69    5.30
   3  -1  -5   76.79    6.10
  -1  -5   3   77.09    3.90
   1   5   3   80.49    6.80
   5   3   1   76.89    6.10
   5   3   1   73.29    6.90
   1   5   3   71.09    5.90
   5  -3  -1   69.79    6.40
   5  -3  -1   78.39    6.20
  -3  -1   5   77.79    5.70
  -3  -1   5   85.99    6.20
   1  -5  -3   74.29    6.20
   3   1   5   76.09    5.60
   3  -1  -5   75.49    5.80
  -5   3  -1   77.79    5.30
   3   1   5   72.69    6.10
   5   3  -1   76.49    5.80
   3  -1   5   77.29    4.90
  -5   3   1   83.69    6.30
  -1  -5  -3   68.79    6.00
  -3  -1  -5   76.29    5.80
   5  -3   1   70.99    5.70
   5  -3   1   86.69    5.70
  -1   5   3   88.49    6.70
  -1  -5  -3   75.09    6.30
  -3   1   5   80.09    6.30
   3   1  -5   69.69    5.40
   3   1  -5   75.39    5.40
   5   3  -1   78.29    6.50
  -1   5   3   76.29    6.00
  -3  -1  -5   78.59    5.60
   3  -1   5   80.69    5.30
  -5  -3  -1   77.99    6.60
  -5  -3  -1   77.39    6.50
  -3   1   5   73.99    6.30
  -5   3   1   80.19    5.90
  -2  -5   3    3.30    1.90
  -5   3  -2    3.60    2.00
  -5  -3   2    2.80    3.10
   5   3   2    4.20    2.90
   2  -5  -3    2.80    3.20
   2  -5  -3    1.50    3.00
   2   5   3    3.40    3.10
  -3  -2   5    3.90    2.70
   3  -2  -5    1.40    2.90
  -2  -5   3   -0.20    1.90
  -5   3  -2    0.50    1.90
   3   2   5    2.40    2.80
   3   2   5    1.20    3.20
   5  -3  -2    2.00    2.80
  -3  -2   5    4.30    2.50
   3  -2  -5    4.00    3.20
   5   3   2    5.20    3.70
  -5  -3   2    1.70    3.10
   5  -3  -2    4.90    3.30
  -2  -5  -3    3.10    3.20
   3  -2   5    5.30    2.10
  -2   5   3    7.70    3.20
   3  -2   5    2.40    1.80
   3   2  -5    1.80    2.30
   3   2  -5    3.40    2.20
  -5   3   2   -2.10    2.90
  -5   3   2    5.30    3.20
  -3   2   5    2.20    3.10
  -3  -2  -5    2.20    3.10
  -3  -2  -5    3.40    2.90
  -2  -5  -3    5.00    3.30
  -5  -3  -2    0.00    3.10
  -5  -3  -2    5.20    3.30
   5  -3   2    1.90    2.60
   5  -3   2    2.90    2.40
  -3   2   5    0.40    2.90
   5   3  -2    2.70    3.10
   5   3  -2   -0.20    2.60
  -2   5   3    4.90    3.00
   5  -3  -3   35.10    4.50
  -5  -3   3   29.10    4.10
   3  -5  -3   30.30    4.30
  -5   3  -3   30.90    3.10
   3   5   3   27.70    4.10
   3   3   5   34.80    4.40
  -3  -3   5   31.00    3.50
   5  -3  -3   31.00    4.70
   3  -3  -5   27.10    4.20
  -3  -5   3   28.60    3.50
   5   3   3   28.60    4.80
   5   3   3   32.50    4.30
  -3  -3   5   29.00    3.40
  -5  -3   3   34.20    4.30
   3   3   5   34.40    4.50
   3  -5  -3   30.10    4.20
   3   5   3   29.00    4.50
   3  -3  -5   23.00    4.30
  -3  -5   3   29.10    3.30
  -5   3  -3   33.50    3.10
  -3  -5  -3   29.60    4.50
   5  -3   3   28.60    3.50
   3   3  -5   30.90    3.30
   3   5  -3   35.60    3.10
   5   3  -3   28.30    3.70
   5   3  -3   31.80    4.20
  -3  -3  -5   46.90    5.30
  -3   5   3   29.50    4.30
   5  -3   3   29.10    3.20
   3  -3   5   32.00    3.10
   3  -5   3   31.30    2.70
  -5   3   3   30.30    4.40
  -5   3   3   28.10    4.40
   3   5  -3   35.90    3.30
   3   3  -5   30.90    3.50
  -3   3   5   29.90    4.40
  -3   3   5   20.70    4.00
  -3   5   3   31.30    4.20
   3  -3   5   31.30    2.90
  -5  -3  -3   31.30    4.30
   3  -5   3   36.20    2.50
  -3  -3  -5   30.90    4.40
  -3  -5  -3   32.30    4.40
  -5   3  -4    1.10    1.10
   3  -4  -5    1.40    3.20
  -5  -3   4   -1.00    3.00
  -5  -3   4    0.80    2.90
   4  -5  -3   -2.90    2.90
  -3  -4   5   -0.20    2.20
   4   5   3   -2.40    3.20
   4   5   3   -2.60    2.90
   5  -3  -4   -1.80    2.90
   5  -3  -4   -0.70    2.90
   3   4   5    0.00    2.70
   3  -4  -5   -3.50    3.20
  -5   3  -4    0.60    1.00
   4  -5  -3   -5.40    3.00
   5   3   4    2.80    3.70
   5   3   4    1.40    3.20
   3   4   5    2.10    3.60
  -4  -5   3    1.10    2.50
  -3  -4   5   -1.00    2.20
  -4  -5   3   -1.30    2.70
  -3   4   5   -4.70    3.30
   5   3  -4    0.90    2.50
   3  -4   5   -0.20    1.20
  -4  -5  -3    0.00    3.10
   5   3  -4    0.20    2.70
   4  -5   3   -0.20    1.60
   4   5  -3    2.50    2.10
  -5  -3  -4   -0.40    2.90
   4   5  -3    0.90    2.30
   5  -3   4    0.50    2.30
   5  -3   4   -1.60    2.00
  -3   4   5    0.20    3.10
  -4  -5  -3   -1.80    3.10
  -5   3   4   -2.80    3.00
  -5   3   4   -3.80    3.10
  -4   5   3    3.40    3.30
   3  -4   5   -0.30    1.00
   4  -5   3    1.30    1.90
   3   4  -5    0.70    1.40
   3   4  -5    0.10    1.30
  -4   5   3   -0.30    2.90
  -5  -3  -4   -3.40    2.70
  -3  -4  -5   -0.60    3.20
  -3  -4  -5   -2.50    3.10
   4   0   5    0.90    2.40
  -4   0  -5   -3.40    2.30
   0  -5  -4    1.00    3.00
   0  -5  -4   -0.90    3.00
  -5  -4   0    0.10    3.30
  -5  -4   0   -1.60    3.10
   5  -4   0   -1.80    2.80
   5  -4   0   -1.00    2.50
  -4   0   5    0.30    3.10
  -4   0   5   -3.90    2.90
   4   0  -5   -3.50    2.90
   4   0  -5   -5.10    2.60
  -5   4   0   -1.70    2.30
  -5   4   0   -2.80    2.30
  -4   0  -5    1.20    2.50
   0   5   4    1.40    3.00
   5   4   0    2.60    3.50
   5   4   0   -1.20    2.70
   0   5   4    2.60    3.50
  -4  -1   5   65.29    6.00
  -5  -4   1   73.99    6.50
  -1  -5   4   70.69    3.70
  -1  -5   4   76.29    3.70
   5   4   1   84.19    7.00
   5   4   1   74.29    6.40
   1  -5  -4   79.19    6.60
   1  -5  -4   77.39    6.50
  -4   1  -5   69.59    4.50
  -5  -4   1   78.09    6.30
   4  -1  -5   75.79    6.10
   1   5   4   68.59    6.70
  -5   4  -1   69.99    4.90
  -4   1  -5   79.39    4.70
   5  -4  -1   72.59    6.40
   5  -4  -1   69.89    5.80
  -4  -1   5   72.49    6.10
   4  -1  -5   80.19    6.50
   1   5   4   75.59    6.40
   4   1   5   80.79    6.30
  -5   4  -1   79.69    5.10
  -4   1   5   72.99    6.50
  -1   5   4   72.39    6.20
   5   4  -1   79.99    6.90
   5  -4   1   77.89    6.00
  -1   5   4   75.49    6.70
   5  -4   1   79.19    5.50
  -5  -4  -1   69.69    6.50
   4   1  -5   75.59    6.20
   4   1  -5   69.19    5.40
  -5   4   1   76.09    6.10
  -5   4   1   68.19    5.90
  -4   1   5   70.79    6.70
   4  -1   5   73.99    5.40
  -1  -5  -4   75.79    6.50
  -1  -5  -4   79.99    6.60
  -4  -1  -5   74.19    5.70
   5   4  -1   73.49    5.80
  -4  -1  -5   78.79    5.60
  -5  -4  -1   81.99    6.90
   2  -5  -4  111.89    7.50
   5   4   2  100.09    7.10
  -4  -2   5  109.79    6.80
  -4  -2   5  104.19    7.00
  -4   2  -5  100.19    4.10
  -4   2  -5  106.79    4.20
   2   5   4  107.59    7.20
   2   5   4  107.49    7.60
   5   4   2  100.79    7.80
  -5   4  -2  103.09    4.90
   2  -5  -4   98.89    7.30
  -2  -5   4  106.19    5.40
  -2  -5   4  105.19    5.30
   4   2   5  107.89    7.00
   4  -2  -5  109.49    7.20
   5  -4  -2   94.59    7.30
   5  -4  -2  111.59    7.20
  -5  -4   2   91.89    7.10
  -5  -4   2  110.69    7.00
   4  -2  -5  115.69    7.50
  -5   4  -2  107.89    5.00
   5  -4   2  104.09    6.40
   5  -4   2  113.79    6.10
  -5  -4  -2  107.59    7.70
  -5  -4  -2  116.59    7.50
   5   4  -2  106.49    7.20
   5   4  -2  107.39    6.70
  -4  -2  -5   97.59    6.80
   4   2  -5  108.89    6.50
   4  -2   5  109.39    5.70
  -2  -5  -4  103.19    7.40
  -2  -5  -4  109.59    7.60
  -4   2   5   93.69    7.30
  -4   2   5   92.79    7.50
  -2   5   4  107.49    7.20
  -2   5   4  103.49    7.40
  -5   4   2  105.19    6.90
  -4  -2  -5  114.09    7.10
   4   2  -5  103.99    6.20
  -5   4   2  108.59    7.00
  -3  -5   4   24.10    3.20
  -3  -5   4   17.70    2.80
   5  -4  -3   23.10    4.40
   4  -3  -5   26.20    4.20
   4  -3  -5   14.40    3.70
   3   5   4   13.60    3.70
   5   4   3   15.10    3.80
   4   3   5   18.10    3.80
  -4  -3   5   23.90    3.80
  -4  -3   5   19.20    3.40
   5   4   3   21.10    4.50
   3  -5  -4   24.20    4.20
   3  -5  -4   17.70    3.90
  -5  -4   3   15.60    3.70
  -5  -4   3   21.70    3.80
   5  -4  -3   18.60    3.80
  -5  -4  -3   18.00    4.00
   5  -4   3   15.80    2.90
   3  -5   4   18.10    1.60
   5   4  -3   17.50    3.10
  -5  -4  -3   17.40    4.20
  -3  -5  -4   19.80    3.80
  -3  -5  -4   17.50    4.20
  -4  -3  -5   17.00    3.90
  -4  -3  -5   14.20    3.90
   4  -3   5   17.90    2.30
  -3   5   4   19.30    4.00
  -3   5   4   12.70    3.80
  -4   3   5   18.20    3.80
  -4   3   5   12.10    3.90
   3   5  -4   17.30    2.10
   4   3  -5   13.50    2.80
   4   3  -5   21.20    2.90
  -5   4   3   17.40    3.90
  -5   4   3   27.50    4.20
   5  -4   3   13.90    2.50
   3   5  -4   18.90    2.30
   5   4  -3   18.30    3.70
  -4  -5   4   27.10    3.70
  -4  -5   4   27.00    3.50
  -4  -4   5   32.20    3.80
   4   5   4   30.00    4.30
   4   4   5   25.80    4.40
   5  -4  -4   26.70    4.50
   4  -5  -4   31.60    4.80
   4  -5  -4   30.00    4.70
  -5  -4   4   27.40    4.10
  -5  -4   4   29.30    4.20
   5  -4  -4   25.80    4.80
   4   5   4   29.30    4.90
  -4  -4   5   25.90    3.80
   4  -4  -5   29.80    4.70
   5   4   4   27.90    4.50
   4  -4  -5   23.50    4.40
   5   4   4   32.10    5.10
  -4  -5  -4   35.10    4.70
  -4  -4  -5   32.10    4.80
  -5  -4  -4   32.30    4.90
  -4  -5  -4   32.00    4.90
  -5  -4  -4   27.00    4.50
   4  -4   5   34.50    3.10
  -5   4   4   22.10    4.40
  -5   4   4   25.90    4.40
  -4   4   5   23.90    4.40
  -4   4   5   28.50    4.70
   4  -5   4   35.50    3.30
   4   4  -5   32.50    3.90
   4   4  -5   27.90    3.00
   4  -5   4   31.40    2.90
   5  -4   4   30.90    3.70
   5   4  -4   32.10    4.10
   5   4  -4   28.50    3.50
  -4   5   4   29.80    4.50
  -4   5   4   25.70    4.50
   5  -4   4   24.50    3.20
  -4  -4  -5   27.50    4.60
   4   5  -4   22.50    3.00
   4   5  -4   30.90    3.50
  -5  -5   0   -2.00    3.10
  -5  -5   0    1.70    3.10
   0  -5  -5    0.00    3.00
   0  -5  -5   -0.60    3.20
   5  -5   0   -2.60    2.90
   5  -5   0    0.60    2.60
  -5   0   5   -0.80    3.10
  -5   0   5    2.30    3.30
  -5   0  -5   -2.60    2.40
  -5   0  -5   -5.90    2.30
   5   0   5   -0.10    2.90
   5   0   5   -1.60    2.60
   5   0  -5   -0.50    3.20
   5   0  -5   -3.30    2.70
  -5   5   0   -0.20    2.40
  -5   5   0   -1.60    2.30
   0   5   5    0.00    2.90
   0   5   5   -4.60    3.20
   5   5   0    6.90    3.50
   5   5   0   -5.60    2.40
  -5  -5   1  150.68    8.70
  -5  -5   1  143.19    8.50
  -5   5  -1  150.28    6.60
  -5   5  -1  140.79    6.50
  -1  -5   5  149.88    5.90
  -1  -5   5  145.29    5.80
   1   5   5  147.79    8.70
   1   5   5  155.68    9.20
   1  -5  -5  162.48    8.90
   1  -5  -5  171.38    8.90
   5   1   5  153.38    8.10
  -5   1  -5  157.58    7.00
   5  -5  -1  154.78    8.60
   5  -5  -1  154.88    8.30
  -5  -1   5  140.99    8.50
  -5  -1   5  151.88    8.50
   5   5   1  146.99    8.40
  -5   1  -5  156.38    7.20
   5   1   5  157.98    8.70
   5   5   1  149.79    8.90
   5  -1  -5  145.79    8.80
   5  -1  -5  152.28    8.40
  -5   1   5  151.58    8.90
  -5   1   5  151.18    8.80
   5  -5   1  151.58    7.50
  -5  -1  -5  145.69    7.90
   5  -1   5  139.29    8.00
   5  -1   5  149.88    7.70
   5   1  -5  150.48    8.40
   5   1  -5  156.08    8.20
  -5   5   1  157.18    7.90
  -5   5   1  153.78    7.80
  -5  -5  -1  151.48    8.90
  -5  -5  -1  146.59    8.70
  -1   5   5  144.09    8.50
  -1   5   5  142.89    8.90
  -1  -5  -5  138.59    8.70
  -1  -5  -5  156.78    8.80
   5  -5   1  147.19    7.90
  -5  -1  -5  144.29    8.00
   5   5  -1  142.69    8.20
   5   5  -1  144.09    7.70
  -5  -5   2   12.90    3.70
  -5  -5   2   11.10    3.40
   5   2   5   11.90    3.90
  -2  -5   5   12.40    2.30
  -2  -5   5    9.40    2.20
   2   5   5   10.30    4.00
   5   5   2   10.80    4.20
   2  -5  -5   11.00    3.70
   2  -5  -5   13.20    3.70
   5   2   5   14.10    3.70
  -5   2  -5    9.80    1.90
   5  -5  -2   18.50    4.00
   5  -5  -2   11.90    3.60
  -5  -2   5    9.90    3.50
  -5  -2   5   11.30    3.60
   5  -2  -5   11.40    3.90
  -5   2  -5   11.90    2.00
   2   5   5   10.90    3.50
  -5   5  -2   13.80    1.40
   5   5   2    9.20    3.40
   5  -2  -5    9.40    3.50
  -5   2   5   11.10    3.90
  -5  -2  -5   10.90    3.50
   5  -5   2    9.40    2.60
  -5  -2  -5    8.00    3.50
  -5  -5  -2   14.50    3.90
  -5   2   5    7.80    4.00
   5   2  -5    7.90    3.50
   5   2  -5   10.90    3.10
  -5   5   2   12.70    3.60
  -5   5   2   12.80    3.60
   5  -2   5   12.00    2.70
  -2   5   5    9.60    3.60
  -2   5   5    7.60    3.70
   5  -2   5   12.90    3.10
  -2  -5  -5   11.30    3.80
  -2  -5  -5    6.90    3.70
   5  -5   2    9.00    2.80
   5   5  -2   14.20    3.50
   5   5  -2   10.50    3.00
  -5  -5   3  203.88    9.80
  -5  -5   3  201.58    9.60
   5  -5  -3  192.28   10.00
   5   3   5  199.98   10.70
  -3  -5   5  203.28    8.80
  -3  -5   5  197.98    8.60
   5   5   3  199.88   10.00
   3   5   5  199.48   10.20
  -5  -3   5  197.88    9.80
   5  -3  -5  212.08   10.70
   3  -5  -5  201.98   10.50
   3  -5  -5  194.88   10.30
   5   5   3  204.88   10.90
   5   3   5  191.88   10.00
   5  -5  -3  198.38   10.50
   5  -3  -5  209.98   10.30
  -5  -3   5  192.58    9.80
   3  -5   5  198.08    6.50
  -5  -3  -5  191.08    9.90
  -3  -5  -5  202.88   10.50
   5  -3   5  203.08    8.90
   5  -5   3  201.28    8.30
   3  -5   5  200.98    6.60
  -5  -5  -3  181.18   10.20
  -5   3   5  205.98   10.40
  -5   3   5  201.18   10.50
  -5  -5  -3  208.98   10.70
  -5  -3  -5  204.98   10.30
   5   3  -5  195.38    9.30
   5   3  -5  208.08    9.10
  -5   5   3  208.08   10.10
  -5   5   3  193.68    9.90
  -3   5   5  212.28   10.60
  -3   5   5  195.88   10.40
   5  -3   5  201.58    8.50
   5  -5   3  203.28    8.70
  -3  -5  -5  201.98   10.30
   5   5  -3  205.08    9.40
   5   5  -3  210.48    9.00
  -5  -5   4   37.80    4.60
  -5  -5   4   42.90    4.70
   5  -5  -4   46.30    5.30
   5   4   5   43.90    5.60
  -4  -5   5   40.40    4.30
  -4  -5   5   44.20    5.10
   5  -4  -5   42.00    5.30
   4   5   5   38.80    5.50
   5   5   4   33.60    5.40
   5   5   4   41.70    5.20
   4  -5  -5   39.90    5.30
   4  -5  -5   37.10    4.90
   4   5   5   42.60    5.30
   5   4   5   42.60    5.10
   5  -5  -4   47.30    5.50
   5  -4  -5   35.80    5.30
  -5  -4   5   39.40    4.70
  -5  -4   5   47.70    5.50
  -5  -5  -4   45.70    5.40
  -4  -5  -5   42.70    5.40
   5  -4   5   41.10    4.40
   5  -5   4   46.20    3.90
  -5  -4  -5   42.50    5.10
  -4  -5  -5   45.50    5.30
  -5   4   5   38.40    5.30
  -5   4   5   46.50    5.50
  -5  -5  -4   39.40    5.20
  -5  -4  -5   36.20    5.10
   5   4  -5   39.00    4.10
   5   4  -5   43.70    4.60
  -5   5   4   35.20    5.10
  -5   5   4   47.10    5.40
  -4   5   5   50.09    5.50
  -4   5   5   38.90    5.30
   5  -4   5   45.70    4.10
   5  -5   4   49.10    4.50
   4   5  -5   41.20    3.60
   4   5  -5   42.50    3.40
   4  -5   5   42.00    3.40
   4  -5   5   45.30    3.10
   5   5  -4   42.40    4.90
   5   5  -4   42.00    4.50
  -5  -5   5  405.26   16.00
  -5  -5   5  401.16   15.50
   5   5   5  427.16   17.30
   5   5   5  441.56   16.40
   5  -5  -5  439.16   16.40
   5  -5  -5  402.46   16.70
   5  -5   5  393.76   14.00
   5  -5   5  388.06   14.30
  -5   5   5  399.46   16.60
  -5   5   5  394.06   16.60
  -5  -5  -5  400.66   16.60
  -5  -5  -5  452.05   16.70
   5   5  -5  399.46   14.70
   5   5  -5  393.96   14.40
   0  -6   0 9790.92  295.97
   0  -6   0 9957.90  296.07
  -6   0   0 9809.72  297.27
  -6   0   0 9823.62  296.77
   0   0   6 9999.00  296.37
   0   0   6 9711.33  296.27
   0   0  -6 9480.15  295.67
   0   0  -6 9655.13  295.77
   6   0   0 9709.53  297.37
   6   0   0 9801.92  296.87
  -6   0  -1   -0.70    3.10
  -6   0  -1    3.60    3.10
   6   0   1    7.30    3.70
   6   0   1    4.70    2.90
   6   0  -1    7.30    3.60
   6   0  -1    3.90    3.20
   0   1   6   -0.60    2.80
   0   1   6    1.20    3.20
   0   1  -6    3.90    1.90
   0   1  -6    1.80    1.70
  -1   6   0    0.60    2.00
  -1   6   0    2.80    1.90
   1   6   0   -0.20    2.30
   1   6   0    2.50    2.10
  -6   0   1   -0.80    3.30
  -6   0   1    2.00    3.30
   0  -1  -6    3.00    2.80
   0  -1  -6    1.90    2.90
  -1  -6   0    2.50    2.50
   1  -6   0    1.00    2.30
   1  -6   0    4.80    2.50
   0  -1   6    2.00    2.50
   0  -1   6    3.20    2.50
   6   0   2 3488.75  107.39
   6   0   2 3468.05  107.79
  -6   0  -2 3449.05  107.49
  -6   0  -2 3400.56  107.09
   2   6   0 3423.86  106.59
   2   6   0 3451.55  106.39
   0   2   6 3530.15  107.59
  -2   6   0 3398.46  105.79
  -2  -6   0 3483.05  107.09
  -2  -6   0 3467.55  106.79
   2  -6   0 3396.96  106.49
   2  -6   0 3405.46  106.49
   0  -2   6 3499.15  106.09
   0  -2   6 3396.16  105.99
   0  -2  -6 3459.05  107.09
   0  -2  -6 3516.05  107.29
  -6   0   2 3616.84  108.19
  -6   0   2 3467.25  107.59
   0   2   6 3544.95  107.49
   6   0  -2 3581.04  108.09
   6   0  -2 3424.36  107.49
   3  -6   0    2.40    2.50
   3  -6   0   -1.50    2.20
  -6   0   3   -1.70    3.20
  -6   0  -3    5.70    3.00
   6   0   3   -1.60    3.20
   6   0   3    1.10    2.80
   6   0  -3    0.00    3.50
   6   0  -3    0.60    3.00
   0   3   6   -2.60    3.00
   0   3   6   -0.90    3.20
  -3   6   0    1.00    1.90
   0  -3   6   -0.80    1.60
   0  -3   6    1.10    1.70
  -3  -6   0   -2.70    2.80
  -3  -6   0    0.60    2.90
   3   6   0    1.70    2.60
   0  -3  -6   -0.40    3.00
   0  -3  -6   -0.90    2.80
  -6   0   3    4.30    3.10
   3   6   0   -0.30    2.80
  -3   6   0    1.90    2.00
   4   6   0 3972.90  121.69
   4   6   0 3937.41  122.09
   0   4   6 4119.59  122.79
   6   0   4 4004.90  122.49
   6   0   4 3997.00  122.09
   6   0  -4 4132.89  122.89
   6   0  -4 3898.01  122.29
  -4  -6   0 3937.01  122.49
  -4  -6   0 3972.30  122.09
   4  -6   0 3892.21  121.59
  -6   0   4 4068.49  122.69
  -6   0  -4 3890.91  121.59
  -6   0  -4 4017.80  121.99
  -6   0   4 4126.59  123.09
   0  -4  -6 4048.89  122.69
   0  -4   6 3789.22  119.89
   0  -4  -6 3878.61  122.39
   4  -6   0 3960.80  121.49
   0   4   6 3880.81  122.69
  -4   6   0 3886.01  120.79
  -4   6   0 3842.12  120.69
   0  -4   6 3812.02  119.89
   0  -5  -6    2.80    3.70
   0  -5   6    1.30    1.10
   0  -5  -6    2.30    3.70
   0  -5   6    1.70    1.10
   5  -6   0    7.10    3.10
   6   0   5    4.60    3.10
  -5  -6   0    2.90    3.40
   5  -6   0    3.60    3.20
   6   0  -5    7.10    3.80
   6   0  -5    7.00    3.60
   0   5   6    0.40    3.40
  -5  -6   0    1.70    3.60
   5   6   0    2.30    3.00
  -6   0   5    1.00    3.70
  -6   0   5    5.10    3.50
  -6   0  -5    3.70    3.20
   6   0   5    2.20    3.60
  -5   6   0   -0.70    2.40
  -6   0  -5    2.80    3.00
  -5   6   0   -1.00    2.30
   5   6   0    4.60    3.60
   0   5   6    5.20    3.90
  -6  -1   0  371.26   15.10
   0  -6  -1  378.46   14.20
  -6  -1   0  362.36   14.70
   0   6   1  361.06   13.60
   0  -6  -1  387.66   14.40
   0  -6   1  372.26   13.20
   0   6   1  369.26   13.90
   1   0   6  372.46   14.20
   1   0  -6  369.46   13.60
   1   0  -6  382.86   13.70
  -6   1   0  371.66   15.00
  -6   1   0  372.36   14.50
   6   1   0  358.96   15.30
   6   1   0  382.16   14.70
   0   6  -1  374.16   11.70
  -1   0   6  382.66   14.40
   6  -1   0  366.96   15.10
  -1   0  -6  364.56   13.30
  -1   0  -6  383.66   13.50
   1   0   6  370.06   13.90
  -1   0   6  365.96   14.10
   6  -1   0  369.16   14.50
   1  -6  -1  258.07   10.80
  -6  -1   1  277.17   12.10
  -1  -1   6  264.77   10.60
   1   6   1  265.27   10.50
  -6   1  -1  260.67   11.10
   6   1   1  265.57   12.10
  -1  -6   1  264.97   10.20
   1   1   6  278.87   11.30
   1  -6  -1  260.07   10.90
   1   6   1  243.18   10.80
   6  -1  -1  273.47   11.60
   6  -1  -1  266.07   12.20
   1   1   6  250.27   11.40
  -6  -1   1  264.27   11.70
  -1   1  -6  252.57    9.30
   1  -1  -6  254.07   11.00
   6   1   1  275.17   11.60
  -1  -1   6  267.87   10.70
  -1  -6   1  255.47   10.40
  -1   1  -6  261.27    9.30
  -6   1  -1  264.57   11.50
   1  -1  -6  266.57   11.10
  -6   1   1  271.77   12.00
   6  -1   1  271.27   11.90
   6  -1   1  259.27   11.30
  -1  -1  -6  269.27   10.80
   1  -6   1  266.07   10.00
   1   6  -1  257.47    9.30
  -1   1   6  258.47   11.30
   6   1  -1  266.07   11.50
  -1   6   1  258.67   10.40
   1   1  -6  257.77    9.80
  -1   1   6  257.97   11.40
   1  -1   6  258.37   10.20
   1  -1   6  262.77   10.40
   6   1  -1  273.77   12.20
  -1  -1  -6  258.27   10.80
  -1  -6  -1  259.57   10.90
  -1  -6  -1  280.77   11.40
   1  -6   1  257.77    9.90
  -6   1   1  266.77   11.60
  -6  -1  -1  281.37   12.10
  -6  -1  -1  259.97   11.50
   1   1  -6  261.07    9.90
   1   6  -1  262.57    9.20
  -6  -1   2    1.30    3.20
   1  -2  -6    1.70    2.90
  -6  -1   2    1.40    3.40
   1   2   6    3.70    3.00
   6   1   2    5.10    3.10
  -6   1  -2   -1.30    2.70
  -6   1  -2    3.10    2.90
   6   1   2    0.80    3.50
  -2  -6   1   -1.20    2.40
  -2  -6   1   -1.80    2.50
   1  -2  -6    1.10    3.00
   6  -1  -2   -0.10    3.50
   6  -1  -2    1.60    2.90
   2   6   1   -4.30    2.40
   2  -6  -1   -0.80    2.70
  -1  -2   6    3.90    2.30
   2   6   1    3.40    3.10
   2  -6  -1   -4.00    2.40
  -1  -2   6    1.70    2.20
   1   2   6    1.80    3.30
  -1  -2  -6   -1.10    2.80
   6  -1   2    4.10    3.30
  -6   1   2    2.10    3.10
  -1   2   6    2.10    3.20
  -1   2   6    1.90    2.90
   1   2  -6   -0.10    1.20
   1   2  -6    1.40    1.30
  -2   6   1   -3.90    2.10
  -2   6   1    1.90    2.40
   6  -1   2    2.10    2.80
  -6   1   2    3.70    3.50
   2   6  -1   -1.20    2.00
   2   6  -1   -0.90    1.90
  -1  -2  -6   -1.30    2.80
  -2  -6  -1   -1.40    2.80
   2  -6   1    0.60    2.00
  -6  -1  -2    4.20    3.20
  -6  -1  -2   -2.10    3.00
  -2  -6  -1   -0.90    2.80
   1  -2   6    1.50    1.90
   1  -2   6    0.90    1.80
   6   1  -2    0.90    2.80
   6   1  -2    2.90    3.70
   2  -6   1    1.10    2.00
   6  -1  -3    7.10    3.60
  -6  -1   3    6.70    3.70
  -6  -1   3    9.50    3.60
   6   1   3    4.10    3.00
   3  -6  -1    9.20    2.90
  -1  -3   6    8.40    2.10
  -3  -6   1    9.40    3.20
  -3  -6   1    8.10    2.90
   6  -1  -3    7.90    3.40
   3  -6  -1    8.50    3.20
   1   3   6   11.10    3.60
   1   3   6    7.00    3.30
   6   1   3    5.10    3.70
   1  -3  -6    3.60    3.30
   3   6   1    7.10    3.40
   3   6   1    7.20    3.00
  -1  -3   6    7.10    2.10
   1  -3  -6    5.20    3.50
  -6   1  -3    7.70    2.90
  -3   6   1   11.80    2.90
  -1   3   6    7.50    3.50
  -1   3   6    8.90    3.60
  -6   1   3    2.60    3.30
  -1  -3  -6    7.40    3.40
   3  -6   1    7.10    2.40
   3  -6   1    4.70    2.10
  -6   1   3   11.30    3.60
   1  -3   6   10.30    1.70
   1  -3   6    8.70    1.80
   3   6  -1   11.90    2.90
   3   6  -1    8.60    2.40
   6  -1   3    5.40    3.20
   6   1  -3    9.10    3.90
   6   1  -3    2.50    3.20
  -3   6   1    6.00    2.60
   6  -1   3    9.50    3.00
  -1  -3  -6    2.10    3.20
  -3  -6  -1    3.60    3.20
  -6  -1  -3    8.90    3.40
   6  -1  -4  737.93   25.30
   6  -1  -4  730.03   25.70
   1  -4  -6  691.73   25.20
   4   6   1  711.13   24.80
  -4   6  -1  701.83   22.40
   4   6   1  710.63   25.10
   6   1   4  729.23   25.10
  -4  -6   1  729.33   24.80
  -6   1  -4  717.13   24.30
   1   4   6  722.73   25.40
   1  -4  -6  720.73   25.30
  -6  -1   4  721.93   25.60
  -6  -1   4  716.23   25.40
  -1  -4   6  733.83   23.10
  -1  -4   6  720.73   23.00
  -4   6  -1  714.73   22.50
   1   4   6  715.83   25.70
   4  -6  -1  726.23   24.70
   6   1   4  709.53   25.60
  -4  -6   1  710.53   25.10
   4  -6  -1  717.23   24.80
  -6   1  -4  715.73   24.00
  -6  -1  -4  721.93   25.20
   4   6  -1  722.63   24.10
  -4  -6  -1  704.03   25.40
   1  -4   6  700.23   22.20
   1  -4   6  701.63   22.20
  -1  -4  -6  667.63   25.20
   6   1  -4  723.73   25.40
   6   1  -4  736.33   25.10
  -1   4   6  691.33   25.40
  -1   4   6  708.93   25.60
   4   6  -1  712.83   24.50
  -6  -1  -4  709.03   24.70
   4  -6   1  718.33   23.90
  -4  -6  -1  705.23   25.00
  -1  -4  -6  724.73   25.30
  -6   1   4  706.43   25.70
  -4   6   1  703.53   24.10
  -6   1   4  708.63   25.50
   4  -6   1  711.43   24.00
   6  -1   4  715.13   25.00
   6  -1   4  760.92   24.80
  -4   6   1  731.23   24.20
   5   6   1    8.00    3.40
  -6  -1   5   11.20    4.10
  -6  -1   5   10.50    3.90
  -1  -5   6    5.40    1.80
  -1  -5   6    5.20    1.80
   6  -1  -5   11.10    3.70
  -6   1  -5    5.80    2.70
  -5  -6   1   10.20    3.50
  -6   1  -5    8.30    2.80
  -5   6  -1    8.10    2.00
   1  -5  -6    8.90    4.10
   6   1   5    9.80    3.50
   5  -6  -1    4.40    3.50
  -5  -6   1    5.70    3.60
   6   1   5    7.40    3.90
   6  -1  -5    7.40    4.00
   1   5   6   15.60    4.20
   1   5   6   10.00    4.10
   1  -5  -6    8.40    3.80
  -5   6  -1    7.60    2.00
   5  -6  -1    9.80    3.40
   5   6   1    8.00    3.90
   5  -6   1   13.70    3.00
  -6   1   5    8.10    3.70
  -5   6   1    5.80    2.90
  -5  -6  -1    5.90    3.90
  -5  -6  -1    7.40    3.70
   5  -6   1   14.60    3.50
  -1  -5  -6    8.80    4.00
   6   1  -5    5.70    3.20
  -1   5   6    9.40    3.70
   6  -1   5    6.70    3.10
  -1   5   6    8.70    4.20
   6  -1   5    7.00    3.70
  -6   1   5    9.80    4.10
   5   6  -1    9.70    3.60
   5   6  -1    6.40    3.10
  -5   6   1    7.10    3.10
  -1  -5  -6    4.50    3.80
  -6  -1  -5    4.20    3.20
  -6  -1  -5    4.70    3.50
   6   1  -5   13.30    4.20
  -6  -2   0 4104.99  126.59
   6  -2   0 3992.60  126.59
  -6  -2   0 4185.68  127.09
   0   6   2 4093.89  125.99
   0  -6   2 4014.20  124.59
  -2   0   6 4059.69  126.19
  -2   0   6 4052.09  126.19
   0  -6  -2 4119.89  126.29
   0   6   2 4193.78  126.19
   2   0   6 4113.19  125.89
   2   0  -6 4101.99  125.79
   2   0  -6 4026.20  125.69
   0  -6  -2 4155.08  126.39
  -2   0  -6 4027.20  125.19
  -2   0  -6 4011.80  125.29
   2   0   6 4146.49  125.79
   0  -6   2 4021.30  124.69
   6   2   0 4225.28  127.09
   6   2   0 4065.19  126.49
  -6   2   0 4185.88  126.59
  -6   2   0 4192.48  126.19
   6  -2   0 4168.98  126.39
  -6   2  -1   12.10    3.10
  -2  -1   6    4.40    2.80
   6  -2  -1   15.60    4.00
  -6   2  -1   16.30    3.50
   1   6   2    9.70    3.00
  -6  -2   1   11.20    3.90
   2   1   6   16.70    3.40
   2   1   6   10.80    3.40
   2  -1  -6   13.80    3.40
   2  -1  -6    9.50    3.20
   1   6   2    7.30    3.30
   1  -6  -2    5.60    3.20
  -2  -1   6    8.70    3.00
  -2   1  -6   12.70    1.90
  -2   1  -6    9.00    1.90
  -1  -6   2   10.80    2.30
  -1  -6   2   11.10    2.20
   1  -6  -2   12.20    3.40
   6  -2  -1   11.10    3.60
  -6  -2   1   11.90    3.80
   6   2   1   16.50    4.00
   6   2   1   14.20    3.50
   6   2  -1   10.60    4.00
   6   2  -1   15.40    3.70
  -1   6   2   11.50    3.10
   1  -6   2   12.20    1.80
  -2  -1  -6   12.20    2.90
  -1  -6  -2   16.90    3.60
  -1  -6  -2   10.10    3.40
  -1   6   2   12.30    3.40
  -2  -1  -6   13.20    3.10
  -6  -2  -1    6.60    3.50
   2   1  -6   12.70    2.70
   2   1  -6   11.80    2.60
  -6   2   1   16.80    3.90
  -6   2   1   10.50    3.50
   2  -1   6   10.00    2.50
   2  -1   6    8.80    2.70
  -6  -2  -1   12.90    3.80
  -2   1   6   13.40    3.50
   6  -2   1   13.70    3.70
   6  -2   1   12.00    3.20
  -2   1   6    9.30    3.60
   2   6   2 1376.96   43.20
   6   2   2 1368.96   43.70
   2  -6  -2 1342.97   43.30
   2   6   2 1313.67   43.40
   6  -2  -2 1310.37   43.90
   6  -2  -2 1385.66   43.80
  -2  -6   2 1364.46   42.50
  -6  -2   2 1348.47   43.70
   2  -6  -2 1337.97   43.20
  -6   2  -2 1297.67   42.50
  -2  -2   6 1359.36   42.70
  -2  -2   6 1364.46   42.60
   2   2   6 1372.06   43.50
   2  -2  -6 1373.66   43.60
   2  -2  -6 1382.16   43.50
   2   2   6 1336.47   43.60
   6   2   2 1302.87   44.00
  -2  -6   2 1299.97   42.20
  -6   2  -2 1346.67   42.90
  -6  -2   2 1297.77   43.90
   2   2  -6 1317.97   41.60
   6   2  -2 1325.87   43.80
   2   6  -2 1312.67   41.10
  -6   2   2 1386.36   44.00
  -6   2   2 1354.76   43.60
  -2   2   6 1351.76   43.80
  -2  -6  -2 1372.96   43.70
   2  -2   6 1335.57   41.80
  -2   2   6 1351.46   43.70
  -6  -2  -2 1369.96   44.10
   6   2  -2 1309.67   43.30
  -2  -6  -2 1356.96   43.40
  -2   6   2 1276.77   42.80
   2  -6   2 1313.47   41.40
   2  -6   2 1349.77   41.50
  -2  -2  -6 1343.17   43.00
  -2  -2  -6 1305.27   43.20
   6  -2   2 1317.77   42.90
   2   6  -2 1292.87   41.10
  -2   6   2 1324.67   42.90
  -6  -2  -2 1282.87   43.40
   2   2  -6 1321.17   41.70
   2  -2   6 1313.57   41.90
   6  -2   2 1337.17   43.40
   2   3   6   29.30    4.40
  -6  -2   3   25.20    4.40
  -3  -6   2   28.20    3.40
   3  -6  -2   31.30    4.20
   3  -6  -2   24.00    3.80
  -2  -3   6   21.00    3.10
  -2  -3   6   25.80    3.10
  -6   2  -3   25.30    3.20
   6   2   3   23.60    4.50
   6   2   3   21.00    4.10
  -6  -2   3   27.60    4.30
   2   3   6   24.20    3.90
  -3  -6   2   24.60    3.60
   2  -3  -6   24.90    4.30
   2  -3  -6   26.20    4.20
   6  -2  -3   23.30    4.60
   6  -2  -3   27.70    4.20
   3   6   2   28.50    4.00
   3   6   2   26.30    4.40
  -3   6   2   24.40    3.50
   3   6  -2   24.90    2.90
   3   6  -2   28.60    3.40
   2   3  -6   29.10    2.10
   2  -3   6   33.40    3.10
   6   2  -3   32.20    4.30
  -2   3   6   26.20    4.20
  -3  -6  -2   24.50    4.30
   3  -6   2   23.30    2.60
  -6  -2  -3   25.30    4.20
   6   2  -3   31.10    4.50
   6  -2   3   25.50    3.90
   6  -2   3   29.70    3.80
  -2   3   6   28.70    4.60
  -6   2   3   27.40    4.40
   3  -6   2   28.10    3.30
  -3  -6  -2   30.10    4.30
  -2  -3  -6   27.40    4.10
  -2  -3  -6   33.50    4.40
   2  -3   6   29.60    2.80
  -6   2   3   21.10    4.30
  -3   6   2   24.20    3.70
   2   3  -6   29.30    2.10
   6  -2  -4 1292.47   42.70
  -6  -2   4 1305.07   42.60
   6   2   4 1257.97   43.00
   6   2   4 1319.77   42.70
  -6   2  -4 1318.67   41.10
  -4  -6   2 1314.77   41.80
   2   4   6 1329.17   43.20
   4  -6  -2 1310.17   42.50
   4  -6  -2 1308.47   42.40
  -2  -4   6 1300.87   41.00
  -2  -4   6 1268.07   40.80
  -6  -2   4 1250.47   42.70
   2  -4  -6 1338.57   42.90
  -6   2  -4 1248.48   40.80
  -4  -6   2 1303.27   42.20
   4   6   2 1226.08   42.60
   2   4   6 1346.87   42.90
   6  -2  -4 1310.17   43.10
   4   6   2 1346.87   42.40
   2  -4  -6 1293.57   42.70
  -6  -2  -4 1267.77   42.30
   6   2  -4 1289.47   42.10
  -2   4   6 1261.17   42.80
  -2   4   6 1301.37   43.00
   6  -2   4 1307.87   41.70
  -6   2   4 1306.37   42.80
  -6  -2  -4 1344.77   42.90
  -4   6   2 1282.47   41.90
   4  -6   2 1286.47   40.80
  -4  -6  -2 1314.47   43.00
   4  -6   2 1293.67   41.00
   6  -2   4 1305.97   42.10
  -4  -6  -2 1291.27   42.60
  -2  -4  -6 1284.47   42.50
   2  -4   6 1257.47   39.70
   2  -4   6 1276.07   39.70
   4   6  -2 1286.97   41.10
   4   6  -2 1250.27   41.30
  -6   2   4 1305.17   43.10
  -4   6   2 1332.77   42.10
  -2  -4  -6 1286.37   42.70
   6   2  -4 1311.67   42.60
  -6   2  -5   12.80    2.50
  -6  -2   5   13.70    3.90
   6   2   5   13.10    3.90
   5  -6  -2   11.40    3.60
  -2  -5   6   12.40    2.40
  -2  -5   6   13.40    2.50
   6  -2  -5   20.10    4.40
   2   5   6   12.80    4.00
  -6  -2   5    7.40    3.70
   6   2   5   13.20    4.30
   2  -5  -6   14.40    4.00
   5   6   2   17.30    4.40
   5   6   2    8.80    3.60
  -5  -6   2   14.20    3.70
  -6   2  -5   15.80    2.50
   2   5   6    8.70    4.40
   2  -5  -6   13.80    4.10
  -5  -6   2   15.10    3.80
   5  -6  -2   12.30    3.90
   6  -2  -5    7.50    3.80
   6   2  -5   14.60    3.60
  -2   5   6   15.90    3.90
   5   6  -2   12.90    3.10
  -6  -2  -5    8.80    3.70
  -2   5   6   13.00    4.50
   6   2  -5   12.20    3.90
   5   6  -2   13.30    3.50
  -5  -6  -2   16.50    4.00
  -6   2   5   11.10    4.10
  -2  -5  -6   17.70    4.20
   5  -6   2   11.60    2.70
  -6  -2  -5   10.40    3.70
   6  -2   5   12.30    3.50
   6  -2   5   11.40    3.10
  -5   6   2   18.50    3.70
  -5   6   2   15.60    3.70
  -2  -5  -6    1.50    3.70
  -6   2   5   14.80    4.10
   5  -6   2   21.10    3.30
   0   6   3  131.99    8.10
   6   3   0  155.68    8.40
  -6   3   0  134.19    7.90
   0  -6  -3  145.99    8.50
   0  -6  -3  137.19    8.20
  -3   0  -6  140.19    6.80
  -3   0  -6  146.19    6.90
   3   0   6  136.69    7.10
   0  -6   3  140.99    5.40
  -6  -3   0  138.29    8.70
  -6  -3   0  142.39    8.40
   6  -3   0  148.09    8.60
   3   0  -6  143.89    7.80
   3   0  -6  141.89    7.60
   0  -6   3  138.19    5.40
  -3   0   6  145.59    8.30
  -3   0   6  139.59    8.10
   6  -3   0  143.39    8.00
   3   0   6  137.09    7.70
  -6   3   0  142.49    7.70
   0   6   3  136.79    7.80
   6   3   0  133.49    8.70
   6  -3  -1   -1.80    3.40
  -3   1  -6   -0.10    1.70
   3   1   6    1.70    3.10
  -3  -1   6   -0.80    2.70
  -1  -6   3    1.60    1.70
  -1  -6   3    0.40    1.60
  -3   1  -6    0.30    1.70
  -6   3  -1    2.50    2.70
   6   3   1    0.80    3.50
   3   1   6    4.20    2.80
  -3  -1   6    0.70    2.80
   6  -3  -1    2.90    3.10
   1  -6  -3    4.90    3.20
   6   3   1   -1.70    2.90
  -6   3  -1   -0.40    2.60
   3  -1  -6   -0.50    3.10
   3  -1  -6    2.20    2.90
  -6  -3   1    2.50    3.40
  -6  -3   1    3.00    3.20
   1  -6  -3    5.20    3.40
   1   6   3   -1.10    2.80
  -3   1   6    2.80    3.10
  -3   1   6   -1.60    3.30
  -1  -6  -3    0.10    2.90
   3   1  -6    1.30    2.40
  -6   3   1    2.90    3.10
  -6   3   1    0.70    3.10
   3   1  -6    2.80    2.60
   3  -1   6    0.50    2.20
  -1   6   3    5.70    3.10
   3  -1   6    3.10    2.60
   6   3  -1    1.80    2.90
  -1   6   3    4.20    2.90
  -3  -1  -6    0.10    2.70
   6   3  -1    2.10    3.60
   6  -3   1    0.30    2.60
  -3  -1  -6   -1.50    2.60
  -1  -6  -3   -0.10    3.30
   1  -6   3    1.30    0.90
   1  -6   3    0.90    1.00
  -6  -3  -1   -1.80    3.30
  -6  -3  -1    2.70    3.30
   6  -3   1    0.10    3.20
  -6   3  -2   11.40    2.70
  -6  -3   2   10.60    3.70
   3  -2  -6    9.60    3.40
   3  -2  -6    9.10    3.50
  -6   3  -2   13.00    2.90
   2  -6  -3    9.90    3.50
  -6  -3   2    9.20    3.70
   3   2   6    9.10    3.60
   2   6   3   11.80    3.40
   3   2   6    7.00    3.20
   6   3   2   13.00    3.30
  -2  -6   3   10.10    2.40
   6  -3  -2   11.00    3.90
   6  -3  -2   12.80    3.50
  -3  -2   6   15.10    3.30
  -3  -2   6    9.30    3.00
   2   6   3   11.30    3.80
   2  -6  -3   10.80    3.60
  -2  -6   3   12.50    2.40
   6   3   2    8.90    3.80
   3   2  -6   11.60    2.60
  -6  -3  -2   13.70    3.60
   2  -6   3    9.60    1.20
  -6   3   2   13.30    3.60
   3  -2   6   11.50    2.50
   6   3  -2    8.00    3.30
  -2   6   3   12.90    3.40
  -2   6   3    8.50    3.40
  -6  -3  -2   11.70    3.50
  -3  -2  -6    5.20    3.00
   3   2  -6    9.60    2.40
  -3   2   6    2.50    3.40
  -3   2   6   11.90    3.70
  -6   3   2    8.40    3.50
   6  -3   2   10.00    3.00
   3  -2   6    9.90    2.20
  -2  -6  -3    7.80    3.50
  -2  -6  -3    3.70    3.40
   2  -6   3   10.70    1.30
   6   3  -2    5.20    3.60
  -3  -2  -6   16.30    3.50
   6  -3   2    7.10    3.30
  -6  -3   3   40.90    4.80
   6   3   3   46.80    5.10
  -3  -6   3   41.60    4.70
  -3  -3   6   39.30    4.50
   6   3   3   33.50    5.20
  -3  -6   3   40.50    4.40
  -6   3  -3   34.00    3.80
   3  -6  -3   36.70    4.70
  -6  -3   3   35.10    4.80
   3  -3  -6   38.00    4.90
   3  -3  -6   44.00    4.90
   6  -3  -3   55.29    5.80
   3   3   6   50.29    5.70
   6  -3  -3   35.30    5.10
   3   6   3   42.00    4.80
  -3  -3   6   40.50    4.10
   3  -6  -3   39.30    4.90
   3   6   3   39.90    4.90
   3   3   6   37.10    5.10
   6   3  -3   33.90    4.50
   6   3  -3   41.70    4.60
   3  -6   3   42.80    2.90
  -3  -3  -6   40.10    4.60
   6  -3   3   36.50    4.30
   3  -3   6   38.50    3.70
   3   3  -6   39.60    3.70
   3   3  -6   40.70    3.40
  -6  -3  -3   38.20    4.90
   6  -3   3   44.00    5.40
  -3   6   3   41.80    4.70
   3  -3   6   36.30    3.40
  -3  -3  -6   41.20    4.90
   3   6  -3   41.30    3.10
   3   6  -3   38.20    2.90
  -3   3   6   29.40    4.70
  -3   3   6   42.80    5.20
  -6   3   3   40.70    4.90
  -3  -6  -3   34.70    4.80
  -3   6   3   36.80    4.50
  -6   3   3   32.70    4.80
   3  -6   3   40.00    3.10
  -3  -6  -3   39.60    4.90
  -4  -6   3  155.48    8.50
   6   3   4  168.08   10.10
   6  -3  -4  167.88    9.30
   4   6   3  160.78    9.00
  -3  -4   6  167.78    8.00
  -3  -4   6  159.88    7.80
   3  -4  -6  162.78    9.50
   6   3   4  161.18    9.30
   4  -6  -3  153.58    9.20
   4  -6  -3  177.18    9.30
   3  -4  -6  164.78    9.30
  -6   3  -4  178.98    6.90
   4   6   3  174.18   10.10
  -6  -3   4  168.38    9.40
   3   4   6  168.78    9.40
  -6  -3   4  164.38    9.20
   3   4   6  182.68   10.00
  -6   3  -4  164.18    6.70
   6  -3  -4  160.98    9.80
  -4  -6   3  166.88    8.30
   6  -3   4  165.28    8.00
  -4   6   3  166.28    9.10
  -6   3   4  182.68    9.80
   3   4  -6  160.78    5.90
  -3   4   6  184.38    9.90
   4   6  -3  158.08    7.40
  -4   6   3  163.68    8.80
   3   4  -6  150.68    5.90
   6   3  -4  167.28    8.60
  -6   3   4  171.38    9.70
  -6  -3  -4  165.68    9.30
  -6  -3  -4  167.48    9.60
   6  -3   4  164.88    8.40
  -3   4   6  166.68    9.60
   3  -4   6  162.58    6.30
   3  -4   6  158.88    6.40
  -3  -4  -6  159.28    9.20
   4  -6   3  166.88    6.80
   4   6  -3  161.18    7.10
   4  -6   3  154.48    7.00
  -3  -4  -6  167.18    9.40
  -4  -6  -3  146.39    9.20
  -4  -6  -3  171.68    9.70
   6   3  -4  150.48    8.80
   6   3   5   66.49    6.70
  -3  -5   6   69.59    5.30
   5   6   3   58.69    6.40
   6  -3  -5   63.99    7.00
  -5  -6   3   74.29    6.20
  -5  -6   3   67.79    6.40
  -3  -5   6   70.19    5.30
   6  -3  -5   68.49    6.70
  -6   3  -5   69.09    3.30
  -6   3  -5   72.69    3.40
   6   3   5   70.39    7.30
   3   5   6   67.39    7.40
   3  -5  -6   70.39    7.20
  -6  -3   5   67.29    6.50
   3   5   6   63.29    6.60
   5   6   3   62.49    6.50
   5  -6  -3   63.09    6.50
   3  -5  -6   79.89    7.00
  -6  -3   5   61.59    6.40
   5  -6  -3   67.79    7.30
   6  -3   5   75.19    5.30
   5   6  -3   64.79    5.70
   6   3  -5   61.79    6.50
  -3   5   6   71.39    7.20
  -5  -6  -3   73.39    6.80
  -5  -6  -3   64.69    6.70
   5  -6   3   73.89    5.20
  -6  -3  -5   67.09    6.60
  -3   5   6   61.29    6.80
  -5   6   3   60.69    6.10
  -5   6   3   66.89    6.40
   5  -6   3   70.99    4.70
  -6  -3  -5   68.49    6.50
   5   6  -3   61.49    4.90
   6   3  -5   70.69    5.90
   6  -3   5   69.79    5.90
  -6   3   5   73.89    7.00
  -6   3   5   71.69    7.40
  -3  -5  -6   71.49    6.80
  -3  -5  -6   65.29    6.90
   3  -5   6   66.99    3.00
   3  -5   6   69.29    3.20
   0  -6  -4 4628.74  141.39
   0  -6  -4 4671.23  141.59
   0  -6   4 4372.16  138.19
   6  -4   0 4626.64  140.79
  -4   0  -6 4440.76  139.89
  -4   0  -6 4514.95  139.99
   4   0   6 4579.94  140.59
   6   4   0 4661.53  141.19
   4   0  -6 4527.15  140.79
   4   0  -6 4615.04  140.79
  -6   4   0 4550.04  140.69
   4   0   6 4550.64  140.79
   6  -4   0 4667.13  141.19
   0   6   4 4674.93  141.39
  -4   0   6 4606.84  141.39
  -4   0   6 4566.34  141.19
  -6  -4   0 4809.82  142.09
  -6  -4   0 4591.74  141.29
  -6   4   0 4502.75  140.29
   6   4   0 4589.04  141.59
   0   6   4 4522.25  141.29
   6   4   1  308.57   13.50
   1  -6  -4  307.37   13.10
   6  -4  -1  301.57   12.80
  -6   4  -1  315.37   11.80
  -6   4  -1  286.97   11.50
  -1  -6   4  293.77   10.30
  -4   1  -6  295.17   10.70
  -4   1  -6  292.97   10.80
   1   6   4  286.87   12.70
   1   6   4  307.87   13.20
   4   1   6  309.27   12.60
   4   1   6  284.07   12.70
  -1  -6   4  283.67   10.20
   6   4   1  295.07   12.70
  -6  -4   1  298.47   13.20
   1  -6  -4  302.67   13.00
  -4  -1   6  298.57   12.80
  -4  -1   6  312.37   12.70
   6  -4  -1  297.47   13.00
  -6  -4   1  303.77   13.00
   4  -1  -6  299.77   12.50
   4  -1  -6  285.07   12.70
   4  -1   6  299.97   12.10
   4  -1   6  295.97   11.60
  -4   1   6  292.47   13.00
  -4  -1  -6  306.17   12.30
   6   4  -1  283.37   12.40
  -6   4   1  308.97   12.70
   6  -4   1  302.27   12.60
   4   1  -6  295.37   12.10
  -1  -6  -4  273.67   12.80
  -4   1   6  290.67   13.00
   4   1  -6  287.57   11.90
  -6  -4  -1  296.97   13.60
  -6  -4  -1  294.97   13.10
  -1  -6  -4  304.87   13.20
  -1   6   4  293.27   12.90
  -4  -1  -6  297.47   12.00
  -1   6   4  302.27   12.70
  -6   4   1  280.57   12.30
   6  -4   1  302.27   12.20
   6   4  -1  294.77   13.00
   4   2   6 1310.57   43.20
  -4  -2   6 1320.97   43.10
   6   4   2 1343.17   43.60
   6  -4  -2 1346.07   43.40
   4  -2  -6 1299.47   43.50
   4   2   6 1339.07   43.70
  -2  -6   4 1321.07   41.70
  -6  -4   2 1359.16   43.40
   2  -6  -4 1358.16   43.70
   2   6   4 1328.87   43.50
  -6   4  -2 1311.87   41.80
  -6   4  -2 1283.97   41.50
   2  -6  -4 1302.77   43.50
  -2  -6   4 1267.27   41.40
  -4  -2   6 1297.27   42.80
  -6  -4   2 1358.76   43.90
   4  -2  -6 1302.57   43.30
   6  -4  -2 1294.97   43.60
   6   4   2 1314.47   44.00
   4   2  -6 1297.97   42.20
  -2   6   4 1332.17   43.50
  -6  -4  -2 1346.87   44.10
  -2  -6  -4 1336.47   43.80
  -4  -2  -6 1331.47   43.20
   4  -2   6 1344.27   42.00
  -6   4   2 1310.07   43.20
  -4   2   6 1393.16   43.90
   6   4  -2 1369.86   43.00
  -4   2   6 1365.86   44.00
   6   4  -2 1276.07   43.20
  -2  -6  -4 1284.47   43.40
   4  -2   6 1314.57   42.20
  -4  -2  -6 1347.17   43.00
   6  -4   2 1311.57   42.80
  -2   6   4 1328.67   43.40
   4   2  -6 1291.27   42.30
   6  -4   2 1342.67   42.50
  -6   4   2 1313.87   43.30
  -6  -4  -2 1345.37   43.60
  -6  -4   3  103.19    8.00
  -6   4  -3  101.59    4.90
   3  -6  -4  113.29    8.00
  -3  -6   4  105.09    6.40
   6  -4  -3  108.99    8.20
   6   4   3  113.99    8.60
   3  -6  -4  113.89    7.70
   4  -3  -6  111.19    7.70
   3   6   4  103.59    7.50
   6   4   3   98.59    7.60
  -3  -6   4  101.39    6.00
   3   6   4  102.49    8.40
   4   3   6  108.59    7.60
  -4  -3   6  107.69    6.80
   6  -4  -3  104.29    7.60
   4  -3  -6  103.49    7.90
  -6  -4   3  108.89    7.90
  -4  -3   6  110.89    7.20
  -6  -4  -3   99.99    7.60
  -4   3   6  110.79    8.10
   3  -6   4  104.89    4.10
  -4  -3  -6  101.09    7.40
  -3   6   4  109.39    7.80
   6  -4   3  110.29    6.90
   4   3  -6  106.09    5.80
   3  -6   4  102.89    4.00
  -6   4   3   93.19    7.70
  -4   3   6  115.59    8.20
  -3  -6  -4  111.09    7.70
  -3  -6  -4  110.39    8.10
   4   3  -6  104.19    6.20
   4  -3   6  105.19    5.50
   4  -3   6  106.19    5.90
  -3   6   4  101.79    7.70
   6   4  -3   99.49    7.00
  -6   4   3  106.99    8.00
   6  -4   3  105.19    6.30
  -4  -3  -6   98.29    7.50
   6   4  -3  107.09    7.60
   4   4   6 3023.50   94.69
  -6  -4   4 2972.50   94.19
   6  -4  -4 3037.10   94.69
  -4  -4   6 3110.29   93.89
   4  -6  -4 3036.50   94.79
  -4  -6   4 3084.29   93.79
  -4  -6   4 2960.00   93.39
   4  -6  -4 3054.39   94.69
  -4  -4   6 3007.40   93.49
  -6  -4   4 3073.19   94.69
   4  -4  -6 3100.59   94.99
   4  -4  -6 3146.19   94.89
   4   6   4 3072.49   95.19
   4   6   4 3006.50   94.69
   6  -4  -4 3024.30   94.99
   6   4   4 2993.40   94.69
   6   4   4 2949.70   95.09
  -6   4   4 3129.79   95.09
  -4   4   6 3005.40   94.99
  -4   4   6 2971.20   94.79
   4  -6   4 2958.50   91.99
  -4  -6  -4 3115.89   95.19
   4   4  -6 2971.00   92.39
   4  -4   6 2898.51   92.29
  -4  -6  -4 3106.79   94.89
  -4  -4  -6 3006.70   94.79
   4  -6   4 2909.41   92.09
  -4   6   4 3072.79   94.69
  -6  -4  -4 3046.20   94.59
   6  -4   4 3015.40   93.49
   6  -4   4 2941.61   93.09
   4   6  -4 2963.30   92.19
   4   6  -4 2920.01   92.09
  -6  -4  -4 3118.19   95.19
   4   4  -6 2956.90   92.39
  -4  -4  -6 3022.20   94.49
   6   4  -4 3061.89   93.69
   4  -4   6 2927.71   92.19
  -4   6   4 2954.20   94.39
   6   4  -4 3030.40   93.99
  -6   4   4 3125.09   94.79
   4  -5  -6   -6.00    3.40
   6   4   5   13.50    3.30
  -6  -4   5    3.90    3.40
   4  -5  -6    1.40    3.90
  -4  -5   6    7.20    3.00
   5   6   4    8.90    4.30
   5  -6  -4    3.90    4.00
  -4  -5   6    6.40    3.00
   6   4   5    8.30    4.40
   6  -4  -5    2.10    4.00
  -6  -4   5    5.10    3.40
  -5  -6   4    2.70    3.00
   4   5   6   -0.30    3.40
  -5  -6   4   10.60    3.40
  -5   6   4    5.30    3.90
  -4   5   6   11.90    4.50
   6   4  -5   11.00    3.70
   5   6  -4    9.30    2.70
   5   6  -4    6.80    2.40
  -4  -5  -6    9.20    4.10
   4   5  -6    7.50    1.60
  -5   6   4    5.40    3.70
   4   5  -6    8.90    1.70
  -5  -6  -4   -1.80    3.70
   5  -6   4    5.30    2.30
   5  -6   4    6.90    2.00
   6  -4   5    9.50    2.60
   4  -5   6    7.30    1.70
  -6  -4  -5    7.40    3.90
   6  -4   5    5.90    2.90
   6   4  -5    4.00    2.90
  -6   4   5   13.00    4.40
   0  -6   5   94.79    3.70
   0   6   5  107.19    8.10
   6  -5   0  108.89    7.30
  -6  -5   0  117.19    8.10
  -6  -5   0  113.99    8.30
   6   5   0   95.99    7.90
   6   5   0  113.59    7.40
   6  -5   0  107.19    7.50
   0  -6   5  103.49    3.60
  -5   0   6  114.59    7.90
  -5   0   6  117.29    8.00
  -5   0  -6  106.39    6.50
  -5   0  -6  106.49    6.60
   5   0   6  105.29    7.10
   5   0  -6  111.79    8.00
   5   0  -6  114.49    7.30
  -6   5   0  108.79    6.90
  -6   5   0  105.49    6.70
   0   6   5  103.09    7.70
   0  -6  -5  115.69    8.10
   0  -6  -5  103.29    8.00
  -5   1  -6   33.10    3.90
  -1  -6   5   31.60    2.90
  -1  -6   5   31.10    2.80
   6   5   1   19.60    4.70
   6   5   1   25.60    4.30
   1  -6  -5   29.30    4.80
   1  -6  -5   29.60    4.60
  -6  -5   1   33.70    4.90
  -6  -5   1   35.80    4.80
   1   6   5   28.10    4.50
   1   6   5   28.20    5.00
  -5   1  -6   25.40    3.00
  -5  -1   6   26.80    4.50
   5   1   6   28.30    4.20
   6  -5  -1   27.40    4.30
  -5  -1   6   26.60    4.60
   5  -1  -6   30.70    4.80
   6  -5  -1   25.20    4.40
  -6   5  -1   36.90    4.40
  -6   5  -1   27.80    3.30
   5  -1  -6   30.20    4.40
  -6   5   1   24.60    4.00
  -5   1   6   34.20    5.00
  -5   1   6   28.40    4.90
  -1   6   5   30.20    4.70
  -5  -1  -6   28.50    3.90
  -6   5   1   25.50    4.00
   5   1  -6   27.90    4.40
   5   1  -6   28.30    3.90
   6  -5   1   24.70    4.10
   6  -5   1   32.40    3.90
  -5  -1  -6   32.80    4.40
   5  -1   6   43.20    5.10
  -1  -6  -5   26.30    4.60
  -1  -6  -5   32.10    4.90
   6   5  -1   24.50    4.60
   6   5  -1   25.00    4.20
  -6  -5  -1   22.30    4.50
  -1   6   5   34.90    5.10
  -6  -5  -1   27.50    4.90
  -2  -6   5    9.50    2.20
  -6  -5   2    3.50    3.70
   2   6   5   11.90    3.90
   6  -5  -2    2.80    3.50
   6  -5  -2    7.00    3.60
  -5  -2   6    7.90    3.50
  -5  -2   6    7.00    3.60
  -6   5  -2    9.90    2.10
  -6   5  -2   10.40    2.10
   6   5   2    6.10    3.40
   5  -2  -6    7.80    4.00
   5  -2  -6    8.30    3.70
   2  -6  -5    6.00    3.80
  -6  -5   2    5.80    3.60
   5   2   6    7.50    3.50
  -2  -6   5    8.40    2.20
   2   6   5    5.10    4.10
  -5   2  -6    8.50    1.60
  -5   2  -6    9.70    1.70
   6   5   2    3.20    3.80
   2  -6  -5    5.90    3.90
   5  -2   6    5.80    2.60
  -6  -5  -2    6.10    3.90
   6  -5   2    9.30    2.90
  -5  -2  -6    9.70    3.50
  -2   6   5    8.10    4.00
  -5   2   6    6.60    3.90
  -2  -6  -5    8.20    3.70
  -2  -6  -5    7.50    3.90
  -2   6   5   12.40    4.00
   5   2  -6    6.60    3.30
   5   2  -6    5.40    2.90
  -6   5   2   14.00    3.80
  -5   2   6   10.20    3.80
   6   5  -2    7.80    3.70
   6   5  -2   10.00    3.30
  -5  -2  -6    8.30    3.50
   6  -5   2   13.80    3.30
  -6   5   2    7.00    3.50
  -6  -5  -2    8.00    3.70
   3   6   5    1.50    3.50
  -6  -5   3   -0.30    3.20
  -6  -5   3    3.00    3.40
  -3  -6   5    2.50    2.40
  -3  -6   5    1.30    2.20
   6  -5  -3    3.10    3.50
   6   5   3    0.70    3.40
   5  -3  -6   -1.10    3.40
   3  -6  -5    5.30    3.50
   6  -5  -3    0.90    3.30
   6   5   3    2.30    4.00
   3  -6  -5   -2.40    3.50
   5   3   6   -2.60    3.20
  -5  -3   6   -2.10    3.00
   5  -3  -6   -3.50    3.60
   5   3   6   -4.20    3.80
  -5  -3   6    1.00    3.20
  -6   5   3   -3.30    3.30
   6   5  -3    2.10    3.10
   6   5  -3   -1.00    2.70
   5   3  -6    1.90    2.50
  -6   5   3    2.90    3.50
  -3   6   5    1.10    3.40
  -3  -6  -5    9.20    3.70
  -3   6   5    4.70    3.80
  -5   3   6    9.50    3.50
   6  -5   3    0.30    2.70
   6  -5   3   -3.20    2.20
  -6  -5  -3   -0.30    3.20
  -3  -6  -5    1.80    3.20
   5   3  -6   -1.90    2.70
  -5  -3  -6    7.30    3.50
  -5  -3  -6    3.60    3.30
   5  -3   6   -1.00    2.40
   5  -3   6    2.80    2.30
  -5   3   6   -0.80    3.60
   6   5   4   17.80    4.90
   6   5   4   22.00    4.00
  -5  -4   6   23.80    4.10
  -4  -6   5   19.90    3.50
   4  -6  -5   15.60    4.60
   4   6   5   16.60    4.60
   4   6   5   35.40    4.30
  -5  -4   6   12.50    3.60
   5  -4  -6   18.80    4.20
   6  -5  -4   17.20    4.60
   5   4   6   18.40    4.90
   5  -4  -6   13.80    4.50
  -4  -6   5   16.80    3.20
  -6  -5   4   24.80    4.40
  -6  -5   4   16.10    4.10
   4   6  -5   18.10    1.80
  -4  -6  -5   19.40    4.50
   4  -6   5   19.00    2.10
   4  -6   5   15.40    1.80
  -4   6   5   19.70    4.60
  -5   4   6   26.80    5.00
   6   5  -4   27.50    3.70
  -4   6   5   25.70    4.40
  -6  -5  -4   23.30    4.60
   6  -5   4   18.40    3.40
   6  -5   4   17.50    2.90
  -6   5   4   16.70    4.40
   5   4  -6   20.70    3.30
   4   6  -5   16.30    1.70
   6   5  -4   17.10    3.80
  -5  -4  -6   24.00    4.50
  -5  -4  -6   33.40    4.50
   5  -4   6   18.00    2.90
   5  -4   6   17.40    2.60
   5   4  -6   17.70    2.90
  -6   5   4   14.90    4.40
  -5   4   6   12.10    3.90
   5  -6  -5   26.80    3.90
  -6  -5   5   12.00    3.80
   6   5   5    7.70    4.50
   5   6   5   11.40    4.70
  -6  -5  -5   48.90    5.70
  -5   5   6   26.50    4.10
  -5   5   6    9.20    4.50
  -6  -6   0 2655.43   82.19
  -6  -6   0 2593.54   81.69
   0  -6   6 2439.96   78.39
   0  -6   6 2400.26   78.39
   0  -6  -6 2531.55   81.79
   0  -6  -6 2661.23   82.09
   6  -6   0 2619.54   81.29
   6  -6   0 2609.34   80.99
  -6   0   6 2687.43   82.29
  -6   0   6 2682.53   81.99
  -6   0  -6 2612.14   80.49
  -6   0  -6 2689.13   80.79
   6   0   6 2610.54   81.59
   6   0   6 2592.74   81.19
   6   0  -6 2544.35   81.59
   6   0  -6 2601.74   81.39
  -6   6   0 2576.64   80.39
  -6   6   0 2566.14   80.19
   0   6   6 2544.95   81.89
   0   6   6 2567.04   82.09
   6   6   0 2570.94   81.69
   6   6   0 2654.63   81.39
  -6  -6   1   73.99    7.40
  -6  -6   1   66.29    7.10
  -6   6  -1   77.89    4.90
  -6   6  -1   69.69    4.80
  -1  -6   6   69.49    3.90
  -1  -6   6   73.39    3.90
   1   6   6   77.89    7.70
   1  -6  -6   74.29    7.20
   6   1   6   75.79    6.40
  -6   1  -6   67.99    5.10
   6  -6  -1   66.59    7.20
   6  -6  -1   70.89    6.30
  -6  -1   6   74.39    7.10
  -6  -1   6   76.29    7.10
   6   6   1   70.29    6.90
  -6   1  -6   73.59    5.30
   6   1   6   64.99    7.30
   6   6   1   83.29    7.50
   6  -1  -6   61.79    7.20
   6  -1  -6   76.99    6.70
  -6   1   6   95.09    7.20
  -6   1   6   73.39    7.50
   6  -6   1   76.99    5.90
  -6  -1  -6   68.19    6.40
   6  -1   6   62.89    6.60
   6  -1   6   76.39    6.20
   6   1  -6   69.79    7.30
   6   1  -6   70.69    6.10
  -6   6   1   67.99    6.00
  -6   6   1   77.19    6.20
  -6  -6  -1   76.69    7.60
  -6  -6  -1   56.49    7.00
  -1   6   6   91.29    7.00
  -1   6   6   73.29    7.50
  -1  -6  -6   77.69    7.10
   6  -6   1   74.49    6.40
  -6  -1  -6   78.49    6.00
   6   6  -1   76.39    7.30
   6   6  -1   67.19    6.30
  -6  -6   2  857.71   29.70
  -6  -6   2  864.31   29.30
   6   2   6  851.01   29.90
  -2  -6   6  857.51   27.50
  -2  -6   6  843.92   27.30
   2   6   6  840.32   30.10
   6   6   2  843.22   29.90
   2  -6  -6  822.42   29.80
   2  -6  -6  806.02   29.50
   6   2   6  877.31   29.70
  -6   2  -6  830.52   27.00
   6  -6  -2  850.91   29.70
   6  -6  -2  858.61   29.30
  -6  -2   6  880.11   29.90
  -6  -2   6  847.12   29.40
   6  -2  -6  852.81   29.90
  -6   2  -6  860.81   27.10
   2   6   6  838.72   29.60
  -6   6  -2  845.12   26.40
   6   6   2  845.32   29.40
   6  -2  -6  886.31   29.50
  -6   2   6  796.92   29.80
  -6  -2  -6  865.81   29.20
   6  -6   2  833.92   28.10
  -6  -2  -6  858.81   29.30
  -6  -6  -2  851.01   29.70
  -6   2   6  829.42   29.80
   6   2  -6  861.71   29.10
   6   2  -6  833.62   28.70
  -6   6   2  873.11   29.20
  -6   6   2  854.61   29.00
   6  -2   6  874.01   28.50
  -2   6   6  942.11   29.90
  -2   6   6  853.21   30.00
   6  -2   6  858.51   28.80
  -2  -6  -6  834.02   29.60
  -2  -6  -6  793.72   29.60
   6  -6   2  832.22   28.50
   6   6  -2  837.22   29.00
   6   6  -2  838.92   28.60
  -6  -6   3   -2.10    3.20
  -6  -6   3    2.40    3.10
   6   3   6    0.60    4.00
  -3  -6   6   -3.40    2.20
  -3  -6   6   -2.60    2.20
   6   6   3    3.30    4.00
   3  -6  -6   -2.50    3.70
   6   3   6   10.30    3.10
   6   6   3    8.20    3.50
   6  -6  -3    3.00    3.80
  -6  -3   6    1.80    3.40
  -6  -3   6    2.30    3.30
   6  -3  -6    4.80    3.80
   6  -6   3    3.10    2.40
   6  -3   6    1.70    2.80
   6  -3   6    4.20    2.40
  -3  -6  -6    2.00    3.60
  -6   3   6   12.20    4.40
  -6  -6  -3    0.80    3.70
   6  -6   3    0.50    2.60
   6   3  -6   -0.30    3.10
   6   3  -6    1.90    2.90
  -6   6   3   -2.40    3.10
  -6   6   3   -1.60    3.40
  -3   6   6    2.60    3.90
  -6  -3  -6   -0.90    3.20
  -6  -3  -6    2.60    3.50
   6   6  -3    3.90    3.20
   6   6  -3    2.20    2.70
  -6  -6   4  945.91   32.20
  -6  -6   4  913.11   31.60
   6   4   6  909.91   32.90
   4   6   6  976.70   32.50
  -4  -6   6  940.71   31.20
  -4  -6   6  922.51   30.90
   6  -6  -4  834.42   32.00
  -6  -4   6  953.40   32.20
   6  -4  -6  957.00   32.90
   4  -6  -6  898.11   32.50
   4  -6  -6  963.90   32.60
   6   6   4  904.61   32.90
   6   6   4 1003.20   32.40
   6  -6  -4  928.31   32.70
   6  -4  -6  952.10   32.40
   6   4   6 1003.00   32.40
  -6  -4   6  916.41   31.80
  -6  -4  -6  922.01   32.20
  -4  -6  -6  976.10   32.80
   6  -4   6  917.91   30.80
   6  -4   6  927.61   30.50
   4  -6   6  927.91   29.10
  -4  -6  -6  929.21   32.40
  -6   4   6  998.40   32.80
  -6   4   6  970.90   32.80
  -6  -6  -4  897.61   32.30
   6   4  -6  928.61   31.10
   6   4  -6  934.61   30.80
  -6   6   4 1023.30   32.50
  -6   6   4  934.81   32.20
  -4   6   6  901.91   32.30
  -4   6   6  895.11   32.40
  -6  -6  -4  936.51   32.80
   6  -6   4  944.11   30.70
   6  -6   4  924.41   30.30
   6   6  -4  926.21   31.00
   6   6  -4  935.31   30.80
  -6  -6   5    2.20    3.30
  -6  -6   5   -1.10    3.10
   6  -6  -5   -0.10    3.70
   5   6   6   -0.10    4.10
  -5  -6   6    3.40    3.20
  -5  -6   6    0.40    3.10
   6  -5  -6    4.30    3.80
   6   6   5    5.60    4.30
   6   6   5   -1.10    3.30
   6   5   6    0.00    4.20
   5  -6  -6   -0.70    3.90
   5  -6  -6   -4.50    3.10
  -6  -5   6    4.50    3.40
   5   6   6   -2.40    3.50
   6  -6  -5   -1.70    3.80
   6   5   6    1.50    3.30
   6  -5  -6    3.20    4.00
  -6  -5   6    0.60    3.40
   6  -6   5    0.80    2.40
  -6  -6  -5   -0.10    3.80
   6  -5   6    0.80    2.40
   6  -6   5    3.60    2.10
  -6  -5  -6    2.50    3.80
  -5  -6  -6    0.50    3.70
  -6   5   6   -6.90    3.30
  -6   5   6    1.10    4.10
   5  -6   6   -0.40    1.60
  -6  -5  -6    1.90    3.80
   6   5  -6    0.70    2.80
   6   5  -6    1.40    2.30
  -6   6   5   -2.70    3.80
  -5   6   6    5.20    3.80
  -5   6   6    1.30    4.10
  -6  -6  -5    3.50    3.80
   6  -5   6    3.60    2.20
   5   6  -6    1.90    1.80
   5   6  -6    0.90    1.60
  -5  -6  -6    5.10    3.90
   5  -6   6   -0.20    1.90
   6   6  -5    2.70    2.90
   6   6  -5   -3.10    2.20
  -6  -6   6  739.83   26.00
  -6  -6   6  720.73   25.50
   6   6   6  690.73   26.90
   6   6   6  728.93   26.60
   6  -6  -6  734.43   26.60
   6  -6  -6  729.13   26.80
   6  -6   6  723.13   23.90
   6  -6   6  721.63   24.20
  -6   6   6  734.83   26.80
  -6   6   6  722.53   26.60
  -6  -6  -6  755.82   26.60
  -6  -6  -6  744.73   26.90
   6   6  -6  729.63   24.20
   6   6  -6  741.43   24.00
   0  -7   0    0.10    2.40
   0  -7   0    3.10    2.50
  -7   0   0   -1.30    3.10
  -7   0   0   -2.10    3.00
   0   0   7    1.50    2.80
   0   0   7   -0.80    2.80
   0   0  -7    1.90    2.30
   0   0  -7    1.20    2.40
   7   0   0    1.80    3.50
   7   0   0    2.30    3.20
   0   7   0   -2.60    2.00
   0   7   0   -0.70    1.80
   1   7   0    0.60    2.00
   0   1   7   -0.40    3.00
   0   1  -7   -1.30    1.80
   0   1  -7   -2.70    1.60
  -1   7   0    0.80    1.90
  -1   7   0   -1.00    1.70
   1   7   0   -1.10    2.20
  -1  -7   0    1.00    2.50
  -1  -7   0    0.90    2.60
   1  -7   0    0.60    2.40
   1  -7   0    2.80    2.40
   0  -1   7   -2.70    2.20
   0  -1   7   -2.30    2.40
   0  -1  -7   -2.30    2.40
   0  -1  -7   -2.70    2.40
  -7   0   1   -4.80    3.00
  -7   0   1    1.60    3.00
  -7   0  -1   -1.10    3.00
  -7   0  -1   -0.10    3.10
   7   0   1    3.30    3.40
   7   0   1   -3.10    2.90
   7   0  -1    0.10    3.50
   7   0  -1    4.40    3.30
   0   1   7   -2.30    2.70
  -7   0  -2  187.78    9.40
   7   0   2  181.88   10.40
   7   0   2  192.08    9.70
   7   0  -2  188.08   10.50
   7   0  -2  192.58    9.80
   0   2   7  189.18    9.60
  -7   0  -2  197.38    9.80
   2  -7   0  189.18    8.70
   2  -7   0  201.88    8.80
   0  -2   7  187.88    8.20
   0  -2   7  198.28    8.50
   0  -2  -7  192.68    9.30
   0   2   7  202.68   10.00
  -2   7   0  188.48    7.60
  -2   7   0  191.88    7.60
   2   7   0  194.88    8.80
   2   7   0  196.48    8.40
  -2  -7   0  189.28    8.90
  -7   0   2  196.58   10.10
   0  -2  -7  195.48    9.50
  -7   0   2  198.48   10.30
   3   7   0    0.10    2.80
   0  -3  -7   -0.90    2.90
  -3   7   0   -0.90    1.80
   7   0  -3   -1.30    3.10
   0   3   7    2.60    3.30
   0   3   7    0.70    3.50
   3  -7   0   -3.10    2.20
   0  -3   7   -0.40    1.80
   7   0   3   -0.80    3.00
  -3  -7   0   -4.80    2.80
  -3  -7   0   -5.20    2.70
   3  -7   0    2.00    2.70
   0  -3  -7    1.90    3.30
   3   7   0    0.20    2.40
   0  -3   7    0.60    2.00
   7   0  -3   -4.40    3.60
  -7   0   3   -1.80    3.60
  -7   0   3   -0.60    3.40
  -7   0  -3    2.20    3.10
  -7   0  -3   -2.40    2.90
   7   0   3   -0.30    3.50
   0  -4   7   36.80    3.40
   0  -4  -7   37.10    4.80
  -7   0  -4   32.30    4.30
   4   7   0   33.20    4.70
   4   7   0   47.10    5.20
   0  -4  -7   37.40    4.80
  -7   0   4   36.20    5.20
  -7   0   4   35.70    5.10
   0  -4   7   35.00    3.30
   7   0  -4   25.20    5.10
  -7   0  -4   25.60    4.30
  -4  -7   0   30.00    4.60
  -4  -7   0   34.10    4.50
   4  -7   0   38.00    4.30
   4  -7   0   39.70    4.60
   7   0  -4   24.40    4.60
   0   4   7   43.40    5.30
   0   4   7   31.60    5.00
  -4   7   0   35.70    4.00
  -4   7   0   33.90    3.90
   7   0   4   32.20    4.50
   7   0   4   27.70    4.80
   5   7   0   -0.90    2.70
   5   7   0   -3.30    3.20
  -7   0  -5   -0.40    2.80
   7   0   5    2.50    3.70
   7   0  -5   -0.10    3.70
  -5   7   0   -1.40    2.10
  -5  -7   0   -4.90    3.10
  -5  -7   0    2.70    3.40
   5  -7   0    0.60    2.90
   7   0  -5   -2.30    3.20
   0   5   7   -1.60    3.70
   0  -5  -7    0.20    3.60
  -7   0   5   -4.00    3.60
  -7   0  -5    0.50    2.90
   0  -5   7   -1.00    1.40
   7   0   5   -2.10    3.00
   0  -5   7   -2.00    1.30
  -5   7   0   -2.60    2.10
   5  -7   0   -0.80    2.60
   0  -6   7   89.69    4.10
  -7   0  -6   87.69    6.30
   6  -7   0   82.89    6.80
   6  -7   0   85.59    6.70
  -6  -7   0   80.29    7.50
   0  -6   7   94.29    4.10
  -6   7   0   90.69    5.90
   6   7   0   80.69    7.80
   0  -6  -7  106.19    8.00
   7   0  -6  101.39    8.10
   6   7   0  104.09    6.90
   0   6   7  121.39    7.70
  -7   0  -6   92.69    6.70
   7   0   6   95.89    7.80
   7   0   6  100.39    7.50
   0  -6  -7  106.29    7.50
  -7   0   6   87.49    8.00
  -6   7   0   92.79    5.80
   0   6   7   96.09    8.30
  -6  -7   0  125.19    7.50
   1   0   7   -2.80    2.70
   1   0  -7   -2.40    2.30
   1   0  -7   -1.20    2.20
  -7  -1   0   -1.10    3.00
   0   7   1    2.10    2.30
   0  -7   1   -0.90    2.10
   7  -1   0    0.40    3.00
  -1   0   7    0.20    2.70
  -1   0   7   -2.40    2.90
   7   1   0    3.90    3.30
   0   7   1   -1.40    2.40
  -7  -1   0   -3.40    3.20
  -1   0  -7   -4.90    2.00
  -1   0  -7   -0.90    2.10
   1   0   7    0.30    2.50
   0  -7  -1   -2.20    2.70
   0  -7  -1   -4.40    2.40
   7  -1   0   -4.10    3.20
   7   1   0   -7.80    3.20
  -7   1   0   -1.00    3.20
   0  -7   1   -1.20    2.10
  -7   1   0    3.10    3.40
   1  -1  -7   26.00    3.90
  -7  -1   1   28.50    4.20
   1   1   7   23.60    4.10
   1   7   1   22.60    3.70
  -7  -1   1   24.80    4.50
   7  -1  -1   31.20    4.70
   7   1   1   25.80    4.30
   1   1   7   31.20    4.00
   7  -1  -1   31.50    4.30
   1  -7  -1   27.80    3.80
   1   7   1   33.00    3.60
   1  -7  -1   30.20    3.80
  -1  -7   1   23.70    3.20
  -7   1  -1   25.70    4.30
  -1  -1   7   32.40    3.90
   7   1   1   26.00    4.70
  -1   1  -7   28.10    3.00
   1  -1  -7   19.80    3.40
  -1   1  -7   25.50    3.10
  -1  -1   7   28.90    3.60
  -7   1  -1   27.80    4.10
   7   1  -1   26.70    4.30
   1  -1   7   27.50    3.60
  -7   1   1   30.80    4.50
  -1  -7  -1   25.80    3.80
   7  -1   1   20.90    4.50
  -1   1   7   26.50    4.00
  -1   1   7   22.00    4.00
  -7   1   1   24.00    4.40
  -7  -1  -1   29.90    4.40
   7   1  -1   29.10    4.50
  -1  -7  -1   28.70    3.90
   1   1  -7   28.60    3.00
   1   1  -7   22.30    2.80
   1  -1   7   26.40    3.40
  -1  -1  -7   30.10    3.70
   1   7  -1   23.80    2.70
  -7  -1  -1   25.40    4.30
  -1   7   1   25.00    3.20
   7  -1   1   24.20    4.20
  -1  -1  -7   32.50    3.80
   1   7  -1   28.10    3.00
   1  -7   1   24.60    3.00
   1  -7   1   24.90    3.00
   2  -7  -1   -2.80    2.40
   2  -7  -1   -2.40    2.50
  -7   1  -2   -4.70    2.70
  -2  -7   1   -2.00    2.40
  -2  -7   1   -0.70    2.50
  -7  -1   2   -5.70    3.20
  -7  -1   2   -0.70    2.90
   7  -1  -2    0.60    3.40
   7  -1  -2    0.60    2.90
   1   2   7   -3.70    2.80
   1   2   7   -0.80    3.20
   2   7   1   -1.40    2.40
   1  -2  -7    0.80    3.10
  -1  -2   7   -2.10    2.00
   1  -2  -7   -1.70    2.70
   2   7   1   -0.20    2.80
   7   1   2   -1.00    3.50
   7   1   2   -4.10    3.00
  -7   1  -2   -4.50    2.70
  -1  -2   7   -0.30    2.40
  -1   2   7   -2.10    3.00
   1  -2   7    0.50    1.90
   7   1  -2   -3.10    3.50
   1   2  -7    0.10    1.40
  -2   7   1   -0.10    2.20
   7   1  -2   -0.80    3.00
  -1  -2  -7    1.40    2.90
  -2   7   1   -0.50    2.50
   2  -7   1   -1.70    2.00
   1  -2   7   -1.40    2.10
   2   7  -1   -1.10    1.70
  -1   2   7    1.50    3.40
  -7   1   2   -7.20    3.00
  -7   1   2    3.80    3.40
   1   2  -7   -1.50    1.30
   2   7  -1    0.40    2.10
  -1  -2  -7   -2.80    2.60
   7  -1   2   -5.10    3.30
   7  -1   2   -3.20    2.70
  -7  -1  -2    1.10    3.30
  -2  -7  -1   -1.30    2.80
  -2  -7  -1   -4.70    2.60
   2  -7   1   -1.70    2.00
  -7  -1  -2   -0.30    3.20
   3   7   1   -1.00    3.20
  -1  -3   7    1.30    2.20
   7   1   3    1.40    3.10
   1   3   7    0.90    3.20
   1   3   7    4.70    3.80
   7  -1  -3    0.90    3.20
  -7  -1   3    3.90    3.30
  -3  -7   1    4.70    2.80
  -7   1  -3    3.10    2.90
  -7   1  -3   -1.00    2.80
   7   1   3    2.20    3.60
   3  -7  -1    5.40    3.10
   3  -7  -1   -0.20    2.80
  -1  -3   7   -1.20    2.00
   3   7   1   -0.80    2.50
   1  -3  -7    0.90    3.10
   7  -1  -3   -0.20    3.40
  -3  -7   1    0.50    2.80
   1  -3  -7    6.70    3.50
  -7  -1   3    4.00    3.40
  -1  -3  -7    2.80    3.30
  -3  -7  -1    1.90    3.10
  -7   1   3    6.80    3.70
  -7  -1  -3    1.60    3.40
  -7  -1  -3    3.60    3.20
   7  -1   3   -2.00    3.30
   7  -1   3   -0.10    2.80
   7   1  -3    1.00    3.80
  -3   7   1    1.30    2.50
  -3   7   1    1.70    2.60
  -1  -3  -7    4.80    3.30
  -1   3   7    3.50    3.70
   3  -7   1    1.70    2.30
   3  -7   1    4.60    2.30
   3   7  -1    1.30    2.50
   3   7  -1   -0.90    2.10
   7   1  -3   -5.00    2.90
   1  -3   7    0.50    1.70
   1  -3   7    0.10    1.90
  -7   1   3    1.50    3.70
  -1   3   7   -4.80    3.00
   1   4   7    8.50    3.90
   1  -4  -7   11.20    4.00
   4   7   1   17.00    3.50
  -1  -4   7   16.20    2.50
   7   1   4   11.80    3.80
  -1  -4   7   15.70    2.50
   7  -1  -4   15.90    4.50
   7  -1  -4    8.40    3.70
  -7  -1   4    4.60    3.90
  -7  -1   4   15.90    4.30
  -7   1  -4   12.50    3.20
  -7   1  -4   13.00    3.40
   7   1   4   12.30    4.30
   4  -7  -1   12.90    3.60
   4   7   1    8.20    3.70
  -4  -7   1   15.00    3.70
   4  -7  -1   14.90    3.60
  -4  -7   1   12.80    3.60
   1   4   7    9.30    4.30
   1  -4  -7    6.50    3.50
  -1  -4  -7   16.40    3.90
   7   1  -4   12.30    4.40
  -1   4   7   16.70    4.10
   1  -4   7   13.00    1.80
  -7   1   4    4.70    4.00
  -7   1   4   17.50    4.40
   4  -7   1   12.10    2.90
  -7  -1  -4   14.30    3.90
   7  -1   4   17.40    4.20
   7  -1   4   13.60    3.60
  -4  -7  -1   18.60    4.00
  -4   7   1   12.70    3.00
   1  -4   7   11.60    1.90
  -1  -4  -7   13.80    4.00
   7   1  -4   16.80    3.90
  -7  -1  -4   20.40    4.00
   4   7  -1   15.90    3.60
   4   7  -1   18.20    3.10
   4  -7   1    9.80    2.90
  -4   7   1   13.80    3.10
  -1   4   7    9.80    4.20
  -7   1  -5   10.50    3.00
  -5   7  -1   12.90    1.70
   7   1   5   20.70    4.60
  -5   7  -1   16.20    1.90
   5   7   1   14.80    4.10
   5   7   1   21.40    4.00
   1  -5  -7   16.40    4.00
   7  -1  -5   15.40    4.50
  -7   1  -5   16.10    3.20
  -5  -7   1   16.50    4.00
  -5  -7   1   16.00    3.90
   5  -7  -1   17.60    3.90
   5  -7  -1   19.20    3.60
  -1  -5   7   16.00    2.20
  -1  -5   7   15.10    2.30
   1   5   7   11.90    4.50
   7   1   5   19.40    4.00
  -7  -1   5    9.60    4.10
   7  -1   5   16.10    4.10
   5   7  -1   18.20    3.80
  -5   7   1   13.80    3.20
  -1  -5  -7   12.90    4.20
  -1   5   7   11.60    4.50
  -7  -1  -5   16.50    3.90
   1  -5   7   19.20    2.10
  -5  -7  -1   23.10    4.40
  -7   1   5   18.50    4.30
   7   1  -5   14.30    4.20
   7   1  -5   14.30    3.90
  -7  -1  -5   12.60    3.70
   5  -7   1   15.50    3.40
   5  -7   1   16.70    3.10
  -5   7   1   19.50    3.40
   7  -1   5   12.20    3.50
  -5  -7  -1   16.80    4.30
   5   7  -1   15.60    3.30
   1  -5   7   16.90    2.00
  -7  -1   6    9.60    4.20
   1   6   7    9.30    4.40
   1  -6  -7    9.60    4.20
   7  -1  -6    7.30    4.30
   6  -7  -1   15.20    3.60
  -1  -6   7   10.60    2.00
  -1  -6   7    9.90    2.00
   6   7   1   16.50    3.90
  -6  -7   1   26.60    4.20
  -6  -7   1   13.40    4.00
   6   7   1   19.70    4.70
   7   1   6   18.50    4.70
   7   1   6   24.40    3.70
   6  -7  -1   12.80    3.90
  -7   1  -6    8.80    3.00
  -6   7  -1    9.90    2.00
  -7   1  -6   16.90    3.20
  -6   7  -1   12.00    2.20
  -1  -6  -7    5.00    3.90
   1  -6   7   14.10    1.40
  -6  -7  -1   14.90    4.10
   6  -7   1    8.70    3.60
   6  -7   1   13.90    3.30
   7   1  -6    7.70    4.30
  -6   7   1    6.50    3.10
  -7   1   6    7.50    4.20
  -7  -1  -6    2.60    3.40
   6   7  -1   11.10    3.50
   7   1  -6    8.70    3.70
   7  -1   6   15.00    4.20
  -7  -1  -6   13.30    3.60
   6   7  -1   13.80    4.10
   1  -6   7   13.80    1.30
  -1   6   7   12.30    4.70
  -6   7   1    8.40    3.20
   7  -1   6   14.70    3.60
   2   0   7   -2.60    2.40
   0  -7  -2   -2.00    2.70
  -2   0  -7   -2.90    2.00
   0   7   2    3.20    2.80
   0  -7   2    0.00    1.80
   7  -2   0   -6.50    2.60
  -2   0  -7    1.90    2.20
   2   0   7   -1.00    2.80
   2   0  -7   -3.20    2.50
   2   0  -7   -1.00    2.40
  -7   2   0   -4.70    2.80
  -7   2   0   -3.60    2.90
   7   2   0   -5.10    3.40
   7   2   0    1.20    3.00
  -7  -2   0   -4.90    3.20
  -7  -2   0   -2.40    3.20
   0  -7  -2   -4.80    2.70
   7  -2   0   -2.30    3.40
  -2   0   7    3.90    3.10
  -2   0   7   -0.80    2.90
  -7   2  -1   76.79    6.20
   2   1   7   70.19    6.30
   1   7   2   68.39    5.80
   2   1   7   67.69    6.10
  -1  -7   2   72.29    4.80
   2  -1  -7   74.89    6.30
   1  -7  -2   67.49    6.30
  -7   2  -1   64.79    5.90
  -1  -7   2   70.89    4.90
   7  -2  -1   75.69    7.10
   7  -2  -1   75.09    6.40
  -2  -1   7   67.99    5.80
  -2  -1   7   68.49    5.80
   7   2   1   72.29    7.20
  -7  -2   1   71.89    7.00
  -2   1  -7   64.69    4.00
  -2   1  -7   68.59    4.00
   2  -1  -7   65.59    5.80
   7   2   1   71.69    6.40
   1  -7  -2   79.19    6.60
   1   7   2   67.89    5.40
  -7  -2   1   65.39    6.70
  -1   7   2   72.29    6.10
   1  -7   2   68.49    4.30
  -2  -1  -7   83.59    5.70
   2   1  -7   71.19    5.00
   2   1  -7   70.19    4.80
  -2  -1  -7   67.99    5.50
   1  -7   2   66.49    4.30
   2  -1   7   75.49    5.50
   7   2  -1   71.49    7.10
   7   2  -1   65.79    6.20
  -2   1   7   65.59    6.80
   2  -1   7   68.09    5.10
  -7   2   1   59.49    6.30
  -7   2   1   67.39    6.30
   7  -2   1   69.79    6.70
   7  -2   1   80.99    6.10
  -1  -7  -2   72.19    6.10
  -1  -7  -2   75.29    6.20
  -2   1   7   70.79    6.30
  -1   7   2   69.19    5.60
  -7  -2  -1   68.09    7.00
  -7  -2  -1   65.59    6.60
  -2  -2   7   14.40    3.10
   2  -2  -7   10.70    3.60
   7   2   2   10.20    3.80
   7  -2  -2   12.30    3.70
   2   7   2   12.20    3.60
   7  -2  -2    7.60    4.00
  -2  -7   2    8.90    2.70
  -2  -7   2   12.80    2.80
  -2  -2   7    9.20    3.00
  -7  -2   2   10.30    3.90
  -7   2  -2   13.30    3.50
  -7   2  -2   12.60    3.30
   2  -7  -2   12.30    3.50
   2  -7  -2    9.70    3.40
   2   2   7   10.10    3.40
   2   2   7    6.40    3.70
   7   2   2   10.60    3.60
  -7  -2   2   13.70    4.00
   2  -2  -7    6.30    3.30
   2   7   2    6.40    3.00
  -2  -7  -2    7.60    3.60
   7  -2   2    9.60    3.30
   2   7  -2    9.20    1.50
   2   7  -2   11.70    1.50
  -2   7   2   14.50    3.50
  -7   2   2   12.00    3.90
   2  -7   2   11.60    2.20
   2  -7   2   10.80    2.20
  -2   2   7   14.50    4.00
  -7   2   2   11.50    3.90
   2   2  -7   14.60    2.30
   2   2  -7   12.70    2.20
   7   2  -2   13.00    4.20
   2  -2   7   11.60    2.40
   2  -2   7    9.90    2.60
  -2  -2  -7   13.70    3.50
   7   2  -2   12.10    3.70
  -7  -2  -2    6.60    3.80
  -7  -2  -2   15.80    3.90
  -2   7   2   11.20    3.10
  -2  -2  -7   16.50    3.40
  -2  -7  -2    8.60    3.60
  -2   2   7   10.30    3.90
   7  -2   2   11.10    3.80
   7  -2  -3   19.40    4.70
   3  -7  -2   24.10    4.20
   3  -7  -2   31.00    4.30
   7   2   3   24.90    4.80
  -3  -7   2   25.80    3.60
   7  -2  -3   30.40    4.50
  -3  -7   2   19.50    3.50
   7   2   3   21.50    4.20
  -7  -2   3   26.70    4.50
   3   7   2   24.50    4.40
   2  -3  -7   26.60    4.40
   2   3   7   23.70    4.30
  -2  -3   7   23.20    3.20
  -2  -3   7   25.10    3.40
   2   3   7   24.50    4.50
  -7   2  -3   27.50    3.60
   2  -3  -7   24.80    4.40
  -7  -2   3   24.90    4.60
  -7   2  -3   25.80    3.80
   3   7   2   26.60    3.90
  -7   2   3   22.60    4.40
   2   3  -7   23.80    1.90
   7   2  -3   24.20    4.30
  -7   2   3   27.90    4.60
   3   7  -2   20.60    2.60
  -2   3   7   27.80    4.70
   3  -7   2   31.60    3.50
   2   3  -7   27.50    1.90
  -2  -3  -7   23.90    4.20
  -3  -7  -2   28.00    4.40
  -2  -3  -7   23.70    4.00
   7   2  -3   23.40    4.70
  -7  -2  -3   22.20    4.40
   3  -7   2   23.00    2.80
  -3   7   2   30.80    4.00
   7  -2   3   28.60    4.00
  -7  -2  -3   27.70    4.50
   7  -2   3   25.80    4.30
  -3  -7  -2   33.40    4.50
   3   7  -2   27.10    3.20
  -3   7   2   23.70    3.80
  -2   3   7   25.20    4.40
   2  -3   7   22.00    2.70
   2  -3   7   26.70    3.20
   4  -7  -2   30.30    4.60
   2   4   7   32.70    5.10
   2   4   7   25.00    4.40
  -7   2  -4   29.80    3.50
   4   7   2   32.20    4.80
   7  -2  -4   33.50    5.00
   2  -4  -7   32.20    4.80
  -7  -2   4   34.30    4.80
   4   7   2   32.90    4.30
   2  -4  -7   25.20    4.60
  -4  -7   2   37.40    4.40
  -7   2  -4   29.10    3.60
   7   2   4   26.80    5.10
   7   2   4   26.80    4.50
   4  -7  -2   38.20    4.60
  -2  -4   7   29.70    3.30
  -2  -4   7   32.30    3.40
   7  -2  -4   30.20    4.80
  -4  -7   2   45.70    5.00
  -7  -2   4   34.80    5.00
  -2  -4  -7   35.20    4.70
  -2   4   7   28.10    4.80
  -7   2   4   36.10    5.10
   4   7  -2   36.10    4.00
  -7  -2  -4   25.10    4.40
   2  -4   7   34.60    2.80
  -4  -7  -2   40.20    5.00
  -4  -7  -2   31.20    4.90
   4  -7   2   26.60    3.30
   4  -7   2   33.70    4.00
  -4   7   2   31.70    4.10
   7   2  -4   35.40    5.00
   7  -2   4   26.70    4.00
  -4   7   2   28.80    4.20
  -2  -4  -7   33.70    4.90
   4   7  -2   30.90    3.60
   2  -4   7   27.20    3.00
   7  -2   4   35.00    4.50
  -7   2   4   30.00    4.90
   7   2  -4   29.10    4.40
  -2   4   7   32.10    4.80
  -7  -2  -4   30.00    4.70
  -2  -5   7   24.10    3.00
   2  -5  -7    7.50    3.90
  -5  -7   2   25.00    4.10
   7   2   5   29.10    5.10
   2  -5  -7   32.80    5.10
   7  -2  -5   23.00    4.90
  -7   2  -5   20.80    3.10
   5  -7  -2   30.10    4.60
  -5  -7   2   28.10    4.30
  -2  -5   7   21.70    2.90
   5   7   2   22.10    4.70
   5   7   2   19.20    4.00
  -7   2  -5   23.80    3.10
   5  -7  -2   26.00    4.30
   2   5   7   18.20    4.80
  -7  -2   5   21.30    4.50
  -5  -7  -2   22.60    4.40
   2  -5   7   25.80    2.20
  -7  -2  -5   18.50    4.10
   7  -2   5   20.50    4.20
   5   7  -2   22.70    3.40
  -2   5   7   22.40    4.90
   2  -5   7   25.50    2.00
  -5   7   2   27.70    4.20
  -5   7   2   21.30    4.00
   7   2  -5   23.90    4.60
   5  -7   2   22.60    3.40
  -7  -2  -5   27.90    4.50
   5   7  -2   23.30    3.70
   7   2  -5   24.60    4.10
   5  -7   2   22.10    3.10
  -2  -5  -7   18.30    4.30
  -7   2   5   31.10    4.90
   7  -2   5   15.80    3.50
  -2  -6   7   20.10    2.70
   7   2   6   18.30    4.80
   7  -2  -6   21.90    4.90
   2   6   7   18.30    4.50
  -6  -7   2   19.90    4.20
  -6  -7   2   14.80    4.00
   6   7   2   16.40    4.70
  -7  -2   6   14.70    4.20
  -2  -6   7   21.90    2.80
   2  -6  -7   15.30    4.50
   6   7   2   32.60    4.00
  -7   2  -6   18.90    2.80
  -7   2  -6   23.50    3.00
   6  -7  -2   21.40    4.00
   6  -7  -2   16.90    4.40
   6  -7   2   17.10    3.10
  -2  -6  -7   30.60    4.90
   7   2  -6   20.00    4.40
  -7   2   6   31.50    4.60
  -6   7   2   23.60    4.10
  -6   7   2   26.20    4.30
   7  -2   6   21.20    4.20
   6   7  -2   26.80    4.20
   6   7  -2   19.20    3.40
  -7   2   6   18.30    4.70
   7   2  -6   21.30    4.00
  -7  -2  -6   18.80    4.20
   6  -7   2   18.60    3.50
   7  -2   6   22.20    3.70
  -7  -2  -6   19.00    4.10
  -6  -7  -2   20.10    4.50
  -2   6   7   22.30    4.80
   3   0  -7   -3.00    2.80
   3   0   7   -0.50    3.10
  -3   0  -7    1.40    2.30
  -7  -3   0   -4.90    3.30
  -7  -3   0    2.20    3.30
   7  -3   0    0.20    3.40
   7  -3   0   -2.10    3.00
  -3   0   7   -0.20    3.20
   3   0   7    0.40    2.60
   7   3   0    0.10    3.00
  -3   0   7    0.40    3.20
   0  -7   3    2.10    1.60
   0  -7   3    0.00    1.50
   0  -7  -3   -3.30    3.10
   0  -7  -3    0.20    3.10
   7   3   0   -2.30    3.40
   0   7   3    1.40    3.30
   3   0  -7   -0.50    2.60
  -3   0  -7    1.30    2.30
   0   7   3    1.00    2.80
  -7   3   0   -0.20    2.90
  -7   3   0   -0.40    3.00
  -7   3  -1   24.80    3.90
   7   3   1   26.00    4.20
   3   1   7   20.20    3.80
  -3  -1   7   19.90    4.00
  -1  -7   3   23.90    2.60
   3  -1  -7   21.20    4.00
   3  -1  -7   28.50    4.00
   1  -7  -3   26.10    4.30
   7  -3  -1   19.70    4.50
  -7   3  -1   25.60    3.70
  -3   1  -7   19.50    2.30
   7  -3  -1   23.30    4.10
   3   1   7   17.30    3.80
   1   7   3   28.10    4.00
  -1  -7   3   22.90    2.70
   7   3   1   22.70    4.60
  -3   1  -7   20.80    2.30
  -3  -1   7   19.40    3.90
  -7  -3   1   18.30    4.50
   1  -7  -3   14.10    3.90
  -7  -3   1   24.20    4.40
   7  -3   1   19.60    3.80
  -1  -7  -3   27.80    4.30
  -3  -1  -7   22.00    3.50
   3   1  -7   22.00    3.60
  -7   3   1   21.10    4.10
   1  -7   3   24.70    2.60
  -7  -3  -1   24.60    4.50
  -3   1   7   24.00    4.20
  -7   3   1   17.80    3.90
  -3   1   7   20.10    4.10
   7  -3   1   16.30    4.00
   3  -1   7   19.20    3.10
  -7  -3  -1   19.30    4.40
   7   3  -1   24.10    4.60
   7   3  -1   23.50    4.10
  -1   7   3   23.00    3.90
  -1   7   3   20.60    4.10
   3  -1   7   17.20    3.30
  -3  -1  -7   23.70    3.60
  -1  -7  -3   28.30    4.40
   3   1  -7   26.40    3.40
  -7  -3   2   20.00    4.20
   3   2   7   22.50    4.10
   3   2   7   24.00    4.60
   3  -2  -7   23.60    4.40
   2  -7  -3   27.30    4.40
  -2  -7   3   20.10    3.10
  -2  -7   3   25.40    3.00
  -7   3  -2   28.80    3.80
  -7   3  -2   25.30    3.50
   2   7   3   25.20    4.40
   2   7   3   20.20    3.90
   2  -7  -3   23.90    4.10
  -7  -3   2   35.10    4.90
  -3  -2   7   23.20    3.80
  -3  -2   7   22.10    3.70
   7   3   2   20.60    4.70
   7  -3  -2   19.50    4.60
   3  -2  -7   28.90    4.30
   7   3   2   28.10    4.40
   7  -3  -2   26.70    4.30
  -2  -7  -3   23.60    4.40
   3  -2   7   25.80    3.30
   2  -7   3   24.30    2.70
  -2   7   3   24.30    3.90
  -2   7   3   23.80    4.10
  -2  -7  -3   21.40    4.40
   7   3  -2   26.60    4.60
   7   3  -2   28.50    4.30
   7  -3   2   22.70    3.70
   3   2  -7   20.30    3.00
  -3   2   7   25.30    4.60
  -7   3   2   26.70    4.40
   7  -3   2   27.30    4.40
   2  -7   3   29.30    2.60
   3   2  -7   23.10    2.90
  -3   2   7   29.50    4.40
   3  -2   7   35.70    4.00
  -7  -3  -2   20.60    4.50
  -7   3   2   25.10    4.30
  -3  -2  -7   19.40    3.70
  -3  -2  -7   22.10    3.90
  -7  -3  -2   21.20    4.30
   3   3   7  183.88   10.30
  -3  -3   7  190.28    8.80
   3   7   3  187.68   10.30
   3  -7  -3  180.48    9.60
  -7  -3   3  185.38   10.20
  -7  -3   3  176.68    9.90
   3   3   7  182.08    9.90
  -3  -7   3  179.68    8.40
  -3  -3   7  182.48    8.80
   3  -3  -7  200.68    9.80
   7   3   3  181.48   10.50
   7   3   3  184.48    9.90
   3   7   3  181.58    9.40
  -3  -7   3  188.18    8.70
  -7   3  -3  186.08    8.10
   3  -7  -3  179.18    9.60
   7  -3  -3  190.78    9.90
   7  -3  -3  190.88   10.40
   3  -3  -7  172.38    9.80
   3   3  -7  183.78    7.30
   3   7  -3  183.78    6.40
  -7   3   3  192.38   10.00
  -7   3   3  178.58   10.00
   3   3  -7  178.48    7.20
  -3  -3  -7  179.48    9.50
   3  -3   7  185.28    7.60
   7  -3   3  195.58    9.10
   7   3  -3  172.68    9.20
  -3  -7  -3  182.48   10.00
   3  -7   3  181.98    7.20
   3  -7   3  199.88    7.20
  -3  -7  -3  180.08    9.90
   3  -3   7  179.78    7.80
   7   3  -3  179.58    9.90
  -3  -3  -7  165.18    9.30
  -3   3   7  177.68    9.90
   3   7  -3  190.78    6.40
  -3   7   3  191.18    9.70
  -3   7   3  192.38    9.50
  -3   3   7  175.18   10.20
  -7  -3  -3  175.78   10.00
   7  -3   3  181.78    9.40
   7   3   4    4.50    4.30
   3  -4  -7    3.90    3.80
   3  -4  -7   22.20    3.70
  -4  -7   3   10.50    3.30
   7  -3  -4    5.40    4.10
  -7  -3   4    5.80    3.90
   4  -7  -3   11.20    3.60
  -3  -4   7    6.00    2.80
   3   4   7    9.10    4.20
  -4  -7   3    9.00    3.00
   4  -7  -3    3.30    3.60
  -3  -4   7   11.00    2.90
   4   7   3   15.00    4.30
  -7  -3   4    6.90    3.80
  -7   3  -4   11.30    2.40
  -7   3  -4    6.10    2.30
   4   7   3    8.40    3.60
   7   3  -4    2.90    3.10
   4   7  -3   10.20    2.40
  -3  -4  -7    8.80    3.80
  -4  -7  -3    7.50    4.00
   7   3  -4    8.70    4.00
   3  -4   7    8.10    2.00
  -7  -3  -4    7.20    3.80
  -3   4   7    3.80    4.00
   7  -3   4    9.00    3.00
  -4   7   3   11.00    3.80
   3  -4   7    8.30    1.80
  -3  -4  -7    7.20    3.70
  -4  -7  -3   19.30    3.80
  -4   7   3    8.90    3.50
   4  -7   3    9.50    2.30
  -7   3   4    6.50    3.90
  -7  -3  -4   12.50    4.00
   7  -3   4    7.70    3.30
   4   7  -3   10.40    2.10
   4  -7   3   11.70    2.10
  -7   3  -5   18.60    2.30
   5  -7  -3   13.60    4.30
   5   7   3   12.50    4.50
   3  -5  -7   23.90    4.70
  -3  -5   7   13.60    2.90
   7   3   5   17.20    4.60
  -3  -5   7   17.50    3.10
   5  -7  -3   24.10    3.90
  -7   3  -5   11.70    2.20
   7  -3  -5    1.80    4.00
  -7  -3   5   12.40    4.10
   3   5   7   12.60    4.60
  -5  -7   3   13.60    3.70
  -5  -7   3   20.90    3.80
   7  -3  -5   12.50    4.50
   5   7  -3   14.60    2.70
   7   3  -5   17.00    3.70
  -3  -5  -7   14.60    4.30
  -5   7   3   23.10    4.00
  -7  -3  -5   20.00    4.40
   7   3  -5    6.10    3.80
   7  -3   5   16.10    3.80
   3  -5   7   13.20    1.80
   3  -5   7   14.20    1.70
  -5  -7  -3   14.30    4.20
   5  -7   3   14.40    2.50
   5  -7   3   13.80    2.80
  -7   3   5   17.50    4.60
  -3   5   7   16.20    4.30
  -3   5   7   15.30    4.10
   7  -3   5   15.40    3.20
   5   7  -3   14.10    3.10
  -5   7   3   13.70    3.80
  -3  -6   7    0.60    2.40
   3   6   7    2.10    3.90
   3  -6  -7    0.00    3.90
  -6  -7   3    1.40    3.30
  -7  -3   6   -0.90    3.60
  -7   3  -6   -0.80    1.20
   7  -3  -6    6.40    4.40
  -6  -7   3    2.00    3.30
  -3  -6   7    0.00    2.30
   7   3   6   -2.10    4.00
   3  -6  -7    3.00    3.50
   6  -7  -3    3.10    3.70
   3   6   7   -2.40    3.50
   6   7   3   -1.10    4.20
   7  -3  -6   -7.30    3.30
  -7   3  -6   -0.90    1.10
   7   3  -6   -2.70    3.30
   3  -6   7   -0.10    1.00
  -3   6   7   -6.50    3.80
  -3   6   7   -2.90    3.40
  -6   7   3    0.20    3.20
  -7   3   6   -5.20    3.60
  -6  -7  -3   -3.70    3.60
   7   3  -6    4.60    3.20
  -6  -7  -3   -2.20    3.50
  -7  -3  -6   -0.60    3.40
   7  -3   6    1.40    3.10
  -3  -6  -7   -6.50    3.50
  -3  -6  -7    4.80    3.90
   6  -7   3    0.30    2.60
   6  -7   3   -0.90    2.20
   7  -3   6    0.80    2.60
   3  -6   7    0.00    0.90
  -7   3   6    5.70    4.30
   6   7  -3    0.90    2.90
   6   7  -3    0.70    2.40
  -6   7   3    2.00    3.60
  -7  -4   0   -2.00    3.30
   4   0   7    1.20    3.40
   7  -4   0   -8.90    3.20
  -7   4   0    0.50    3.20
   0  -7   4    0.70    1.30
   0  -7  -4   -4.00    3.50
   0  -7  -4   -2.60    3.30
  -4   0   7   -1.00    3.40
   4   0   7    0.90    2.80
   7  -4   0    0.90    3.00
   4   0  -7   -0.30    3.20
   4   0  -7   -2.90    2.80
  -7   4   0    0.30    2.90
  -4   0  -7   -2.30    2.30
  -7  -4   0   -3.30    3.50
   0  -7   4   -0.10    1.20
  -4   0   7    1.20    3.30
   7   4   0    2.30    4.10
   7   4   0   -2.50    3.00
   0   7   4    3.60    3.40
   0   7   4    1.40    3.50
  -4   0  -7   -1.60    2.40
  -1  -7   4  159.28    6.50
  -4   1  -7  155.08    6.80
  -4   1  -7  169.88    6.90
  -1  -7   4  158.98    6.70
   1  -7  -4  156.28    9.30
   4  -1  -7  165.18    9.30
   4  -1  -7  169.58    8.70
   1   7   4  165.68    9.50
   7   4   1  172.08    9.30
   4   1   7  166.88    8.60
  -4  -1   7  156.18    8.90
  -4  -1   7  156.48    8.80
  -7   4  -1  154.58    8.10
  -7   4  -1  159.98    8.00
  -7  -4   1  151.18    9.30
   1  -7  -4  168.18    9.40
  -7  -4   1  154.98    9.60
   4   1   7  173.68    9.30
   1   7   4  161.58    8.90
   7  -4  -1  152.18    9.70
   7  -4  -1  158.68    8.90
   7   4   1  177.08   10.20
  -1   7   4  163.78    8.90
  -4  -1  -7  162.38    8.20
   7   4  -1  146.19    8.90
  -1  -7  -4  153.08    9.40
   7   4  -1  166.98    9.80
   4  -1   7  153.88    8.40
   4   1  -7  160.08    8.40
   7  -4   1  167.18    8.60
   7  -4   1  163.68    9.00
   1  -7   4  160.68    5.50
  -4  -1  -7  163.38    8.40
   4  -1   7  156.68    7.80
  -7   4   1  163.58    9.00
  -1   7   4  166.68    9.60
   1  -7   4  163.38    5.50
  -1  -7  -4  160.28    9.40
  -4   1   7  169.58    9.90
  -4   1   7  169.38    9.50
  -7  -4  -1  165.38    9.60
  -7  -4  -1  155.18    9.80
   4   1  -7  158.88    7.90
  -7   4   1  161.98    9.10
   2  -7  -4   -0.30    3.20
   7  -4  -2    2.30    3.30
   4  -2  -7   -1.10    3.00
   4  -2  -7   -4.80    3.20
  -7  -4   2    1.10    3.40
  -7  -4   2   -3.60    3.30
  -4  -2   7    5.40    3.20
   7  -4  -2   -3.10    3.60
  -7   4  -2   -3.50    2.20
   4   2   7   -3.80    3.00
   7   4   2    1.50    3.10
  -2  -7   4    0.30    2.00
  -2  -7   4    1.80    2.00
   4   2   7   -4.80    3.30
  -4  -2   7    1.60    3.10
  -7   4  -2   -1.70    2.30
   2  -7  -4    1.40    3.50
   7   4   2   -6.00    3.60
   2   7   4   -3.70    3.10
   4   2  -7   -3.40    2.60
   4  -2   7   -1.70    2.60
   7  -4   2   -1.90    3.20
   4   2  -7   -3.50    2.30
  -2   7   4   -3.80    2.90
  -2   7   4   -2.60    3.30
  -4   2   7    1.50    3.70
   4  -2   7   -2.70    2.10
  -4   2   7   -0.50    3.40
  -7   4   2    1.00    3.30
  -7  -4  -2    4.40    3.60
  -4  -2  -7   -4.00    2.90
  -4  -2  -7   -2.90    2.90
   2  -7   4   -0.70    0.90
   7  -4   2    1.50    2.80
   7   4  -2   -2.30    3.30
   7   4  -2   -5.70    2.90
  -2  -7  -4   -4.10    3.40
  -7  -4  -2   -1.00    3.50
  -2  -7  -4   -7.20    3.30
  -7   4   2   -2.80    3.10
   4  -3  -7   38.50    5.10
   3  -7  -4   36.80    5.10
  -7  -4   3   41.40    5.30
  -7   4  -3   43.50    3.90
   7   4   3   37.90    5.30
   4  -3  -7   44.80    5.20
  -3  -7   4   44.00    4.80
   3   7   4   40.80    5.00
  -4  -3   7   44.80    4.70
  -7  -4   3   36.20    4.90
   3  -7  -4   39.30    5.10
  -3  -7   4   36.60    4.50
   7  -4  -3   36.70    5.40
   7  -4  -3   61.69    6.00
  -4  -3   7   39.90    4.50
   4   3   7   36.70    5.30
   3   7   4   34.90    5.20
   4   3   7   35.20    4.80
  -4   3   7   44.20    5.50
  -7   4   3   37.00    5.20
  -3  -7  -4   39.60    5.10
  -7   4   3   37.50    5.10
   3  -7   4   41.60    2.80
   3  -7   4   40.20    2.60
  -3   7   4   45.40    5.30
  -7  -4  -3   35.10    4.90
   4   3  -7   41.40    4.10
   4   3  -7   37.60    4.30
  -4  -3  -7   50.09    5.80
  -4  -3  -7   40.10    4.90
   4  -3   7   44.00    4.10
   4  -3   7   40.40    4.40
   7  -4   3   37.10    4.60
   7  -4   3   32.40    3.90
   7   4  -3   42.50    5.30
   7   4  -3   35.70    4.50
  -3   7   4   36.00    4.70
   4   4   7    9.40    4.40
   7  -4  -4    4.60    4.20
  -4  -7   4    6.90    3.20
  -4  -7   4    4.70    2.80
   4   7   4    7.60    4.10
   7   4   4   -2.60    4.00
   4  -7  -4    4.00    3.90
  -7  -4   4    8.40    3.90
  -7  -4   4    8.20    3.80
  -7   4  -4    8.00    1.80
  -7   4  -4    6.20    1.70
  -4  -4   7    2.00    2.80
   4  -4  -7    6.80    4.00
  -4  -4   7    5.10    3.00
   4  -7   4    7.50    1.90
   4   7  -4    3.20    1.60
   4   7  -4    9.00    1.50
   4   4  -7    5.40    1.90
   4  -4   7    6.20    2.00
  -7   4   4    1.10    3.80
  -4   7   4    8.00    4.00
  -4   4   7   10.30    4.10
  -4   7   4    5.70    3.60
   4   4  -7    8.50    2.10
   4  -7   4    5.80    1.70
  -7  -4  -4    7.30    3.90
  -4  -7  -4   -0.20    3.40
   7  -4   4    5.90    3.40
   7  -4   4    7.20    3.00
   7   4  -4    7.00    3.40
   4  -4   7    9.20    2.30
   7   4  -4    6.70    3.70
  -4  -4  -7    9.60    3.80
  -7  -4   5   28.70    4.70
  -5  -7   4   40.80    4.70
   7   4   5   33.70    5.50
   5  -7  -4   33.10    5.20
  -5  -7   4   37.80    4.30
  -4  -5   7   26.30    3.80
   7  -4  -5   28.80    5.30
   5   7   4   23.00    5.10
   5   7   4   46.70    5.00
  -4  -5   7   28.40    3.90
   4  -5  -7   38.80    5.30
   4  -5   7   31.70    3.00
  -5   7   4   29.60    4.60
  -4  -5  -7   33.30    5.00
   7   4  -5   33.70    4.70
   7   4  -5   37.80    4.30
  -4   5   7   33.90    5.30
  -4   5   7   53.69    6.30
   7  -4   5   32.10    4.20
   7  -4   5   33.90    3.80
   5  -7   4   32.90    4.00
  -7  -4  -5   28.90    4.90
   5   7  -4   34.90    3.40
   5   7  -4   31.70    3.60
  -5  -7  -4   28.90    5.00
  -5  -7  -4   39.20    5.10
   4   5  -7   34.10    2.00
  -7   4   5   27.50    5.10
   5  -7   4   29.70    3.50
   4  -5   7   33.50    3.40
  -5   7   4   36.80    5.00
   6   7   4   21.80    5.00
  -6  -7   4   15.40    4.00
   6  -7  -4   14.60    4.40
  -6  -7   4   15.40    3.90
   7   4   6   20.20    5.10
   7   4   6   11.30    4.00
   6   7   4   21.00    4.50
   6  -7  -4   16.00    4.70
  -7  -4   6   14.50    4.30
  -4  -6   7   16.70    3.40
   4   6   7   24.40    4.70
   4  -6  -7   13.40    4.70
  -4  -6   7   23.40    3.50
   7  -4  -6   23.60    4.60
   4  -6  -7   16.00    4.40
   7  -4  -6   19.40    5.00
   7  -4   6   13.70    3.40
  -6   7   4   25.70    4.70
   7  -4   6   21.60    3.30
   6   7  -4   17.50    2.90
   6   7  -4   19.60    3.50
  -6  -7  -4   15.50    4.60
  -7  -4  -6   13.30    4.40
   7   4  -6   19.80    3.50
  -4  -6  -7   23.10    4.80
  -4  -6  -7   23.60    4.70
   4  -6   7   17.00    1.90
  -4   6   7   20.10    5.00
   7   4  -6   17.60    3.90
  -6  -7  -4   18.00    4.80
   6  -7   4   19.60    3.10
  -7   4   6   14.50    4.70
  -7   4   6   21.80    4.70
  -4   6   7   16.90    4.60
  -7  -4  -6   19.60    4.40
   6  -7   4   16.10    2.70
  -5   0  -7   -2.70    2.30
  -5   0  -7   -2.60    2.50
  -5   0   7   -5.30    3.10
  -5   0   7    2.00    3.50
   7   5   0   -4.00    3.50
   7   5   0    1.10    3.20
   5   0   7    2.00    2.90
   7  -5   0   -1.20    2.90
   0  -7  -5   -2.10    3.60
   0   7   5   -1.30    3.00
   5   0  -7    1.70    3.30
   5   0  -7   -4.20    2.80
  -7  -5   0   -4.20    3.20
   7  -5   0   -1.50    3.30
   0  -7   5   -1.20    0.90
   0  -7   5   -0.30    1.00
   0   7   5   -4.10    3.60
  -7   5   0   -1.90    2.90
  -7   5   0   -0.30    2.80
  -1  -7   5   12.00    2.00
  -5   1  -7   10.70    2.40
   1   7   5    8.20    3.70
   7  -5  -1   13.70    4.20
   7   5   1    6.30    4.30
   1  -7  -5    9.60    4.00
  -7  -5   1   17.00    3.80
  -7  -5   1   10.60    4.00
   5   1   7    9.70    3.50
  -7   5  -1   12.30    3.00
   5  -1  -7    8.30    3.50
  -7   5  -1   12.80    3.00
  -5   1  -7    9.20    2.30
   7  -5  -1   11.30    3.70
  -5  -1   7   11.30    3.80
   1   7   5   15.30    4.40
  -1  -7   5   11.50    1.80
  -5  -1   7    6.20    3.80
   7   5   1    9.30    3.50
   5  -1  -7    6.90    3.90
  -1   7   5   11.40    3.90
  -7  -5  -1    5.10    3.90
   5   1  -7   12.10    3.40
  -7   5   1   12.40    3.70
  -7   5   1    9.10    3.40
  -1  -7  -5   12.80    4.00
  -5   1   7    5.80    4.00
   5  -1   7    9.40    3.00
  -1   7   5   12.50    4.30
   5   1  -7    9.80    3.60
  -5  -1  -7   12.70    3.40
  -5   1   7   20.00    3.80
   7  -5   1   14.80    3.30
  -5  -1  -7   13.10    3.50
   7  -5   1   10.90    3.80
   7   5  -1   12.60    4.40
   7   5  -1   12.30    3.60
  -7   5  -2   22.90    2.90
  -7  -5   2   22.50    4.50
   2  -7  -5   17.30    4.50
  -7   5  -2   23.50    2.90
  -5   2  -7   21.20    2.10
  -5   2  -7   23.70    2.10
   5   2   7   21.60    4.20
  -5  -2   7   19.90    4.00
   7   5   2   28.20    4.90
   5  -2  -7   28.80    4.90
   7  -5  -2   23.70    4.70
   7  -5  -2   27.60    4.40
  -2  -7   5   23.30    2.70
  -5  -2   7   32.40    4.40
  -2  -7   5   18.10    2.60
  -7  -5   2   31.30    4.90
   5  -2  -7   26.20    4.30
   7   5  -2   26.80    4.50
  -7  -5  -2   22.90    4.50
   5   2  -7   30.50    4.10
   7   5  -2   24.10    4.00
   5   2  -7   24.90    3.70
  -2   7   5   17.60    4.50
  -7   5   2   26.90    4.50
  -5  -2  -7   17.50    3.80
  -5  -2  -7   22.70    4.00
   5  -2   7   24.00    3.30
   7  -5   2   17.60    3.40
  -2  -7  -5   28.10    4.80
  -2   7   5   24.70    4.40
   7  -5   2   21.40    4.10
  -5   2   7   24.60    4.90
  -5   2   7   22.30    4.30
  -7   5   2   22.60    4.20
  -7  -5   3   51.49    5.90
   3   7   5   26.60    5.00
  -7  -5   3   27.20    4.60
  -5  -3   7   30.40    4.30
   7   5   3   40.70    5.60
   7  -5  -3   26.10    5.10
   5  -3  -7   24.10    4.60
   5   3   7   35.10    4.40
  -7   5  -3   27.80    2.80
  -3  -7   5   27.30    3.30
  -3  -7   5   24.00    3.30
   3  -7  -5   33.40    5.00
  -5  -3   7   24.80    4.10
  -5  -3  -7   26.70    4.30
  -5  -3  -7   26.10    4.50
  -7   5   3   22.00    4.20
  -7   5   3   29.70    4.80
  -3  -7  -5   20.40    4.90
   3  -7   5   30.00    1.60
   7  -5   3   32.10    3.80
  -7  -5  -3   36.70    4.90
   3  -7   5   30.30    1.80
  -3   7   5   30.70    5.10
  -5   3   7   13.90    4.40
  -5   3   7   23.00    4.70
  -3  -7  -5   25.20    4.70
   7   5  -3   32.30    4.80
   7   5  -3   29.70    4.10
   7  -5   3   22.90    4.00
   5   3  -7   26.70    3.70
   5   3  -7   23.40    3.30
   5  -3   7   24.70    3.20
   7   5   4    5.90    4.60
  -5  -4   7    7.40    3.50
  -4  -7   5   13.80    3.30
  -4  -7   5    7.60    2.90
   7  -5  -4    9.50    4.60
  -5  -4   7    9.60    3.50
   7   5   4   25.70    4.00
   5  -4  -7   18.60    4.60
  -7  -5   4   13.50    4.00
   4   7   5    3.70    4.10
   4  -7  -5    9.30    4.30
  -7  -5  -4   24.60    4.10
  -5   4   7   11.60    4.40
   5  -4   7    7.50    2.30
   4  -7   5   10.40    1.60
  -5   4   7   14.40    4.00
   7  -5   4    9.70    3.40
   5   4  -7   12.60    2.50
  -4  -7  -5    4.50    3.80
   5   4  -7    9.60    2.70
   7   5  -4    6.90    3.10
  -4   7   5    6.00    4.20
  -7   5   4   17.80    4.40
  -4  -7  -5   16.00    4.20
   4  -7   5   10.90    1.80
   7   5  -4   19.20    3.90
   7  -5   4   11.60    2.80
  -5  -4  -7    7.30    3.90
  -7  -5  -4    8.50    4.00
   5  -5  -7   12.00    4.10
   7   5   5    5.30    3.70
   7   5   5   11.50    4.70
   5  -7  -5    5.10    4.20
  -5  -7   5    6.00    3.10
   5  -7  -5    1.30    3.40
  -7  -5   5    8.20    3.80
   5  -5  -7   15.10    4.70
  -5  -7   5    7.60    3.30
  -5  -5   7   11.10    3.40
   5   7   5   12.50    4.70
   7  -5  -5    4.40    4.10
   7  -5  -5   19.30    4.20
   5   7   5    0.40    3.60
   5   5   7    6.40    3.80
   5   5   7    7.30    4.40
  -5  -5   7    6.70    3.20
  -5   5   7    3.60    3.80
  -7   5   5    9.20    4.30
   5   5  -7    8.20    2.20
  -7  -5  -5   11.20    4.20
  -5  -7  -5    4.20    3.70
   5  -7   5    7.30    1.80
   5   5  -7    8.00    2.00
   7   5  -5    9.70    3.70
   7   5  -5   10.10    3.10
  -7   5   5    7.10    3.90
   5  -5   7    7.20    2.00
  -7  -5  -5   11.30    4.20
  -5   5   7    9.40    4.40
   7  -5   5    9.50    3.20
  -5  -5  -7    4.90    3.70
  -5  -5  -7    1.60    3.80
   7  -5   5    9.90    2.80
   5  -5   7    6.00    2.30
   5   7  -5    5.70    1.90
   5   7  -5    5.90    1.70
   5  -7   5    5.00    2.10
  -5   7   5    8.70    4.20
  -5  -7  -5    6.80    4.00
   6   7   5   28.20    5.50
   7   5   6   25.10    5.30
   5  -6  -7   21.10    4.70
  -7  -5   6   23.40    4.50
   6  -7  -5   15.10    4.80
  -5  -6   7   20.80    3.80
  -5  -6   7   17.90    3.70
   5   6   7   23.40    5.20
  -6  -7   5   18.50    4.10
   7   5   6   18.30    4.50
   7  -5  -6   19.40    5.10
   7  -5  -6   20.40    4.60
   5   6   7   23.80    4.80
   6  -7  -5   28.10    4.80
   5  -6  -7   20.30    4.90
   6   7   5   21.30    4.60
  -6  -7   5   28.90    4.40
  -6  -7  -5   20.30    4.60
   7  -5   6   15.80    3.40
   6   7  -5   18.10    3.10
  -6   7   5   23.70    5.00
   5  -6   7   28.00    3.10
   6  -7   5   24.50    3.20
   7   5  -6   21.10    3.90
   7   5  -6   22.30    3.40
  -5   6   7   20.20    4.60
  -5   6   7   20.00    5.10
  -5  -6  -7   20.40    4.60
  -5  -6  -7   28.10    5.00
   6   7  -5   22.00    2.80
   5   6  -7   26.70    2.30
  -7  -5  -6   33.60    5.00
   5  -6   7   20.50    2.60
   7  -5   6   21.90    3.20
  -6  -7  -5   30.00    5.20
  -7   5   6   23.60    5.00
   5   6  -7   19.40    2.40
  -7   5   6   22.00    5.10
  -6   7   5   21.10    4.70
  -7  -5  -6   32.50    5.10
   6  -7   5   25.50    2.90
   6   0  -7    3.00    3.70
  -7   6   0    0.70    2.70
   7   6   0   -5.10    3.70
   7   6   0   -0.10    3.20
   0  -7   6    0.90    1.00
   0  -7  -6    3.50    3.90
  -7  -6   0   -0.40    3.50
   7  -6   0    0.30    3.30
   7  -6   0   -0.60    3.00
  -6   0   7   -6.90    3.30
  -6   0  -7    1.40    2.80
  -6   0  -7   -3.20    2.50
   6   0   7    1.10    3.40
   0  -7   6   -0.40    1.00
  -7   6   0   -3.10    2.60
   6   0  -7   -0.70    3.00
   0   7   6    1.40    4.00
   6   0   7   -1.50    2.80
  -1  -7   6    0.40    1.50
  -1  -7   6    0.70    1.50
   1   7   6    8.00    4.40
  -6   1  -7    0.90    2.20
   6   1   7   -0.30    3.60
  -7  -6   1    6.40    3.80
   1  -7  -6    3.70    3.80
   6  -1  -7    1.80    3.90
   6   1   7    2.00    3.10
   7  -6  -1    1.10    3.20
   7  -6  -1   -5.60    3.40
   7   6   1    1.70    4.20
  -7   6  -1   -1.50    2.30
  -6  -1   7    2.70    3.70
  -6   1  -7    3.90    2.30
  -7   6  -1   -1.70    2.30
   6  -1   7   -0.20    2.60
  -6  -1  -7   -2.60    3.00
  -6  -1  -7    3.90    3.00
  -7  -6  -1   -1.70    3.80
   7  -6   1   -1.50    3.50
   6  -1   7   -1.70    3.30
   7  -6   1   -0.30    2.60
  -6   1   7   -2.70    3.40
  -6   1   7    0.30    3.90
  -7   6   1    1.00    3.10
   7   6  -1    3.40    4.00
   6   1  -7    8.70    3.90
   6   1  -7    5.50    3.20
  -1   7   6    3.60    4.20
  -7   6   1    0.80    3.00
  -1  -7  -6    0.90    3.50
   7   6  -1    0.80    3.10
  -7   6  -2   54.49    3.80
   2   7   6   53.99    6.30
  -7   6  -2   48.50    3.60
  -7  -6   2   63.09    6.60
  -2  -7   6   53.29    4.20
   6  -2  -7   62.99    7.00
   6   2   7   36.80    5.20
   7  -6  -2   53.99    5.90
  -6  -2   7   61.29    6.60
  -7  -6   2   43.50    5.30
  -2  -7   6   55.49    4.20
  -6   2  -7   52.99    3.50
   7   6   2   54.19    6.20
  -6   2  -7   54.29    3.40
   2  -7  -6   55.59    6.00
   6   2   7   61.69    7.00
   7  -6   2   63.09    5.40
   6  -2   7   45.80    4.80
  -2  -7  -6   50.69    5.90
   7  -6   2   54.09    6.00
   7   6  -2   49.10    5.70
  -6  -2  -7   46.60    5.10
  -6  -2  -7   54.49    6.40
   6   2  -7   62.69    5.60
  -7   6   2   47.40    5.20
  -7   6   2   44.30    5.10
   6  -2   7   59.49    5.50
  -2   7   6   52.99    6.00
   6   2  -7   60.89    6.40
  -7  -6  -2   61.89    7.00
  -6   2   7   63.99    7.60
   7   6  -2   56.79    6.70
  -7  -6   3   15.80    3.70
  -6  -3   7    5.60    3.50
  -3  -7   6   11.80    2.70
   3   7   6    9.90    4.00
   6   3   7    8.50    4.10
  -7  -6   3    3.00    3.70
   7  -6  -3   10.90    4.30
   3  -7  -6    8.20    4.30
   3  -7  -6    2.00    3.70
   7   6   3    7.70    4.70
   7   6   3   17.70    3.80
   6  -3  -7    7.50    4.10
   6  -3  -7   17.30    3.90
  -3  -7   6    8.60    2.50
  -6  -3  -7    6.70    3.80
   7  -6   3    7.00    3.20
   7  -6   3   11.30    2.90
   6   3  -7   10.40    3.50
   6   3  -7    3.30    2.70
   6  -3   7    6.20    3.10
  -3  -7  -6    3.40    3.90
  -3  -7  -6    6.30    4.00
  -7   6   3   21.80    3.70
  -7   6   3    8.60    3.80
   7   6  -3    7.90    3.10
  -6   3   7    6.40    4.00
  -6   3   7    7.70    4.20
   7   6  -3    7.40    3.80
  -3   7   6    8.90    4.40
   6  -3   7   12.00    2.80
  -7  -6  -3    5.90    4.00
   4   7   6    4.40    3.80
   4   7   6    3.20    4.10
   7  -6  -4   -0.70    3.80
   6   4   7   -1.30    3.50
  -7  -6   4    6.90    3.80
   6  -4  -7   -0.20    4.10
   6  -4  -7    4.60    3.70
   7  -6  -4    2.70    3.40
   7   6   4   -0.40    4.10
  -4  -7   6   -1.50    2.60
  -4  -7   6    1.00    2.70
   6   4   7    4.30    4.50
   4  -7  -6   -0.40    3.70
   7   6   4   -2.20    3.20
  -6  -4   7    0.50    3.30
   4  -7  -6   -0.30    3.90
  -4  -7  -6    7.40    4.20
   6   4  -7   -1.80    2.80
   6   4  -7   -1.90    2.50
  -7   6   4   16.00    3.90
   7  -6   4    0.90    2.80
  -7   6   4    1.30    3.70
  -4  -7  -6    2.20    3.80
   7   6  -4    3.00    2.80
  -4   7   6    0.50    3.50
  -4   7   6    6.70    4.20
   4  -7   6    0.90    1.30
   4  -7   6    0.40    1.20
  -6  -4  -7    0.90    3.60
   6  -4   7   -1.30    2.60
   6  -4   7    3.50    2.30
  -7  -6  -4   -2.90    3.70
  -7  -6  -4   -1.90    3.70
  -6   4   7    0.90    3.50
  -6   4   7   -2.50    4.00
   7   6  -4    2.10    3.20
   7  -6   4   -1.00    2.30
   7  -6  -5    5.20    3.80
   7  -6  -5    0.40    4.20
  -7  -6   5    8.10    4.00
   7   6   5    6.70    3.80
   5   7   6    4.40    4.50
   6  -5  -7    3.10    4.40
   6  -5  -7   11.60    4.20
  -5  -7   6    2.20    3.10
  -5  -7   6    3.80    3.20
   6   5   7    7.60    4.50
   6   5   7   10.50    4.10
   5  -7  -6    4.00    4.10
  -6  -5   7    8.90    3.90
   5  -7  -6    6.40    4.50
   5   7   6    6.30    4.00
   7   6   5   21.00    5.20
   6  -5   7    3.90    2.60
   7   6  -5    2.90    3.20
   7   6  -5   10.10    2.90
  -5   7   6   10.00    4.10
  -5   7   6    2.80    4.10
   6  -5   7   10.60    2.40
  -7   6   5    5.20    4.30
   6   5  -7    5.10    2.40
   6   5  -7    9.80    2.80
  -6   5   7   11.70    4.80
  -5  -7  -6   12.20    4.30
  -5  -7  -6   10.10    4.30
   5  -7   6    8.50    2.10
   5  -7   6    9.10    1.90
  -7   6   5   12.80    4.20
  -6  -5  -7    8.60    4.00
  -6  -5  -7    4.00    3.90
  -7  -6  -5   -4.10    3.50
  -7  -6  -5    4.70    4.20
   7  -6   5    7.30    3.00
   7  -6   5   10.90    2.60
  -6   5   7   15.40    4.30
  -6  -7   6   16.20    4.00
   6   7   6   12.20    5.80
   6   7   6   24.40    4.90
   7   6   6   17.00    4.70
   6  -7  -6   18.90    4.70
  -7  -6   6   19.40    4.30
   7  -6  -6   23.00    5.00
   6   6   7   21.50    4.80
  -6  -6   7   15.90    3.90
   6  -6  -7   21.40    4.90
  -7  -6  -6   16.40    4.90
   6  -6   7   18.70    3.00
   6  -6   7   21.10    2.70
  -6  -6  -7   17.90    4.80
   7  -6   6   19.10    3.40
   7  -6   6   14.70    2.90
  -7  -6  -6   24.00    5.10
  -7   6   6   23.90    4.90
  -7   6   6   18.00    4.90
  -6   6   7   24.60    5.00
  -6   6   7   14.70    4.70
  -6  -6  -7   28.10    5.20
   6   6  -7   19.60    2.80
   6   6  -7   21.20    2.60
   6  -7   6   21.40    2.70
   7   6  -6   22.50    3.70
   7   6  -6   22.60    3.30
  -6   7   6   28.00    5.10
  -6   7   6   25.40    5.20
  -6  -7  -6   21.20    5.00
   6  -7   6   25.10    3.10
   6   7  -6   19.00    2.60
   6   7  -6   21.00    2.40
  -7  -7   0   10.10    3.50
  -7  -7   0    2.60    3.80
   0  -7   7   -0.50    1.10
   0  -7   7   -1.30    1.10
   0  -7  -7   -0.50    3.90
   0  -7  -7   -0.20    3.40
   7  -7   0    0.30    3.50
   7  -7   0   -2.20    3.00
  -7   0   7   -4.50    3.40
  -7   0   7   -0.80    4.00
  -7   0  -7   -2.00    2.80
  -7   0  -7    5.20    2.90
   7   0   7    2.20    3.60
   7   0  -7    4.90    4.00
  -7   7   0    2.40    2.50
  -7   7   0   -3.20    2.50
   0   7   7   -2.00    3.50
   0   7   7    1.40    4.10
   7   7   0   -3.50    3.70
  -7  -7   1   37.40    5.20
  -7   7  -1   32.60    3.90
   7   1   7   33.10    5.40
  -1  -7   7   31.70    3.00
  -1  -7   7   33.10    3.20
   1   7   7   32.20    5.50
   7   7   1   36.10    5.40
   1  -7  -7   35.10    5.30
   1  -7  -7   39.10    5.30
  -7   1  -7   38.00    4.60
   7  -7  -1   38.50    5.20
  -7  -1   7   38.40    5.20
  -7  -1   7   33.90    5.20
   7  -1  -7   34.80    5.30
  -7   1  -7   28.80    3.50
   1   7   7   30.20    5.00
  -7   7  -1   30.60    3.10
  -7  -1  -7   34.60    4.50
   7  -7   1   32.50    4.60
  -7   1   7   32.10    5.30
   7  -1   7   32.60    4.40
   7  -7   1   30.20    4.10
  -7  -1  -7   49.10    5.80
  -7  -7  -1   30.00    5.00
   7   1  -7   34.40    5.00
  -7   7   1   31.10    4.20
  -7   7   1   32.00    4.20
  -7   1   7   26.30    5.20
  -7  -7  -1   26.70    5.10
  -1   7   7   36.40    5.10
  -1   7   7   33.30    5.50
   7  -1   7   36.50    5.00
  -1  -7  -7   37.90    5.50
  -1  -7  -7   31.00    5.10
   7   7  -1   35.40    5.20
   7   7  -1   34.40    4.50
  -7  -7   2    8.30    4.10
   2   7   7    8.70    4.10
  -2  -7   7    8.90    2.30
  -2  -7   7   12.60    2.40
  -7   2  -7    9.30    2.20
   2  -7  -7   13.00    4.50
   2  -7  -7    3.70    3.80
  -7   2  -7    6.60    2.10
   2   7   7    9.40    4.70
   7  -7  -2   11.60    4.40
  -7  -2   7   14.90    4.50
   7  -2  -7    6.00    3.60
   7   2   7    8.90    4.60
   7   7   2   17.60    4.90
   7  -2  -7   11.90    4.50
  -7   2   7   11.10    4.40
  -7   2   7   11.10    4.10
   7  -7   2    9.80    3.50
  -2  -7  -7   14.60    4.00
   7  -2   7   11.90    3.80
  -7  -2  -7   19.40    4.10
   7   2  -7   10.60    3.90
   7   2  -7   14.10    3.60
  -7   7   2   12.10    3.80
  -7   7   2   10.90    3.80
  -2   7   7   14.60    4.20
  -2   7   7   12.00    4.70
  -7  -7  -2   12.10    4.20
   7  -7   2   12.30    3.20
   7  -2   7    8.40    3.10
  -2  -7  -7   12.20    4.30
   7   7  -2    8.60    3.90
   7   7  -2   11.20    3.20
  -7  -7   3    6.10    3.90
   3   7   7   -2.10    3.50
   7   7   3    5.40    4.60
  -3  -7   7    4.20    2.50
  -3  -7   7    5.30    2.50
   7   3   7    1.00    4.30
   3  -7  -7    6.80    3.90
   3  -7  -7    3.00    3.90
   7  -3  -7    5.50    3.80
   7   7   3    1.40    3.50
   7  -7  -3    4.70    4.10
   7  -7  -3    4.20    3.60
   7  -3  -7   12.00    4.60
  -7  -3   7    8.60    3.90
   7   3   7    5.20    3.60
  -7  -3  -7   12.00    4.20
   7  -3   7    5.60    3.40
   7  -3   7    4.60    2.90
  -3  -7  -7    6.00    4.10
   7  -7   3   12.30    3.40
  -7   3   7   11.30    4.20
  -7   3   7    5.40    4.30
  -3  -7  -7    9.30    4.20
   7   3  -7    7.30    3.60
   7   3  -7    1.00    2.90
  -7   7   3    3.90    3.80
  -3   7   7    5.50    3.80
  -3   7   7   10.80    4.60
  -7  -7  -3    3.30    3.60
  -7  -7  -3    1.50    4.00
   7  -7   3    6.30    2.80
   7   7  -3    5.30    3.70
   7   7  -3    3.10    2.80
  -7  -7   4    2.90    3.60
   4   7   7    8.30    4.00
   7   7   4    1.60    4.50
  -4  -7   7    6.80    2.90
  -4  -7   7    4.30    2.90
   7  -7  -4   -3.80    3.50
   7   4   7    4.00    4.70
   4  -7  -7    0.90    4.10
   4  -7  -7    3.80    4.00
   7   7   4    5.40    3.90
   7   4   7    2.80    3.70
   7  -7  -4   -1.90    4.10
   7  -4  -7    6.20    3.70
   7  -4  -7    5.90    4.30
  -7  -4   7    5.80    4.00
  -7  -4  -7   -0.20    3.70
   7  -7   4    3.60    2.50
   7  -4   7    4.00    3.20
   7  -4   7    6.90    2.80
  -4  -7  -7    0.10    3.80
  -4  -7  -7    2.80    3.70
  -7   4   7    3.40    4.00
  -7   4   7    3.50    4.30
   4  -7   7    4.10    1.30
  -7  -4  -7    2.30    3.80
   7   4  -7    2.20    3.30
   7   4  -7    1.00    2.70
  -7   7   4    9.60    4.40
  -4   7   7   -0.70    4.00
  -4   7   7    1.00    4.10
  -7  -7  -4   -0.10    4.00
  -7  -7  -4    5.20    4.30
   7  -7   4    4.40    2.90
   7   7  -4    1.90    3.30
   7   7  -4    1.60    2.60
  -7  -7   5   84.79    7.70
  -7  -5   7   79.39    7.40
  -5  -7   7   75.39    6.60
  -5  -7   7   82.19    6.50
   7   7   5   75.09    8.80
   7   7   5   76.79    7.70
   7   5   7   80.69    7.80
   5  -7  -7   85.69    7.70
   5   7   7   79.39    7.50
   7  -7  -5   79.09    7.70
   7  -5  -7   78.59    7.50
  -7  -7  -5   71.49    7.70
   7  -7   5   87.29    6.20
  -7  -5  -7   96.49    8.30
   7  -5   7   81.19    6.30
   7  -5   7   86.89    5.70
  -7  -5  -7   77.69    8.20
  -7   5   7   70.39    7.80
   5  -7   7   85.19    4.30
   7   5  -7   80.89    6.40
   7   5  -7   75.99    5.70
  -7   7   5   85.89    7.50
  -7   7   5   81.19    8.40
  -5   7   7   95.69    8.00
  -5   7   7   72.29    8.00
   7  -7   5   73.99    5.40
  -5  -7  -7   92.09    8.50
   5  -7   7   82.29    4.60
   7   7  -5   77.09    6.20
   7   7  -5   83.69    5.60
  -7  -7   6    7.50    3.50
  -7  -7   6   13.10    4.00
   7  -6  -7    1.80    4.10
  -7  -6   7    4.90    3.80
  -6  -7   7    7.10    3.50
   7  -7  -6    8.10    4.90
   7  -7  -6    3.40    4.30
   7   7   6    5.00    4.90
   7   7   6   -2.30    3.80
   6  -7  -7   -1.10    3.90
   6   7   7    6.70    4.30
  -7  -6   7    2.90    3.70
   7   6   7   10.00    4.40
  -6  -7  -7   10.30    5.50
  -7  -7  -6    4.80    4.50
   7  -7   6    4.80    2.30
  -7  -6  -7    0.10    4.10
   7  -6   7    6.30    2.90
   7  -6   7    7.30    2.50
  -7  -7  -6   10.20    4.50
  -7   6   7    4.10    4.60
  -6  -7  -7    7.70    4.40
   7   6  -7    8.60    3.10
   7   6  -7    8.20    2.50
  -7   7   6   -4.80    3.80
  -7   7   6    1.60    4.40
  -6   7   7   -1.50    4.40
   7  -7   6    4.70    2.80
   6   7  -7    5.70    1.60
   6   7  -7    6.10    1.60
   6  -7   7    6.40    2.40
   6  -7   7    6.80    2.10
   7   7  -6    5.10    2.90
   7   7  -6    4.80    2.40
  -7  -7   7   -2.60    3.60
  -7  -7   7    1.60    3.50
   7  -7  -7    2.70    4.10
   7   7   7   -2.50    3.80
   7  -7   7   -0.20    2.60
   7  -7   7    5.10    2.30
  -7  -7  -7    1.20    5.00
  -7   7   7   -3.60    4.00
  -7   7   7    6.20    4.70
  -7  -7  -7   15.20    4.90
   7   7  -7    5.50    2.50
   7   7  -7   -1.40    1.90
   0  -8   0 2811.42   86.29
   0  -8   0 2800.52   86.49
  -8   0   0 2812.32   87.89
  -8   0   0 2791.42   87.39
   0   0   8 2824.82   86.79
   0   0   8 2746.43   86.79
   0   0  -8 2716.83   85.79
   0   0  -8 2809.92   85.89
   8   0   0 2742.43   87.99
   8   0   0 2873.11   87.59
   0   8   0 2664.63   85.29
   0   8   0 2788.32   85.29
   0  -1   8   -1.10    2.60
   0  -1   8   -2.30    2.80
   0  -1  -8   -2.00    2.80
   0  -1  -8    2.30    2.70
  -8   0   1    4.20    3.90
  -8   0   1    4.10    3.80
  -8   0  -1   -2.90    3.40
  -8   0  -1    1.40    3.60
   8   0   1    5.60    4.20
   8   0   1    2.10    3.40
   8   0  -1    3.90    4.00
   8   0  -1    3.80    3.70
   0   1   8    0.90    3.10
   0   1   8    1.50    3.50
   0   1  -8   -0.50    1.90
   0   1  -8    1.30    1.90
  -1   8   0    2.40    2.00
  -1   8   0   -1.70    1.80
   1   8   0    1.00    2.40
   1   8   0   -0.10    2.10
  -1  -8   0   -0.30    2.90
   1  -8   0    1.90    2.90
   1  -8   0   -1.80    2.50
  -1  -8   0   -1.20    2.80
   0  -2   8 1541.95   48.70
   0  -2  -8 1543.85   49.50
  -8   0   2 1545.55   50.69
  -8   0   2 1512.25   50.09
  -8   0  -2 1538.05   50.19
  -8   0  -2 1521.85   49.70
   8   0   2 1595.24   50.79
   8   0   2 1547.65   49.99
   0  -2  -8 1521.45   49.40
   2  -8   0 1520.95   48.90
   2  -8   0 1522.25   48.90
   0  -2   8 1559.44   48.70
  -2   8   0 1499.95   47.60
  -2   8   0 1555.74   47.60
   2   8   0 1503.15   48.60
   2   8   0 1548.55   48.40
   0   2   8 1583.74   49.99
  -2  -8   0 1516.05   49.20
   8   0  -2 1512.65   50.69
   8   0  -2 1580.44   50.29
  -2  -8   0 1554.94   49.60
   0   2   8 1485.15   49.99
  -3  -8   0    3.30    3.20
   3   8   0   -0.90    2.90
   3  -8   0    3.60    2.70
   0  -3   8    5.70    2.40
   0  -3   8    1.40    2.40
   0  -3  -8   -0.80    3.40
   0  -3  -8   -4.10    3.00
   3   8   0    1.70    2.50
   3  -8   0    2.30    2.90
   8   0   3    2.80    3.40
   8   0  -3    1.70    3.80
   0   3   8    0.20    3.30
  -3   8   0    3.20    1.80
   8   0   3    1.10    3.90
  -8   0  -3    2.20    3.50
   0   3   8    4.80    3.90
  -8   0   3   -0.20    3.20
  -8   0  -3    4.30    3.50
  -4  -8   0 2007.40   63.19
   0  -4   8 2005.20   61.49
   0  -4   8 1990.90   61.49
   4  -8   0 2055.99   62.69
   8   0   4 2093.49   63.69
   4  -8   0 1996.20   62.69
  -4  -8   0 2036.40   63.69
   8   0  -4 1927.01   63.59
   8   0   4 2003.90   63.99
   0  -4  -8 1978.50   63.49
   8   0  -4 2001.00   64.19
  -8   0  -4 2030.00   62.99
   0   4   8 1840.82   63.59
   0   4   8 2083.69   64.29
  -4   8   0 2005.90   61.29
   4   8   0 1965.80   62.89
   4   8   0 1983.20   62.49
   0  -4  -8 2020.00   63.69
  -8   0   4 1712.43   63.89
  -8   0   4 1988.00   63.89
  -8   0   5    1.00    4.00
   0   5   8   -0.70    3.70
  -5  -8   0    0.20    3.50
   0  -5  -8   -1.50    3.60
   5   8   0    0.30    3.60
   8   0   5    4.60    4.10
  -5   8   0    1.90    2.10
  -5   8   0   -0.60    2.10
   0  -5   8    0.10    1.80
   0  -5   8    1.30    1.70
  -8   0  -5   -2.30    3.10
   5   8   0   -1.90    2.90
   8   0  -5   -1.40    3.80
   5  -8   0   -1.30    3.00
   5  -8   0   -0.30    2.90
  -8   0  -5    4.30    3.30
  -6   8   0  758.22   25.80
   0  -6  -8  787.52   28.40
   6   8   0  776.82   27.70
   0   6   8  825.02   29.00
  -6   8   0  783.82   26.00
  -6  -8   0  803.52   28.10
   8   0   6  769.72   28.30
   6   8   0  787.32   27.40
  -8   0  -6  781.92   27.30
   8   0  -6  797.02   27.90
   0  -6   8  789.72   25.20
  -8   0   6  822.62   28.70
   0  -6  -8  815.22   28.50
   6  -8   0  797.42   27.30
  -8   0   6  796.12   28.80
   8   0  -6  806.32   28.60
  -6  -8   0  874.31   28.50
   0   6   8  783.32   28.40
   6  -8   0  764.72   27.50
  -8   0  -6  794.32   27.00
   0  -6   8  789.12   25.20
   8   0   7    0.20    4.10
  -8   0   7    5.00    4.20
   8   0  -7   -1.10    3.40
   7   8   0   -1.00    3.90
   7  -8   0   -2.10    3.50
  -7   8   0   -0.60    2.30
   0   7   8   -0.40    4.30
   8   0  -7    5.90    4.30
  -7  -8   0    5.10    4.10
  -7   8   0    1.60    2.60
  -7  -8   0   10.10    4.20
  -8   0  -7   -0.70    3.00
   0  -7  -8    5.10    4.10
   0  -7   8    0.70    1.40
   0  -7  -8   -7.10    3.80
   0   7   8   -1.80    3.60
  -8   0  -7   -2.50    2.90
  -8   0   7    1.20    4.20
   0  -7   8    0.40    1.40
   0  -8   1    4.90    2.70
  -8  -1   0    7.30    4.00
  -1   0  -8    7.30    2.60
   0  -8  -1    2.70    3.40
   1   0   8    8.20    3.20
   1   0   8    3.20    3.30
   1   0  -8    7.80    3.10
   1   0  -8    5.70    2.70
  -8   1   0    3.70    3.80
  -1   0   8   10.80    3.60
   0  -8   1    5.80    2.80
   8  -1   0    1.00    4.20
   0  -8  -1    4.80    3.10
  -8  -1   0    3.40    3.90
  -1   0   8    7.80    3.40
   0   8   1    2.50    2.50
   8  -1   0    8.00    3.70
   0   8   1    6.30    3.00
  -8   1   0    6.80    3.80
   8   1   0    5.80    4.30
   8   1   0    5.80    3.80
  -1   0  -8    1.20    2.40
  -1  -1   8   15.60    3.40
  -1   1  -8   11.00    2.10
   1   1   8    6.10    3.40
   1   8   1   10.00    3.40
   8  -1  -1    9.90    3.80
  -1  -8   1   14.20    3.10
   8   1   1    4.30    3.70
   8  -1  -1   10.60    4.30
  -1   1  -8    8.80    2.10
   1   1   8   17.30    4.00
  -8   1  -1   15.00    3.90
   1   8   1   11.90    2.90
   1  -1  -8   10.50    3.20
   1  -8  -1   11.30    3.60
  -1  -1   8    8.90    3.30
   1  -8  -1   13.10    3.40
  -8  -1   1   12.70    4.10
   1  -1  -8   11.30    3.40
  -8  -1   1   10.50    4.30
   8   1   1    8.10    4.20
  -8   1  -1    7.80    3.80
  -1   8   1   10.00    2.90
  -8  -1  -1    6.70    3.90
   1   8  -1   10.50    1.80
  -1  -1  -8   12.10    3.20
  -8   1   1   10.50    4.00
  -1   1   8   11.60    3.70
  -8   1   1   13.80    4.20
  -1   1   8   11.50    4.00
  -8  -1  -1   12.80    4.00
  -1   8   1   16.00    2.90
   8  -1   1    9.80    3.80
  -1  -8  -1   10.50    3.60
  -1  -8  -1   12.60    3.60
   1  -8   1    9.80    2.70
   1   8  -1    9.10    1.80
   1  -1   8    7.20    2.90
   1  -1   8    8.10    3.20
   1   1  -8   11.10    2.50
   1   1  -8   11.90    2.50
   8   1  -1   13.30    3.80
   8   1  -1   10.20    4.40
   1  -8   1    8.00    2.70
   8  -1   1    5.50    4.10
  -1  -1  -8    9.70    3.20
   2  -8  -1  147.99    8.30
   2  -8  -1  141.29    8.00
   8  -1  -2  154.18    9.10
   1   2   8  142.59    8.60
   1  -2  -8  156.58    8.70
   1  -2  -8  162.28    8.70
  -8  -1   2  153.88    9.40
  -8  -1   2  152.48    9.20
  -8   1  -2  151.18    9.00
  -8   1  -2  151.38    8.50
   8   1   2  142.19    9.60
   8   1   2  136.29    8.80
  -1  -2   8  162.18    8.00
  -2  -8   1  143.89    7.80
  -1  -2   8  160.88    7.80
   2   8   1  159.78    7.80
   2   8   1  148.29    8.20
   1   2   8  152.38    9.40
   8  -1  -2  142.69    9.60
  -8  -1  -2  143.89    8.90
  -8   1   2  152.38    9.30
  -1  -2  -8  156.68    8.20
  -2  -8  -1  148.19    8.70
   2  -8   1  154.98    7.50
   2  -8   1  160.68    7.50
   8   1  -2  147.79    9.80
  -2   8   1  162.38    7.40
   1  -2   8  150.48    7.60
  -1   2   8  152.38    9.30
   8  -1   2  158.18    8.80
   8   1  -2  143.09    8.80
  -2  -8  -1  141.19    8.30
   2   8  -1  146.99    6.80
   2   8  -1  158.28    6.60
  -8  -1  -2  138.49    9.10
  -1  -2  -8  147.89    8.30
   1  -2   8  153.58    7.40
  -1   2   8  145.49    8.80
   1   2  -8  154.98    5.90
   8  -1   2  147.69    9.30
  -8   1   2  160.78    9.30
   1   2  -8  148.79    6.00
   1   3   8   35.00    4.90
  -8   1  -3   28.80    4.10
   3   8   1   27.80    3.90
   3  -8  -1   27.30    4.10
   1   3   8   24.70    4.50
   1  -3  -8   25.50    4.50
  -3  -8   1   31.50    3.90
  -8   1  -3   30.10    4.40
   3   8   1   31.70    4.50
  -1  -3   8   27.80    3.40
   8  -1  -3   25.90    5.10
   1  -3  -8   31.80    4.50
   8   1   3   24.10    4.90
  -3  -8   1   22.20    3.80
  -1  -3   8   28.30    3.40
  -8  -1   3   26.20    4.70
   8   1   3   28.30    4.50
   3  -8  -1   23.40    3.90
  -1  -3  -8   31.10    4.40
  -1   3   8   30.90    4.70
   8  -1   3   27.20    4.30
  -3   8   1   23.30    3.30
   3  -8   1   25.90    3.40
   1  -3   8   25.30    3.00
   3   8  -1   32.00    3.50
  -1   3   8   21.20    4.70
   1  -3   8   30.10    3.30
  -8   1   3   20.80    4.60
  -8  -1  -3   25.10    4.60
  -8  -1  -3   28.10    4.50
   3  -8   1   29.90    3.50
   8   1  -3   22.50    5.00
  -3  -8  -1   32.40    4.60
  -3  -8  -1   28.20    4.40
  -3   8   1   27.00    3.50
   3   8  -1   33.00    3.90
  -1  -3  -8   23.90    4.40
   8  -1   3   24.80    4.70
   8   1  -3   46.60    5.40
   4   8   1    6.80    3.80
  -4  -8   1    2.40    3.30
   8  -1  -4    7.80    4.40
  -8   1  -4    1.30    3.00
  -1  -4   8    5.20    2.20
   4   8   1   -2.10    2.80
   1  -4  -8    7.10    3.90
   1   4   8    6.50    4.10
  -1  -4   8    2.10    2.30
   4  -8  -1    5.70    3.50
  -4  -8   1   -0.90    3.20
  -8  -1   4    4.10    3.90
   4  -8  -1    0.90    3.00
   8   1   4    0.50    4.00
  -1   4   8    7.60    4.30
   4   8  -1    4.50    3.00
   8   1  -4    3.90    4.20
   8  -1   4    4.40    3.30
   8  -1   4    6.40    4.00
   4  -8   1    1.80    2.70
  -4  -8  -1    3.50    3.50
   1  -4   8    3.90    2.10
   4  -8   1    1.50    2.60
  -8  -1  -4    8.20    3.80
  -4   8   1    3.00    2.80
  -4   8   1    3.80    2.60
   4   8  -1   -0.30    2.40
   1  -4   8    1.00    1.80
  -8   1   4    3.30    3.80
  -1  -4  -8    3.60    3.50
  -5  -8   1    9.80    3.70
  -5  -8   1   14.50    3.80
  -1  -5   8   10.40    2.40
  -8   1  -5    5.80    3.30
  -8   1  -5    3.10    2.90
   5   8   1    5.20    4.00
  -8  -1   5   16.70    4.70
  -1  -5   8    8.60    2.20
   1  -5  -8   13.60    4.40
   1   5   8   23.60    4.20
   8   1   5    7.90    4.20
   5  -8  -1    8.50    3.80
   5  -8  -1   11.20    3.60
   8  -1  -5    5.60    4.30
   1   5   8   10.00    4.40
   5   8   1    6.30    3.30
  -5  -8  -1   10.50    4.10
   1  -5   8    8.80    1.80
  -5   8   1    5.20    2.80
   5  -8   1   11.80    3.30
   5  -8   1    9.00    2.80
   8  -1   5    9.60    4.30
   1  -5   8    6.60    1.80
  -8  -1  -5    9.70    3.70
  -5   8   1    9.00    3.00
  -1  -5  -8    9.60    4.00
  -8   1   5   11.00    4.20
   8   1  -5   13.90    4.40
  -1   5   8    5.80    4.30
   5   8  -1   11.70    3.70
   5   8  -1    9.00    3.00
  -1   5   8   16.60    4.00
   8  -1   5    9.40    3.50
  -8   1   5    4.30    4.10
  -8  -1  -5   10.90    3.60
   6   8   1   11.30    4.30
  -8  -1   6   18.70    4.90
   8  -1  -6   17.00    5.00
  -8   1  -6    9.40    3.20
  -1  -6   8   11.10    2.30
  -1  -6   8   15.40    2.30
   1   6   8   16.50    5.00
  -8   1  -6   15.30    3.30
  -6   8  -1   19.10    2.20
  -6  -8   1   15.10    4.30
   6  -8  -1   20.70    4.50
   6  -8  -1   14.40    4.00
   1  -6  -8   14.30    4.30
   1  -6  -8   13.20    4.50
   8   1   6   13.20    4.80
  -8  -1   6   14.10    4.60
   1   6   8   18.70    4.50
   8  -1  -6   13.80    4.20
  -8   1   6    7.20    4.40
  -1   6   8   20.20    4.90
  -1  -6  -8   14.70    4.50
   8  -1   6   15.20    4.30
  -8   1   6   16.30    4.50
   6   8  -1   13.20    3.60
  -1  -6  -8   24.20    4.50
   6  -8   1    9.30    3.50
   6   8  -1   18.10    4.10
   6  -8   1   15.80    3.50
  -6  -8  -1   13.50    4.40
  -6   8   1   14.90    3.30
  -6   8   1   21.60    3.50
   8   1  -6   15.10    4.60
  -8  -1  -6   14.70    3.90
  -8  -1  -6   13.90    3.90
  -1   6   8    9.80    4.20
   1  -6   8   14.60    1.70
   1  -6   8   16.00    1.80
  -7  -8   1   10.90    4.30
   7  -8  -1   12.90    4.30
  -8   1  -7   14.30    3.10
  -1  -7   8   13.10    2.20
  -1  -7   8    9.50    2.10
   8   1   7   11.40    4.00
   1   7   8   14.00    4.80
  -7   8  -1   10.20    2.00
   1   7   8   16.00    4.40
   8  -1  -7   14.80    4.90
  -7  -8   1    7.60    4.10
   1  -7  -8   14.90    4.50
   1  -7  -8   11.00    4.10
  -8   1  -7   11.50    3.10
   8   1   7   14.70    4.90
  -7   8  -1   12.50    2.10
   8  -1  -7    9.80    4.20
   7   8   1   12.90    4.90
  -8  -1   7    6.90    4.60
  -8  -1   7    9.50    4.30
   8   1  -7   25.90    3.80
  -1  -7  -8    8.30    4.40
  -1  -7  -8    8.70    4.30
  -7   8   1   10.20    3.20
  -8   1   7    8.00    4.30
   7   8  -1   15.60    4.20
   7  -8   1   14.50    3.50
  -8  -1  -7   15.80    3.90
   1  -7   8   11.50    1.30
  -1   7   8   14.40    4.30
   8  -1   7    7.10    4.20
  -7  -8  -1    7.90    4.40
  -8  -1  -7   18.80    3.80
  -7  -8  -1    6.10    4.00
  -1   7   8    5.40    4.50
  -8   1   7    8.70    4.60
   1  -7   8   12.40    1.40
   8   1  -7   15.90    4.80
  -7   8   1   11.90    3.30
   7  -8   1    4.20    3.60
   2   0   8 2072.59   64.79
  -2   0  -8 2039.70   63.79
   0  -8  -2 2083.09   65.39
  -8   2   0 2023.20   65.09
  -2   0   8 2089.19   65.29
  -2   0   8 2054.19   65.19
   0  -8  -2 2029.80   65.09
  -2   0  -8 2100.69   63.89
   8  -2   0 2019.40   65.39
   2   0   8 1984.90   64.79
   2   0  -8 2002.50   64.29
   8  -2   0 2075.79   65.99
   0   8   2 2021.40   64.49
  -8  -2   0 2055.39   66.19
   2   0  -8 2052.39   64.39
  -8   2   0 2050.59   65.59
  -8  -2   0 2068.39   65.69
   8   2   0 2089.39   66.39
   8   2   0 2130.99   65.79
   0   8   2 2035.60   64.79
   0  -8   2 2027.90   63.59
   8  -2  -1    7.30    3.70
  -2  -1   8    4.40    3.00
  -2  -1   8    5.70    3.40
  -2   1  -8    5.20    1.80
  -2   1  -8    7.50    1.90
   2   1   8    5.20    3.30
  -8   2  -1   11.20    3.70
   1  -8  -2    0.60    3.10
  -1  -8   2    5.80    2.50
   2   1   8    5.90    3.70
   1   8   2   13.40    3.60
   1   8   2    2.10    2.90
   2  -1  -8    2.00    3.10
  -8   2  -1    6.30    3.70
  -1  -8   2    5.60    2.50
   1  -8  -2    5.50    3.40
  -8  -2   1    5.80    3.80
  -8  -2   1    8.50    3.90
   8   2   1    8.10    4.40
   8   2   1    3.20    3.40
   2  -1  -8    7.30    3.10
   8  -2  -1    6.60    4.10
  -2  -1  -8    5.20    2.80
  -8   2   1    7.10    3.80
   8   2  -1    3.20    4.30
   8   2  -1    5.50    3.70
  -8  -2  -1    5.10    3.90
   8  -2   1    4.40    4.10
  -1  -8  -2    8.30    3.70
  -2  -1  -8    6.00    2.90
   2   1  -8    3.50    2.60
  -8  -2  -1    5.70    3.60
  -1  -8  -2    5.80    3.40
  -8   2   1    5.00    3.60
   2  -1   8    3.20    3.00
   2   1  -8    4.00    2.40
   1  -8   2    7.20    2.30
   2  -1   8    4.30    2.70
   8  -2   1    5.60    3.50
  -2   1   8    9.50    3.80
   1  -8   2    8.00    2.30
  -2   1   8    3.70    3.60
  -1   8   2    5.30    2.80
   2  -8  -2  533.55   19.30
  -2  -2   8  525.95   18.60
  -2  -2   8  497.75   18.40
   2   2   8  519.85   19.30
  -2  -8   2  511.65   18.10
   2   2   8  506.15   19.70
  -8   2  -2  525.25   19.10
  -8   2  -2  495.05   18.60
   8   2   2  539.55   20.40
  -8  -2   2  515.45   19.70
   2  -2  -8  501.95   19.10
   2  -2  -8  513.55   19.10
   2   8   2  518.15   19.20
   8  -2  -2  502.55   20.10
   2  -8  -2  523.55   19.20
  -8  -2   2  542.35   20.00
   8   2   2  548.65   19.70
   2   8   2  489.45   18.60
  -2  -8   2  499.95   18.20
   8  -2  -2  501.05   19.40
  -2   2   8  528.65   19.70
  -8  -2  -2  539.25   20.20
  -2  -8  -2  508.65   19.40
   8  -2   2  511.65   19.90
   8  -2   2  495.25   19.00
  -2   8   2  503.65   18.60
   2  -2   8  522.65   17.90
  -2   8   2  518.15   18.40
   2   2  -8  515.75   17.10
   8   2  -2  517.35   19.50
  -8   2   2  520.65   19.90
   2  -8   2  521.15   17.50
  -2  -2  -8  524.15   18.80
  -8  -2  -2  528.45   19.70
  -2  -8  -2  497.85   19.10
  -2  -2  -8  492.75   18.70
   8   2  -2  505.15   20.10
   2  -2   8  503.75   18.00
  -8   2   2  498.35   19.50
   2  -8   2  509.75   17.40
   2   2  -8  499.85   17.10
  -2   2   8  497.35   19.50
  -3  -8   2    0.70    2.60
   2  -3  -8    3.80    3.40
  -8   2  -3   -0.50    2.90
   8  -2  -3    1.60    4.00
   2   3   8   -2.60    3.70
  -8  -2   3    5.20    3.40
   2   3   8   -0.70    3.00
  -3  -8   2    5.50    2.90
  -2  -3   8    0.80    2.60
   8   2   3    0.90    3.60
  -8   2  -3   -1.60    2.70
  -8  -2   3    7.10    4.00
   3   8   2    0.10    3.00
   8  -2  -3   -6.60    3.10
  -2  -3   8    1.20    2.60
   3   8   2    0.40    3.40
   3  -8  -2   -0.40    3.10
   3  -8  -2   -2.30    3.00
   2  -3  -8    1.40    3.50
   3   8  -2    4.30    1.80
  -8   2   3    2.20    3.70
  -2   3   8   -4.70    3.50
  -8  -2  -3    6.60    3.60
  -8  -2  -3    4.20    3.50
   8  -2   3    1.40    3.60
  -3   8   2    3.70    3.20
   2  -3   8    0.90    2.20
  -2  -3  -8   -2.80    3.30
   2   3  -8    0.50    1.50
   3   8  -2    2.40    1.90
   3  -8   2    0.50    2.00
  -3   8   2    0.20    2.80
  -3  -8  -2   -2.20    3.10
   3  -8   2    0.30    2.10
   2  -3   8   -2.00    1.90
   8  -2   3    0.00    3.00
  -3  -8  -2   -1.10    3.40
  -2  -3  -8    2.30    3.10
   8   2  -3    2.60    3.80
   8   2  -3    7.40    3.20
  -2  -4   8 1219.38   39.80
   4   8   2 1251.67   40.90
   2  -4  -8 1094.69   41.10
   8   2   4 1055.29   41.10
   4   8   2 1257.57   41.50
   2  -4  -8 1242.08   41.40
  -8   2  -4 1238.78   40.00
   8  -2  -4 1213.18   41.40
  -2  -4   8 1273.07   40.00
   2   4   8 1288.37   42.10
  -4  -8   2 1262.87   40.60
   8   2   4 1276.37   42.20
   4  -8  -2 1282.87   41.10
  -8  -2   4 1272.07   41.70
   8  -2  -4 1299.07   42.30
  -4  -8   2 1278.07   41.00
   4  -8  -2 1223.18   41.00
  -2  -4  -8 1295.07   41.40
   8  -2   4 1265.27   40.90
  -8   2   4 1117.59   41.60
  -8   2   4 1286.87   41.80
   4  -8   2 1247.98   39.70
  -4   8   2 1257.17   40.50
  -4   8   2 1220.78   40.30
  -2   4   8 1213.08   41.80
   8   2  -4 1254.57   41.80
   8   2  -4 1322.87   41.30
  -4  -8  -2 1327.27   41.80
   8  -2   4 1260.77   41.50
   2  -4   8 1221.88   39.00
  -2  -4  -8 1253.97   41.20
  -4  -8  -2 1257.07   41.40
   2  -4   8 1240.18   38.90
   4  -8   2 1241.28   39.60
  -8  -2  -4 1271.37   41.40
  -2   4   8 1186.18   41.70
   4   8  -2 1239.88   39.30
   4   8  -2 1250.27   39.60
  -5  -8   2    5.50    3.30
  -8  -2   5    5.70    4.00
   2   5   8    7.70    4.40
   8  -2  -5   -0.60    3.50
   5  -8  -2    6.70    3.70
   8   2   5   -5.20    3.90
   5  -8  -2    1.70    3.20
   2   5   8    3.00    3.80
  -5  -8   2    1.90    3.30
  -2  -5   8    4.70    2.40
   2  -5  -8   -1.70    3.80
   2  -5  -8   17.70    3.70
  -8   2  -5    3.40    2.70
  -8   2  -5    5.50    2.70
   8  -2  -5    5.10    4.10
  -2  -5   8    2.70    2.30
   5   8   2   -0.40    3.90
   8   2  -5    4.80    4.00
   5   8  -2    5.50    2.60
  -5   8   2    1.30    3.10
  -5  -8  -2    4.10    3.80
   2  -5   8    0.40    1.40
  -8   2   5    2.50    3.90
  -8   2   5    7.50    4.40
   8  -2   5    0.80    3.60
   8  -2   5    6.10    3.20
  -2  -5  -8    3.30    3.90
   5  -8   2    2.30    2.70
  -2   5   8    3.20    3.90
  -8  -2  -5    5.50    4.00
   5   8  -2    4.00    3.00
   5  -8   2    3.90    2.50
  -5   8   2    2.50    3.10
  -2   5   8    1.00    4.10
   2  -5   8    2.30    1.60
  -2  -6   8  781.72   25.50
   2   6   8  776.42   28.10
  -8   2  -6  773.02   25.60
   8   2   6  799.22   27.90
  -8  -2   6  783.52   28.20
   6   8   2  762.02   27.90
   2  -6  -8  756.82   27.90
   6  -8  -2  778.22   27.60
  -6  -8   2  794.32   27.40
   2   6   8  778.62   28.50
  -2  -6   8  771.72   25.60
  -8  -2   6  778.82   28.00
   8   2   6  790.02   28.40
   2  -6  -8  818.52   28.20
   8  -2  -6  805.12   28.50
   8  -2  -6  786.02   27.90
   6   8   2  689.03   26.90
  -8   2  -6  777.32   25.80
  -8   2   6  795.72   28.50
   8  -2   6  804.12   27.10
  -2  -6  -8  784.32   27.90
  -2   6   8  817.82   28.40
  -8   2   6  790.42   28.20
   8   2  -6  772.52   27.70
   6  -8   2  747.33   26.10
  -6  -8  -2  792.12   28.00
   6  -8   2  771.62   26.40
   2  -6   8  772.22   24.20
   2  -6   8  759.42   24.30
  -2  -6  -8  784.02   28.10
   6   8  -2  786.92   26.30
  -6   8   2  780.32   26.80
  -6   8   2  785.02   26.80
   6   8  -2  760.72   26.60
   8  -2   6  780.72   27.40
  -2   6   8  766.62   28.40
  -8  -2  -6  776.42   27.20
   2   7   8   13.50    5.20
  -7  -8   2   13.80    4.40
   8  -2  -7    9.70    4.80
  -2  -7   8   10.90    2.50
  -2  -7   8   14.50    2.60
   8  -2  -7   11.90    4.20
   7  -8  -2    9.70    4.40
   2  -7  -8   13.20    4.70
   2  -7  -8   12.40    4.50
  -8  -2   7    6.80    4.30
   2   7   8    8.80    4.30
  -8   2  -7   12.50    2.50
   7  -8  -2   10.10    3.80
   7   8   2   14.60    5.00
  -7  -8   2   10.80    4.20
   8   2   7   26.20    5.10
   8   2   7   20.50    4.40
  -8   2  -7    9.70    2.60
  -8  -2   7   14.30    4.70
   7   8   2   12.60    4.10
  -8  -2  -7   21.50    4.30
   2  -7   8   11.60    1.40
   7  -8   2   16.30    3.30
   8   2  -7   14.80    4.50
   8  -2   7   18.20    4.40
  -2   7   8   15.30    4.50
  -2   7   8   12.50    4.70
  -7   8   2   18.10    3.80
  -8   2   7   22.60    5.10
   7   8  -2   14.70    3.50
   7  -8   2    7.80    3.50
  -7  -8  -2    8.30    4.30
  -8   2   7    8.40    5.00
   2  -7   8   13.50    1.60
  -2  -7  -8   16.30    4.90
  -8  -2  -7   15.50    4.20
  -7   8   2   14.20    3.90
  -2  -7  -8   13.80    4.50
   7   8  -2   15.00    4.10
   8   3   0  335.07   14.10
  -8   3   0  326.27   14.10
  -3   0   8  338.97   14.20
  -8   3   0  334.97   13.60
   3   0  -8  329.47   13.40
   8   3   0  336.77   15.10
   3   0   8  315.97   13.20
   0  -8   3  327.17   11.90
   0  -8   3  310.37   11.70
   0  -8  -3  323.47   14.00
   0  -8  -3  348.07   14.30
  -8  -3   0  396.76   14.80
  -8  -3   0  328.87   14.40
   3   0   8  319.97   13.70
   8  -3   0  325.57   13.90
  -3   0   8  311.07   13.80
   0   8   3  329.77   13.70
  -3   0  -8  337.47   12.40
  -3   0  -8  345.77   12.50
   8  -3   0  332.07   14.80
   3   0  -8  321.17   13.10
  -3  -1   8   43.70    5.00
  -3  -1   8   54.69    6.20
  -1  -8   3   52.29    4.30
  -8  -3   1   63.09    6.70
   8  -3  -1   59.69    6.30
  -1  -8   3   48.80    4.50
   3   1   8   46.50    5.50
   1   8   3   50.79    5.50
   1   8   3   51.49    5.50
  -8   3  -1   60.99    5.70
  -8   3  -1   47.60    5.00
   3  -1  -8   48.00    5.30
   3  -1  -8   49.10    5.80
   3   1   8   58.69    6.30
  -3   1  -8   52.09    3.70
   8   3   1   41.50    5.90
  -3   1  -8   49.90    3.70
   1  -8  -3   59.79    6.60
   8  -3  -1   41.30    5.80
   1  -8  -3   45.60    5.30
  -8   3   1   46.50    5.20
  -8  -3  -1   43.40    5.50
  -8   3   1   47.20    5.40
   8  -3   1   59.59    6.80
  -3   1   8   44.30    5.20
   8   3  -1   40.30    5.70
   8   3  -1   59.19    6.10
   3  -1   8   47.10    5.00
   3  -1   8   57.89    5.80
  -3   1   8   56.99    6.60
  -1   8   3   47.80    5.60
  -3  -1  -8   44.20    5.20
  -3  -1  -8   53.79    5.40
   3   1  -8   58.59    5.00
  -1   8   3   49.40    5.30
   8  -3   1   67.29    6.40
   3   1  -8   46.70    5.10
  -1  -8  -3   55.49    6.30
   1  -8   3   51.69    3.80
  -1  -8  -3   46.40    5.30
   2  -8  -3    4.70    3.50
  -8  -3   2    5.90    3.90
   2   8   3    7.50    3.40
   3  -2  -8    3.30    3.40
  -2  -8   3    7.00    2.60
   2   8   3    9.80    3.80
  -3  -2   8    5.30    3.00
  -3  -2   8    5.80    3.20
   8   3   2    9.30    3.30
   8  -3  -2    7.40    4.20
   3   2   8    8.90    3.60
  -8   3  -2   10.00    3.20
   3   2   8    8.30    3.90
   2  -8  -3    5.70    3.40
  -8  -3   2   19.50    3.80
   3  -2  -8    8.80    3.70
  -8   3  -2    4.50    3.20
  -2  -8   3    7.20    2.50
   8   3   2    5.80    4.40
  -2  -8  -3    2.60    3.70
  -2  -8  -3    8.40    3.90
   3  -2   8    4.80    2.50
   3  -2   8    9.20    3.00
   8   3  -2    7.20    3.70
   8   3  -2    6.10    4.20
  -3   2   8    1.30    3.80
   3   2  -8    6.70    2.40
  -2   8   3   14.00    3.40
   8  -3   2   10.50    3.40
  -8  -3  -2    7.00    4.00
  -8   3   2    6.50    4.00
  -8   3   2    8.70    3.90
  -8  -3  -2   22.40    3.70
   2  -8   3    8.10    1.90
   8  -3   2    6.30    4.00
  -3  -2  -8   13.50    3.60
  -3  -2  -8    6.70    3.20
   2  -8   3    7.40    1.90
   3   2  -8    5.80    2.30
  -2   8   3    4.60    3.40
  -3  -8   3   90.09    6.30
  -8  -3   3   96.09    7.90
   3  -8  -3   97.69    7.50
   3   3   8  104.59    8.50
   8   3   3   89.79    8.30
   8  -3  -3   92.29    8.20
  -8   3  -3   96.59    6.40
  -8   3  -3   96.79    6.30
   3   8   3  111.89    7.90
   3   8   3  101.69    7.50
  -3  -3   8  101.09    6.80
   3  -8  -3   92.29    7.30
  -3  -3   8   87.59    6.60
  -3  -8   3   97.19    6.20
   3  -3  -8  100.59    7.70
   3  -3   8   89.59    5.80
   8  -3   3   92.89    7.40
  -3   8   3  100.59    6.90
  -8   3   3   96.19    7.80
  -3  -3  -8   98.19    7.10
  -3  -8  -3  113.99    7.20
   3  -8   3   98.99    5.00
   3  -8   3   91.99    5.10
  -3   3   8  113.39    8.40
  -8  -3  -3   98.89    7.80
   8  -3   3   92.49    7.00
   8   3  -3   92.99    8.00
  -3   8   3   95.49    6.90
   8   3  -3  108.49    7.30
   3  -3   8   97.39    5.40
   3   3  -8   96.09    4.80
  -3  -8  -3  107.89    7.70
   3   3  -8   92.79    4.70
  -8   3   3   86.79    7.80
  -3  -3  -8   89.99    7.00
  -8   3  -4    5.00    2.60
  -3  -4   8    4.20    3.00
   4  -8  -3    1.50    3.80
  -4  -8   3    4.10    3.00
   8   3   4    3.80    4.20
  -3  -4   8    5.70    2.80
   8  -3  -4    4.30    4.20
   3  -4  -8    6.00    4.00
  -8  -3   4    0.90    3.70
  -8   3  -4    6.80    2.70
   4   8   3    8.80    4.30
   3  -4  -8    9.60    4.30
  -4  -8   3    8.40    3.10
   3   4   8    2.70    4.10
  -3   4   8    4.90    3.90
  -8   3   4    4.90    4.20
   3  -4   8    8.30    2.30
   4   8  -3    3.10    1.90
  -3  -4  -8    0.30    3.60
  -4   8   3    8.20    3.40
  -4   8   3    5.20    3.60
   4  -8   3    3.70    2.10
   8  -3   4    6.50    3.90
   8  -3   4    9.00    3.20
   4  -8   3    4.00    2.30
  -4  -8  -3    4.90    3.90
   4   8  -3    3.20    1.80
   3  -4   8    6.70    2.00
  -4  -8  -3   18.40    4.20
   8   3  -4    6.60    4.20
  -8  -3  -4   -1.10    3.60
  -8   3  -5   62.29    4.50
  -3  -5   8   59.39    5.30
   8  -3  -5   61.49    6.80
   3  -5  -8   49.00    6.00
   3  -5  -8   68.99    6.90
   5   8   3   51.79    6.10
   3   5   8   58.19    6.50
  -8   3  -5   56.19    4.50
   8   3   5   47.50    6.40
  -5  -8   3   65.39    6.60
  -5  -8   3   55.89    6.30
   5  -8  -3   62.49    7.10
   8  -3  -5   55.49    6.40
   8   3   5   65.59    6.90
   3   5   8   44.30    5.70
  -3  -5   8   53.69    5.30
  -8  -3   5   50.09    5.80
  -5  -8  -3   57.19    6.30
  -5  -8  -3   58.99    7.00
   3  -5   8   62.29    3.60
  -5   8   3   57.99    6.70
  -3   5   8   62.09    7.00
  -3  -5  -8   71.29    6.70
   8  -3   5   67.39    6.80
  -5   8   3   57.99    6.40
  -8   3   5   66.29    7.30
   5   8  -3   49.40    4.90
   5   8  -3   59.49    4.40
   5  -8   3   59.29    5.10
   5  -8   3   56.29    4.60
  -8   3   5   47.40    6.10
   8   3  -5   54.49    6.00
  -3  -5  -8   58.89    6.10
   3  -5   8   51.39    3.80
  -3   5   8   43.40    6.10
   8  -3   5   61.89    6.00
  -8  -3  -5   58.99    7.00
  -8   3  -6   18.30    2.50
   6  -8  -3   20.90    4.60
   6  -8  -3   22.30    4.40
   6   8   3    9.30    4.70
   6   8   3   13.10    4.20
  -8  -3   6   18.70    4.60
   3  -6  -8   13.40    4.50
   3   6   8   18.50    5.00
   3  -6  -8   22.60    4.90
  -6  -8   3   18.90    4.20
  -8  -3   6   16.80    4.60
   3   6   8   16.70    4.60
   8  -3  -6    2.60    4.00
   8   3   6   16.00    5.30
  -8   3  -6   17.50    2.30
  -3  -6   8   15.30    3.00
   8  -3  -6   14.50    4.90
  -3  -6   8   18.40    3.20
   8   3   6   13.60    4.40
  -3  -6  -8   17.10    4.70
  -6   8   3   18.80    4.10
  -3   6   8   21.00    4.60
  -8   3   6   20.90    5.00
  -8   3   6   18.00    4.90
   6  -8   3   15.80    3.00
   6   8  -3   13.90    3.40
  -6   8   3   19.90    4.30
   3  -6   8   16.60    1.80
   8   3  -6   18.60    4.80
   6   8  -3   15.80    3.10
  -3  -6  -8   17.20    4.70
   8  -3   6   11.60    4.10
   8  -3   6   19.30    3.70
   6  -8   3   15.40    3.20
  -6  -8  -3   14.30    4.60
  -3   6   8   19.20    5.10
  -8  -3  -6   20.00    4.60
  -8  -3  -6    7.70    4.30
  -6  -8  -3   20.60    4.80
   3  -6   8   16.90    1.90
   3   7   8   38.50    5.50
  -3  -7   8   41.60    4.70
   8   3   7   42.70    6.20
   7  -8  -3   57.99    6.90
  -3  -7   8   40.00    4.70
  -8   3  -7   36.00    2.40
   8  -3  -7   32.10    5.40
  -8  -3   7   29.50    5.20
   8   3   7   33.10    5.20
  -8  -3   7   45.00    5.70
   7  -8  -3   30.00    5.40
   8  -3  -7   31.80    5.80
   7   8   3   41.40    5.40
  -7  -8   3   36.30    5.20
  -7  -8   3   30.50    4.90
   7   8   3   31.80    5.70
   3  -7  -8   28.50    5.20
  -8   3  -7   37.20    3.50
  -7  -8  -3   27.60    5.40
   7   8  -3   40.70    4.60
  -8  -3  -7   43.60    5.50
   7  -8   3   29.50    3.70
  -8  -3  -7   38.00    5.20
   3  -7   8   34.50    2.10
   7  -8   3   33.10    4.30
   8  -3   7   35.90    4.20
   8  -3   7   30.60    4.50
  -7   8   3   27.90    4.80
   3  -7   8   36.00    2.30
  -3  -7  -8   33.00    5.40
   8   3  -7   39.50    5.20
  -3  -7  -8   30.70    6.40
  -7   8   3   21.50    4.50
   7   8  -3   34.60    4.10
  -3   7   8   33.20    5.50
  -8   3   7   30.10    5.40
  -3   7   8   39.80    6.70
   0  -8   4 2178.78   68.19
  -8  -4   0 1990.30   71.09
   4   0   8 2224.08   70.39
  -4   0  -8 2227.68   69.09
   0  -8  -4 2286.57   70.99
   0  -8  -4 2304.07   70.99
   0   8   4 2168.78   70.59
  -8  -4   0 2177.88   70.89
   8  -4   0 2219.98   71.09
   8  -4   0 2260.17   70.59
   0  -8   4 2164.88   67.99
   4   0   8 2239.28   70.09
  -8   4   0 2268.97   70.39
  -8   4   0 2249.77   70.09
  -4   0  -8 2224.48   68.99
  -4   0   8 2335.77   71.09
   4   0  -8 2218.78   70.09
   4   0  -8 2223.28   69.99
   8   4   0 2245.88   70.79
  -4   0   8 2255.27   70.79
   8   4   0 2220.58   71.39
   0   8   4 2234.58   70.49
   1  -8  -4   19.00    4.50
   4   1   8   23.80    4.10
   8  -4  -1   19.70    4.80
  -8  -4   1   20.80    4.80
   4   1   8   19.20    4.50
  -1  -8   4   17.20    2.40
   8  -4  -1   25.50    4.10
   1   8   4   19.00    4.20
  -4   1  -8   22.10    2.50
  -4   1  -8   19.50    2.50
  -8   4  -1   16.40    3.70
  -8   4  -1   20.50    3.80
   4  -1  -8   19.40    4.00
  -4  -1   8   15.50    3.90
  -4  -1   8   17.90    4.10
   8   4   1   18.60    4.90
  -1  -8   4   17.70    2.50
   4  -1  -8   16.20    4.30
   1  -8   4   16.80    1.90
   1  -8   4   17.50    1.90
  -8  -4  -1   18.90    4.60
  -4  -1  -8   20.00    3.50
  -4   1   8   18.00    4.50
  -1   8   4   21.70    4.00
  -1   8   4   16.90    4.40
   8  -4   1   21.90    4.40
   8   4  -1   18.00    4.70
   4   1  -8   16.60    3.70
   4   1  -8   20.10    3.40
  -8   4   1   22.20    4.30
  -8   4   1   16.20    4.10
  -1  -8  -4   22.40    4.60
  -4  -1  -8   18.80    3.50
   4  -1   8   16.30    3.50
   4  -1   8   16.70    3.80
   8  -4   1   21.00    4.20
   8  -4  -2 1170.88   39.20
   4   2   8 1183.48   38.60
   4   2   8 1144.79   38.80
  -4  -2   8 1157.48   38.30
   2  -8  -4 1182.98   38.80
   2  -8  -4 1186.28   38.70
   8  -4  -2 1056.09   38.40
   4  -2  -8 1132.19   38.50
  -8   4  -2 1138.99   37.20
   8   4   2 1191.98   39.60
   8   4   2 1113.39   38.60
   2   8   4 1152.88   38.40
   2   8   4 1180.48   39.00
  -8  -4   2 1134.59   38.70
   4  -2  -8 1142.59   38.30
  -4  -2   8 1154.98   38.10
  -2  -8   4 1146.69   36.90
  -2  -8   4 1155.68   36.60
  -8   4  -2 1174.08   37.50
   8  -4   2 1187.58   38.10
   8  -4   2 1170.78   38.60
  -4  -2  -8 1159.58   38.00
   8   4  -2 1160.38   38.40
   8   4  -2 1151.78   39.00
  -2  -8  -4 1144.69   38.70
  -2  -8  -4  952.90   38.50
  -8  -4  -2 1183.98   39.00
  -2   8   4 1184.68   38.40
  -2   8   4 1079.59   38.20
   4   2  -8 1185.68   37.20
  -4  -2  -8 1165.08   37.90
   4   2  -8 1182.48   37.10
  -8   4   2 1131.79   38.70
  -8   4   2 1140.69   38.40
  -8  -4  -2 1144.29   39.10
   4  -2   8 1176.58   37.50
   4  -2   8 1160.98   37.20
  -4   2   8 1136.49   38.90
   2  -8   4 1144.59   35.60
   2  -8   4 1185.58   35.60
  -3  -8   4    1.00    2.50
   3  -8  -4    4.00    3.90
  -8   4  -3   -0.60    2.40
   3   8   4   -0.70    4.00
  -4  -3   8    0.50    3.10
   4  -3  -8    4.30    4.00
  -8  -4   3    3.10    3.80
   8  -4  -3    3.20    4.10
   4   3   8    6.30    4.30
  -3  -8   4    1.50    2.50
  -8  -4   3  -10.40    3.60
  -4  -3   8    4.10    3.10
   8   4   3    0.00    4.10
  -4  -3  -8   -5.50    3.10
   4   3  -8    1.90    2.40
   4  -3   8    1.40    2.60
   4   3  -8    0.10    2.00
  -3   8   4    4.30    4.00
   4  -3   8    2.60    2.30
   8  -4   3    3.20    3.50
   8  -4   3   -0.30    2.90
   8   4  -3    2.80    4.00
   8   4  -3    9.70    3.20
   3  -8   4   -0.30    1.50
  -8  -4  -3    0.10    3.90
  -4  -3  -8    6.70    3.60
   3  -8   4    2.50    1.50
  -4   3   8    5.10    4.10
  -3  -8  -4    2.30    3.80
  -3   8   4   -0.10    3.00
  -8   4   3    2.20    3.90
  -4  -8   4 1188.48   39.80
  -8   4  -4 1234.08   38.80
   4   4   8 1205.68   41.70
  -8  -4   4 1352.46   41.90
   4   8   4 1225.08   41.50
   4   8   4 1145.29   40.80
  -4  -8   4 1241.38   40.30
  -4  -4   8 1263.57   40.40
   8   4   4 1206.78   42.00
   8   4   4 1202.18   41.40
   4  -4  -8 1248.18   41.30
   8  -4  -4 1218.98   41.40
  -4  -4   8 1231.48   40.20
  -8  -4   4 1222.88   41.20
  -8   4  -4 1230.68   38.70
   4  -4  -8 1228.98   41.40
   8  -4  -4 1212.38   41.80
   4   4   8 1209.68   41.40
   4  -8  -4 1248.58   41.40
   4  -8  -4 1272.97   41.30
   4  -8   4 1200.18   38.40
   4  -4   8 1210.68   39.10
  -8  -4  -4 1311.57   41.60
  -4   8   4 1262.47   41.00
   4   4  -8 1235.18   38.30
   4  -4   8 1224.08   38.90
   8  -4   4 1251.67   40.20
   4   4  -8 1198.88   38.30
  -8   4   4 1246.98   41.60
  -8   4   4 1217.68   41.30
  -8  -4  -4 1227.78   41.80
  -4  -4  -8 1243.78   41.00
  -4   4   8 1228.48   41.80
  -4  -8  -4 1229.88   41.70
   4  -8   4 1207.68   38.60
  -4   4   8 1256.37   41.80
  -4   8   4 1225.28   40.90
   8   4  -4 1224.48   41.20
  -4  -8  -4 1268.27   41.50
   8   4  -4 1228.58   40.60
   8  -4   4 1241.78   40.70
   8  -4  -5   12.90    4.80
  -4  -5   8   21.50    3.70
   8  -4  -5   19.10    4.60
   5  -8  -4   22.30    4.90
  -4  -5   8   23.40    3.90
   4   5   8   18.40    4.50
   4   5   8   18.60    5.30
   8   4   5   13.20    5.00
   8   4   5   21.10    4.70
  -8   4  -5   16.90    2.00
   4  -5  -8   21.50    4.80
   4  -5  -8   19.00    4.70
  -8  -4   5   12.80    4.40
   5   8   4   26.60    4.60
   5  -8  -4   19.00    4.40
  -8   4  -5   20.90    2.10
  -8  -4   5   19.50    4.70
  -5  -8   4   28.20    4.20
  -5  -8   4   22.50    4.10
   5   8   4   23.60    5.20
   4  -5   8   19.60    2.40
   4  -5   8   19.20    2.60
  -5  -8  -4   15.80    4.60
   5  -8   4   16.20    2.80
   8  -4   5   19.20    3.50
  -5   8   4   17.80    4.60
   8  -4   5   20.00    4.20
  -5  -8  -4   16.80    4.70
  -4  -5  -8   26.00    4.70
  -4   5   8   10.10    4.40
  -4   5   8   22.70    5.20
   5  -8   4   20.30    2.60
  -4  -5  -8   17.00    4.40
  -8   4   5   23.20    4.90
  -8   4   5   15.40    4.90
   5   8  -4   19.30    2.50
   5   8  -4   19.80    2.30
  -8  -4  -5   23.60    4.80
  -8  -4  -5   19.90    4.60
   8   4  -5   14.30    4.50
  -4  -6   8  821.92   28.20
   4  -6  -8  859.21   29.90
  -6  -8   4  868.01   29.00
  -6  -8   4  809.52   28.60
   6  -8  -4  852.21   29.90
  -4  -6   8  839.42   28.10
   6   8   4  859.51   30.30
   4  -6  -8  836.02   30.00
   8   4   6  817.12   29.60
   6  -8  -4  845.82   29.60
   4   6   8  865.11   30.00
  -8  -4   6  830.52   29.70
  -8  -4   6  885.11   29.80
   8   4   6  820.02   30.40
   8  -4  -6  819.02   30.20
   8  -4  -6  854.21   29.80
   6   8   4  797.62   29.30
   8  -4   6  836.82   28.70
  -4  -6  -8  818.02   29.70
   8  -4   6  813.82   28.10
  -8   4   6  834.02   30.20
  -4   6   8  845.72   30.20
   4  -6   8  824.12   26.30
  -8   4   6  824.72   29.90
  -8  -4  -6  838.92   29.80
  -6  -8  -4  801.22   29.70
  -4   6   8  870.51   30.20
  -6  -8  -4  833.12   30.10
   4  -6   8  824.22   26.50
  -6   8   4  819.02   29.20
   8   4  -6  833.32   29.00
   8   4  -6  837.62   28.40
   6   8  -4  823.12   27.10
  -4  -6  -8  831.22   29.60
  -8  -4  -6  826.32   29.40
   6  -8   4  810.72   27.50
   6  -8   4  834.82   27.20
  -4  -7   8   29.30    4.00
  -8  -4   7   33.80    5.30
  -7  -8   4   32.50    5.00
   7   8   4   21.00    4.70
   7   8   4   31.30    6.00
   8  -4  -7   36.50    5.90
  -4  -7   8   38.20    4.10
   8   4   7   31.20    5.80
   8   4   7   29.40    5.80
   7  -8  -4   25.60    9.00
   7  -8  -4   28.90    5.20
  -7  -8   4   28.50    5.00
  -8  -4   7   37.60    5.40
   7  -8   4   34.10    4.10
  -8  -4  -7   34.10    5.40
   7   8  -4   31.50    3.60
   8  -4   7   33.40    4.60
   4  -7   8   32.00    2.60
   8   4  -7   33.10    4.90
  -4   7   8   34.30    6.40
  -8  -4  -7   29.40    5.20
  -7   8   4   26.00    4.90
  -4  -7  -8   31.90    6.30
  -4   7   8   32.70    7.10
  -4  -7  -8   26.70    6.40
   7   8  -4   29.70    4.10
   8  -4   7   37.20    4.20
   7  -8   4   32.60    3.70
  -8   4   7   25.30    5.50
  -7   8   4   27.60    5.10
   0  -8   5    1.40    1.30
   8  -5   0   -1.80    3.00
  -8   5   0    2.70    3.20
  -5   0   8   -1.00    3.70
  -5   0  -8   -0.20    2.50
  -5   0  -8    5.00    2.70
   0  -8   5    1.50    1.40
   5   0  -8    4.60    3.70
   5   0  -8    2.60    3.10
   0  -8  -5    1.90    4.00
  -8   5   0   -0.90    3.20
   8   5   0    0.10    4.10
   0   8   5    9.30    3.40
   0   8   5   -0.60    3.90
  -8  -5   0    6.00    4.10
   8  -5   0    1.90    3.80
   5   0   8    7.10    3.80
   5   0   8    2.00    3.00
  -8  -5   1    6.30    4.10
   1   8   5    6.90    4.10
   5  -1  -8    4.30    3.80
   5  -1  -8   18.80    3.60
  -8   5  -1    6.80    3.00
  -5   1  -8    5.30    2.20
  -5   1  -8    4.20    2.00
   8   5   1    5.40    4.40
  -8   5  -1    5.30    3.10
   5   1   8    9.80    4.20
  -5  -1   8   10.70    4.00
   1  -8  -5   10.20    4.20
   5   1   8    2.20    3.20
  -1  -8   5    5.50    1.90
  -1  -8   5    5.80    1.80
   8  -5  -1    6.80    4.30
  -8  -5  -1   12.70    4.20
   1  -8   5    3.90    1.10
  -5  -1  -8    7.20    3.10
   5   1  -8    5.30    3.10
   5  -1   8    4.20    3.50
  -8  -5  -1    6.40    3.90
   8  -5   1    8.40    3.30
  -5   1   8    2.90    3.70
  -5   1   8    2.40    3.90
   5   1  -8    8.30    3.50
  -1   8   5   -0.10    4.10
  -8   5   1   11.50    3.70
   5  -1   8    8.60    3.10
  -1  -8  -5    3.80    4.00
   8   5  -1    6.80    4.40
   8   5  -1   17.40    3.30
   1  -8   5    5.70    1.10
  -5  -1  -8    1.30    3.00
  -8   5   1    7.10    3.70
   8  -5   1    1.30    3.70
   8  -5  -2    1.60    4.00
  -2  -8   5    4.60    2.20
   8   5   2   10.90    3.50
  -2  -8   5    5.10    2.20
  -5  -2   8   -2.40    3.30
  -5  -2   8   -0.40    3.20
  -8   5  -2    1.20    2.50
   2  -8  -5    2.80    4.10
  -8  -5   2    1.20    3.80
  -8   5  -2    2.40    2.50
   8   5   2    0.70    4.20
   5  -2  -8    4.40    3.80
  -5   2   8   14.00    3.70
  -2  -8  -5    8.90    4.10
  -8   5   2    3.50    3.50
  -8  -5  -2    3.30    3.90
   8  -5   2    5.00    3.60
   8   5  -2   -0.20    3.80
   2  -8   5    3.10    0.80
   2  -8   5    2.30    0.90
  -5  -2  -8    1.60    3.10
  -5  -2  -8    3.30    3.30
  -2  -8  -5   -0.80    3.80
  -5   2   8    4.40    4.20
   5   2  -8    3.40    3.10
   5  -2   8    5.50    3.20
   5  -2   8   -0.30    2.60
  -2   8   5    2.40    3.80
  -8  -5  -2   -0.50    3.80
  -8   5   2    4.50    3.80
   8  -5   2   -1.80    2.80
   5   2  -8    6.40    2.90
   8   5   3   44.70    5.50
  -5  -3   8   53.39    6.40
   3  -8  -5   36.00    5.40
  -8   5  -3   43.30    4.00
   5  -3  -8   38.60    5.60
  -3  -8   5   45.70    4.80
  -3  -8   5   43.00    4.60
   3  -8  -5   56.39    6.60
   3   8   5   38.40    5.70
   8  -5  -3   44.50    5.90
  -5  -3   8   35.50    4.80
   8   5   3   40.40    6.00
   8  -5  -3   42.00    5.40
  -8  -5   3   45.10    5.60
   3  -8   5   41.10    2.60
   8  -5   3   35.70    4.30
  -8  -5  -3   35.70    5.40
   8  -5   3   32.40    4.70
   5   3  -8   37.70    4.20
   5  -3   8   41.30    4.50
  -3  -8  -5   48.70    5.90
  -3   8   5   44.80    5.60
   8   5  -3   41.60    5.50
   3  -8   5   43.80    2.40
  -5   3   8   43.60    5.60
   5   3  -8   44.90    4.60
  -8   5   3   40.90    5.40
  -3  -8  -5   43.80    5.40
  -5  -3  -8   41.90    5.10
  -5   3   8   42.60    5.80
  -8   5  -4   -0.30    1.20
  -5  -4   8    3.80    3.40
   5  -4  -8    8.10    3.80
  -8   5  -4   -1.60    1.20
   8   5   4    2.00    3.50
   5   4   8    4.10    3.60
   8  -5  -4   -2.80    3.70
   4   8   5   -2.10    4.30
  -4  -8   5    1.10    2.70
   8   5   4    2.00    4.50
  -8  -5   4    9.60    3.80
  -5  -4   8    0.30    3.30
   5  -4  -8    5.40    4.10
  -4  -8   5    3.00    2.80
   8  -5  -4   -1.30    3.90
   4  -8  -5   -2.30    3.50
   4  -8  -5   -1.30    3.80
  -8  -5   4   -1.80    3.60
   4   8   5    0.80    3.60
  -4   8   5   -2.00    3.80
  -5  -4  -8    4.60    3.80
   8  -5   4   -0.70    3.30
  -8   5   4   -3.70    3.60
  -8   5   4    4.20    4.30
  -8  -5  -4   -4.80    3.80
   4  -8   5    0.40    1.40
   8   5  -4   -3.70    3.70
   5   4  -8    0.20    2.30
  -4  -8  -5   -3.90    3.80
  -4  -8  -5    3.20    3.80
   4  -8   5    4.40    1.70
  -8  -5  -4    2.40    3.80
   5   4  -8    1.00    2.10
   8   5  -4    4.80    3.00
  -5   4   8   -3.20    3.40
   8  -5   4    0.70    2.60
   5  -4   8    1.50    2.30
  -5   4   8    3.90    4.00
  -5  -8   5   24.70    4.10
   8  -5  -5   26.60    5.10
  -5  -5   8   27.60    4.30
   8  -5  -5   36.10    5.70
  -8  -5   5   32.80    5.20
   5  -8  -5   29.30    5.30
  -8  -5   5   30.00    5.10
   5   5   8   31.00    5.20
   5  -5  -8   27.10    5.30
   8   5   5   20.10    5.50
   5   8   5   28.70    5.60
  -5  -5   8   30.70    4.40
  -5  -8   5   26.50    4.20
   5  -8  -5   29.10    5.10
   5  -5  -8   27.70    4.90
   8   5   5   24.70    4.90
   5   8   5   33.60    5.10
   5  -8   5   35.00    3.40
   8   5  -5   27.80    5.00
  -5   5   8   25.90    5.50
   5   5  -8   29.10    3.10
   5  -8   5   26.20    2.90
  -8  -5  -5   28.60    5.20
  -8   5   5   24.80    5.20
  -5   5   8   36.60    5.40
  -5  -8  -5   24.90    5.00
  -8  -5  -5   29.20    5.30
  -5   8   5   27.80    5.10
   8  -5   5   32.60    4.30
   8  -5   5   27.60    3.90
  -5  -8  -5   33.00    5.40
   5   5  -8   31.50    3.00
   8   5  -5   25.20    4.20
  -5   8   5   30.50    4.60
  -5  -5  -8   29.70    5.20
   5  -5   8   32.70    3.80
  -5  -5  -8   29.00    5.00
  -8   5   5   18.10    4.90
   6   8   5    0.10    4.40
  -8  -5   6   -3.70    3.70
   6  -8  -5    2.50    4.20
  -6  -8   5   11.80    3.00
   5   6   8    1.60    3.90
  -5  -6   8    1.50    3.20
   8   5   6   -4.30    3.30
   8  -5  -6    1.80    4.10
  -6  -8   5    2.00    3.40
   5  -6  -8    0.80    5.00
   5  -6  -8   -5.60    3.70
  -8  -5   6   -4.40    3.70
  -5  -6   8   -0.50    3.10
   6   8   5    2.10    3.90
  -8  -5  -6   -2.80    3.80
   8  -5   6    3.40    3.20
   6  -8   5   -1.50    2.00
  -6   8   5   -1.30    3.50
  -6   8   5   -7.70    3.80
   5  -6   8   -2.60    1.70
  -6  -8  -5    5.30    4.10
  -8   5   6   -1.80    4.00
  -8   5   6   -1.00    4.10
  -5  -6  -8   -1.20    3.70
  -8  -5  -6    0.00    3.90
   6   8  -5    1.90    2.30
   6   8  -5   -0.10    1.80
   8   5  -6   -1.80    3.60
  -5   6   8    2.60    4.00
   8  -5   6   -3.90    2.40
  -5  -6  -8    5.10    4.30
   6  -8   5   -1.20    2.30
   8   5  -6   -0.60    2.80
  -8  -5   7   25.80    4.90
  -7  -8   5   28.80    4.90
  -8  -5   7   21.80    4.80
   8   5   7   18.80    4.90
   7   8   5   29.80    5.80
   7   8   5   18.90    6.10
  -5  -7   8   22.30    4.00
   8  -5  -7   17.00    4.80
   5  -7  -8   30.50    5.10
   7  -8  -5   33.80    5.70
   5   7   8   28.90    5.10
  -5  -7   8   24.30    4.10
  -7  -8   5   27.30    4.80
   8   5  -7   26.70    3.80
   7   8  -5   22.00    3.50
   8   5  -7   24.40    4.40
  -5   7   8   31.80    5.80
  -7   8   5   25.00    5.00
  -7   8   5   24.30    5.30
   7  -8   5   26.20    3.60
  -5  -7  -8   32.30    5.40
  -8  -5  -7   29.70    6.20
  -7  -8  -5   24.20    5.40
   8  -5   7   27.00    3.70
   7   8  -5   27.40    3.30
  -8   5   7   38.50    5.90
  -8   5   7   32.00    5.70
  -5   7   8   33.40    5.80
   8  -5   7   24.60    4.00
   5  -7   8   25.20    3.10
  -5  -7  -8   24.60    5.50
   7  -8   5   26.00    3.30
   5  -7   8   28.30    2.80
  -6   0  -8  692.43   24.40
   8   6   0  773.02   25.80
  -6   0   8  730.63   26.40
   8  -6   0  752.92   25.50
  -6   0   8  745.13   26.60
  -8   6   0  707.33   24.80
   0  -8  -6  742.73   26.70
   0  -8   6  707.63   22.60
   0  -8   6  694.53   22.70
   0   8   6  707.73   26.50
   6   0  -8  764.52   25.40
   0  -8  -6  743.83   26.50
  -8  -6   0  692.33   26.20
   8   6   0  725.53   26.50
   6   0   8  728.53   25.50
   0   8   6  733.73   26.30
  -8  -6   0  693.93   26.80
  -8   6   0  742.63   25.00
  -6   0  -8  743.03   24.60
   8  -6   0  738.03   26.10
   6   0  -8  694.93   25.70
  -8  -6   1   19.70    4.70
  -1  -8   6   14.00    2.20
   1  -8  -6   21.90    4.70
  -6   1  -8   15.30    2.60
  -6   1  -8   15.10    2.60
  -8   6  -1   16.10    3.10
   8   6   1   20.80    5.00
   8   6   1   25.60    4.50
   6  -1  -8    1.10    4.20
  -1  -8   6   17.20    2.20
   6  -1  -8   17.90    4.70
   1  -8  -6   16.90    4.50
  -6  -1   8   20.70    4.60
   1   8   6   15.50    4.20
  -8   6  -1   16.30    3.20
   1   8   6   16.90    4.80
   8  -6  -1   14.80    4.50
  -8  -6   1    8.30    4.20
  -8  -6  -1   16.30    4.70
   6  -1   8   24.00    4.00
  -6  -1  -8   16.50    3.70
   8  -6   1   10.50    3.90
   8  -6   1   12.70    3.70
  -1   8   6   20.30    4.80
  -1  -8  -6   21.80    4.60
  -6   1   8   21.30    4.80
  -6  -1  -8   19.20    3.80
  -6   1   8   22.80    4.80
   8   6  -1   24.00    5.10
   6   1  -8   18.90    3.90
  -8   6   1   14.60    3.90
   6   1  -8   19.60    4.20
  -1  -8  -6   22.00    4.80
  -1   8   6   26.10    4.50
  -8   6   1   18.60    4.00
  -8  -6  -1   12.60    4.50
  -8   6  -2  724.83   24.10
  -2  -8   6  732.83   24.10
   8   6   2  725.63   26.60
  -6  -2   8  729.83   26.40
   8   6   2  739.23   27.40
  -8  -6   2  740.73   27.10
  -8  -6   2  736.23   26.70
   6  -2  -8  733.33   26.80
  -8   6  -2  729.33   24.20
  -2  -8   6  724.03   24.30
   8  -6  -2  695.73   26.70
   6   2   8  757.82   26.30
  -6   2  -8  734.03   23.10
   6  -2  -8  747.33   26.50
   2  -8  -6  756.92   27.00
   2  -8  -6  777.02   27.10
   2   8   6  781.42   27.00
  -6   2  -8  745.43   23.00
   8  -6  -2  771.32   26.50
   6   2   8  736.13   26.90
  -2   8   6  706.53   26.50
  -2  -8  -6  794.02   27.10
  -6  -2  -8  756.42   26.00
  -2   8   6  751.32   26.90
   6  -2   8  733.73   25.30
  -8   6   2  745.03   26.10
   8   6  -2  702.23   25.70
   6  -2   8  739.93   25.70
  -6   2   8  719.13   27.00
  -2  -8  -6  742.53   27.10
   8   6  -2  749.13   26.50
  -6  -2  -8  734.03   25.70
  -6   2   8  736.43   27.10
   6   2  -8  769.02   25.80
   6   2  -8  734.33   25.30
  -8   6   2  759.82   26.40
  -8  -6  -2  734.13   27.30
  -8  -6  -2  742.93   26.90
   8  -6   2  712.73   26.00
   8  -6   2  725.13   25.50
   8   6   3    9.70    4.80
  -8   6  -3    8.10    1.60
   6   3   8    6.70    4.60
  -8  -6   3   10.10    4.20
  -8  -6   3    4.80    4.20
   8  -6  -3    9.60    4.10
  -3  -8   6    4.20    2.50
  -8   6  -3    7.90    1.40
   6  -3  -8    1.60    4.30
   6  -3  -8    9.30    4.00
   8   6   3    3.40    3.70
  -3  -8   6    6.10    2.70
   3  -8  -6    8.80    4.40
   6   3   8    9.70    3.90
   3   8   6    6.30    3.70
   8  -6  -3    3.90    4.10
   3  -8  -6    6.10    3.80
  -6  -3   8    5.50    3.90
   8   6  -3    6.90    4.00
  -3   8   6    8.80    4.50
   6  -3   8   10.10    3.10
   6   3  -8    5.80    2.80
  -6   3   8    2.40    4.20
   6  -3   8    3.10    3.10
   6   3  -8    8.30    3.50
  -3  -8  -6   14.50    4.40
  -3   8   6    8.50    4.00
   8  -6   3    7.80    3.20
  -8  -6  -3    9.10    4.30
  -3  -8  -6   10.90    4.40
  -6  -3  -8    3.60    3.90
  -8   6   3    5.60    4.30
   8  -6   3    6.40    3.60
  -6   3   8    5.90    4.20
   4   8   6  775.92   27.70
   4  -8  -6  766.32   27.50
   6  -4  -8  756.62   27.00
  -8  -6   4  775.82   27.40
   6   4   8  718.03   27.50
   6   4   8  756.72   27.00
  -8  -6   4  746.03   26.80
   8  -6  -4  722.23   27.40
  -6  -4   8  762.12   26.40
   6  -4  -8  745.13   27.40
  -4  -8   6  734.13   25.20
   8  -6  -4  748.53   27.00
   8   6   4  738.03   27.90
   4   8   6  753.22   27.10
   4  -8  -6  754.22   27.30
  -4  -8   6  757.22   25.60
   8   6   4  737.13   27.00
   6   4  -8  757.52   25.10
  -4  -8  -6  737.03   27.60
   8   6  -4  759.92   26.40
  -8   6   4  721.53   26.90
   6   4  -8  748.53   24.80
  -4   8   6  775.52   27.40
   4  -8   6  740.83   23.30
  -6  -4  -8  763.42   26.80
   8  -6   4  777.92   25.50
  -6   4   8  749.23   27.80
  -8   6   4  742.73   26.80
  -4  -8  -6  734.73   27.50
   8  -6   4  741.53   25.90
   8   6  -4  743.03   25.80
  -4   8   6  742.23   26.90
   6  -4   8  751.02   25.30
   6  -4   8  762.12   25.10
  -6  -4  -8  742.13   26.90
  -8  -6  -4  716.03   27.10
  -8  -6  -4  722.33   27.60
   4  -8   6  733.73   23.50
  -6   4   8  740.73   27.50
  -5  -8   6    4.00    3.10
  -8  -6   5   -0.80    3.70
   6   5   8    6.50    4.00
   5  -8  -6   -1.20    7.40
   8   6   5   -2.40    6.80
   5   8   6    5.50    4.10
   5   8   6   -9.20    4.70
   8  -6  -5    1.80    6.80
   8  -6  -5   -0.30    3.80
  -6  -5   8   -4.10    3.40
  -5  -8   6    3.00    3.10
   8   6   5    0.10    3.70
  -8  -6   5   -3.80    3.60
   5  -8  -6   -3.90    3.80
   6  -5  -8    2.20    4.00
   8  -6   5    0.10    2.70
   6  -5   8   -1.70    2.50
  -6  -5  -8    6.40    4.00
   5  -8   6    1.30    1.90
   8   6  -5   -0.30    3.50
  -8   6   5   -5.00    4.00
  -5   8   6    0.70    3.80
  -5   8   6   -3.90    4.20
  -6  -5  -8    0.00    3.90
   5  -8   6    1.00    1.60
  -8   6   5   -3.50    3.80
  -8  -6  -5   -3.40    4.00
   8  -6   5   -6.60    2.90
  -6   5   8    5.30    4.30
  -6   5   8   -0.40    5.00
   8   6  -5    1.10    2.80
   6   5  -8    0.70    2.50
   6   5  -8    0.00    2.10
   6  -5   8   -0.50    2.20
  -5  -8  -6    4.10    4.80
   6   8   6  407.66   20.20
   6  -8  -6  436.86   18.40
  -8  -6   6  423.96   17.50
   8   6   6  449.16   18.10
   8  -6  -6  429.36   17.80
  -6  -6   8  440.36   17.00
  -6  -8   6  436.76   16.70
   6  -6  -8  427.16   17.90
   6  -8  -6  429.76   18.20
   6   6   8  424.56   18.00
   6   8   6  435.06   18.70
  -8  -6   6  424.86   17.60
   8   6  -6  440.86   16.00
   8   6  -6  439.86   16.60
   8  -6   6  415.06   16.30
  -8  -6  -6  391.06   19.90
   8  -6   6  425.26   15.80
  -6   8   6  441.76   17.80
  -6   8   6  447.56   18.00
   6   6  -8  424.76   14.20
  -8   6   6  426.26   19.70
   6  -6   8  428.96   15.00
   6   6  -8  421.96   14.30
  -8  -6  -6  430.36   17.80
   6  -6   8  424.36   15.30
   6   8  -6  440.06   14.90
  -6   6   8  419.46   18.30
  -6   6   8  422.26   18.60
  -6  -8  -6  435.46   18.30
   6  -8   6  418.36   15.10
   6  -8   6  440.36   14.80
  -6  -6  -8  414.46   18.90
   6   8  -6  422.26   13.60
  -8  -6   7    8.70    4.30
   7  -8  -6    3.00    4.60
  -7  -8   6    6.00    3.90
   8  -6  -7    1.20    4.20
  -7  -8   6   -0.70    3.50
  -8  -6   7    3.80    4.70
   8   6   7    1.10    4.10
   7  -8  -6    7.30    4.40
  -6  -7   8    2.00    3.40
   7   8   6    5.20    4.10
   6  -7  -8   -0.80    4.20
   6   7   8    3.00    4.10
  -6   7   8    6.20    4.60
   7  -8   6    0.40    2.70
  -8   6   7   -0.80    4.30
  -6  -7  -8    5.60    5.00
  -7  -8  -6   -4.00    4.10
  -6  -7  -8    7.40    4.50
  -8  -6  -7    0.30    4.10
  -8  -6  -7    6.40    4.60
   8  -6   7    0.60    3.10
   6  -7   8    1.10    2.30
   6  -7   8    4.20    2.00
   8   6  -7   -0.60    3.20
  -6   7   8    3.30    4.90
   8  -6   7    3.10    2.70
  -7   8   6    0.20    6.60
  -7   8   6   -4.40    5.20
  -8   6   7    9.90    4.80
   7   8  -6    3.20    2.10
   8   6  -7    2.60    2.70
   7  -8   6    1.70    2.20
   7   8  -6    1.10    2.30
   0  -8   7  179.48    6.40
  -8   7   0  165.48    8.60
   8   7   0  172.18   10.60
   0  -8   7  172.58    6.30
  -7   0  -8  184.18    8.70
   8  -7   0  175.28   10.20
   0   8   7  166.28   10.80
  -8  -7   0  173.48   10.70
  -8  -7   0  173.08   10.50
  -7   0   8  171.98   10.80
   8   7   0  204.18   10.00
  -7   0  -8  179.58    8.60
  -8   7   0  174.28    8.70
   0  -8  -7  181.18   10.60
   0  -8  -7  173.68   10.60
   0   8   7  190.78   10.60
   7   0   8  183.88   10.20
   7   0  -8  169.58   10.40
  -7   0   8  187.78   10.80
  -8   7  -1    3.10    2.40
  -7  -1   8    4.60    3.90
  -8  -7   1    2.40    3.90
  -7  -1   8   -0.60    3.90
  -1  -8   7    1.10    1.70
  -7   1  -8    3.60    2.50
  -8   7  -1    0.50    2.40
   8   7   1   -0.70    4.10
   1  -8  -7   -2.20    3.80
  -7   1  -8   -0.90    2.20
   7   1   8   -2.60    3.90
   7   1   8   13.40    3.40
   8   7   1   -1.60    3.30
  -8  -7   1    4.00    4.20
   7  -1  -8   -1.30    3.90
   7  -1  -8    3.60    3.50
   1   8   7    4.20    3.90
   1   8   7   -3.60    4.10
   1  -8  -7    3.10    3.70
   8  -7  -1   -3.10    3.90
  -1  -8   7    0.30    1.60
  -8  -7  -1    1.10    4.20
   7   1  -8   -2.70    3.80
  -8   7   1    1.80    3.00
  -7  -1  -8    2.80    3.30
  -1  -8  -7    0.60    4.00
   7  -1   8   -1.30    3.70
  -7  -1  -8    1.20    3.10
  -8  -7  -1   -0.70    4.00
  -7   1   8   -2.10    3.50
  -7   1   8    6.00    4.40
  -8   7   1   -1.00    3.20
  -1   8   7    2.90    4.40
  -1   8   7   -7.40    3.20
  -1  -8  -7   -3.60    3.70
   8   7  -1   -4.60    4.00
   8  -7   1   -1.20    3.50
   2  -8  -7    5.40    4.20
  -2  -8   7    0.40    2.00
  -8  -7   2   -0.40    3.60
  -8   7  -2   -0.70    1.40
   2   8   7   10.40    4.60
  -8  -7   2    1.50    4.10
   2   8   7   -1.30    3.60
   2  -8  -7    6.80    4.50
  -2  -8   7    4.60    2.20
   8  -7  -2    0.70    3.30
   8   7   2   -2.80    4.10
   7  -2  -8    0.20    4.00
   7  -2  -8   -4.30    3.40
  -7   2  -8    0.70    1.60
   8  -7  -2    2.10    4.30
   8   7   2    4.40    3.60
  -7  -2   8    5.50    4.00
  -7  -2   8    4.80    4.10
   7   2   8    2.90    4.50
   7   2   8    3.50    3.50
  -7   2  -8   -1.30    1.60
  -7   2   8   -3.20    3.90
  -7  -2  -8    7.20    3.50
   7  -2   8   -1.40    3.40
   7   2  -8    3.00    3.80
  -8   7   2   -2.30    3.50
  -7   2   8    2.60    4.50
   7  -2   8    1.70    3.00
  -2   8   7   -0.30    4.40
   8   7  -2   -3.10    3.90
  -2   8   7    6.90    4.00
   8  -7   2   -1.90    3.40
  -2  -8  -7   -1.70    3.90
  -2  -8  -7    1.40    3.80
   8  -7   2    3.80    2.90
  -8  -7  -2    2.00    4.40
   7  -3  -8    9.90    4.20
   3  -8  -7    3.90    3.70
  -3  -8   7    3.30    2.40
  -7  -3   8   -3.10    3.70
  -3  -8   7    1.80    2.50
   7   3   8    5.10    3.90
  -7  -3   8   -0.20    3.70
   8  -7  -3    2.20    4.00
   7   3   8    1.20    4.60
   3   8   7    1.30    3.90
   8   7   3    0.10    4.30
   8   7   3    1.80    3.60
  -8  -7   3    1.40    3.90
   8  -7  -3    2.90    3.80
  -8  -7   3    5.60    4.00
   7  -3  -8    2.10    4.50
   8   7  -3    0.60    3.70
  -3   8   7    4.70    4.60
   8  -7   3    0.60    3.20
   8  -7   3    5.40    2.80
   7   3  -8    3.00    2.90
  -3   8   7    0.40    3.70
  -8   7   3    2.20    3.80
   7   3  -8   -0.50    3.30
  -7  -3  -8   -1.10    3.70
  -7  -3  -8   -3.70    3.30
   7  -3   8    2.90    3.40
   7  -3   8    1.60    2.80
  -3  -8  -7    0.30    3.90
  -7   3   8    8.30    4.20
   4   8   7    6.40    4.80
  -8  -7   4    5.70    4.20
  -8  -7   4    7.90    4.20
   7  -4  -8   11.30    5.70
   4   8   7    6.40    5.00
   7   4   8    2.80    5.40
   7   4   8   11.30    4.30
  -7  -4   8    5.90    3.80
  -4  -8   7    7.30    3.10
  -4  -8   7    8.40    3.00
   7  -4  -8    5.00    4.30
   8   7   4    6.70    4.00
   8  -7  -4   16.10    4.40
  -7  -4   8   -0.30    3.80
   8  -7   4    4.80    3.40
   8  -7   4    4.30    2.90
   8   7  -4    6.50    3.10
   4  -8   7    6.00    1.20
   7   4  -8   10.80    3.00
  -8   7   4    5.60    4.00
   7   4  -8    5.50    3.40
  -4   8   7    8.20    4.10
  -7  -4  -8    5.70    4.10
  -7  -4  -8   -2.40    4.10
   7  -4   8   10.90    3.50
   7  -4   8    4.50    2.90
  -4   8   7    8.40    4.80
   4  -8   7    5.50    1.40
   8   7  -4    7.50    4.00
  -8   7   4    3.40    4.00
   7   5   8    3.50    4.90
   5   8   7   -2.50    4.50
   5   8   7   -2.70    3.80
  -5  -8   7    5.30    3.30
   8  -7  -5    0.60    4.00
  -5  -8   7    3.60    3.20
   8   7   5   10.70    5.20
   8   7   5   -3.30    3.90
   7   5   8   -5.80    3.60
   8  -7  -5    1.40    4.50
   5  -8  -7   -2.30    3.70
  -8  -7   5    0.30    3.80
   7  -5  -8   -1.30    4.00
   7  -5  -8    7.10    4.10
  -8  -7   5   -5.10    3.60
  -7  -5   8    1.80    3.80
  -7  -5   8    6.20    3.70
  -5   8   7   -2.10    4.40
   8   7  -5    5.00    2.90
  -8  -7  -5    3.60    4.10
   8  -7   5    1.40    3.20
  -7   5   8   -2.70    4.20
   8  -7   5    5.70    2.70
  -5  -8  -7    9.80    4.60
   5  -8   7    0.50    1.70
   8   7  -5    1.80    3.50
   7   5  -8    0.00    2.40
   7  -5   8    2.30    3.00
   7  -5   8    3.00    2.50
  -7  -5  -8    6.40    4.20
  -7  -5  -8   -4.60    4.60
   5  -8   7    0.90    1.50
   7   5  -8    5.40    3.10
  -8   7   5   -2.00    4.00
  -8   7   5    3.00    4.20
  -7   5   8   -1.20    4.10
   6   8   7    5.90    4.50
  -7  -6   8   12.60    4.40
   8   7   6   11.60    4.50
  -8  -7   6   15.50    4.50
   8  -7  -6   14.40    6.20
   7  -6  -8    5.50    4.20
  -8  -7   6   10.40    5.20
   7   6   8   22.80    5.10
   8  -7  -6   13.70    4.80
  -7  -6   8   14.40    4.40
   6  -8  -7    9.00    4.50
  -6  -8   7   13.00    3.80
  -8   7   6   14.00    5.10
   8  -7   6   12.00    3.00
   8   7  -6   13.80    3.10
   7   6  -8   20.20    3.10
  -6   8   7    3.80    4.70
  -8   7   6   18.10    6.00
  -7  -6  -8    9.60    4.60
  -7  -6  -8   16.80    4.80
   7  -6   8   11.20    3.30
   7  -6   8   13.30    2.80
  -6   8   7   15.70    4.80
  -7   6   8   15.90    5.10
  -8  -7  -6    1.60    4.70
   8  -7   6   11.50    3.50
  -6  -8  -7    4.80    4.60
   6  -8   7   15.70    2.70
   6  -8   7   14.00    2.30
   7   6  -8   14.10    2.50
   8   7  -6   11.20    3.60
  -7  -8   7    2.30    3.70
  -7  -8   7   -2.10    3.50
  -7  -7   8   -3.10    3.70
   7   7   8   -3.80    3.80
   8  -7  -7    2.90    4.30
   7  -8  -7   -0.10    4.00
  -8  -7   7    2.60    3.70
  -8  -7   7    4.90    4.60
   7  -7  -8   -0.40    4.00
  -7  -7   8   -0.90    3.60
   8   7   7    0.30    4.00
   7   8   7   -1.40    3.90
  -7  -8  -7   -8.20    4.10
   7  -7   8    1.00    2.20
  -8  -7  -7  -11.20    3.70
   8  -7   7   -0.20    3.00
   8  -7   7    3.00    2.50
   7  -8   7   -4.70    2.00
  -8   7   7    7.80    4.60
  -7   7   8   -1.60    4.20
   7  -8   7    0.60    2.60
   7   7  -8   -0.40    1.80
   7   7  -8   -0.90    1.70
   7  -7   8   -1.10    2.60
   8   7  -7   -0.10    3.00
   8   7  -7    0.60    2.40
  -7   8   7    7.10    4.60
  -7   8   7   -1.10    5.20
  -7  -7  -8    2.80    4.40
   7   8  -7    0.50    1.50
   7   8  -7   -1.10    1.50
  -8  -8   0 1276.77   42.60
   0  -8   8 1192.08   38.30
   0  -8   8 1207.18   38.20
   8  -8   0 1244.68   41.50
   8  -8   0 1314.97   41.00
  -8   0   8 1292.07   42.70
  -8   0   8 1036.10   43.30
  -8   0  -8 1252.97   40.10
  -8   0  -8 1250.37   40.30
   8   0   8 1254.87   41.90
   8   0   8 1262.27   41.30
   8   0  -8 1229.68   41.70
   8   0  -8 1225.08   41.30
  -8   8   0 1281.27   39.90
   0   8   8 1265.87   43.40
   8   8   0 1264.47   41.90
   8   8   0 1231.58   41.20
  -8  -8   1   12.20    4.50
  -8  -8   1    8.90    5.20
   1   8   8   11.80    5.60
   8   8   1   13.20    4.90
  -1  -8   8   10.30    2.10
  -1  -8   8    8.30    2.10
  -8   1  -8    8.60    2.90
  -8   1  -8   10.20    2.90
   1   8   8    8.00    4.90
   8  -8  -1    6.00    4.40
   8  -8  -1   10.60    4.00
  -8  -1   8   22.60    5.10
   8  -1  -8    5.40    4.90
   8   1   8   12.10    4.90
  -8   8  -1   12.70    2.40
  -8   8  -1   11.30    2.40
   8   8   1    8.70    4.00
   8  -1  -8   11.40    4.20
   8   1   8    7.50    4.00
  -8  -1  -8    8.20    3.80
   1  -8   8   11.10    1.20
  -8   1   8    5.80    4.50
   1  -8   8    9.00    1.10
   8   1  -8   11.00    3.90
  -8   8   1    4.70    3.20
  -8   8   1    7.10    3.50
   8  -1   8   14.20    4.50
  -1   8   8   18.10    4.80
  -1   8   8    6.60    5.90
   8  -8   1   11.50    4.20
  -8  -8  -1   13.20    4.80
  -8  -8  -1    5.50    4.70
   8   1  -8   16.80    4.80
   8   8  -1   17.10    4.70
  -8  -8   2  381.76   16.50
  -8  -8   2  360.26   16.30
  -8   2  -8  365.16   12.80
  -2  -8   8  373.16   13.40
  -2  -8   8  377.76   13.30
   2   8   8  373.86   16.80
   2  -8  -8  339.77   17.20
   8   8   2  367.16   15.70
   8   2   8  388.16   15.90
   8  -8  -2  381.76   16.20
   8  -8  -2  381.46   15.60
  -8  -2   8  371.36   16.60
   8   8   2  348.57   16.20
   8  -2  -8  393.16   16.10
  -8   2  -8  381.46   12.90
   8  -2  -8  343.07   18.20
  -8   2   8  289.27   18.10
  -8  -8  -2  384.36   16.40
   8  -2   8  359.06   15.50
   8  -8   2  375.96   14.60
   8   2  -8  377.86   15.70
   8   2  -8  409.76   15.00
  -8   8   2  418.66   15.10
  -8   8   2  358.06   14.90
  -2   8   8  356.36   22.10
  -2   8   8  354.56   16.90
  -2  -8  -8  357.46   18.10
  -8  -2  -8  368.26   15.20
   8  -8   2  364.56   15.10
   8   8  -2  367.66   15.60
  -8  -8   3   17.80    4.60
  -8  -8   3   16.70    4.60
  -8  -3   8   15.10    4.70
  -3  -8   8   14.70    3.00
  -3  -8   8   21.40    3.20
   8   8   3   12.80    4.40
   8  -8  -3   14.80    4.60
   8   3   8   20.80    5.60
   8   3   8   13.00    6.80
   3  -8  -8   28.60    5.30
   3   8   8   16.70    4.90
   8  -3  -8   11.70    5.10
   8  -8   3   16.50    3.40
  -8  -8  -3   11.60    5.00
  -8  -3  -8   15.20    4.40
  -8  -3  -8   12.10    4.50
   8  -3   8    7.40    3.90
  -3  -8  -8   19.60    4.80
  -8   3   8   12.30    4.90
   3  -8   8   15.60    1.20
   3  -8   8   18.70    1.30
   8   3  -8   19.80    4.50
  -8   8   3   19.50    4.60
  -3   8   8   17.60    6.00
  -3   8   8   10.40    5.00
   8  -8   3   21.80    4.00
  -3  -8  -8    7.00    4.70
   8   8  -3   16.50    4.30
  -8  -8   4  663.93   24.80
  -8  -8   4  621.94   27.40
   8  -4  -8  651.93   24.60
  -4  -8   8  654.73   22.90
  -4  -8   8  677.23   22.70
   8   4   8  682.63   24.90
   4   8   8  678.93   25.00
   8   8   4  634.84   25.40
   4  -8  -8  666.23   25.00
  -8  -4   8  635.04   24.70
   8   4   8  644.74   25.40
   8  -8  -4  644.14   24.90
   8  -8  -4  616.34   29.20
   8  -4  -8  658.43   25.10
   8   8   4  655.63   24.60
   8  -8   4  660.13   23.20
   8  -4   8  664.73   23.60
   8  -4   8  691.93   23.20
  -8  -4  -8  667.93   24.80
  -8  -8  -4  657.23   25.30
  -8   4   8  668.63   25.40
   8  -8   4  652.33   22.70
  -4  -8  -8  562.84   24.80
   8   4  -8  637.84   23.30
   8   4  -8  745.53   23.00
  -8   8   4  690.13   24.40
  -8   8   4  664.53   24.30
  -4   8   8  686.03   25.10
  -4   8   8  670.53   25.20
  -4  -8  -8  676.03   25.10
   4  -8   8  655.83   20.60
  -8  -4  -8  633.64   24.10
   8   8  -4  651.73   23.30
   8   8  -4  669.93   22.80
  -8  -8   5   38.20    5.60
   8  -5  -8   32.40    5.30
  -5  -8   8   31.20    4.30
   8   5   8   33.50    5.50
   5   8   8   31.70    5.50
   8   8   5   30.00    5.50
   5  -8  -8   34.20    5.40
  -8  -5   8   33.00    5.50
   8   5   8   33.20    6.20
   8  -8  -5   33.30    5.80
   8  -8  -5   22.80    5.20
  -8  -5   8   28.20    6.10
   8  -8   5   20.40    3.90
  -8  -5  -8   25.70    5.20
  -8  -5  -8   38.50    5.80
   8  -5   8   28.50    4.40
   8  -5   8   30.10    3.80
  -8  -8  -5   23.60    5.30
  -8   5   8   29.10    5.50
   8  -8   5   29.40    3.80
  -5  -8  -8   30.00    5.70
   8   5  -8   21.10    4.20
   8   5  -8   28.50    3.80
  -8   8   5   27.30    5.20
  -8   8   5   21.40    5.30
  -5   8   8   31.50    5.50
  -5   8   8   32.80    6.80
   5  -8   8   27.20    3.20
   5  -8   8   31.10    2.90
   8   8  -5   28.10    4.20
   8   8  -5   24.50    3.50
  -8  -8   6  408.56   17.20
  -8  -8   6  386.46   16.70
   6   8   8  413.06   17.50
  -6  -8   8  465.55   16.20
  -6  -8   8  387.06   15.90
   8  -6  -8  391.96   17.20
  -8  -6   8  392.06   16.80
   8   6   8  386.36   17.20
   6  -8  -8  384.96   17.30
   8   8   6  398.06   17.20
  -8  -6   8  418.06   17.40
   8  -8  -6  419.06   17.80
   8  -8  -6  412.86   17.50
   8  -8   6  399.56   14.80
   6  -8   8  387.26   14.10
  -8  -6  -8  429.06   17.70
   8  -6   8  414.36   15.60
   8  -6   8  406.06   15.00
  -6  -8  -8  396.76   17.60
  -8   6   8  389.56   17.80
   6  -8   8  392.26   13.80
   8   6  -8  409.66   15.10
  -8   8   6  420.36   17.70
  -8   8   6  378.56   17.10
  -6   8   8  392.16   17.40
  -8  -8  -6  400.36   17.80
   8  -8   6  400.36   15.30
   8   8  -6  407.36   15.00
   8   8  -6  399.06   14.50
  -8  -8   7    7.90    4.40
   8   8   7    1.40    4.40
   8  -7  -8    0.90    4.10
  -7  -8   8    6.90    4.10
  -7  -8   8    3.10    5.10
   7   8   8   -2.70    4.90
   7   8   8   11.60    4.70
   8   8   7    9.90    5.30
  -8  -7   8    3.00    4.40
   7  -8  -8    2.50    4.40
   8  -8  -7    3.90    4.60
   8   7   8    0.80    4.40
   8  -8  -7    6.70    5.40
   8  -8   7    7.70    3.20
   7  -8   8    6.60    2.30
  -8  -7  -8   12.60    4.70
  -8  -7  -8    1.20    4.60
   8  -7   8    6.10    3.20
   8  -7   8   -0.40    2.50
  -8  -8  -7    3.60    4.70
  -8   7   8    2.80    4.50
  -8   7   8   12.20    5.10
   8  -8   7    6.80    2.50
   8   7  -8    8.00    2.90
   8   7  -8    4.30    2.40
  -8   8   7    8.50    4.80
  -7   8   8    4.70    4.70
  -7   8   8    7.30    5.60
  -7  -8  -8   12.90    4.80
  -7  -8  -8    6.00    4.50
   7  -8   8    5.70    2.80
  -8  -8  -7    4.30    4.40
   8   8  -7    6.70    2.90
   8   8  -7    2.60    2.30
  -8  -8   8  285.37   14.70
  -8  -8   8  283.87   13.00
   8   8   8  277.17   15.00
   8   8   8  260.27   13.70
   8  -8  -8  295.37   14.10
   8  -8  -8  266.37   14.30
   8  -8   8  266.47   10.80
   8  -8   8  273.77   11.50
  -8   8   8  277.47   14.00
  -8   8   8  301.47   14.80
  -8  -8  -8  254.57   13.80
  -8  -8  -8  287.57   14.50
   8   8  -8  268.97    9.60
   8   8  -8  271.37    9.60
   0  -9   0    4.60    3.00
   0  -9   0    1.70    2.70
  -9   0   0    0.80    3.60
   0   0   9    5.50    3.20
   0   0   9    5.30    3.30
   0   0  -9    5.00    2.60
   0   0  -9    3.90    2.50
   9   0   0   -1.30    3.80
   0   9   0    4.40    2.10
   0   9   0    2.30    2.00
   0   1  -9    1.30    1.90
  -1   9   0   -1.80    1.70
  -1  -9   0    0.60    2.90
  -1  -9   0    3.70    2.80
   1  -9   0   -4.90    2.70
   1  -9   0    0.20    2.60
   0  -1   9    2.10    2.80
   0  -1   9    1.00    3.10
   0  -1  -9   -1.10    2.70
   0  -1  -9    2.60    2.70
  -9   0   1   -0.80    3.50
  -9   0  -1   -2.40    3.40
   9   0   1   -1.10    4.00
   9   0  -1   -3.10    3.60
   0   1   9   -1.60    2.90
   0   1   9    5.80    3.50
   0   1  -9    1.00    1.90
   1   9   0    1.00    2.00
   1   9   0   -1.40    2.20
  -1   9   0   -2.40    1.60
   9   0  -2   12.80    4.80
   9   0   2   21.20    4.90
  -2   9   0   18.60    2.10
   2   9   0   21.30    3.30
   2   9   0   17.90    2.70
  -9   0   2   14.20    4.40
  -9   0  -2   26.00    4.30
  -9   0  -2   19.20    4.30
   2  -9   0   15.80    3.40
   2  -9   0   16.00    3.30
   0   2   9   18.20    4.50
  -2   9   0   14.90    2.10
  -2  -9   0   12.30    3.40
  -2  -9   0   11.60    3.50
   0  -2  -9   20.00    3.80
   0  -2   9   13.90    3.10
   0  -2   9   17.20    3.30
   0  -2  -9   17.30    3.70
  -3   9   0   -1.00    1.50
  -3  -9   0    2.70    3.20
   3  -9   0    0.00    3.00
   0   3   9   -0.50    3.80
   0  -3   9    4.00    2.30
   0  -3   9   -1.60    2.40
   0  -3  -9   -3.20    3.10
   0  -3  -9   -1.90    2.90
  -9   0   3    8.90    3.80
  -9   0   3   -1.70    3.70
  -9   0  -3    2.40    3.40
  -9   0  -3   -3.20    3.20
   9   0   3   -0.90    3.90
   3   9   0   -3.70    2.30
   3   9   0   -2.00    2.70
  -3   9   0   -3.40    1.50
   3  -9   0    1.90    2.60
   9   0  -3    3.20    4.30
   0   4   9    4.40    4.00
   4   9   0    5.40    3.30
   9   0   4    3.80    4.30
   0  -4  -9   -0.20    3.80
  -9   0   4    0.90    3.80
  -4   9   0    5.70    1.80
   0   4   9    1.40    3.80
   9   0  -4    8.40    3.90
  -4   9   0    7.00    1.80
   0  -4   9    1.80    2.30
   0  -4  -9    0.40    3.70
   4   9   0    5.50    2.80
  -4  -9   0   10.00    3.70
   4  -9   0    2.30    3.00
   4  -9   0    5.00    3.00
   0  -4   9    7.70    2.30
  -9   0   4    4.10    3.80
  -9   0  -4    3.70    3.50
   9   0  -4    5.10    4.40
   5  -9   0   -2.30    2.80
  -5  -9   0   -4.10    3.20
   0  -5   9   -0.50    1.80
   0  -5   9    0.20    2.00
   0  -5  -9    2.10    3.50
   0  -5  -9    2.00    3.60
  -9   0   5    4.70    3.80
  -9   0   5    0.20    3.90
  -9   0  -5    0.80    3.40
   5   9   0   -3.80    2.50
   0   5   9    3.70    3.70
   0   5   9   -3.20    4.00
   9   0  -5   -0.90    3.40
   5   9   0   -0.50    3.60
   5  -9   0    0.70    2.80
  -9   0  -5   -1.00    3.10
   9   0   5   -5.90    3.80
   9   0  -5   -5.40    3.80
  -5   9   0    1.40    1.80
   0  -6   9    3.40    1.80
   0   6   9    1.40    3.70
   9   0  -6   -3.80    3.40
   9   0   6    4.10    4.10
   9   0   6    2.20    3.60
   9   0  -6   -6.30    4.10
   6  -9   0    0.40    3.00
  -6  -9   0    4.80    3.90
   6  -9   0   -0.60    3.30
  -6   9   0    0.10    1.90
  -6   9   0    0.30    2.10
   6   9   0    1.30    4.00
   6   9   0    7.10    3.10
  -9   0   6   -2.50    4.30
   0   6   9    1.10    4.40
  -9   0  -6    0.70    3.30
   0  -6  -9   -0.60    3.80
   0  -6  -9    1.40    3.80
  -9   0   6   -3.30    3.80
   0  -6   9   -1.60    1.80
  -9   0  -6   -1.10    3.10
  -6  -9   0    0.10    3.80
   0  -7  -9   -9.10    3.60
   7   9   0   -0.30    3.90
  -9   0  -7    1.50    3.20
  -9   0  -7   -1.60    3.20
   9   0   7    2.60    4.30
   0  -7   9   -0.30    1.60
  -9   0   7    1.40    4.30
   9   0  -7   -0.90    3.60
   9   0  -7   -1.20    4.20
   7  -9   0    1.00    3.50
  -7   9   0   -2.00    2.20
  -7  -9   0   -5.70    3.50
  -7  -9   0    0.00    3.90
   9   0   7   -1.20    3.40
   0  -7   9   -0.10    1.60
  -7   9   0   -1.30    2.10
  -9   0   8    5.80    4.80
   8   9   0   -0.50    4.20
  -8   9   0    0.50    2.30
  -8   9   0    1.60    2.60
   0  -8   9    0.50    1.60
   8   9   0    5.80    3.60
  -9   0   8   -1.10    4.40
   9   0   8   -2.00    3.40
   9   0  -8    4.20    5.30
  -9   0  -8    6.10    3.40
   0  -8  -9   -0.70    4.90
   0  -8  -9    3.40    4.20
  -9   0  -8   -6.90    2.90
   9   0   8    3.20    5.20
   0   8   9    1.80    4.00
   0   8   9    2.30    5.20
   8  -9   0   -3.50    3.30
  -8  -9   0    3.30    5.20
  -8  -9   0   -0.60    4.20
   8  -9   0    9.50    4.20
   9   0  -8   -3.60    3.60
   0  -8   9    2.30    1.70
   0  -9   1    2.20    2.60
  -1   0   9    1.10    3.40
  -1   0  -9    0.90    2.30
   9  -1   0   -0.60    3.90
  -1   0   9   -2.20    2.80
   1   0  -9   -0.10    2.40
   0   9   1   -0.20    2.60
  -9  -1   0   -0.40    3.50
  -9   1   0   -2.40    3.40
   0  -9  -1   -0.40    3.00
   1   0   9    0.30    2.90
   9   1   0    3.00    4.10
   0  -9  -1    2.30    3.10
   0   9   1    0.10    2.20
  -1   0  -9   -0.30    2.30
   1   0  -9    0.90    2.70
   0  -9   1    2.30    2.60
   1   0   9   -0.40    3.00
   1   9   1    8.60    3.10
  -1   1  -9    8.30    2.00
  -9   1  -1    7.80    3.70
   1  -1  -9    5.30    3.10
   1   9   1    1.90    2.60
   1  -1  -9    7.80    3.40
  -1   1  -9    7.70    2.00
  -9  -1   1    9.70    4.00
  -1  -9   1    4.30    2.70
   1  -9  -1    6.30    3.30
   1   1   9   10.80    3.50
  -1  -9   1    7.20    2.90
  -9   1  -1    4.40    3.80
  -1  -1   9    6.90    3.20
  -1  -1   9    5.70    3.20
   9   1   1    4.10    4.30
   1   1   9    7.30    3.80
   9  -1  -1   15.20    4.70
   1  -9  -1    5.50    3.20
  -9   1   1    1.10    3.50
  -1  -1  -9    6.90    3.10
  -1   9   1    9.40    2.60
  -1  -9  -1    2.90    3.10
  -9  -1  -1    8.20    4.00
   9  -1   1    6.10    4.20
  -1  -9  -1    5.40    3.30
   1   9  -1    7.20    1.50
   1  -1   9    6.00    3.20
   1  -1   9    6.50    2.90
   1   1  -9    4.60    2.30
   1   1  -9    8.10    2.40
   1  -9   1    4.40    2.70
   9   1  -1    9.60    4.20
  -1   9   1    6.20    2.70
   9  -1   1    2.50    3.10
   1  -9   1    4.20    2.80
  -9   1   1    8.90    3.90
  -1   1   9    7.80    3.80
  -1   1   9    9.30    3.60
   1   9  -1    4.80    1.40
  -1  -1  -9   13.70    3.10
  -1  -2   9   -1.60    2.70
  -9   1  -2    3.60    3.30
   1  -2  -9    0.10    3.10
   1  -2  -9    5.10    3.10
   9   1   2    3.00    3.70
   9  -1  -2    0.00    4.10
  -1  -2   9    4.80    2.70
   2   9   1    1.50    2.70
   2  -9  -1    3.80    3.00
  -9  -1   2    2.70    3.70
   2  -9  -1    0.00    2.90
   1   2   9    2.40    3.70
   2   9   1    3.50    3.20
   9   1   2   11.20    4.80
  -2  -9   1    0.90    2.70
  -9   1  -2    2.20    3.60
  -2  -9  -1   -1.20    3.30
  -9  -1  -2   -3.70    3.20
   2   9  -1    2.20    1.90
  -2   9   1    0.70    2.40
   1   2  -9    2.50    1.50
  -1  -2  -9    0.80    3.10
  -9  -1  -2    4.00    3.80
   9  -1   2    3.40    4.00
   9  -1   2   13.90    3.30
   2  -9   1    2.40    2.60
   1   2  -9    4.00    1.50
  -9   1   2    4.00    3.90
   1  -2   9    5.50    2.60
   1  -2   9    2.90    2.90
  -2  -9  -1    3.50    3.20
  -1  -2  -9    2.50    3.10
   9   1  -2    1.90    4.20
  -2   9   1    4.10    2.60
   2  -9   1    1.30    2.40
   2   9  -1    3.00    1.80
  -1   2   9    5.20    4.00
  -1  -3   9    4.50    2.60
   1  -3  -9    2.50    3.70
  -9   1  -3    4.90    3.40
  -1  -3   9    4.20    2.80
   1   3   9    9.00    4.20
   9   1   3    8.20    4.50
   9  -1  -3    7.30    4.30
  -9  -1   3    2.60    3.90
  -9  -1   3    4.20    4.00
   3  -9  -1    8.90    3.40
   3   9   1    0.70    3.50
   9  -1  -3    8.60    3.80
  -3  -9   1    7.50    3.40
  -9   1  -3    4.90    3.20
   3   9   1    4.70    2.70
   3  -9  -1   10.80    3.30
   3   9  -1    6.80    2.30
  -1  -3  -9   10.80    3.80
   9   1  -3    8.70    4.40
  -3  -9  -1    5.80    3.80
  -3  -9  -1   -1.90    3.20
  -9  -1  -3    0.50    3.50
  -9  -1  -3    9.50    4.00
   9  -1   3    2.90    4.10
   3  -9   1    5.00    2.60
   1  -3   9    6.50    2.40
   9  -1   3    3.80    3.40
  -3   9   1    5.70    2.50
  -9   1   3    8.50    4.10
   1  -3   9    8.10    2.70
  -1  -3  -9   -0.20    3.20
  -9   1   3   16.10    4.10
   3  -9   1    4.50    2.80
   3   9  -1    9.60    2.70
  -1   3   9    5.20    4.00
  -4  -9   1   96.29    7.30
   9  -1  -4   97.39    8.30
  -9   1  -4   77.79    6.80
   9   1   4  101.79    7.50
  -4  -9   1   93.89    7.20
  -9  -1   4   89.99    8.00
   4   9   1   83.89    6.40
  -1  -4   9   85.89    5.60
  -1  -4   9   82.19    5.80
   1   4   9  100.89    8.40
   1  -4  -9   92.09    7.60
   9  -1  -4   75.99    7.20
   4   9   1   79.79    7.40
  -9  -1   4   88.49    7.90
   4  -9  -1   83.89    6.90
   9   1   4   87.39    8.20
   4  -9  -1   89.59    6.90
   1   4   9   83.79    7.60
   4  -9   1   85.69    6.30
   4  -9   1   92.69    6.20
  -9   1   4   99.69    8.10
   9  -1   4   88.29    8.30
  -9  -1  -4   90.49    7.70
  -4  -9  -1   72.19    7.10
  -1  -4  -9  104.09    8.00
   9   1  -4   99.49    7.60
  -1   4   9   90.79    7.70
  -4   9   1   91.39    5.80
  -4   9   1   91.09    5.60
   9   1  -4   87.89    8.30
   1  -4   9   91.19    5.20
   1  -4   9   91.49    5.40
   4   9  -1   92.49    6.30
   4   9  -1   89.19    5.70
  -9   1   4   83.69    8.00
  -1   4   9   81.19    8.20
  -9  -1   5    2.30    4.00
   5  -9  -1    3.50    3.50
   1  -5  -9    4.20    3.90
   9  -1  -5    2.50    3.60
  -1  -5   9    6.50    2.30
   5  -9  -1    5.90    3.40
   9  -1  -5    3.10    4.00
   1  -5  -9   -2.30    3.40
  -9   1  -5    0.90    3.10
   1   5   9    5.30    4.40
   9   1   5    3.10    3.40
  -9   1  -5    1.10    2.90
   9   1   5    1.10    4.10
   5   9   1    0.10    3.70
   5   9   1    2.20    3.00
  -5  -9   1    2.60    3.40
  -9  -1   5    3.50    4.00
   1   5   9   -2.50    3.60
  -1  -5   9    3.30    2.40
  -5   9   1    4.00    2.60
   5   9  -1    4.10    2.70
  -9   1   5   -5.20    3.60
  -5  -9  -1   -1.70    3.70
   1  -5   9    4.90    2.00
   9   1  -5    4.50    4.30
   9   1  -5    6.80    3.80
  -1   5   9   -2.10    3.60
  -5   9   1    1.00    2.70
  -9   1   5    0.80    4.00
  -1  -5  -9   -2.40    3.60
   5  -9   1    3.70    3.10
  -1   5   9   -5.00    4.10
   1  -5   9    2.80    1.80
   9  -1   5   -1.70    3.30
   5  -9   1    2.40    2.80
   5   9  -1    6.60    3.40
  -1  -5  -9   -0.70    3.30
  -9  -1  -5    4.20    3.60
   9  -1   5   -1.80    3.80
   6  -9  -1   31.10    4.80
   9  -1  -6   33.60    5.10
   1   6   9   32.10    5.20
  -1  -6   9   37.40    4.00
   9  -1  -6   40.90    6.10
   9   1   6   36.00    5.80
  -9  -1   6   28.00    5.60
   9   1   6   33.60    5.00
  -9   1  -6   36.20    4.30
  -6  -9   1   29.60    4.90
  -6  -9   1   36.60    5.20
   6   9   1   38.30    5.40
   1   6   9   28.70    6.40
   1  -6  -9   33.60    5.40
  -9   1  -6   30.00    4.30
  -1  -6   9   33.10    3.30
   1  -6  -9   34.50    5.40
  -9  -1   6   40.80    5.80
   6   9  -1   32.30    4.00
  -9   1   6   31.40    6.30
  -1  -6  -9   25.30    5.10
  -1  -6  -9   31.60    5.10
  -9  -1  -6   34.70    5.00
   6  -9   1   37.70    4.60
  -1   6   9   37.60    5.40
   9   1  -6   35.70    5.20
  -6  -9  -1   34.30    5.30
   1  -6   9   36.00    3.20
   6  -9   1   34.10    4.10
  -6   9   1   38.80    4.00
  -1   6   9   29.20    6.40
  -6   9   1   33.50    3.80
   6   9  -1   33.70    4.70
   9   1  -6   35.60    5.70
  -9   1   6   28.60    5.30
   9  -1   6   34.40    5.50
   1  -6   9   35.40    3.30
  -7  -9   1    1.40    3.90
  -9  -1   7    1.60    4.30
   7   9   1    1.50    4.30
   9  -1  -7    5.20    3.70
   9   1   7    1.00    3.40
  -7  -9   1    7.60    4.10
  -9   1  -7    3.60    3.00
   1   7   9   -6.20    4.70
  -1  -7   9    3.40    2.00
   9   1   7    1.10    4.40
  -1  -7   9    3.60    2.10
   7  -9  -1    6.30    3.20
  -9  -1   7   20.20    8.10
   1  -7  -9    8.80    4.40
   7  -9  -1    4.00    4.10
   9  -1  -7    6.10    5.50
   7   9   1   -3.60    3.00
  -9   1  -7   -0.20    2.80
  -9  -1  -7   -2.00    3.30
   9   1  -7    0.50    3.60
   9   1  -7    3.10    4.50
  -1  -7  -9    0.30    4.20
   7  -9   1    4.50    3.70
   9  -1   7   -1.80    4.20
  -7   9   1    2.50    2.70
  -7   9   1    1.40    3.00
   1  -7   9    0.90    1.40
   9  -1   7    2.40    3.50
   7   9  -1   -0.30    3.90
   1  -7   9    2.00    1.50
  -1  -8   9   17.00    2.40
   8   9   1   20.70    5.30
  -9  -1   8   29.50    5.50
  -9  -1   8   17.90    5.10
   1   8   9   22.20    5.00
   8  -9  -1   13.90    4.20
   9   1   8   13.70    5.10
   9   1   8   16.80    4.50
   8  -9  -1   13.70    4.70
   8   9   1   20.60    4.40
  -8  -9   1   19.70    5.00
  -1  -8   9   17.10    2.40
  -8   9  -1   14.20    1.70
  -9   1  -8   16.50    3.30
   1  -8  -9   17.10    4.60
  -9   1  -8   19.30    3.30
   9  -1  -8   16.10    5.20
   8  -9   1   20.90    4.70
  -9  -1  -8   30.00    4.10
   9  -1   8   14.00    4.70
   1  -8   9   15.10    1.70
   1  -8   9   16.30    1.70
  -9   1   8   20.10    5.30
  -1  -8  -9   14.90    4.80
  -1   8   9   13.20    7.90
  -9  -1  -8   15.50    4.10
  -8   9   1   15.90    3.40
   9   1  -8   23.00    5.40
   9  -1   8   15.70    4.20
  -8  -9  -1    1.50    4.30
  -8   9   1   21.60    3.80
   8   9  -1   12.50    4.60
  -1   8   9    8.40    4.60
   9   1  -8    9.90    4.20
  -9  -2   0   -0.90    3.70
   9   2   0    0.40    3.80
   0  -9   2   -1.00    2.20
   0  -9   2    3.50    2.30
   0  -9  -2    0.30    3.20
  -2   0   9    1.80    3.20
  -2   0   9   -0.90    3.40
  -2   0  -9    3.50    2.40
  -2   0  -9    4.50    2.30
   2   0   9    5.50    3.00
   0   9   2    3.40    2.70
   2   0  -9    0.40    2.60
  -9   2   0   -1.50    3.30
  -9   2   0    0.40    3.30
   0  -9  -2    5.80    3.30
   0   9   2    0.50    3.00
   2   0  -9    0.20    2.70
   2   0   9    2.00    3.30
   9  -2   0   -4.50    3.90
  -2   1  -9    0.10    1.60
   2   1   9    2.20    3.10
   1  -9  -2   -1.10    3.10
  -9  -2   1    2.10    3.70
   2   1   9    0.50    3.40
  -1  -9   2   -2.70    2.30
   1   9   2    0.80    2.80
  -2  -1   9    3.10    2.90
  -2  -1   9   -0.20    3.20
   9   2   1    1.80    4.00
  -9   2  -1    2.50    3.30
   9  -2  -1   -0.20    3.70
   2  -1  -9   -5.70    2.50
  -9   2  -1    2.10    3.30
   1  -9  -2    3.00    3.30
   1   9   2    1.40    3.30
  -2   1  -9    1.00    1.60
   2  -1  -9   -1.90    3.00
   1  -9   2   -1.60    2.20
  -9  -2  -1    0.70    3.70
  -1   9   2    0.20    2.70
   2   1  -9    5.60    2.40
  -1  -9  -2    3.80    3.40
  -1  -9  -2   -1.90    3.00
   1  -9   2    4.00    2.30
   9  -2   1    4.80    4.20
  -9   2   1    2.60    3.50
  -2  -1  -9    4.50    2.80
  -2   1   9    4.80    3.10
   2   1  -9   -0.70    2.40
   2  -1   9    0.70    2.60
   2  -1   9    0.70    3.00
   9   2  -1   -1.50    3.90
  -2   1   9   -3.10    3.40
  -2  -1  -9    4.10    2.80
   2  -9  -2   -1.60    3.10
  -2  -9   2    1.90    2.50
   2  -9  -2   -2.50    3.30
   2   9   2    0.30    2.80
  -2  -9   2   -1.50    2.60
   9   2   2    5.80    4.30
   2   2   9    3.20    3.80
  -9  -2   2   -0.80    3.30
  -2  -2   9    1.80    2.80
  -9   2  -2    1.10    3.30
   2  -2  -9    0.40    2.90
  -9   2  -2   -1.00    2.90
  -2  -2   9   -2.40    2.80
   2  -2  -9   -3.00    3.40
   9  -2  -2    4.20    4.00
   2   9   2   -0.40    3.30
  -2   2   9    3.20    3.80
  -2  -2  -9    2.00    3.10
  -9   2   2   -1.40    3.60
   2  -2   9   -4.20    2.50
  -2  -9  -2   -6.60    3.20
   2  -9   2    2.20    2.30
  -2  -2  -9    2.50    3.00
   2   2  -9    0.20    1.80
   2   2  -9   -1.10    1.80
  -9  -2  -2   -0.20    3.40
   9  -2   2   -3.80    3.70
   2  -2   9    1.10    2.50
   9   2  -2   -5.40    4.00
   2  -9   2    1.70    2.20
  -2   9   2   -1.80    2.50
   9   2   3   40.70    5.80
  -3  -9   2   32.80    4.20
  -3  -9   2   31.20    4.10
   2   3   9   48.40    4.80
   2   3   9   32.40    5.20
  -2  -3   9   32.40    4.00
   9  -2  -3   27.60    4.80
  -9   2  -3   31.00    4.20
   3   9   2   36.20    5.00
   2  -3  -9   20.40    4.50
   3  -9  -2   32.80    4.60
   3  -9  -2   29.20    4.30
  -9  -2   3   31.30    5.20
  -9  -2   3   26.30    5.00
  -9   2  -3   25.10    4.10
  -2  -3   9   35.10    4.00
   9  -2  -3   22.90    5.10
   9   2   3   23.30    4.60
   3   9   2   33.00    4.40
   3  -9   2   38.60    4.10
  -2   3   9   35.00    5.50
   2  -3   9   28.70    3.30
  -3   9   2   28.90    4.00
   9   2  -3   32.00    5.30
   9  -2   3   36.40    5.30
   3   9  -2   26.50    2.90
  -9  -2  -3   27.60    4.80
  -2  -3  -9   31.20    4.60
   3  -9   2   31.00    3.40
  -3   9   2   30.90    4.00
  -2  -3  -9   29.90    4.50
  -9   2   3   37.80    5.10
  -9   2   3   30.90    5.10
   3   9  -2   31.30    2.90
   2  -3   9   32.50    3.60
  -3  -9  -2   32.20    4.80
  -9  -2   4  109.69    8.60
   4  -9  -2  110.99    7.70
   9   2   4   95.59    8.90
   2  -4  -9  115.89    8.30
  -9   2  -4  111.49    7.10
   4  -9  -2  135.09    7.30
   9  -2  -4   93.09    8.70
   9  -2  -4   95.69    7.90
   2   4   9  115.99    9.10
   4   9   2  107.99    7.10
   2   4   9   99.09    8.00
  -4  -9   2  107.19    7.50
  -2  -4   9  104.59    6.50
  -2  -4   9  100.89    6.50
   4   9   2  111.59    8.40
  -9  -2   4  101.39    8.50
   9   2   4   96.69    8.00
   2  -4  -9  129.59    7.80
  -4  -9   2  104.99    7.50
   9  -2   4  102.79    8.20
  -4   9   2  107.39    7.20
   2  -4   9  108.19    5.90
  -9   2   4  114.69    8.70
   9   2  -4  112.29    8.90
   4  -9   2  105.49    6.20
  -4   9   2  107.49    6.90
   4   9  -2  106.99    5.50
   9   2  -4  110.69    7.80
  -2   4   9  107.99    8.20
  -2   4   9  105.09    8.90
  -9   2   4  105.09    8.50
  -4  -9  -2  107.39    8.10
  -9  -2  -4  109.69    8.40
   4  -9   2   97.49    6.30
   9  -2   4   86.59    6.80
   4   9  -2   98.39    5.80
  -2  -4  -9  106.99    7.90
   2  -4   9  101.39    5.60
  -5  -9   2    0.30    3.10
   5   9   2   -5.40    3.80
  -9  -2   5    6.50    4.20
  -9  -2   5   -3.20    3.90
   2   5   9    1.60    4.20
  -2  -5   9    0.00    2.40
   9  -2  -5   -9.90    3.90
   9  -2  -5    0.10    3.60
   2   5   9   -7.10    3.40
   2  -5  -9   -3.10    3.80
   2  -5  -9   -1.40    3.70
   5  -9  -2    0.30    3.70
   9   2   5    5.80    4.40
  -2  -5   9   -0.70    2.40
  -9   2  -5    4.70    2.70
  -9   2  -5   -0.30    2.80
  -5  -9  -2    2.40    3.80
   2  -5   9   -0.90    1.90
  -5  -9  -2   -7.40    3.30
   9   2  -5    1.80    4.30
  -2  -5  -9    1.10    3.80
  -2  -5  -9   -3.30    3.30
   9  -2   5    4.70    3.80
   5  -9   2    0.30    2.60
   5  -9   2   -2.20    2.20
  -9   2   5   -5.70    3.70
   5   9  -2   -3.10    2.10
  -9  -2  -5   -4.00    3.50
  -5   9   2   -0.40    2.90
  -5   9   2    0.90    3.10
   5   9  -2   -0.20    2.70
  -2   5   9   -3.70    3.60
   2  -5   9    1.40    1.70
   9   2  -5    3.20    3.60
  -2   5   9    1.90    4.20
  -9   2   5   -6.20    3.40
   9   2   6   10.90    4.80
   6   9   2   16.20    4.80
  -9   2  -6   14.60    3.10
   9  -2  -6   12.60    4.30
   6  -9  -2   10.50    4.20
   9   2   6   12.60    4.20
   6  -9  -2   26.80    4.00
  -2  -6   9   11.80    2.80
   2  -6  -9   11.90    4.60
   2  -6  -9   13.40    4.30
  -9  -2   6    8.00    4.30
  -9  -2   6   14.30    5.30
   2   6   9    9.90    4.30
   9  -2  -6   10.90    4.80
  -2  -6   9   10.00    2.70
   6   9   2   13.70    3.70
  -9   2  -6   17.30    3.30
  -6  -9   2    6.90    3.80
  -2   6   9    9.70    4.10
   2  -6   9   12.60    1.80
  -2  -6  -9    9.90    4.40
   2  -6   9   14.80    2.10
  -6   9   2   11.20    3.40
  -6  -9  -2   11.60    4.40
   6  -9   2   11.20    3.50
   6  -9   2    8.20    2.90
  -9  -2  -6    5.40    4.10
   9   2  -6   14.90    4.70
   9   2  -6    9.00    3.90
  -6   9   2   17.10    3.80
   9  -2   6   -2.70    3.80
  -2  -6  -9   14.40    4.40
  -9  -2  -6   14.10    4.40
  -9   2   6   10.40    4.60
   9  -2   6   19.00    4.50
  -6  -9  -2   12.70    4.60
   6   9  -2    9.80    2.90
   6   9  -2   11.70    3.60
  -2  -7   9    1.60    2.30
  -9  -2   7    4.20    4.80
  -9  -2   7    4.90    4.30
  -7  -9   2    4.40    3.90
  -7  -9   2   -0.70    3.70
   9  -2  -7    1.80    4.80
   2  -7  -9    4.90    4.30
   7   9   2    0.00    3.60
   2  -7  -9    4.40    4.00
   9   2   7    4.70    3.90
   7  -9  -2    0.60    3.60
   2   7   9    8.20    4.30
   7  -9  -2    7.70    4.40
  -9   2  -7    2.30    2.50
   7   9   2    3.90    4.50
  -9   2  -7    3.50    2.50
   9   2   7   -6.00    4.90
  -2  -7   9    2.10    2.20
  -2   7   9    3.90    4.40
   7   9  -2    0.70    2.80
   7  -9   2    2.30    3.20
  -9   2   7    3.30    4.40
   9  -2   7    8.10    4.20
   9   2  -7   -0.30    3.50
  -2  -7  -9   -1.00    4.00
   2  -7   9    3.40    1.30
   9   2  -7    2.60    4.20
   2  -7   9    3.10    1.40
  -7   9   2    5.80    3.30
   7  -9   2    3.90    3.00
  -7  -9  -2   -0.60    4.10
  -9  -2  -7    1.20    3.40
  -2   7   9    4.90    4.70
   7   9  -2    2.70    3.50
  -9  -2  -7    2.20    3.70
  -7   9   2    5.80    3.40
   9   2   8   11.40    5.30
  -9   2  -8   11.20    2.50
  -9  -2   8   13.70    5.00
   9  -2  -8   14.50    5.10
   2  -8  -9   12.30    4.70
   9  -2  -8   17.50    4.70
   8   9   2   16.80    4.30
   8  -9  -2   11.10    4.40
  -8  -9   2   15.10    7.00
   2   8   9   11.00    4.60
   9   2   8   18.50    4.90
  -2  -8   9   12.10    2.70
  -2  -8   9   13.90    2.70
  -8  -9   2   13.80    4.60
  -9  -2   8   11.80    4.90
   8   9   2   11.10    5.80
  -9   2  -8   13.30    2.50
   9  -2   8   18.90    4.70
  -8  -9  -2    6.90    4.60
   8  -9   2   14.70    4.10
  -9  -2  -8   11.20    4.30
  -2   8   9   14.20    4.80
  -2  -8  -9   13.50    4.80
   9  -2   8   12.50    3.80
  -8   9   2   15.40    4.10
   2  -8   9   12.70    1.40
   9   2  -8    2.40    3.80
  -9  -2  -8    8.80    4.00
   2  -8   9   15.60    1.80
   9   2  -8   10.80    4.60
  -9   2   8   18.50    5.40
   8   9  -2   15.20    4.40
   9   3   0   -0.20    4.20
  -3   0  -9    1.00    2.40
   3   0  -9    0.90    2.70
  -3   0  -9    0.80    2.20
  -9   3   0   -0.80    3.20
   0   9   3    4.70    3.10
   9  -3   0    1.70    3.90
  -3   0   9    2.40    3.70
   3   0  -9    3.70    3.10
   0  -9   3   -2.70    1.90
   0  -9  -3   -1.20    3.60
  -9  -3   0   -1.90    3.30
   3   0   9   -0.80    3.00
   3   0   9   -2.60    3.20
  -3   0   9    6.50    3.20
  -9   3   0    1.70    3.30
  -9  -3   0   -2.90    3.50
   3   1   9   25.60    4.20
  -9   3  -1   24.40    4.20
   3   1   9   23.00    4.70
   1  -9  -3   18.30    4.40
  -3  -1   9   28.30    4.50
  -9  -3   1   17.30    4.70
  -3  -1   9   31.80    4.40
   3  -1  -9   28.00    4.20
  -1  -9   3   25.00    3.10
   9   3   1   31.40    5.50
  -3   1  -9   22.00    2.40
   9  -3  -1   23.10    5.20
  -3   1  -9   20.80    2.30
   1   9   3   26.20    4.60
   1   9   3   30.50    4.10
  -9   3  -1   24.10    4.10
  -9  -3   1   26.70    4.80
   9   3   1   30.80    4.70
   3  -1  -9   30.90    4.50
  -1  -9   3   25.70    3.20
  -1  -9  -3   28.10    4.70
   9   3  -1   24.80    5.30
   3   1  -9   30.70    3.50
   9  -3   1   20.70    4.70
  -1   9   3   21.80    3.90
   1  -9   3   26.00    2.90
   1  -9   3   27.70    2.80
   3  -1   9   30.30    3.80
   3  -1   9   23.90    3.90
  -9   3   1   32.70    4.90
   9  -3   1   43.30    4.40
  -9  -3  -1   23.30    5.00
  -3   1   9   26.10    4.70
  -3  -1  -9   23.90    3.60
  -9  -3  -1   25.50    4.90
   3   1  -9   22.50    3.50
  -3  -1  -9   29.90    3.90
  -2  -9   3    1.40    2.50
   2   9   3    0.90    3.50
  -3  -2   9    0.60    3.30
  -9  -3   2    4.70    3.90
  -9  -3   2    5.10    4.00
   2   9   3   -0.80    3.00
   3  -2  -9    0.90    3.40
  -2  -9   3    0.40    2.40
   9   3   2   -0.60    3.30
   9  -3  -2    4.60    3.30
   3   2   9   -0.10    3.60
  -9   3  -2    1.30    3.20
  -9   3  -2   -2.00    3.10
  -3  -2   9    2.60    3.20
   9  -3  -2   -3.50    4.20
   9   3   2    0.30    4.00
   3   2   9   12.60    3.30
   2  -9  -3    3.50    3.70
   2  -9   3   -0.10    1.80
  -2   9   3    0.60    3.00
   3   2  -9   -0.80    2.00
  -2   9   3    2.10    3.10
  -2  -9  -3   -0.50    3.60
  -9  -3  -2   -2.00    3.60
   2  -9   3   -0.80    1.80
   3  -2   9    0.70    2.30
   3  -2   9    0.60    2.80
  -9   3   2    2.30    3.90
   3   2  -9    3.30    2.40
   9   3  -2   -2.10    4.00
  -9  -3  -2   -0.80    3.90
  -3  -2  -9    2.90    2.90
  -3  -2  -9    1.10    3.00
  -3   2   9    1.90    3.90
   9  -3   2    2.80    4.00
  -3  -3   9  188.08    9.40
   3   3   9  230.48   10.30
  -9  -3   3  198.38   10.90
  -9  -3   3  189.48   10.90
  -3  -9   3  182.28    9.20
   9   3   3  183.78   11.30
  -9   3  -3  189.78    9.20
  -3  -9   3  188.48    8.90
   3   9   3  226.48    9.80
   9   3   3  189.88   10.50
  -9   3  -3  180.88    9.10
   3  -3  -9  193.98   10.40
  -3  -3   9  194.98    9.60
   3   3   9  182.48   10.70
   9  -3  -3  194.78   11.20
   9  -3  -3  204.28   10.60
   3   9   3  182.48   10.60
   3  -9  -3  188.48   10.50
  -3  -9  -3  187.88   10.60
   9   3  -3  191.68   11.00
   3  -3   9  192.98    8.80
   3  -9   3  192.38    8.00
   3  -9   3  194.68    7.90
  -9   3   3  200.38   10.80
   3  -3   9  188.18    8.40
   3   3  -9  187.98    7.20
  -3  -3  -9  187.88    9.70
  -3   9   3  195.08    9.60
   9  -3   3  185.28   10.80
  -3   3   9  199.08   11.10
  -3   9   3  180.08    9.70
  -9  -3  -3  172.58   10.40
  -3   3   9  188.48   10.70
  -9  -3  -3  203.58   11.30
  -9   3   3  171.88   10.50
   3   3  -9  182.68    7.20
   3   4   9    0.10    3.70
  -4  -9   3   -4.60    2.60
   3  -4  -9    0.60    3.40
   4  -9  -3    2.10    3.80
   9   3   4    0.50    3.30
  -9  -3   4    2.30    3.90
  -9  -3   4   -2.60    3.80
  -9   3  -4    0.80    2.80
  -4  -9   3    0.10    2.90
   4   9   3    2.40    4.20
   9   3   4    2.70    4.10
   3  -4  -9    1.80    3.90
   9  -3  -4   -1.10    3.50
   3   4   9    1.80    4.30
   9  -3  -4    3.40    4.30
  -3  -4   9    1.80    2.70
  -3  -4   9   -1.70    2.80
  -3   4   9    0.10    3.50
  -4   9   3    1.40    3.50
   9   3  -4    1.90    4.20
   9  -3   4   -2.60    3.70
   3  -4   9   -4.60    1.80
   3  -4   9   -0.80    2.20
  -3  -4  -9    0.70    3.60
   4   9  -3    1.30    1.30
  -4   9   3   -4.30    3.00
   4  -9   3   -1.20    2.10
   4  -9   3    0.30    2.00
  -4  -9  -3    0.60    3.80
  -4  -9  -3   -2.90    3.30
  -9  -3  -4    1.00    3.80
   4   9  -3   -1.50    1.20
  -9   3   4    6.30    4.10
  -9   3   4   -4.50    3.70
  -3   4   9    2.80    4.40
   9  -3  -5   20.30    5.20
   3  -5  -9   18.20    4.90
  -9  -3   5   19.40    4.80
   3   5   9   26.90    5.20
   9  -3  -5   22.50    4.80
  -5  -9   3   25.80    4.10
  -9  -3   5   19.00    4.90
  -3  -5   9   25.00    3.60
  -3  -5   9   21.00    3.50
   9   3   5   22.90    5.30
   5  -9  -3   26.10    4.90
   5  -9  -3   28.60    4.70
   9   3   5   26.90    4.80
   3  -5  -9   22.90    4.60
   5   9   3   25.00    4.00
  -9   3  -5   21.20    3.20
  -9   3  -5   16.00    3.00
  -5  -9   3   23.00    4.20
   5   9   3   27.30    5.30
   3   5   9   28.90    5.00
   3  -5   9   22.50    2.50
   5  -9   3   20.70    3.00
  -9  -3  -5   27.00    4.90
  -9   3   5   28.50    5.30
  -9   3   5   18.40    4.70
  -5  -9  -3   12.30    4.60
   9   3  -5   22.60    5.00
   3  -5   9   19.40    2.60
  -5  -9  -3   18.80    4.70
  -3   5   9   18.50    4.80
  -3   5   9   21.10    5.00
   5   9  -3   25.80    3.10
   5   9  -3   27.80    2.80
  -5   9   3   26.80    4.20
  -5   9   3   24.30    4.20
   9   3  -5   27.50    4.30
   9  -3   5   22.00    4.60
   5  -9   3   22.10    3.30
  -3  -5  -9   20.40    4.60
  -9  -3  -5   17.10    4.50
  -3  -5  -9   24.50    4.80
  -9   3  -6   52.99    4.30
   9  -3  -6   50.09    6.10
   3  -6  -9   42.10    5.60
  -3  -6   9   48.20    5.20
   6  -9  -3   47.40    5.80
  -9  -3   6   41.00    8.70
   3   6   9   40.10    6.50
  -9   3  -6   49.10    4.30
  -3  -6   9   47.30    5.10
  -9  -3   6   42.40    6.00
   9   3   6   45.70    5.70
   6   9   3   49.20    6.30
   6   9   3   36.00    5.10
   9  -3  -6   39.20    7.30
   6  -9  -3   54.09    5.70
  -6  -9   3   56.09    6.60
  -9   3   6   43.70    6.20
   9  -3   6   50.69    5.70
  -9   3   6   34.70    7.00
   9   3  -6   48.40    5.40
   6   9  -3   42.60    5.10
   9   3  -6   48.40    6.00
  -3  -6  -9   49.80    6.10
   6   9  -3   52.79    4.60
  -9  -3  -6   48.50    5.80
  -6   9   3   56.29    6.50
  -3   6   9   47.30    7.00
  -9  -3  -6   46.60    5.70
   3  -6   9   51.59    3.40
  -6  -9  -3   48.00    6.10
   6  -9   3   47.80    5.20
   6  -9   3   51.09    4.70
   3  -6   9   44.10    3.60
  -3  -6  -9   41.70    5.80
  -9  -3   7   21.80    7.30
  -9  -3   7   14.60    4.70
   3   7   9    6.70    4.40
  -9   3  -7   12.10    2.00
   3  -7  -9    9.30    4.50
   3  -7  -9   23.30    5.00
   7  -9  -3   12.00    4.20
  -3  -7   9   14.30    3.00
   7   9   3    4.30    4.90
   9  -3  -7   13.90    5.10
   9  -3  -7    7.50    4.20
   9   3   7   14.40    5.50
   9   3   7   16.60    5.40
  -7  -9   3    6.80    3.90
  -7  -9   3    8.80    4.00
   7   9   3   11.10    4.20
  -3  -7   9   11.80    3.00
  -9   3  -7   15.40    2.20
   7  -9   3   17.60    3.20
   3  -7   9   14.40    1.70
   7  -9   3   14.20    3.50
  -3  -7  -9   11.30    4.40
  -3  -7  -9   13.60    4.80
  -7  -9  -3    2.30    4.20
   7   9  -3    5.70    3.50
   7   9  -3    9.50    2.90
   9   3  -7   16.10    4.40
   9   3  -7   14.20    3.90
  -3   7   9   20.20    4.90
  -7  -9  -3   29.40    5.30
   9  -3   7   12.80    3.80
  -9   3   7   15.20    4.70
  -9  -3  -7   13.00    4.50
   3  -7   9   13.20    1.80
   9  -3   7   17.30    4.30
  -9  -3  -7   24.10    4.90
  -3   7   9   12.80    4.90
  -7   9   3   14.10    4.20
   9  -3  -8    2.90    4.20
  -8  -9   3   -1.60    3.90
   8   9   3    5.10    4.80
  -3  -8   9    4.40    2.70
  -3  -8   9    4.10    2.70
   3  -8  -9    7.80    4.50
   8  -9  -3    0.20    4.50
   3   8   9    2.10    4.10
   9   3   8    7.00    4.10
  -9  -3   8    2.70    4.40
  -9  -3   8    3.00    4.50
   9   3   8    2.20    5.00
   8   9   3    4.40    4.20
  -8  -9   3    2.10    4.00
   8  -9   3    3.90    3.60
  -9   3   8   -3.10    3.90
  -9  -3  -8    9.40    4.40
   8   9  -3    4.70    3.80
  -3  -8  -9    6.20    4.40
   3  -8   9    1.50    1.00
  -9  -3  -8    3.50    4.20
   9  -3   8    5.90    4.00
  -3   8   9    1.30    4.10
  -8  -9  -3    3.70    4.30
  -8  -9  -3    1.70    4.40
   9   3  -8    3.80    4.10
  -8   9   3    2.00    3.80
   9   3  -8    3.90    3.40
   3  -8   9    2.30    1.20
  -9   4   0   -2.20    3.10
   0  -9   4    2.60    1.80
   4   0  -9   -3.00    3.10
  -4   0  -9   -0.90    2.30
   4   0   9   -0.30    2.90
   9   4   0   -2.20    3.40
  -9  -4   0   -0.30    3.80
   9  -4   0   -4.30    3.80
  -4   0   9   -2.80    3.60
  -4   0  -9    0.00    2.40
   9   4   0    2.00    4.40
  -9  -4   0   -2.00    3.80
  -9   4   0    1.10    3.50
   0  -9  -4   -1.30    3.70
   0  -9   4   -1.30    1.80
   4   0  -9   -1.30    2.80
   4   0   9    0.70    3.60
   4  -1  -9   47.80    5.40
  -9  -4   1   33.50    5.40
  -9   4  -1   32.10    4.40
  -1  -9   4   41.40    4.10
  -4   1  -9   35.40    3.50
   9   4   1   37.80    5.80
  -4  -1   9   44.90    5.30
  -9   4  -1   42.00    4.70
   4   1   9   38.50    5.30
   9  -4  -1   37.00    5.80
  -1  -9   4   43.30    4.00
   1  -9  -4   33.60    5.20
   4  -1  -9   39.30    5.10
   9   4   1   40.80    5.30
  -9  -4   1   31.50    5.30
  -4   1  -9   45.10    3.50
  -4  -1  -9   35.20    4.10
  -9   4   1   36.00    5.00
  -1   9   4   41.80    5.40
  -9  -4  -1   39.10    5.60
   4  -1   9   44.80    5.20
   4  -1   9   35.40    4.50
   9  -4   1   38.50    5.50
   4   1  -9   44.40    5.40
  -1   9   4   45.50    5.00
   9   4  -1   40.30    5.80
  -9  -4  -1   42.00    5.60
   1  -9   4   37.50    3.40
  -1  -9  -4   45.50    5.50
   4   1  -9   39.00    4.10
   9   4  -1   56.79    6.00
  -4  -1  -9   44.40    5.00
  -4   1   9   35.60    5.30
  -2  -9   4    4.10    2.40
  -9   4  -2    4.20    3.00
   2   9   4    7.70    4.10
  -2  -9   4    2.30    2.30
   9  -4  -2   -2.40    3.40
   2  -9  -4    1.50    3.80
  -9   4  -2   -2.30    2.90
   9   4   2    7.20    4.40
  -4  -2   9    2.40    3.10
  -4  -2   9    2.20    3.50
  -9  -4   2    0.90    3.60
  -9  -4   2    0.50    3.90
   4   2   9    2.70    4.00
   4  -2  -9    6.40    3.90
   9  -4  -2    0.00    4.20
   9   4   2    8.20    3.70
  -9   4   2    5.30    3.90
   2  -9   4   -1.00    1.50
   4  -2   9   -1.30    2.30
   4  -2   9    3.50    3.00
  -2   9   4    8.80    3.30
   4   2  -9   -1.50    2.30
   9   4  -2    0.50    4.10
  -4   2   9    0.20    3.70
   4   2  -9    3.00    2.70
  -9  -4  -2   -1.40    3.80
  -2  -9  -4    0.60    3.90
  -4   2   9    3.90    4.10
   9  -4   2    3.50    4.00
  -2  -9  -4   -0.10    3.60
   2  -9   4    4.90    1.70
  -4  -2  -9    2.10    3.20
  -4  -2  -9    8.10    3.10
  -9  -4  -2   -1.20    3.80
  -2   9   4    3.00    3.60
   4  -3  -9   13.30    4.50
   9   4   3   19.10    5.10
   4  -3  -9   15.80    4.20
   9  -4  -3   23.90    5.20
   9   4   3   22.50    4.50
  -4  -3   9   13.00    3.60
  -4  -3   9   16.40    3.80
  -3  -9   4   21.00    3.40
   3  -9  -4    8.70    4.30
  -9   4  -3   18.90    3.40
   9  -4  -3   10.40    4.20
  -9   4  -3   18.80    3.30
  -9  -4   3   20.70    4.60
   3  -9  -4   24.60    4.60
   4   3   9   20.30    4.40
   4   3   9   16.60    4.90
   3   9   4   17.00    4.80
  -9  -4   3   16.50    4.60
  -3  -9   4   22.20    3.40
   3  -9   4   17.60    2.30
  -9  -4  -3   13.30    4.40
   3  -9   4   18.00    2.20
   4  -3   9   18.30    3.30
   9  -4   3   20.70    4.60
  -9   4   3   28.00    4.80
   9   4  -3   15.90    4.90
  -4   3   9   12.60    4.70
  -3   9   4   23.60    4.50
  -9  -4  -3   16.10    4.70
  -4  -3  -9   35.00    4.00
   4  -3   9   20.80    3.00
   4   3  -9   19.90    2.70
   4   3  -9   19.60    2.70
  -4   3   9   20.60    4.80
  -4  -3  -9   22.10    4.30
  -3  -9  -4   18.80    4.40
  -3  -9  -4   13.30    4.40
  -9   4   3    6.60    4.10
   4  -9  -4   14.40    4.20
   9   4   4   20.60    4.60
  -9  -4   4   17.20    4.60
   9  -4  -4    8.60    4.90
   9  -4  -4   10.80    4.40
  -4  -9   4   16.10    3.40
   4   4   9   11.90    4.20
  -9  -4   4   12.60    4.50
  -4  -9   4   12.60    3.50
  -4  -4   9   17.60    3.60
   4  -9  -4   15.40    4.60
   9   4   4   18.50    4.90
   4   4   9   13.90    5.00
   4   9   4   18.20    4.90
  -9   4  -4   12.10    2.80
   4  -4  -9   12.50    4.30
   4   9   4   11.30    4.10
   4  -4  -9   18.10    4.70
  -4  -4   9   22.20    3.80
  -9   4  -4   14.50    2.80
  -4   9   4   16.60    4.30
   4  -4   9   15.50    3.00
   4  -9   4   10.60    2.40
   4  -9   4   17.30    2.30
   4  -4   9   11.80    2.60
  -9  -4  -4   11.60    4.40
  -4  -4  -9   27.50    4.30
  -4  -9  -4   18.20    4.70
   9  -4   4   18.60    4.60
  -4  -4  -9   15.90    4.30
   9   4  -4   15.30    4.60
   4   4  -9   14.70    1.80
   4   4  -9   15.70    2.00
  -9   4   4   17.00    4.60
  -9   4   4   17.30    4.80
  -4  -9  -4   17.00    4.60
  -4   4   9    7.10    4.30
  -4   4   9   14.40    5.00
  -9  -4   5   12.10    4.60
   9   4   5    2.60    3.90
  -9   4  -5    9.40    2.20
  -9   4  -5    8.70    2.20
   4   5   9    8.50    4.10
   5   9   4   15.70    4.10
  -5  -9   4    9.80    3.40
   4  -5  -9   11.80    4.40
  -4  -5   9    4.70    3.00
  -4  -5   9   10.50    3.40
   4  -5  -9    5.70    4.20
   5  -9  -4    6.00    4.40
   9  -4  -5   10.50    4.40
   5   9   4   10.80    4.80
  -5  -9   4    4.00    3.30
   4   5   9    7.50    8.30
   5  -9  -4   -1.30    3.50
  -9  -4   5    9.70    4.40
  -5   9   4    3.10    3.90
  -9  -4  -5    8.20    4.20
  -5  -9  -4    5.10    4.40
  -4  -5  -9    5.50    4.00
  -4  -5  -9    8.20    4.20
  -9   4   5   14.80    4.40
   5   9  -4    7.80    1.40
  -4   5   9   11.30    4.60
  -9  -4  -5   10.30    4.50
  -9   4   5   11.10    4.60
   4  -5   9   11.10    2.20
   4  -5   9   10.10    2.50
   5  -9   4   10.00    2.40
   5  -9   4    5.10    2.40
   9   4  -5    4.50    4.20
   9  -4   5    7.90    4.10
   5   9  -4    7.30    1.60
   9  -4  -6    9.80    4.50
  -9   4  -6    6.60    1.30
   4  -6  -9    4.90    4.60
   4   6   9    8.60    5.00
  -4  -6   9    8.80    3.30
  -6  -9   4   13.90    4.10
   6  -9  -4    9.30    4.00
   9   4   6    4.00    4.80
   6   9   4    6.90    4.60
   6   9   4    4.30    3.90
  -9  -4   6   12.80    4.60
  -4  -6   9    4.00    3.00
  -6   9   4    4.80    4.00
   6   9  -4    6.10    2.60
   6  -9   4    8.50    2.80
  -4  -6  -9    5.70    4.00
   4  -6   9    7.90    1.90
  -4   6   9    4.20    4.30
  -6  -9  -4    2.70    4.20
  -9  -4  -6   10.10    4.40
  -9  -4  -6    5.00    3.90
   4  -6   9    6.60    2.20
  -6  -9  -4    1.70    4.80
   9   4  -6    8.10    4.40
  -9   4   6    2.20    4.60
   9  -4   6    4.40    3.80
   6   9  -4    7.80    2.10
   6  -9   4    4.60    2.40
   9   4   7    3.00    5.00
   9  -4  -7    0.40    4.00
   7  -9  -4    1.20    4.20
  -9  -4   7   -0.30    4.20
  -7  -9   4    1.30    3.70
   4  -7  -9    0.20    4.00
   9   4   7   -3.80    3.90
  -4  -7   9   -3.90    2.80
   7   9   4    1.90    4.70
  -7  -9   4    1.00    3.90
  -4  -7   9    2.10    2.90
   4   7   9   -5.00    3.90
   9   4  -7    0.90    3.90
  -9  -4  -7    5.40    5.00
   7  -9   4    0.70    2.50
   9   4  -7    5.10    3.00
  -4  -7  -9    1.00    4.10
   7   9  -4    2.50    3.00
  -7  -9  -4    1.60    3.90
   7  -9   4    0.50    2.90
  -4   7   9    5.60    7.80
   9  -4   7   -1.30    3.60
  -4   7   9   -3.00    3.90
   4  -7   9   -1.00    1.70
   7   9  -4    4.10    2.40
  -7   9   4   -1.50    3.50
   4  -7   9    0.90    1.50
  -9   4   7    0.50    4.30
  -4  -7  -9    5.80    4.30
  -7   9   4    1.90    3.70
  -8  -9   4    4.10    4.00
  -9  -4   8    7.50    4.60
  -8  -9   4    5.30    4.70
   9   4   8    0.30    5.10
   8  -9  -4    2.10    4.00
   8   9   4    1.00    4.10
  -4  -8   9    2.20    2.90
  -9  -4   8    3.30    4.40
  -4  -8   9    1.10    2.90
   4  -8  -9   -2.10    4.10
   9   4   8   -1.80    4.00
   4   8   9   -5.20    3.70
   8  -9  -4   -0.60    4.60
   8   9   4   -0.50    5.80
   9  -4  -8   -1.70    4.10
  -4   8   9   -6.30    4.20
   8   9  -4    1.20    2.70
   9  -4   8    1.20    3.80
  -9  -4  -8    0.20    4.30
   8  -9   4    2.00    3.30
   8  -9   4   -0.40    2.60
  -9   4   8    3.00    4.60
   9   4  -8    0.50    3.40
  -4  -8  -9   -8.10    4.00
   9   4  -8    0.00    4.00
   8   9  -4    0.70    3.40
  -9  -4  -8   -3.20    4.00
  -8  -9  -4   -0.60    4.20
  -8   9   4   -1.10    3.70
   4  -8   9    1.90    1.30
  -8   9   4   -4.00    4.10
  -9   5   0   -1.20    3.10
  -5   0  -9    1.60    2.50
   0  -9  -5   -5.40    3.70
   5   0  -9    1.00    3.50
   9   5   0   -6.10    3.20
   5   0  -9    3.30    3.20
  -5   0   9   11.80    3.50
   0  -9   5   -0.70    1.50
   9   5   0   -3.60    4.10
   0  -9  -5    0.50    3.60
  -9  -5   0   -7.50    3.50
  -9  -5   0   -1.20    3.80
   9  -5   0   -2.00    3.80
   0   9   5    3.30    4.10
  -5   0   9    1.40    3.90
   5   0   9    2.20    2.70
   0  -9   5   -0.80    1.50
  -9   5   0    2.60    3.30
   5   0   9    4.20    3.70
  -5   0  -9   -0.70    2.30
   9   5   1    0.20    4.30
   9  -5  -1   -2.10    3.10
   9   5   1    0.80    3.50
  -5   1  -9   -0.10    1.80
  -9   5  -1   -2.00    2.80
  -9  -5   1   -0.20    3.70
  -9  -5   1   -1.90    3.70
   5  -1  -9    0.10    3.80
   5   1   9    2.70    3.80
  -5  -1   9   -0.30    3.70
  -5   1  -9    1.10    1.80
  -9   5  -1   -0.90    2.90
   9  -5  -1    0.00    4.20
   1  -9  -5    2.00    3.90
   1  -9  -5    3.60    3.70
  -1  -9   5   -2.50    1.70
  -1  -9   5   -0.30    1.80
   5   1  -9   -2.50    2.80
   9  -5   1    0.70    3.80
  -1   9   5    3.30    3.90
  -5   1   9   -1.20    3.40
  -9   5   1   -7.00    3.40
   1  -9   5    0.20    1.30
   5  -1   9    2.80    3.50
  -9  -5  -1   -4.20    3.90
  -9  -5  -1   -5.10    3.60
   5   1  -9    2.20    3.10
   9   5  -1   -1.60    3.40
  -5  -1  -9   -2.50    2.60
   5  -1   9    2.70    2.70
  -5  -1  -9   -0.80    2.90
   1  -9   5   -0.20    1.30
  -1  -9  -5   -2.50    3.50
  -5   1   9    8.00    4.20
   9   5  -1   -0.70    4.00
  -1  -9  -5    1.40    3.90
  -2  -9   5   11.50    2.60
   2  -9  -5   10.20    4.20
   9   5   2    9.10    3.90
  -5  -2   9    9.00    4.00
   2   9   5    8.80    3.90
  -9   5  -2    9.90    3.00
   5   2   9   16.80    4.70
  -9  -5   2    7.80    4.30
  -9  -5   2    9.40    4.30
   5  -2  -9    8.70    4.50
   2   9   5   16.90    4.70
  -9   5  -2    7.10    3.00
   9   5   2    4.20    4.60
   9  -5  -2   15.00    4.10
   5   2   9   15.00    3.70
   2  -9  -5    9.40    4.30
  -2  -9   5   11.80    2.50
   9  -5  -2    8.40    4.20
  -2  -9  -5    7.90    4.20
  -5  -2  -9    9.00    3.40
  -2  -9  -5    7.00    4.10
  -9  -5  -2    5.00    4.30
   5  -2   9   14.70    3.20
   9  -5   2   10.50    4.00
   5   2  -9    9.80    3.30
   5   2  -9    8.20    3.00
  -5   2   9   12.50    4.30
   9   5  -2    9.00    4.40
   9   5  -2   20.40    3.90
   2  -9   5    9.40    1.60
  -5  -2  -9   15.00    3.80
  -9   5   2   11.40    4.20
  -5   2   9    8.30    4.40
  -2   9   5    3.60    4.20
  -9  -5  -2   12.90    4.50
   5  -2   9    8.50    3.40
   5  -3  -9    8.30    4.50
   5  -3  -9    9.50    3.90
  -3  -9   5    6.10    2.60
  -9  -5   3   11.10    4.30
   9   5   3   12.50    4.20
   9  -5  -3    5.70    3.90
   5   3   9   10.70    4.00
   9  -5  -3    8.30    4.60
  -5  -3   9    6.30    3.70
   3   9   5    0.50    4.20
  -9  -5   3    5.00    4.20
   3   9   5    8.30    3.90
  -9   5  -3    9.10    2.70
   3  -9  -5   11.70    4.40
   3  -9  -5   11.70    4.10
   9   5   3   15.10    4.90
   5   3   9   10.20    4.60
  -3  -9   5   10.30    2.90
   9   5  -3    3.60    4.30
  -3   9   5   10.80    4.30
   5  -3   9    7.00    2.70
   5   3  -9    7.80    2.60
  -9  -5  -3    6.60    4.40
   9  -5   3   13.60    4.00
  -3  -9  -5    2.10    3.90
   3  -9   5    7.10    1.60
   5   3  -9    6.20    2.90
   5  -3   9    4.80    3.10
  -9   5   3    6.70    4.10
  -9   5   3    7.50    4.20
  -5   3   9    6.10    4.10
  -5   3   9    8.30    4.50
   3  -9   5    6.50    1.50
  -3  -9  -5    6.80    4.20
  -5  -3  -9    6.80    3.80
   4  -9  -5   -4.20    4.10
   5  -4  -9    4.10    4.20
   5   4   9   -1.70    3.60
  -9   5  -4    2.00    2.00
  -5  -4   9    3.50    3.40
   5  -4  -9    2.50    3.70
   4   9   5   -0.90    3.60
   4  -9  -5   10.70    4.10
  -9  -5   4   -0.20    3.90
  -4  -9   5    0.00    2.70
   9  -5  -4    4.60    3.90
  -9  -5   4    0.80    4.00
   4   9   5    4.30    4.40
  -9   5  -4    1.70    1.90
   9   5   4    5.80    3.90
  -4  -9   5    3.00    2.80
  -9   5   4    6.40    4.20
   5   4  -9    4.40    2.00
  -5  -4  -9    0.50    3.90
   4  -9   5    2.90    1.60
   5  -4   9    2.00    2.30
  -4   9   5    7.90    4.10
  -9  -5  -4    4.30    5.00
  -9   5   4   10.30    4.50
   9  -5   4    4.50    3.60
   9  -5   4   13.30    3.00
   9   5  -4   -4.40    3.70
   4  -9   5    0.90    1.70
  -4  -9  -5   -0.40    3.90
  -9  -5  -4   -2.30    4.10
   5   4  -9    5.00    2.20
   5  -4   9    5.20    2.70
  -4   9   5   -7.60    3.50
  -5  -4  -9    5.80    3.60
  -5   4   9    2.50    4.00
   5  -5  -9    0.30    4.80
   5   5   9    6.20    7.10
   5  -9  -5   -1.00    3.40
  -9  -5   5   -4.00    3.80
  -5  -5   9    3.90    3.40
   5   9   5    2.60    3.80
  -5  -9   5    4.80    3.20
   5  -9  -5    0.40    4.60
   5   9   5    2.20    4.50
   9   5   5   -7.40    4.30
  -5  -9   5   -4.10    2.80
   5  -5  -9   -1.80    4.40
  -5   5   9   -3.60    4.70
   5   5  -9   -0.90    1.20
  -9  -5  -5   -1.30    4.70
   9   5  -5    2.20    4.00
  -9   5   5    0.80    4.00
  -5   9   5    5.30    4.00
  -5  -5  -9   -0.70    3.80
  -5  -9  -5   -0.90    3.90
   5  -9   5    0.60    2.00
   5  -5   9   -0.70    2.00
  -5  -5  -9    4.80    4.00
   9  -5   5    2.10    3.50
  -5   9   5   -3.10    3.70
  -9   5   5    2.80    4.40
  -9  -5  -5   -1.60    4.50
   5  -9   5   -0.70    1.70
   6  -9  -5    1.30    4.60
   6  -9  -5    1.40    4.40
   9   5   6   -4.60    3.70
   5  -6  -9   -2.30    3.80
  -5  -6   9    3.20    3.30
  -6  -9   5    3.30    3.40
   5   6   9   -3.00    3.50
  -9  -5   6   -0.80    4.00
   5  -6  -9    2.50    4.60
   6   9   5    0.30    4.60
   6   9   5   -3.60    7.20
   9  -5  -6    0.20    3.90
  -9  -5   6    6.60    4.30
   9   5  -6    0.10    3.90
   6  -9   5    0.40    2.40
   5  -6   9    0.00    1.90
  -5   6   9    4.50    4.30
  -6   9   5    4.60    3.90
  -6   9   5    2.50    4.20
   6   9  -5   -1.60    1.40
  -9   5   6   -0.20    4.40
  -6  -9  -5    0.20    4.40
  -5  -6  -9   -1.30    4.00
  -9   5   6    0.00    4.10
   6  -9   5   -1.50    1.90
  -9  -5  -6    1.50    4.50
  -9  -5  -6   -1.40    4.10
   9  -5   6    0.40    3.60
  -9  -5   7    8.80    5.40
  -5  -7   9    9.10    3.50
   5  -7  -9    5.60    4.30
   7   9   5   12.80    4.70
  -7  -9   5   14.10    3.90
   5   7   9   13.50    4.70
   9   5   7    9.90    4.40
   7  -9  -5    9.80    4.90
  -9  -5   7    8.70    4.60
  -7  -9   5    8.10    4.10
   7   9   5    6.10    5.20
   9  -5  -7    4.40    4.30
   7  -9  -5   13.60    4.70
   5  -7   9   10.30    2.10
  -5  -7  -9   12.10    4.60
  -7   9   5   10.30    4.30
   9  -5   7    9.10    3.80
  -7   9   5   11.40    4.70
   7  -9   5    9.00    2.70
  -9   5   7   19.30    5.20
  -9  -5  -7   11.00    4.90
   7   9  -5   10.30    2.30
  -7  -9  -5    3.40    4.70
   7   9  -5   10.00    2.70
   9   5  -7    8.30    4.10
  -9  -5  -7    8.20    4.40
   7  -9   5    8.10    3.00
  -5   7   9   12.10    4.70
   9   5   8   -4.50    3.80
  -8  -9   5    3.80    7.10
   8  -9  -5   -0.90    3.80
   9   5   8    2.20    5.10
  -9  -5   8    3.70    4.40
   5  -8  -9    0.20    4.00
   9  -5  -8    0.90    3.90
   8  -9  -5    7.10    4.80
  -9  -5   8    8.60    4.50
   8   9   5   -1.80    4.10
  -8  -9   5    9.30    4.30
  -5  -8   9    1.40    3.30
   5   8   9   -2.80    4.10
   9  -5  -8    2.80    4.30
   9   5  -8    8.60    3.20
  -5   8   9   13.40    4.90
  -5   8   9   -4.80    5.10
  -8  -9  -5    3.00    4.70
  -9  -5  -8    3.20    4.50
   9  -5   8    5.50    3.90
   8   9  -5    5.00    3.20
  -5  -8  -9    0.40    4.20
   8  -9   5    9.80    3.40
   8  -9   5    3.00    2.70
  -8   9   5   11.20    7.80
  -9   5   8   14.30    5.00
   5  -8   9    4.20    1.70
  -5  -8  -9    1.60    4.80
   9   5  -8    2.00    3.70
   5  -8   9    4.80    2.00
  -9   5   8   11.30    5.00
   8   9  -5   -0.90    2.50
   0  -9  -6   -0.60    4.00
   9   6   0   -0.50    4.40
   9   6   0    2.70    3.70
  -9  -6   0    8.90    4.20
   0  -9  -6   -3.20    4.00
  -9   6   0    0.10    2.90
   0  -9   6    1.20    1.40
   9  -6   0    8.20    4.30
   0   9   6    2.10    4.20
   0  -9   6   -0.50    1.40
   6   0  -9   -3.30    3.30
  -6   0  -9   -2.50    2.60
  -9   6   0    0.10    3.10
  -9  -6   0    0.80    3.80
  -6   0   9   -1.50    3.60
  -6   0  -9    2.40    2.50
   0   9   6   -1.60    3.50
  -6   0   9    1.60    4.10
  -6   1  -9   23.40    2.70
  -6  -1   9   19.20    4.70
  -9   6  -1   19.80    3.50
   9   6   1    9.90    4.90
  -6   1  -9   16.70    2.50
  -9   6  -1   14.80    3.20
   9  -6  -1   18.20    4.20
   6  -1  -9   18.80    4.00
   1   9   6   14.20    4.80
   6  -1  -9   12.60    4.30
   1  -9  -6   16.30    4.90
   1   9   6   13.90    4.30
   9   6   1   18.80    4.40
  -9  -6   1   11.60    4.60
  -1  -9   6   21.20    2.40
  -1  -9   6   17.70    2.30
  -9  -6   1   13.20    4.70
   1  -9  -6   18.40    4.50
  -6  -1   9   15.30    4.30
   9  -6  -1   10.60    4.80
  -6  -1  -9   16.60    3.70
  -6  -1  -9   18.70    3.60
   1  -9   6   16.00    1.90
   1  -9   6   21.30    2.00
  -9   6   1   14.40    4.00
  -1   9   6   17.60    5.00
   9  -6   1   10.30    4.30
  -1  -9  -6   17.10    4.60
   6  -1   9   27.50    3.80
  -1  -9  -6   15.10    4.90
  -9  -6  -1   18.30    4.90
  -1   9   6   14.80    4.30
   9  -6   1   13.30    4.10
  -9  -6  -1   21.50    5.90
   9   6  -1   21.70    5.10
   9   6  -1   17.30    4.20
  -6   1   9   20.10    5.10
  -9   6   1   31.00    4.30
  -6   1   9   18.00    4.60
   6   1  -9   15.00    4.00
   9  -6  -2    3.90    3.60
  -2  -9   6    5.90    2.30
  -6  -2   9    3.20    3.90
   9  -6  -2    2.20    4.40
   9   6   2    3.50    4.60
   2   9   6    0.40    3.70
  -9   6  -2    6.70    2.50
  -6  -2   9    1.70    3.70
  -9  -6   2    1.90    4.20
   9   6   2   -0.30    3.50
   6   2   9   -3.80    3.30
   6  -2  -9   -0.50    3.90
   6  -2  -9    3.80    3.70
  -9   6  -2    5.90    2.60
  -9  -6   2   11.80    4.40
   2  -9  -6   14.00    5.50
  -2  -9   6    1.70    2.10
   2  -9  -6    2.40    4.00
  -6   2   9   -1.00    5.00
   9  -6   2    3.40    3.80
  -2  -9  -6    7.20    4.20
   9   6  -2    6.10    4.50
  -2   9   6   13.30    4.20
   6  -2   9    6.30    3.00
  -9  -6  -2    6.20    4.30
  -6   2   9    3.00    4.20
   9   6  -2    0.60    3.40
   2  -9   6    3.70    1.00
  -2   9   6    9.00    4.50
   2  -9   6    3.50    0.90
  -6  -2  -9    2.10    3.30
   6   2  -9    7.40    3.00
  -9   6   2    0.90    3.90
   6   2  -9    6.30    3.40
   9   6   3    8.60    4.10
  -9  -6   3    6.80    4.50
  -3  -9   6   10.40    2.70
   3  -9  -6   10.40    4.30
   3   9   6   10.20    4.20
  -3  -9   6   13.20    2.90
  -6  -3   9   11.30    4.10
  -9   6  -3    9.60    2.00
   9  -6  -3    7.60    4.00
   3   9   6    9.40    4.60
   6  -3  -9    8.40    4.40
   6  -3  -9   16.40    4.30
  -9  -6   3   15.20    4.70
  -6  -3   9   10.50    4.00
   6   3   9   10.00    4.10
  -6   3   9    7.20    4.90
   6   3  -9    8.20    2.80
   3  -9   6    8.20    1.20
  -3  -9  -6   10.90    4.80
  -6   3   9    6.60    4.50
   3  -9   6    8.50    1.30
  -3   9   6   10.70    4.20
   9   6  -3   10.80    4.50
   9  -6   3    6.90    3.90
  -6  -3  -9    4.90    3.90
   6   3  -9    9.70    3.30
  -3   9   6   -1.00    4.20
  -3  -9  -6    9.50    5.20
  -9   6   3    7.10    4.30
   6  -3   9   14.90    3.20
  -9   6   3    7.00    4.10
  -6  -4   9    1.80    3.80
   9   6   4   -2.60    4.60
   6   4   9   -6.60    4.10
  -4  -9   6   -0.20    2.70
   4   9   6    2.10    8.10
   9   6   4    2.30    4.70
   4  -9  -6    1.70    4.20
   4   9   6   -4.00    3.80
  -4  -9   6    2.60    2.70
   6   4   9    1.80    3.70
  -9  -6   4   -0.60    4.10
   9  -6  -4   -3.50    4.40
  -6  -4   9    3.40    3.20
   6  -4  -9   -2.50    3.60
   9  -6   4   -6.80    3.40
  -4   9   6    2.80    3.90
  -4   9   6   -4.00    4.10
   4  -9   6    0.10    1.50
  -9  -6  -4   -0.20    3.80
   4  -9   6    0.60    1.20
  -9   6   4    7.10    4.30
  -9   6   4    3.80    4.10
   6   4  -9   -0.10    2.20
   6  -4   9    1.00    2.50
  -6   4   9   -0.90    3.90
  -6  -4  -9   -5.50    3.50
  -9  -6  -4    0.00    4.60
   6   4  -9    2.10    2.80
  -4  -9  -6    1.60    4.70
   9   6  -4    3.50    3.90
  -6  -4  -9    1.70    4.00
  -5  -9   6    4.60    3.20
   9  -6  -5    6.50    4.50
  -5  -9   6    6.00    3.40
   5   9   6    5.50    4.30
   6  -5  -9    4.50    4.10
  -6  -5   9   13.30    3.50
  -6  -5   9    4.10    3.80
   9   6   5    8.80    4.20
   6   5   9    9.80    4.90
   6   5   9   -0.40    4.00
   9  -6  -5    6.30    4.00
   5   9   6    1.80    4.60
   5  -9  -6    6.30    4.30
  -9  -6   5    4.40    4.30
  -9  -6   5    5.40    4.30
   6  -5  -9    0.80    4.30
   5  -9  -6    6.60    4.40
   9  -6   5    8.50    3.90
   9   6  -5    0.90    3.80
  -9  -6  -5    4.40    4.40
  -5   9   6    1.60    4.30
  -6   5   9   13.80    4.60
  -6  -5  -9    1.80    4.70
  -5  -9  -6   -1.30    4.10
   6  -5   9    3.00    2.70
  -9  -6  -5    4.90    4.50
   5  -9   6    3.80    1.70
   6   5  -9    1.40    2.20
  -6  -5  -9    2.60    4.20
   6   5  -9    3.40    2.00
   6  -5   9    0.50    2.30
  -5   9   6    7.40    4.10
  -9   6   5    9.30    4.60
   5  -9   6    2.40    1.90
   6   6   9    5.60    4.30
   9  -6  -6    1.30    4.00
  -9  -6   6    0.80    4.20
  -6  -6   9    8.70    3.60
   9   6   6   -1.30    3.70
   6   9   6    4.70    5.80
   6  -9  -6   -0.40    4.40
   6  -9  -6    3.50    4.20
   6  -6  -9   -0.10    4.10
  -6  -6   9    0.30    3.60
   6   9   6   -1.80    3.90
  -6  -9   6    1.10    3.30
   6  -6   9    1.30    2.20
  -6   6   9    5.30    4.20
   6  -9   6   -1.70    2.20
  -9   6   6   -4.40    4.20
  -9   6   6   -0.10    4.30
  -6  -6  -9   -2.00    3.90
   9   6  -6   -0.60    3.80
   9  -6   6   -1.50    3.40
  -9  -6  -6    2.30    4.20
   6  -9   6    4.00    2.00
  -6  -6  -9    4.10    4.40
  -6  -9  -6    1.80    4.00
  -6   9   6   -5.50    6.90
   6  -6   9    3.60    2.60
  -6   9   6    3.90    4.10
  -6  -7   9    2.80    3.50
   7   9   6    1.20    4.10
   7  -9  -6    7.30    4.90
  -6  -7   9    1.50    3.60
  -9  -6   7    1.10    4.20
  -9  -6   7    0.50    4.40
   7  -9  -6   -2.10    4.20
  -7  -9   6    6.50    3.90
   6   7   9    2.60    4.40
   9  -6  -7   -1.00    3.90
   6  -7  -9   -3.00    4.10
   9   6   7    1.90    4.20
  -7  -9   6    3.40    3.70
  -6   7   9    2.90    5.50
   7  -9   6   -0.20    2.60
   9   6  -7    5.50    3.80
   6  -7   9    2.30    2.00
  -7   9   6    5.50    4.40
   7  -9   6    1.00    2.30
   9  -6   7    4.20    3.60
  -6  -7  -9    2.20    4.30
   6  -7   9   -1.90    2.30
  -6   7   9    5.20    4.60
   7   9  -6    1.30    1.50
  -9  -6  -7   -7.30    4.10
  -7  -9  -6    7.90    4.60
  -7   9   6    2.20    4.40
  -9   6   7    3.90    4.70
   7   9  -6   -0.40    1.40
   9  -6  -8    1.80    5.40
   9   6   8    8.80    4.60
   8   9   6   21.50    5.80
  -6  -8   9    7.50    4.00
   8  -9  -6   16.00    4.80
  -6  -8   9   10.20    4.00
   8  -9  -6   15.70    5.30
   9  -6  -8    7.40    4.50
  -9  -6   8   12.60    4.70
   8   9   6   -0.90    4.10
   6   8   9   -7.20    7.10
  -9  -6   8   -1.20    4.50
   6   8   9   13.40    4.80
   6  -8  -9    0.60    4.30
  -8  -9   6    8.50    4.30
  -9  -6  -8    9.90    4.80
  -9   6   8   10.40    5.00
  -6   8   9   17.80    5.50
  -6  -8  -9   13.00    5.10
  -9   6   8    8.50    5.00
   6  -8   9    9.40    2.20
   8   9  -6    8.70    2.90
   8  -9   6    5.10    3.10
  -8   9   6    3.10    4.70
  -9  -6  -8    9.50    5.20
  -6   8   9    4.40    4.60
   9  -6   8   17.20    4.10
   8  -9   6    5.90    2.70
  -8   9   6    5.20    4.40
  -8  -9  -6   11.20    4.80
   8   9  -6   13.80    2.60
   6  -8   9   11.10    2.60
   9   6  -8   10.40    3.90
  -6  -8  -9    4.20    4.40
   0   9   7    3.80    3.80
   0  -9   7   -1.50    1.30
   9   7   0    3.80    3.60
   7   0   9   -5.20    3.00
   9  -7   0   -3.90    3.80
   7   0  -9    1.30    4.00
  -7   0  -9    0.90    2.80
  -7   0  -9    0.30    2.50
   0  -9   7    0.50    1.30
   7   0   9   -5.20    3.80
  -9   7   0   -1.00    3.00
   9  -7   0    2.40    3.30
  -7   0   9    2.20    3.60
   0   9   7   -3.10    4.10
  -9   7   0    0.30    2.90
   9   7   0   -1.30    4.40
  -9  -7   0   -0.50    4.80
  -9  -7   0    2.60    4.40
   7   0  -9   -1.90    3.40
  -1  -9   7    2.40    1.80
   7   1   9   -3.10    4.00
   1  -9  -7  -10.20    6.90
  -7   1  -9   -3.40    2.20
  -9  -7   1   -0.80    3.90
   7  -1  -9    2.40    4.00
   7  -1  -9   -5.10    3.40
  -9   7  -1    0.20    2.60
   1   9   7    4.70    5.20
   9  -7  -1   -1.80    3.40
  -7  -1   9    3.20    4.80
  -1  -9   7   -1.20    1.60
  -9  -7   1    1.60    4.20
   9  -7  -1    6.70    4.50
   9   7   1   -7.40    4.00
   9   7   1   -8.40    3.20
   1   9   7   -3.90    3.80
  -7   1  -9   -1.50    2.10
  -7  -1   9    8.00    4.20
   7   1   9    0.60    3.40
  -9   7  -1    3.30    2.50
  -1  -9  -7   -4.50    6.40
   1  -9   7   -0.10    0.80
   7   1  -9    0.20    3.70
  -7   1   9   -1.60    4.20
  -9   7   1    2.50    3.20
   9   7  -1   -1.60    4.20
  -7  -1  -9   -4.50    3.10
  -9  -7  -1   -0.70    3.90
   9  -7   1    2.30    4.00
  -7   1   9    1.60    4.40
  -7  -1  -9    1.20    2.80
   7  -1   9   -2.00    3.50
  -9   7   1    5.10    3.50
  -1   9   7    5.70    4.00
   1  -9   7   -0.30    0.90
   9   7  -1   -1.60    3.60
  -1   9   7    1.10    4.40
  -9   7  -2   -0.70    2.00
  -9  -7   2    1.60    4.10
   7  -2  -9    0.80    4.10
  -2  -9   7    0.50    2.10
  -7  -2   9   -0.10    4.10
  -9  -7   2    0.20    4.20
   2   9   7   -2.80    4.30
  -2  -9   7    0.00    2.00
   2  -9  -7   -1.90    4.20
   2  -9  -7   -5.40    4.00
  -9   7  -2   -0.10    2.00
   9   7   2   -0.40    8.50
   7   2   9    1.40    4.80
   7   2   9   -2.90    3.20
   9  -7  -2    5.00    4.00
   9   7   2    3.70    3.60
   9  -7  -2   -1.20    5.00
   7  -2  -9    2.10    3.90
  -7  -2   9    5.20    4.10
  -7   2   9   -1.30    4.40
   9   7  -2   -0.40    3.20
  -2   9   7   -0.40    3.70
  -2   9   7   -0.60    4.60
  -9  -7  -2   -1.40    4.20
   9   7  -2   -0.30    4.10
   7   2  -9   -2.50    3.30
   7  -2   9    3.20    3.70
  -2  -9  -7   -3.70    3.80
  -9   7   2   -4.10    3.40
  -7   2   9    1.70    5.10
   9  -7   2   -1.00    3.60
  -7  -2  -9    1.30    3.30
   3  -9  -7   12.00    4.80
   3  -9  -7   -3.90    3.90
  -7  -3   9    9.00    4.20
  -9  -7   3   -2.40    3.90
   7  -3  -9    6.20    5.30
   7   3   9   -1.90    4.50
   7   3   9    5.60    4.50
  -3  -9   7    6.60    2.70
  -3  -9   7    4.40    2.60
   9  -7  -3    7.00    4.60
   9   7   3   -1.00    4.60
   9   7   3    9.30    5.10
  -7  -3   9    3.60    4.20
  -9  -7   3    0.20    4.00
   9  -7  -3    9.60    6.30
   3   9   7   11.90    5.60
  -3   9   7    4.20    3.90
   7   3  -9    5.80    3.50
   7  -3   9    5.90    2.90
  -7  -3  -9    8.60    4.10
   9   7  -3    1.20    4.20
  -7   3   9   17.30    4.80
  -3  -9  -7    9.70    4.40
  -9   7   3    4.80    4.00
   7  -3   9    0.20    3.50
   7   3  -9    8.70    3.10
   9   7  -3   14.20    3.50
   9  -7   3    1.30    3.60
  -9   7   3    0.30    3.50
  -7  -3  -9    6.20    3.90
   9  -7  -4   34.80    5.60
   7  -4  -9   41.80    5.80
  -9  -7   4   41.50    5.80
   9   7   4   34.80    6.20
   9   7   4   45.30    5.80
   4  -9  -7   32.10    5.90
   4   9   7   34.00    5.60
  -9  -7   4   46.90    8.80
   4   9   7   41.00    6.30
  -7  -4   9   39.50    5.40
   9  -7  -4   29.30    5.70
   7  -4  -9   33.40    5.90
  -7  -4   9   31.60    5.40
  -4  -9   7   33.90    4.10
   7   4   9   42.60    6.30
   7   4   9   33.30    5.40
   4  -9  -7   45.50    5.90
  -4  -9   7   38.80    4.10
  -7   4   9   44.70    6.10
   4  -9   7   42.50    2.70
   4  -9   7   41.10    2.40
   9   7  -4   32.40    5.20
  -4  -9  -7   41.30    5.70
  -7  -4  -9   37.20    5.40
  -9   7   4   29.90    5.30
   7  -4   9   45.30    5.40
   9  -7   4   37.90    4.90
   7   4  -9   38.30    4.50
  -9   7   4   50.09    6.00
   7  -4   9   39.20    4.60
  -4   9   7   35.20    6.20
  -9  -7  -4   50.49    6.30
  -7  -4  -9   36.20    5.40
   7   4  -9   37.00    3.90
   9  -7  -5   12.20    5.20
  -7  -5   9   13.10    4.20
   5  -9  -7    4.60    4.30
   5   9   7   10.50    4.60
   7  -5  -9   10.60    4.50
   5  -9  -7    3.50    4.80
  -9  -7   5    7.20    4.40
   7   5   9    4.60    4.10
   9   7   5    4.70    4.20
  -7  -5   9    3.70    4.30
   7   5   9   -3.30    4.80
  -5  -9   7    9.90    3.50
   9  -7  -5    5.70    4.40
   7   5  -9    5.30    2.90
  -7  -5  -9   -5.30    4.40
  -7   5   9    5.20    4.40
   9   7  -5    6.00    4.20
  -5   9   7    9.10    4.50
  -5   9   7    1.60    4.50
  -7  -5  -9    8.40    4.50
  -9   7   5    2.60    4.40
   9  -7   5    3.70    3.70
   5  -9   7    4.40    1.60
  -9  -7  -5    6.10    4.60
   7   5  -9    5.40    2.50
  -9   7   5   14.60    9.00
  -5  -9  -7   -4.10    4.10
   5  -9   7    8.30    2.00
   7  -5   9    5.40    2.70
   7  -5   9    3.80    3.20
   7   6   9   14.20    4.90
   6   9   7   18.50    4.90
   7  -6  -9   24.90    5.10
  -9  -7   6   14.50    4.60
   9  -7  -6   20.40    5.00
  -7  -6   9   12.20    6.90
  -9  -7   6   21.70    5.10
  -6  -9   7   24.40    4.30
   9  -7  -6   19.50    5.70
   6  -9  -7   25.40    5.20
   6  -9  -7   24.20    5.60
   9   7   6   19.00    4.80
  -7  -6   9   21.50    4.70
  -9  -7  -6   30.60    5.60
   9   7  -6   26.90    3.50
  -7  -6  -9   31.50    5.40
   7  -6   9   22.40    3.70
  -6  -9  -7   16.00    5.10
  -6   9   7   28.30    5.60
  -9  -7  -6    3.20    4.90
   7  -6   9   25.40    3.30
  -7   6   9    9.70    5.40
  -7   6   9   19.90    5.30
   7   6  -9   21.30    2.70
   9   7  -6   23.80    4.50
  -9   7   6   18.90    5.10
  -9   7   6   22.70    7.00
  -6   9   7   23.30    5.70
   6  -9   7   25.50    2.60
   7   6  -9   19.40    2.60
   6  -9   7   20.10    2.80
   9  -7   6   22.90    4.20
  -7  -7   9   -0.10    3.80
  -9  -7   7   -5.40    3.90
  -9  -7   7    5.70    4.30
   7   9   7    8.50    5.30
   9  -7  -7   -0.90    4.00
  -7  -9   7    3.90    3.80
   7  -7  -9   -0.80    4.10
   7  -9  -7   -1.60    4.10
   9   7   7    1.60    4.10
   7  -7  -9   -1.10    4.50
   7  -9  -7   -5.00    4.50
   7   7   9   -6.50    4.10
   7   9   7    3.00    4.50
  -9   7   7   -6.70    4.90
   7  -7   9    0.20    2.20
  -7  -9  -7    2.30    4.40
   7  -9   7    0.20    2.50
  -7   9   7    2.60    4.50
  -7  -9  -7   -0.30    4.60
   7  -9   7   -1.10    2.00
  -7  -7  -9    1.20    4.30
  -7   7   9    3.90    4.40
  -9  -7  -7    7.50    4.70
   9   7  -7    5.90    3.60
   9  -7   7   -3.10    3.30
  -9  -7  -7    0.40    4.40
  -9   7   7    0.10    4.50
  -7   7   9   11.40    5.00
   7  -7   9    1.60    2.80
  -7  -7  -9    1.30    4.30
   9  -7  -8   10.40    5.10
   8   9   7    9.40    4.70
   8  -9  -7    0.10    5.00
   7  -8  -9    8.40    4.50
   9   7   8    8.50    5.60
   9  -7  -8   10.10    4.50
  -9  -7   8    8.90    4.50
   7   8   9   10.90    4.90
   8  -9  -7    5.20    4.70
  -7  -8   9   13.60    4.60
   7   8   9   16.40    5.90
  -8  -9   7   -0.90    3.90
   7  -8  -9    8.50    5.20
  -9  -7   8    3.20    4.60
   9   7   8    8.30    4.50
   8   9   7    5.10    5.80
  -7  -8   9    7.30    4.10
  -8  -9   7    3.10    4.10
  -8   9   7   -2.00    5.30
  -9  -7  -8    1.20    4.80
  -7  -8  -9   10.40    4.70
   8   9  -7    8.60    1.70
  -8  -9  -7    0.40    4.70
   9   7  -8    8.60    3.50
   8   9  -7    1.80    1.70
  -8   9   7   -5.60    4.50
  -7   8   9   -5.70    5.10
   7  -8   9    9.80    2.50
   8  -9   7    6.30    3.20
  -9  -7  -8    8.00    4.70
   9  -7   8    2.60    3.60
  -8  -9  -7    6.90    5.10
   7  -8   9    9.90    2.90
  -9   7   8    0.70    4.80
   8  -9   7    2.20    2.50
  -9   7   8   13.70    5.50
   9   7  -8    4.60    2.70
  -7   8   9    2.00    4.70
  -7  -8  -9    5.30    4.90
   9   8   0   -1.10    3.40
   0   9   8    3.80    4.70
   0  -9   8    1.40    1.40
   9  -8   0   -0.70    4.20
   0   9   8    4.60    4.00
   0  -9  -8    4.90    4.20
  -8   0   9    5.20    4.70
  -8   0  -9   -1.80    2.90
  -8   0  -9    1.90    2.90
  -8   0   9   -0.60    4.30
   9  -8   0    0.00    3.30
   0  -9   8    1.20    1.40
  -9  -8   0   -2.70    4.20
   8   0   9   -4.60    3.90
   8   0  -9   -3.20    4.10
   8   0  -9   -1.00    3.60
  -9   8   0   -0.40    2.70
  -9   8   0    0.70    3.10
   9   8   0    2.10    4.80
  -9  -8   0    7.10    4.50
   8   0   9    2.60    3.70
  -9   8  -1    1.00    2.30
  -1  -9   8    1.80    1.80
  -8   1  -9    2.90    2.50
   1  -9  -8   12.40    4.50
  -9  -8   1   -1.60    4.20
  -1  -9   8    3.80    1.90
  -9   8  -1    3.30    2.60
  -8   1  -9    5.90    2.50
   8  -1  -9    2.70    5.30
   8   1   9   -6.80    3.30
  -8  -1   9    0.80    4.40
   9   8   1    4.90    5.70
  -9  -8   1    8.20    4.60
   1   9   8    2.30    4.90
   9   8   1    8.50    4.10
   1   9   8    8.20    4.50
  -8  -1   9   -4.60    4.30
   9  -8  -1    5.60    3.70
   9  -8  -1    4.70    5.10
   8  -1  -9   -4.50    3.60
   9  -8   1    0.80    3.20
   8   1  -9    4.20    3.40
   9  -8   1    4.30    3.90
   8  -1   9   -1.60    4.20
   8  -1   9    4.30    3.60
  -9  -8  -1    7.40    4.60
  -8   1   9    2.40    4.40
   1  -9   8    2.10    1.00
  -8   1   9    4.50    4.60
   9   8  -1   -0.60    3.50
  -1   9   8    4.20    4.80
  -9   8   1    4.70    3.30
   8   1  -9    3.50    4.20
  -9  -8  -1    9.90    4.80
   9   8  -1    8.50    4.70
  -9   8   1   -1.80    3.20
  -1  -9  -8    3.50    4.30
   1  -9   8    3.60    1.00
  -8  -1  -9    5.10    3.60
  -1   9   8    4.40    4.10
   8   2   9    3.50    4.80
  -2  -9   8   -1.50    2.10
  -2  -9   8    2.00    2.20
   9  -8  -2    6.30    4.60
  -8  -2   9   -0.60    4.90
   9  -8  -2   -3.30    4.40
  -8   2  -9    0.80    1.60
   8  -2  -9    0.00    3.80
   2  -9  -8    9.00    4.50
  -8   2  -9    1.20    1.30
   2   9   8    3.00    4.10
   2   9   8   -2.90    4.80
  -8  -2   9    0.20    4.20
   9   8   2   -0.30    4.60
   9   8   2   -2.50    4.60
  -9  -8   2   -3.30    4.00
  -9  -8   2    6.00    4.50
   8  -2  -9    3.70    4.70
   8  -2   9    0.30    3.80
   9   8  -2    3.30    4.20
  -9  -8  -2   -7.30    6.80
   9  -8   2    2.60    4.10
   8   2  -9   -3.60    3.50
   8   2  -9    1.80    3.50
  -8   2   9   -2.30    4.00
  -2   9   8    1.00    4.10
  -2   9   8    2.10    4.70
  -8  -2  -9   -1.80    3.70
  -9   8   2    7.30    3.80
   9   8  -2    2.10    3.20
  -2  -9  -8    4.50    4.40
  -8  -2  -9    0.10    3.50
   8   3   9   -1.10    4.00
  -3  -9   8    1.50    2.50
   9   8   3   -3.60    4.80
   9  -8  -3    2.60    4.00
  -9  -8   3   10.70    5.00
   9   8   3    1.80    4.10
   3   9   8    4.10    4.10
   8   3   9   -0.80    4.70
  -9  -8   3    3.30    4.10
   9  -8  -3   -9.80    4.10
  -8  -3   9    7.70    4.60
   8  -3  -9    5.10    5.10
   8  -3  -9    6.80    4.20
  -3  -9   8    0.30    2.60
   3  -9  -8   -1.00    4.30
  -9   8   3   -4.60    3.90
  -3   9   8   -1.50    4.80
  -3   9   8   -4.00    3.80
   8   3  -9   -4.30    3.70
  -3  -9  -8    0.60    4.00
   9  -8   3   -1.10    3.50
  -8   3   9    0.60    4.50
  -9   8   3    0.20    3.90
  -9  -8  -3    1.10    4.50
   8  -3   9   -3.00    3.50
   9   8  -3    3.00    4.10
   9   8  -3    4.40    3.00
  -8  -3  -9   -2.60    3.40
  -8  -3  -9   -1.30    3.70
   4  -9  -8   -0.10    4.40
  -4  -9   8   -4.80    2.70
   8   4   9    8.70    5.30
  -9  -8   4    4.60    4.20
   9  -8  -4   -3.40    4.00
   9   8   4    3.20    4.30
   9  -8  -4    4.10    4.80
  -4  -9   8   -2.30    2.70
  -8  -4   9   -3.70    6.90
   4   9   8    7.30    4.50
   8  -4  -9    4.30    4.40
   8   4   9   -0.80    3.90
  -8  -4   9    1.00    4.40
  -9  -8   4   -4.70    4.00
   8   4  -9    1.00    3.60
  -9  -8  -4    0.40    4.40
  -9   8   4    6.90    4.20
   8  -4   9    2.30    3.80
   9  -8   4    3.90    3.70
   9   8  -4    5.50    4.10
  -4   9   8    3.70    4.20
   4  -9   8    2.80    1.10
  -8   4   9    3.30    4.60
  -4  -9  -8    4.90    4.40
  -8  -4  -9    7.30    7.80
   4  -9   8    2.10    1.30
  -9   8   4   -2.40    4.00
   8  -5  -9    8.40    4.40
  -9  -8   5   11.30    4.70
   8  -5  -9    6.30    4.60
   8   5   9   11.10    4.60
   9  -8  -5   13.90    5.20
  -9  -8   5    5.30    4.30
  -8  -5   9   -0.10    4.20
  -5  -9   8    4.50    3.30
   5   9   8    8.50    4.60
   9  -8  -5    9.00    4.60
   8   5   9   -1.30    4.90
  -8  -5   9    2.10    5.10
   5   9   8   -4.20    4.30
   9   8   5   11.50    4.70
   5  -9  -8   10.60    4.60
   9   8   5   -7.30    4.60
  -9   8   5    8.50    4.70
   8   5  -9   10.30    3.00
   9   8  -5    2.80    3.90
  -5   9   8    3.30    4.40
   8   5  -9    2.30    3.40
   5  -9   8    8.60    1.70
  -9   8   5   12.20    4.70
   9  -8   5    3.20    3.50
   5  -9   8    7.10    1.80
   8  -5   9   -0.20    3.40
   8  -5   9   15.00    3.00
  -8  -5  -9   13.50    4.60
  -5  -9  -8    0.00    4.30
  -5  -9  -8   -0.30    4.50
  -8  -5  -9    5.80    4.70
  -9  -8  -5    2.80    4.50
  -8   5   9    4.90    4.40
  -8   5   9    4.60    5.40
   6   9   8    2.90    5.10
  -8  -6   9   -1.70    3.90
  -6  -9   8    3.90    3.70
   6  -9  -8    4.10    4.40
   8   6   9    0.60    5.20
   8   6   9   -2.50    4.20
   8  -6  -9    4.20    5.00
   8  -6  -9    0.70    4.10
   6   9   8    5.20    4.40
   9   8   6   -1.40    5.10
   9   8   6    2.00    4.30
  -8  -6   9   -6.60    3.90
  -6  -9   8    0.20    3.40
  -9  -8   6   -1.40    4.30
  -9  -8   6   -3.70    4.30
   6  -9  -8    4.90    6.40
   9  -8  -6   -5.60    4.80
   9  -8  -6    3.20    4.50
  -9   8   6    5.50    4.60
   8   6  -9    3.50    2.40
  -9  -8  -6    5.50    5.00
   9  -8   6   -1.20    3.20
  -8   6   9    3.90    5.10
  -9  -8  -6    7.90    4.80
   9   8  -6    3.10    3.70
  -6   9   8    0.10    4.60
  -8  -6  -9    7.60    5.00
   8  -6   9    0.50    3.30
   8  -6   9    3.20    2.80
   8   6  -9    0.40    2.80
   6  -9   8    5.10    2.20
  -8   6   9    9.00    4.80
  -6  -9  -8    4.80    4.70
  -6  -9  -8   -3.80    4.50
   6  -9   8    1.40    1.80
   7   9   8   13.00    4.90
  -7  -9   8    1.20    3.60
  -7  -9   8   -4.00    4.20
   9   8   7    4.90    4.20
   8   7   9    3.10    4.50
   8  -7  -9   -3.70    4.80
   8  -7  -9    3.00    4.40
   7  -9  -8   -1.30    4.90
   7  -9  -8   -0.30    4.30
  -9  -8   7    4.10    4.50
  -9  -8   7   -1.00    4.20
   9   8   7   12.50    5.90
  -8  -7   9    3.50    4.20
   8   7   9    1.50    5.10
   9  -8  -7    1.30    5.00
   9  -8  -7   -6.40    4.10
   7   9   8   -3.70    5.10
  -8  -7   9    1.70    4.10
  -9  -8  -7    7.90    4.80
  -9  -8  -7    2.30    4.70
   8  -7   9   -2.10    3.10
  -8  -7  -9    3.70    4.60
   7  -9   8    2.30    2.70
   7  -9   8   -1.10    2.10
  -8   7   9    4.60    4.60
  -8   7   9   -0.40    4.90
   9  -8   7   -4.50    3.30
  -7  -9  -8    9.20    4.80
   8   7  -9   -2.30    2.10
   8   7  -9    2.30    2.00
  -9   8   7    5.70    5.00
  -9   8   7   12.40    5.00
  -8  -7  -9   -2.70    4.50
  -7  -9  -8    4.00    4.50
   9   8  -7   -4.00    3.10
   9   8  -7    0.30    2.50
  -7   9   8    5.70    4.60
  -7   9   8   10.10    5.20
   8  -7   9   -2.60    2.40
  -8  -9   8   -5.70    3.80
  -8  -9   8   -2.00    4.10
   8  -8  -9    5.70    4.60
   8   8   9   -9.80    4.40
   8   8   9   -4.20    5.50
   8   9   8   -0.60    5.60
   8  -9  -8   -1.60    5.40
   8  -9  -8    0.80    4.40
  -9  -8   8   -0.30    4.30
  -9  -8   8    3.00    4.50
   9  -8  -8    5.40    5.40
   8   9   8    5.60    4.70
  -8  -8   9  -11.70    3.90
  -8  -8   9    6.80    4.50
   9  -8  -8    4.60    4.50
   8  -8  -9   -0.30    5.10
   9   8   8   -2.30    5.80
   9   8   8    2.20    4.60
  -8  -8  -9    5.70    4.70
  -8  -9  -8   -4.50    4.60
   9  -8   8   -0.20    3.40
  -9  -8  -8   -7.30    4.80
  -8  -8  -9    1.60    4.80
  -9   8   8    3.50    4.70
  -9   8   8   -4.90    5.10
  -8   8   9   -0.90    4.70
  -8   8   9   -0.60    5.40
   8  -9   8   -0.90    3.00
  -9  -8  -8   -8.70    4.50
   8  -8   9   -2.40    3.00
   8  -8   9   -1.70    2.40
   9   8  -8   -2.60    2.80
   9   8  -8    2.20    2.30
  -8   9   8    4.20    4.90
  -8   9   8    1.30    5.30
   8  -9   8   -3.00    2.40
  -8  -9  -8    3.20    5.00
  -9  -9   0    1.00    4.50
  -9  -9   0   -0.60    4.20
   0  -9   9    0.20    1.50
   0  -9   9    1.10    1.60
   0  -9  -9   -0.60    4.20
   9  -9   0   -2.60    6.90
   9  -9   0    6.50    3.80
  -9   0   9   -3.20    4.30
  -9   0   9   -1.40    4.40
  -9   0  -9    1.70    3.10
  -9   0  -9    4.80    3.10
   9   0   9    5.20    4.60
   9   0   9   -8.20    5.40
   9   0  -9   -0.80    4.60
   9   0  -9   -6.20    4.50
  -9   9   0    2.60    2.60
  -9   9   0    1.30    2.70
   0   9   9  -10.90    3.80
   9   9   0    0.90    4.30
   9   9   0   -2.90    3.50
  -9  -9   1   54.99    6.50
  -9  -9   1   41.80    6.00
  -9   9  -1   32.80    3.30
   9   1   9   33.90    5.30
  -1  -9   9   43.80    3.90
  -1  -9   9   39.60    3.70
   9   9   1   34.10    9.30
  -9   1  -9   52.19    4.80
  -9   9  -1   43.40    3.50
   1  -9  -9   42.60    6.00
  -9   1  -9   42.70    4.90
   1   9   9   41.60    5.90
   9  -9  -1   38.40    5.80
   9  -9  -1   43.00    6.20
  -9  -1   9   54.59    6.50
  -9  -1   9   42.90    6.20
   9  -1  -9   43.60    5.60
   9   1   9   55.59    6.80
   9   9   1   43.00    6.40
   9  -1  -9   34.10    5.80
  -9  -1  -9   40.20    4.90
  -9   1   9   48.70    6.50
  -9   1   9   37.30    6.10
   9  -9   1   42.80    5.70
   1  -9   9   43.80    2.60
  -9  -9  -1   50.89    6.40
   9   1  -9   48.20    7.30
   9   1  -9   43.50    5.40
  -9   9   1   44.70    4.60
  -9   9   1   54.09    6.10
   1  -9   9   46.10    2.60
  -9  -9  -1   50.49    6.70
  -1   9   9   50.39    6.40
   9  -9   1   37.90    4.90
   9  -1   9   48.70    5.60
  -1  -9  -9   44.40    6.20
   9   9  -1   42.40    5.70
   9   9  -1   40.10    5.00
  -9  -9   2   10.40    4.70
  -9  -9   2    3.20    4.40
   9  -2  -9    6.80    4.40
  -2  -9   9    5.20    2.40
  -2  -9   9    8.20    2.50
  -9   2  -9    8.30    2.10
   2   9   9   13.70    4.80
   9   9   2    5.40    5.20
   2  -9  -9   -1.20    4.30
  -9  -2   9   16.60    5.00
   9   2   9   11.30    5.10
   9  -9  -2    9.10    4.90
   9  -9  -2    9.80    4.20
   9   2   9    7.10    4.30
  -9  -2   9    8.80    4.80
  -9   2  -9    6.50    1.90
   9   9   2    1.60    4.00
   9  -2   9    7.70    4.50
   9  -9   2    4.90    4.20
  -9  -9  -2    9.80    4.80
  -9   2   9   11.20    5.00
  -9  -2  -9    6.90    4.10
  -2  -9  -9   -2.80    4.10
   9  -9   2   12.00    3.70
  -9  -2  -9    6.60    4.00
   9   2  -9    6.60    4.50
   9   2  -9    6.70    4.00
  -9   9   2    3.40    3.70
  -2   9   9    6.40    4.50
   2  -9   9    7.20    1.00
   2  -9   9    8.50    1.00
   9  -2   9    9.80    3.70
   9   9  -2    9.00    4.80
   9   9  -2    3.80    3.60
  -9  -9   3   39.70    5.90
  -9  -9   3   35.10    5.50
  -9  -3   9   38.50    5.90
  -9  -3   9   34.20    5.80
  -3  -9   9   39.00    4.70
  -3  -9   9   31.10    3.60
   9   3   9   34.00    6.20
   3   9   9   31.70    5.60
   9   9   3   30.30    5.40
   9  -9  -3   29.70    5.60
   3  -9  -9   33.40    5.70
   9   3   9   33.10    5.40
   9  -3  -9   35.90    5.60
   9  -9  -3   40.70    5.50
   3  -9   9   32.40    1.90
  -9  -9  -3   29.50    5.90
  -9  -3  -9   30.10    5.50
  -9  -3  -9   37.70    5.40
   9  -3   9   32.60    5.40
   9  -3   9   32.70    4.50
  -9  -9  -3   33.10    6.40
  -9   3   9   31.70    5.90
  -3  -9  -9   22.70    5.10
   9  -9   3   37.90    5.00
   9   3  -9   36.00    5.40
   9   3  -9   39.00    4.70
  -9   9   3   40.40    5.10
  -9   9   3   25.10    4.90
  -3   9   9   30.10    5.40
  -3  -9  -9   42.40    5.90
   3  -9   9   35.40    1.80
   9   9  -3   35.10    5.20
   9   9  -3   55.59    5.50
  -9  -9   4   -4.20    4.00
  -9  -9   4    2.60    4.30
   9   9   4    1.20    4.30
  -4  -9   9   -0.30    3.00
  -4  -9   9   -0.70    2.90
   9   4   9   -1.50    5.00
   9   4   9   -5.70    3.90
   4   9   9   -4.00    4.70
   4   9   9   -0.20    4.30
   4  -9  -9    1.60    4.20
  -9  -4   9   -2.80    4.40
   9  -9  -4   -2.50    4.60
   9  -9  -4   -4.30    4.00
  -9  -4   9   11.10    4.70
   9  -4  -9   -0.60    3.90
   9  -4  -9    5.70    4.70
   9  -9   4   -6.10    3.40
   9  -4   9    4.30    3.90
   9  -4   9   -2.80    3.20
  -9  -4  -9   -8.20    4.10
  -9  -4  -9   -5.10    4.00
  -9   4   9   -1.50    4.20
  -4  -9  -9    5.40    4.60
  -4  -9  -9   -6.90    4.10
   9   4  -9   -1.70    3.80
   9   4  -9    8.20    3.30
  -9   9   4   -0.30    4.10
  -9   9   4    4.60    4.40
  -4   9   9   -4.50    4.00
  -4   9   9    3.50    4.70
   4  -9   9   -1.10    1.30
   4  -9   9   -0.20    1.10
  -9  -9  -4    0.10    4.60
   9   9  -4    5.10    3.90
  -9  -9   5    4.70    4.60
  -9  -9   5    2.00    4.30
   9   9   5    2.00    4.20
  -9  -5   9   10.80    4.80
  -5  -9   9    7.20    3.50
   9   5   9    7.70    5.40
   5   9   9    5.30    5.10
   5   9   9   -2.60    4.40
   9   9   5    7.90    5.50
   5  -9  -9   -5.60    7.90
   5  -9  -9   11.10    4.50
   9  -5  -9    7.20    4.60
   9  -9  -5   13.20    5.30
   9  -9  -5   10.90    4.60
   9  -5  -9    9.40    5.50
  -9  -5   9    0.90    4.30
   9   5   9    9.70    4.60
  -9  -5  -9   12.00    4.80
  -9  -9  -5    7.50    4.80
   9  -9   5    3.00    3.70
  -9   5   9    3.00    4.70
  -9   5   9    6.00    5.10
  -5  -9  -9    7.00    5.00
   9  -5   9    8.70    4.10
   9   5  -9    6.90    4.00
  -9   9   5    9.60    4.50
  -9   9   5   13.80    4.80
  -5   9   9   13.00    4.70
  -5   9   9   22.70    5.60
  -5  -9  -9   13.00    4.90
   5  -9   9    9.30    1.90
   5  -9   9    9.20    1.70
  -9  -9  -5    6.90    5.40
   9   9  -5    4.40    3.80
  -9  -9   6   -6.40    4.50
  -9  -9   6    4.80    4.40
   6   9   9    2.50    4.30
   9   9   6    1.70    5.50
  -6  -9   9   -0.20    3.60
  -6  -9   9    0.00    3.60
  -9  -6   9    2.60    4.50
   9  -9  -6    5.40    4.50
   6   9   9    3.70    5.50
   9   6   9   -3.10    4.20
   6  -9  -9   12.00    5.20
   6  -9  -9    1.90    4.50
   9   6   9    1.50    5.80
   9  -6  -9    2.30    5.30
   9  -9  -6    4.30    5.30
   9   9   6    1.10    4.50
  -9  -6   9    3.00    4.70
   9  -6  -9    1.30    4.40
  -6  -9  -9    0.30    4.90
  -9  -6  -9   12.70    5.00
   9  -6   9    8.10    3.80
  -9  -6  -9   12.90    4.90
  -6  -9  -9    4.50    4.80
  -9   6   9    2.80    4.90
   9  -9   6    2.80    3.50
   6  -9   9    3.00    1.90
   9   6  -9    0.70    3.50
  -9   9   6    9.90    4.80
  -6   9   9   -3.70    4.50
  -6   9   9    0.20    5.20
   6  -9   9    9.00    2.30
  -9  -9  -6   -2.10    4.60
  -9  -9  -6    2.60    4.70
  -9   6   9    7.00    4.90
   9   9  -6    2.60    3.50
   9   9  -6    0.30    2.60
  -9  -9   7    0.40    4.40
  -9  -9   7    7.00    4.50
   7   9   9    6.80    4.70
   9   9   7   -0.20    5.70
  -7  -9   9    2.90    4.10
   9  -9  -7    6.50    4.70
   9   7   9   -2.10    5.60
   9   7   9    7.80    4.70
   7   9   9   15.00    6.00
   7  -9  -9    1.90    5.40
   7  -9  -9    4.50    4.70
   9   9   7   -1.50    4.40
   9  -9  -7    0.20    5.40
   9  -7  -9    7.70    5.50
  -9  -7   9    4.60    4.80
  -9  -7   9    2.40    4.50
   9  -7  -9    2.30    4.60
  -9  -7  -9   10.30    5.20
   9  -7   9    3.40    3.60
  -7  -9  -9    3.00    4.90
  -9  -7  -9    3.80    5.00
  -9   7   9    7.70    5.00
  -9   7   9   -2.60    5.30
  -7  -9  -9   10.60    5.10
   7  -9   9   -0.50    2.60
   9   7  -9    5.90    3.10
   9   7  -9    2.30    2.50
  -9   9   7    7.10    4.80
  -9   9   7    5.90    5.00
  -7   9   9   -0.50    4.70
  -7   9   9    6.10    5.50
   7  -9   9    2.50    2.10
  -9  -9  -7   -4.90    4.70
  -9  -9  -7   -8.40    4.60
   9  -9   7    4.00    3.40
   9   9  -7    4.40    2.80
   9   9  -7   -2.00    2.20
  -9  -9   8    3.70    4.80
  -9  -9   8   -3.50    4.40
   8   9   9    7.90    6.10
   8   9   9    2.70    4.70
  -8  -9   9    2.60    4.50
  -8  -9   9    0.80    4.40
   9   9   8    2.00    5.90
   9   8   9   -2.00    6.00
   9   8   9   -3.60    4.60
   9  -8  -9    1.80    5.30
   8  -9  -9   -0.20    5.20
   8  -9  -9    5.10    5.00
   9   9   8    1.40    4.80
   9  -9  -8    1.10    5.70
   9  -9  -8   -1.20    4.60
  -9  -8   9   -3.10    4.70
  -9  -8   9   -0.90    4.60
   9  -8  -9  -10.20    4.40
  -9  -8  -9    3.00    5.10
   9  -8   9   -5.80    3.30
   8  -9   9   -3.80    2.30
  -8  -9  -9   -0.10    5.20
  -9   8   9   -1.40    4.90
  -9   8   9    4.90    5.90
  -8  -9  -9   -5.50    4.70
   8  -9   9    3.70    3.10
   9   8  -9   -3.50    1.80
   9   8  -9    2.30    2.10
  -9   9   8    4.50    5.00
  -9   9   8   -6.80    5.20
  -8   9   9    0.80    5.00
  -8   9   9   -9.00    5.50
  -9  -9  -8   -2.50    5.20
  -9  -9  -8    3.00    5.20
  -9  -8  -9    3.90    5.30
   9  -9   8    2.00    3.50
   9   9  -8    1.20    2.40
   9   9  -8    0.10    1.70
  -9  -9   9   14.20    5.20
  -9  -9   9   14.80    5.10
   9   9   9   25.80    6.10
   9   9   9   14.10    6.80
   9  -9  -9   10.70    5.40
   9  -9  -9   21.30    6.10
   9  -9   9   20.90    3.30
  -9   9   9   16.50    5.50
  -9   9   9   17.20    6.70
  -9  -9  -9    5.20    5.60
  -9  -9  -9   27.70    6.20
   0 -10   0  795.82   27.10
   0 -10   0  776.52   27.20
 -10   0   0  817.62   28.80
 -10   0   0  786.12   28.20
   0   0  10  800.72   27.60
   0   0  10  774.62   27.60
   0   0 -10  795.82   26.30
   0   0 -10  786.42   26.20
  10   0   0  781.62   28.80
  10   0   0  808.02   28.30
   0  10   0  768.52   25.40
   0  10   0  809.12   25.30
  10   0  -1    5.50    3.90
   0   1  10    3.70    3.80
   0   1 -10   -2.70    1.90
   0   1 -10    0.10    1.90
  -1  10   0    1.60    1.70
  -1  10   0    0.30    1.50
   1  10   0   -0.20    2.20
   1  10   0   -2.90    2.00
   0  -1  10    0.50    3.10
   0  -1 -10   -0.50    3.00
   0  -1 -10    1.70    2.90
 -10   0   1   -4.40    3.40
 -10   0   1   -0.20    3.70
 -10   0  -1    2.80    3.80
  10   0   1   -0.30    4.10
  10   0   1   -2.30    3.30
  10   0  -1    3.40    4.40
  -1 -10   0    2.40    3.10
   1 -10   0    1.10    2.90
   1 -10   0   -0.90    2.70
   0  -1  10    2.30    2.90
  -1 -10   0   -1.20    2.90
  -2  10   0  179.18    6.70
  -2 -10   0  182.58    9.70
  -2 -10   0  171.38    9.70
   2 -10   0  182.98    9.20
   2 -10   0  183.48    9.20
   0  -2  10  194.68    9.10
   0  -2  10  179.68    9.20
   0  -2 -10  180.98    9.60
   0  -2 -10  177.08    9.40
 -10   0   2  202.38   11.40
 -10   0   2  188.08   10.70
  -2  10   0  187.18    6.70
   2  10   0  179.78    8.40
   2  10   0  219.88    8.30
   0   2  10  186.48   10.70
  10   0   2  186.68   11.30
  10   0   2  196.88   10.40
  10   0  -2  205.48   11.50
  10   0  -2  174.38   10.20
 -10   0  -2  186.48   10.20
 -10   0  -3   -4.70    3.50
   0  -3  10    0.50    2.50
   0  -3  10    2.20    2.80
   0  -3 -10   -1.50    3.50
   0   3  10   -5.80    4.00
  -3  10   0   -0.30    1.20
   3  10   0   -1.60    2.90
   3  10   0    2.50    2.40
  10   0  -3   -5.40    3.40
 -10   0   3   -0.90    3.90
 -10   0   3   -0.70    4.00
   0   3  10    5.00    3.70
  10   0   3    4.20    3.60
  10   0  -3    3.80    4.50
   3 -10   0    2.80    2.80
  10   0   3    0.20    4.30
  -3 -10   0    4.20    3.40
   3 -10   0   -2.00    2.90
  -4 -10   0  649.64   24.10
   4  10   0  672.13   23.50
   0  -4 -10  667.13   24.60
 -10   0   4  682.43   25.60
 -10   0   4  644.74   25.30
   0   4  10  707.43   25.20
 -10   0  -4  684.13   24.30
  -4  10   0  695.43   21.00
  10   0   4  675.93   24.80
  10   0  -4  644.84   25.40
   4 -10   0  692.43   23.80
   4  10   0  679.73   23.10
  10   0   4  675.23   25.50
   0   4  10  663.83   25.30
   4 -10   0  700.53   23.80
   0  -4  10  677.03   22.80
   0  -4  10  682.53   22.90
  10   0  -4  674.63   24.80
   0  -4 -10  667.43   24.50
 -10   0   5    0.60    5.90
  10   0  -5   -2.90    4.30
  10   0  -5    3.70    3.90
   0   5  10   -1.00    3.80
   0   5  10    2.00    5.30
   5  10   0   -0.80    3.50
  10   0   5    3.80    4.50
  -5 -10   0    0.10    3.70
  10   0   5   -0.90    3.40
   0  -5 -10   -0.90    3.70
   0  -5  10    2.30    2.20
 -10   0  -5   -3.60    3.30
  -5  10   0    1.00    1.60
  -5  10   0    0.80    1.40
   5 -10   0   -2.60    3.10
   0  -5 -10    3.80    4.00
   5  10   0    3.60    3.00
   0  -5  10   -2.70    2.20
   5 -10   0    0.10    3.00
   0  -6 -10  316.87   17.60
 -10   0  -6  374.96   15.00
  10   0   6  378.96   18.30
  10   0   6  382.36   15.80
  10   0  -6  328.37   18.20
  10   0  -6  358.76   17.40
   0   6  10  373.76   16.40
  -6  10   0  367.76   12.10
   6  10   0  368.06   15.30
   0  -6  10  379.76   13.10
   0  -6  10  366.46   13.10
 -10   0   6  373.56   16.80
   0  -6 -10  301.57   20.10
   6 -10   0  397.36   15.50
  -6 -10   0  378.36   15.70
   7  10   0   -6.60    4.20
  -7  10   0    0.80    1.90
   0  -7  10    2.80    1.90
 -10   0  -7    4.70    3.80
   7 -10   0    5.00    4.00
  10   0  -7   -5.10    4.50
  10   0  -7   -4.10    3.60
   0   7  10    1.90    4.30
   0  -7 -10   -2.40    3.90
   0  -7  10   -0.40    1.90
 -10   0   7   -3.00    4.40
  10   0   7    0.90    4.70
  10   0   7   -3.10    3.60
   7 -10   0    4.00    3.10
   0  -7 -10   -0.60    4.30
  -7 -10   0   -4.10    3.90
   0  -8 -10  316.77   15.20
  10   0   8  322.67   15.00
   0  -8  10  342.17   11.70
   8  10   0  329.47   15.10
 -10   0  -8  317.77   13.60
  -8  10   0  334.87   11.70
  10   0  -8  313.67   15.70
   0   8  10  323.97   15.30
  10   0   8  343.57   15.70
  -8 -10   0  316.37   15.40
  -8 -10   0  340.37   15.40
  10   0  -8  339.27   15.10
   8 -10   0  344.97   14.50
  -8  10   0  334.37   11.70
 -10   0   8  347.67   15.80
   0  -8  10  324.57   11.60
   8  10   0  345.67   14.10
 -10   0   8  330.27   15.70
   8 -10   0  325.07   14.80
   9 -10   0   -6.70    6.30
  10   0   9   -1.20    3.90
  10   0  -9    2.70    4.20
  -9 -10   0   -2.80    4.50
  10   0   9    3.50    5.10
  -9  10   0    1.70    2.20
  -9  10   0    4.30    2.40
   9  10   0    0.40    4.10
  -9 -10   0   -3.70    4.40
   9 -10   0    5.30    4.40
   0   9  10   -0.80    5.10
   0  -9  10    3.40    1.80
   0  -9  10   -0.50    1.70
 -10   0  -9   -2.30    3.30
 -10   0   9   -4.90    4.60
 -10   0   9    0.50    4.60
   0   9  10   10.90    4.70
   0  -9 -10    2.20    4.50
   0  -9 -10   -0.30    4.10
   0 -10  -1    8.50    3.60
   0 -10  -1    4.70    3.50
  10  -1   0    8.90    3.90
   1   0 -10    9.80    2.80
 -10  -1   0    7.70    4.10
  10  -1   0   12.90    4.60
   1   0  10    6.10    3.80
  -1   0  10   17.50    3.30
  -1   0  10    7.30    3.70
   0 -10   1    4.50    3.00
   0 -10   1    8.90    3.10
  10   1   0   11.60    4.10
 -10  -1   0    1.10    4.20
   0  10   1    8.00    2.70
   1   0 -10    5.80    3.00
  10   1   0    8.00    4.50
   1   0  10    3.20    3.10
   0  10   1    5.00    2.90
 -10   1   0    9.50    4.10
  -1   0 -10   12.20    2.70
  -1   0 -10   10.00    2.80
 -10  -1   1   50.99    6.10
  -1 -10   1   54.89    5.70
   1  10   1   65.89    5.90
  -1   1 -10   65.79    4.10
  10   1   1   63.69    7.80
  10  -1  -1   77.99    8.10
   1   1  10   73.29    7.50
   1  10   1   64.69    5.10
 -10   1  -1   61.69    6.10
   1 -10  -1   63.89    6.50
  10   1   1   80.79    7.10
  -1 -10   1   59.99    5.80
  -1   1 -10   67.29    4.10
   1   1  10   71.49    5.80
  -1  -1  10   62.39    6.60
  10  -1  -1   64.99    6.80
 -10   1  -1   69.19    7.40
   1  -1 -10   60.69    6.00
   1  -1 -10   63.99    5.70
   1 -10  -1   71.39    6.10
 -10  -1   1   59.09    7.20
  -1  -1  10   68.19    6.00
   1  -1  10   58.59    6.00
  10  -1   1   63.19    6.70
 -10   1   1   67.09    7.10
 -10  -1  -1   62.49    7.60
 -10  -1  -1   63.99    7.20
  -1  -1 -10   63.79    5.80
   1 -10   1   63.29    5.60
  10   1  -1   67.79    7.00
  -1  10   1   66.69    5.40
  -1  10   1   64.49    4.90
   1 -10   1   67.19    5.50
  -1 -10  -1   52.69    6.00
  10  -1   1   68.89    7.90
  -1  -1 -10   65.19    5.70
 -10   1   1   67.19    7.20
   1   1 -10   60.39    4.60
  -1 -10  -1   61.39    6.70
   1  -1  10   64.29    6.40
  -1   1  10   61.89    7.00
  10   1  -1   56.09    6.60
   1   1 -10   55.19    4.70
  -1  -2  10   20.50    3.90
   1  -2 -10   27.40    4.30
   1  -2 -10   20.40    4.10
   2 -10  -1   17.60    3.90
 -10   1  -2   26.10    4.60
  10   1   2   20.60    5.10
  10   1   2   23.50    4.60
   2  10   1   23.50    3.40
 -10  -1   2   21.50    4.80
   2 -10  -1   23.30    4.10
  -2 -10   1   26.30    4.00
 -10  -1   2   17.00    4.70
   2  10   1   25.60    4.00
  -2 -10   1   18.90    3.70
   1   2  10   21.10    4.80
  -1  -2  10   20.40    3.80
  10  -1  -2   22.00    5.40
  10  -1  -2   20.00    4.60
  -1   2  10   19.00    4.70
  -2  10   1   22.20    3.00
  10   1  -2   17.30    5.00
   2 -10   1   24.70    3.50
  -1  -2 -10   25.90    4.20
   1  -2  10   20.00    3.70
   1  -2  10   26.00    3.60
  -1  -2 -10   30.40    4.20
  10  -1   2   18.50    5.10
  -2  10   1   20.60    3.10
 -10   1   2   19.70    4.90
 -10   1   2   25.80    4.90
 -10  -1  -2   27.30    4.90
   2  10  -1   28.20    3.00
  10  -1   2   22.30    4.50
  -1   2  10   28.00    4.50
   2 -10   1   27.50    3.70
 -10  -1  -2   20.20    4.60
  10   1  -2   19.50    4.50
   2  10  -1   19.60    2.30
  -2 -10  -1   27.90    4.60
   1   2 -10   23.30    2.50
   1   2 -10   28.20    2.50
   3 -10  -1    1.50    3.40
   1   3  10   -0.20    3.50
 -10  -1   3    2.60    3.80
   3  10   1    0.10    2.60
  10   1   3    0.90    3.60
  10  -1  -3    1.00    3.80
 -10  -1   3   -3.00    4.00
   1  -3 -10   -1.80    3.40
 -10   1  -3    5.80    3.00
  10  -1  -3    3.80    4.50
  10   1   3   -1.70    4.50
  -1  -3  10   -3.70    2.50
  -1  -3  10    0.90    2.90
   3 -10  -1   -2.60    2.80
   1  -3 -10   -0.10    3.60
 -10   1  -3   -0.70    3.30
  -3 -10   1   -2.00    3.20
   3  10   1    1.10    3.20
   1   3  10   -1.00    4.00
  -1   3  10   -1.30    3.50
  -1   3  10    0.90    4.00
   3 -10   1    2.60    2.90
  -1  -3 -10   -2.20    3.20
  10   1  -3    8.10    4.50
 -10   1   3   -1.50    3.90
   3  10  -1   -1.30    2.30
 -10  -1  -3   -5.00    3.40
 -10  -1  -3    2.20    3.80
   1  -3  10    3.70    2.50
 -10   1   3    2.40    4.00
   3 -10   1    3.00    2.70
  -3  10   1    4.40    2.50
   3  10  -1    4.10    2.10
  -3  10   1    0.90    2.20
   1  -3  10    3.00    2.80
  10  -1   3    3.70    4.30
  10  -1   3   -1.70    3.30
  10   1  -3    1.70    3.60
  -3 -10  -1    3.50    3.70
  10   1   4   13.50    4.90
  10  -1  -4   27.90    4.70
 -10  -1   4   20.60    4.70
  10  -1  -4   11.10    5.10
 -10   1  -4   18.20    4.20
  -1  -4  10   18.10    3.20
   1  -4 -10   18.40    4.40
   4 -10  -1   21.30    4.40
   1   4  10   19.20    4.50
   1  -4 -10   18.10    4.60
   4  10   1   14.00    3.50
   4  10   1   26.10    4.40
  10   1   4   19.00    4.50
   1   4  10   11.80    4.90
 -10  -1   4   15.80    4.90
  -4 -10   1   15.20    4.10
  -1  -4  10   10.60    3.20
   1  -4  10   14.80    3.00
 -10  -1  -4   16.70    4.50
 -10   1   4   10.50    4.70
   4  10  -1   13.70    2.70
   1  -4  10   13.60    2.70
  10   1  -4   22.70    4.70
  -4  10   1   13.70    2.80
   4  10  -1   16.20    3.30
  -4 -10  -1   15.00    4.30
 -10   1   4   15.60    4.80
  -4 -10  -1   15.10    4.10
  10  -1   4   19.40    4.30
  -1  -4 -10   21.00    4.60
  -1  -4 -10   21.90    4.40
  -1   4  10   24.60    5.30
   4 -10   1   16.20    3.60
  10  -1   4   22.60    5.20
  10   1  -4   18.60    5.30
   4 -10   1   18.60    3.50
  -1   4  10   18.10    4.30
  -1  -5  10    8.10    2.80
   5  10   1    2.50    3.90
 -10   1  -5   14.90    3.80
   1   5  10    9.10    4.10
  10   1   5   16.60    5.70
  10   1   5    8.80    4.20
   1   5  10   14.20    5.60
  -5 -10   1    9.30    4.20
   1  -5 -10    7.60    4.40
   1  -5 -10   17.00    4.50
 -10  -1   5   14.00    6.80
   5 -10  -1    2.50    3.70
  -5 -10   1   27.00    4.20
  10  -1  -5   10.30    4.40
  -1  -5  10   10.00    2.70
 -10   1   5   12.00    6.00
  -5 -10  -1    6.60    4.00
  -1  -5 -10   12.10    4.10
   1  -5  10    9.60    2.40
   1  -5  10   11.10    2.60
  -1   5  10   10.80    5.10
   5  10  -1   11.60    3.60
   5  10  -1   14.50    3.00
  -1   5  10   14.30    4.60
   5 -10   1   11.30    3.40
  -5  10   1   11.30    2.70
  -5 -10  -1   11.40    4.20
  -1  -5 -10   10.50    4.30
 -10  -1  -5    7.80    4.00
  10  -1   5   10.40    4.70
  10  -1   5   11.60    3.90
  10   1  -5    9.00    4.80
  10   1  -5   13.00    4.30
 -10  -1  -5    6.40    3.80
   5 -10   1   15.80    3.40
   1   6  10   16.00    4.60
 -10  -1   6   10.10    4.90
   1  -6 -10   23.90    5.20
  10  -1  -6    8.00    5.10
  10  -1  -6   17.10    7.20
 -10   1  -6   14.30    3.80
  -1  -6  10   10.90    2.80
  -6 -10   1   13.50    4.50
  10   1   6   20.60    4.50
   6 -10  -1   11.70    4.50
  -1  -6  10   17.20    2.80
   6  10   1   13.90    4.50
 -10  -1   6   18.10    5.10
  10   1   6    4.80    5.30
  -6 -10   1   11.70    4.40
 -10   1  -6   17.70    3.80
  10   1  -6    9.50    4.20
   1  -6  10   13.60    2.40
   1  -6  10   14.90    2.50
 -10   1   6   16.70    5.20
  -6  10   1    8.70    2.90
   6  10  -1   14.90    3.30
  -6  10   1   11.70    2.90
 -10  -1  -6   13.30    4.30
   6 -10   1   11.40    3.90
   6 -10   1   15.00    3.50
  10  -1   6   18.60    4.30
  -1   6  10   17.40    4.90
  -1  -6 -10   10.10    7.60
  -1  -6 -10   13.00    5.50
  10  -1   6   11.90    4.80
  10   1  -6   15.30    6.20
   6  10  -1   16.60    4.00
 -10  -1  -6    7.50    3.70
  10  -1  -7   -0.30    3.90
  10   1   7    0.60    4.50
   1   7  10    1.80    3.70
  -1  -7  10    0.00    2.20
 -10   1  -7    0.80    2.90
   1  -7 -10   -0.30    5.00
   7  10   1    2.30    4.30
   7  10   1   -1.70    3.20
 -10  -1   7    1.50    4.70
  10   1   7   -2.10    4.30
   7 -10  -1   -3.50    3.20
  -1  -7  10    2.00    2.20
  -7 -10   1   -3.30    3.90
  -7 -10   1   -1.20    3.90
 -10   1  -7   -0.40    3.10
   1  -7 -10   -3.30    4.10
   7 -10  -1   -0.90    3.90
 -10  -1   7    7.00    4.80
  10  -1  -7    7.10    5.00
  -1  -7 -10    4.40    4.70
 -10  -1  -7   -0.70    3.50
 -10  -1  -7   -3.90    3.40
   7 -10   1   -0.20    3.60
  -7 -10  -1   -0.90    4.20
  -1  -7 -10   -5.20    3.90
  10  -1   7    1.60    3.80
  -1   7  10   -3.20    3.80
   7  10  -1    0.40    2.60
 -10   1   7   -3.30    4.10
  -7  10   1   -0.50    2.50
  10   1  -7    3.00    5.50
   7  10  -1    2.10    4.00
  -7  10   1   -1.50    2.70
   1  -7  10    2.50    1.70
   1  -7  10   -1.30    1.70
   8 -10  -1    4.80    4.00
  -1  -8  10   11.30    2.40
   8  10   1    3.50    4.80
   8  10   1   10.40    4.00
  10   1   8    8.70    4.30
  -8 -10   1    5.50    4.70
   1   8  10    5.80    4.30
 -10   1  -8    4.50    3.10
  10   1   8    2.10    4.90
 -10  -1   8    7.50    4.90
  10  -1  -8    5.80    4.40
  -8 -10   1   19.60    5.20
 -10   1  -8    8.60    3.30
  -1  -8  10    7.10    2.40
 -10  -1   8   17.50    5.20
   1  -8 -10    8.30    4.60
   8 -10  -1    9.00    5.40
  -8  10   1    7.20    3.00
   1  -8  10    9.60    1.80
  -8 -10  -1   16.30    4.90
   8 -10   1    7.10    4.20
  -1   8  10   13.20    4.60
  -1   8  10    4.50    5.60
   8 -10   1    9.00    3.90
   8  10  -1    6.70    3.50
   8  10  -1   15.10    4.40
  10  -1   8    9.20    6.30
  -1  -8 -10    2.50    4.50
  10   1  -8    3.50    5.00
  -8  10   1    1.20    3.00
 -10  -1  -8   10.70    4.00
  10  -1   8   11.70    5.00
   1  -8  10   10.70    1.90
 -10   1   8   16.00    5.10
 -10  -1  -8    3.60    3.70
  10   1  -8    8.00    4.30
   9  10   1    4.70    5.30
  -9 -10   1   10.00    4.80
   9 -10  -1    3.70    4.40
   1  -9 -10    0.90    4.30
 -10  -1   9    4.40    4.90
   1  -9 -10   15.30    5.00
  10  -1  -9   -2.70    3.90
  -1  -9  10    4.70    2.20
  -9 -10   1    8.60    4.70
  -1  -9  10    4.70    2.20
 -10   1  -9    7.40    3.10
   9  10   1   10.60    4.40
   1   9  10   11.10    5.70
  10   1   9   -6.50    4.80
  10   1   9    0.30    4.00
 -10  -1   9    5.30    4.90
   9 -10  -1    7.90    3.90
 -10   1  -9    5.60    2.90
   1   9  10   11.20    4.60
  10  -1   9   13.00    4.00
   9 -10   1    8.00    3.80
 -10   1   9    9.70    5.20
 -10  -1  -9    7.60    3.80
   9  10  -1   15.80    4.70
  10   1  -9    5.60    4.70
  -1  -9 -10   11.00    5.10
  -1  -9 -10   14.20    4.90
   9  10  -1   12.60    3.90
   1  -9  10    3.50    1.50
  10   1  -9   10.40    4.40
  -9 -10  -1   -6.70    4.40
  -9  10   1    3.40    3.30
 -10  -1  -9    0.70    3.70
  10  -1   9    1.50    4.60
  -1   9  10   10.40    4.60
  -1   9  10   13.20    5.40
  -9  10   1    7.40    3.10
   1  -9  10    3.90    1.50
 -10   1   9    6.20    5.20
   0  10   2  289.37   12.00
  -2   0  10  289.37   13.20
  10  -2   0  302.47   13.50
  -2   0 -10  287.67   11.30
   0 -10   2  299.77   11.80
   0 -10   2  310.97   11.90
  -2   0 -10  296.87   11.40
   0 -10  -2  299.17   13.10
   0 -10  -2  245.98   12.70
 -10  -2   0  295.87   14.00
   2   0  10  309.57   13.30
   2   0 -10  284.77   12.00
   2   0 -10  303.17   12.00
  10   2   0  316.67   14.80
  10   2   0  293.27   13.50
   0  10   2  315.47   12.60
 -10  -2   0  292.67   13.70
 -10   2   0  317.77   13.30
 -10   2   0  291.17   13.20
  10  -2   0  288.87   14.20
   2   0  10  303.97   12.80
   1 -10  -2    1.30    3.60
   2   1  10    3.00    3.70
  10  -2  -1   -0.30    4.30
  10  -2  -1   -0.90    3.50
  -2  -1  10    2.40    3.00
  -2  -1  10   -1.30    3.30
  -2   1 -10    2.00    1.70
  -1 -10   2   -0.90    2.50
 -10   2  -1    5.30    3.70
  -1 -10   2    2.30    2.60
   2  -1 -10    1.50    2.90
   1  10   2   -2.00    2.70
   2  -1 -10    2.90    3.30
   1  10   2    5.00    3.40
  10   2   1    1.50    4.30
  -2   1 -10    0.70    1.60
 -10  -2   1   -0.90    3.90
  10   2   1    4.60    3.40
 -10  -2   1    3.20    4.00
 -10   2   1   -1.60    3.80
  -2   1  10   -0.60    3.70
   1 -10   2   -0.90    2.30
   2   1 -10    0.50    2.20
   1 -10   2    3.00    2.60
  -1  10   2   -0.10    3.00
  -1  10   2    3.80    2.80
  10  -2   1   -6.40    3.10
 -10   2   1   -3.20    3.70
 -10  -2  -1    5.20    4.10
  10  -2   1   -2.80    4.10
  -1 -10  -2    1.70    3.60
  -2  -1 -10   -0.60    2.60
  10   2  -1    1.00    4.30
   2   1 -10    0.80    2.40
  -2  -1 -10    1.50    2.80
  10   2  -1   -1.80    3.40
 -10  -2  -1    5.90    3.90
   2  -1  10    6.00    3.40
   2  -1  10    1.80    2.90
 -10   2  -2  353.86   14.60
   2   2  10  391.26   14.90
   2   2  10  347.57   15.20
  10  -2  -2  348.77   15.10
 -10  -2   2  359.46   15.50
  10  -2  -2  354.66   16.00
   2  10   2  339.47   14.20
   2  10   2  356.56   13.90
   2 -10  -2  353.46   14.60
  10   2   2  344.97   15.10
  -2 -10   2  332.97   13.50
  10   2   2  338.67   15.80
  -2  -2  10  345.67   14.30
  -2  -2  10  360.86   14.20
   2  -2 -10  360.56   14.70
 -10  -2   2  350.86   15.80
   2 -10  -2  320.97   14.30
   2  -2 -10  367.76   14.00
  10  -2   2  355.56   15.70
 -10   2   2  355.26   15.30
 -10  -2  -2  333.07   15.60
  -2 -10  -2  367.16   14.70
  -2 -10  -2  348.77   14.90
  10   2  -2  347.47   16.10
  -2   2  10  347.97   15.10
  -2   2  10  334.37   15.20
   2   2 -10  339.27   12.10
   2   2 -10  357.06   12.10
 -10  -2  -2  342.87   15.10
  -2  -2 -10  340.77   13.90
 -10   2   2  351.06   15.50
   2  -2  10  347.87   13.60
   2 -10   2  333.37   13.10
   2 -10   2  339.57   13.10
  -2  -2 -10  354.06   14.00
  10  -2   2  341.07   14.90
  -2  10   2  357.36   13.50
  10   2  -2  333.27   15.00
   2  -2  10  335.77   13.80
   2   3  10    3.80    4.30
 -10   2  -3    0.90    3.20
   3  10   2   -0.40    2.90
  -3 -10   2    3.90    3.00
  -2  -3  10   -0.70    3.00
   2  -3 -10    0.50    3.60
   3 -10  -2    1.10    3.40
  10  -2  -3   -7.60    3.30
   2   3  10   -0.60    3.40
 -10  -2   3    3.80    4.10
 -10  -2   3   -1.00    3.90
  10   2   3    7.30    3.90
 -10   2  -3   -2.70    2.90
   3  10   2    2.50    3.50
  -3 -10   2    3.60    3.20
  10  -2  -3   -2.80    4.00
  10   2   3    2.10    4.30
  -2  -3  10    1.00    2.80
  10   2  -3   -1.80    4.10
   2  -3  10   -1.50    2.40
 -10  -2  -3    5.30    4.00
   3 -10   2   -2.10    2.30
   3 -10   2    4.60    2.50
  -3 -10  -2    1.60    3.70
  -3 -10  -2   -0.70    3.50
 -10  -2  -3   -2.30    3.90
  10  -2   3    1.20    4.30
  -2   3  10    4.80    4.50
   3  10  -2    1.90    1.60
  10   2  -3   -0.60    3.40
   2  -3  10    1.30    2.80
  10  -2   3    4.50    3.50
  -3  10   2    0.70    2.60
  -2   3  10    3.10    3.80
 -10   2   3    0.90    4.00
 -10   2   3   -1.20    4.00
  -2  -3 -10   -0.90    3.40
   2  -4 -10  336.67   14.60
   4 -10  -2  364.26   14.30
   2  -4 -10  345.87   15.00
  -4 -10   2  342.27   13.90
  10   2   4  340.97   16.00
 -10   2  -4  354.46   13.70
  -2  -4  10  339.67   13.30
  -2  -4  10  331.27   13.30
  10  -2  -4  326.97   14.80
   4 -10  -2  329.97   14.30
  10   2   4  324.77   15.00
 -10  -2   4  348.47   15.70
  -4 -10   2  335.87   13.80
   4  10   2  314.77   14.10
   4  10   2  379.66   13.70
   2   4  10  328.67   14.80
   2   4  10  306.77   15.40
  -4 -10  -2  330.77   14.80
  -4 -10  -2  327.77   14.60
 -10   2   4  320.37   15.00
   2  -4  10  333.17   12.50
  10   2  -4  330.57   15.40
  10   2  -4  325.27   14.60
  -2  -4 -10  310.97   14.10
   4 -10   2  335.57   12.90
 -10  -2  -4  336.67   14.90
  10  -2   4  304.87   14.80
   4 -10   2  329.97   13.00
   2  -4  10  338.07   12.70
   4  10  -2  333.57   11.90
   4  10  -2  351.16   11.80
  -4  10   2  357.36   13.20
  -2   4  10  345.77   15.30
 -10   2   4  348.87   15.50
  -2  -4 -10  310.47   14.20
  -4  10   2  337.97   13.30
  -2   4  10  297.67   16.40
  10  -2   4  336.87   14.50
   5  10   2   29.10    5.30
   2  -5 -10   29.60    5.10
   2   5  10   19.80    5.50
  10   2   5   19.70    4.80
  10   2   5   25.10    6.70
   5 -10  -2   26.60    4.50
   2  -5 -10   20.60    5.00
 -10   2  -5   18.30    3.50
   5 -10  -2   29.00    5.00
  -2  -5  10   25.30    3.50
 -10  -2   5   19.10    4.70
   2   5  10   25.30    5.50
  -2  -5  10   24.30    3.60
  10  -2  -5   24.90    5.60
  -5 -10   2   24.60    4.50
 -10   2  -5   33.10    4.40
  -5  10   2   15.40    3.80
 -10  -2  -5   22.50    4.70
  10  -2   5   32.60    4.70
   5  10  -2   23.50    3.00
  10   2  -5   29.10    5.60
  10   2  -5   25.60    4.70
  -2  -5 -10   22.70    4.90
 -10   2   5   22.40    5.10
  10  -2   5   20.10    5.10
  -5 -10  -2   17.50    4.60
  -2   5  10   24.10    6.70
   5  10  -2   24.30    3.50
   2  -5  10   18.00    2.90
  -5  10   2   27.90    3.80
  -5 -10  -2   31.50    5.20
   5 -10   2   24.40    3.70
   2  -5  10   24.70    2.90
  -2  -5 -10   38.70    5.30
   5 -10   2   30.10    3.60
 -10  -2  -5   24.30    4.90
  -6 -10   2  247.68   12.00
 -10  -2   6  261.27   13.20
   2   6  10  252.67   12.90
   6 -10  -2  236.88   12.00
  -2  -6  10  240.18   10.20
   6  10   2  246.58   12.70
   6  10   2  236.78   11.60
  10  -2  -6  232.98   13.50
 -10  -2   6  263.67   13.00
  -2  -6  10  246.78   10.30
  -6 -10   2  238.98   12.00
   6 -10  -2  248.28   12.40
 -10   2  -6  241.28   10.50
 -10   2  -6  259.87   10.80
   2  -6 -10  258.37   12.80
   2  -6 -10  244.58   13.80
  10  -2  -6  250.47   12.50
  10   2   6  231.38   13.20
   2  -6  10  248.48    9.40
 -10   2   6  259.27   13.20
   2  -6  10  245.28    9.20
   6  10  -2  249.68   10.20
 -10  -2  -6  241.68   12.20
  10   2  -6  246.28   12.30
   6  10  -2  238.08   10.70
  -2   6  10  259.67   13.20
  -6 -10  -2  250.47   12.60
  -6  10   2  255.57   10.90
  -2  -6 -10  213.88   13.40
  10   2  -6  242.28   12.80
  10  -2   6  241.48   12.00
  -6  10   2  252.07   10.90
   6 -10   2  243.58   11.00
 -10  -2  -6  241.08   12.30
  10  -2   6  237.68   12.40
   6 -10   2  250.97   10.70
  -7 -10   2    3.40    4.20
  -7 -10   2   -3.20    4.50
   7 -10  -2    2.00    3.80
   7  10   2    3.40    4.60
   7  10   2    0.70    3.40
 -10   2  -7    0.70    2.60
  -2  -7  10    0.00    2.30
   2  -7 -10   -2.70    4.10
 -10  -2   7   -0.60    4.40
 -10  -2   7    0.00    4.50
  10   2   7   -0.70    3.80
   2   7  10    8.00    4.40
 -10   2  -7    0.40    2.70
  -2  -7  10   -2.60    2.40
  10   2   7    8.00    5.00
  10  -2  -7    0.90    4.10
  -7 -10  -2   -2.10    4.20
 -10  -2  -7    4.70    3.80
  10  -2   7    3.10    4.40
  -7  10   2   -0.90    3.30
  -2  -7 -10   -2.20    3.90
 -10  -2  -7    0.70    3.90
  -7 -10  -2    5.00    4.50
   7 -10   2   -0.30    3.40
  -2   7  10    4.70    4.30
  -7  10   2   -1.60    3.20
  10  -2   7   -2.30    3.30
  -2  -7 -10   -2.10    4.80
   7  10  -2    2.40    3.00
   2  -7  10    2.00    1.60
   2  -7  10   -0.60    1.70
  10   2  -7    6.50    5.70
  10   2  -7   -1.80    3.80
   7  10  -2   -1.20    3.50
 -10   2   7   -1.60    4.10
   8 -10  -2  304.07   18.60
   8  10   2  304.37   15.60
  10   2   8  325.97   14.80
  -8 -10   2  315.77   15.10
   8 -10  -2  320.17   14.70
  10   2   8  334.47   15.90
  10  -2  -8  286.47   14.30
 -10  -2   8  303.67   15.30
 -10  -2   8  306.17   15.10
  -2  -8  10  312.77   12.10
  -2  -8  10  340.77   12.20
   2  -8 -10  339.07   15.20
 -10   2  -8  319.87   12.00
  -8 -10   2  331.57   14.90
   2   8  10  327.37   15.20
 -10   2  -8  327.37   12.00
   2  -8  10  325.47   10.70
   2  -8  10  307.47   10.70
  -8  10   2  346.97   13.20
  -8  10   2  324.57   13.30
  10  -2   8  319.37   14.30
   8 -10   2  324.37   13.90
  10  -2   8  249.88   18.90
  -8 -10  -2  351.86   15.50
  -8 -10  -2  330.57   15.50
 -10  -2  -8  332.07   14.20
   8  10  -2  304.37   13.80
  -2   8  10  307.87   15.00
 -10   2   8  333.67   15.70
  -2  -8 -10  333.77   15.10
  10   2  -8  275.77   16.20
 -10  -2  -8  333.77   14.40
  -9 -10   2   -1.10    4.20
   9 -10  -2    6.10    4.80
  10  -2  -9    4.90    4.90
   9  10   2    3.60    6.00
   9 -10  -2    3.50    4.20
   2   9  10    5.70    5.60
  10   2   9    8.40    5.30
  -9 -10   2    3.40    4.60
  10  -2  -9   -0.90    4.10
   2  -9 -10    3.60    4.60
   2  -9 -10    7.50    4.60
 -10  -2   9    0.60    4.60
   9  10   2    4.80    4.10
  -2  -9  10    1.90    2.50
   2   9  10    2.00    4.30
  -2  -9  10    3.40    2.50
 -10   2  -9    0.10    2.10
 -10   2  -9    7.20    2.30
  10   2   9    6.40    4.40
 -10  -2   9   -0.80    4.70
   9  10  -2   -0.40    4.30
   9  10  -2    3.40    3.40
 -10  -2  -9    3.50    4.10
  -9 -10  -2    9.60    5.00
   9 -10   2    5.20    4.10
   9 -10   2    1.90    3.30
 -10   2   9   -1.70    4.70
 -10   2   9    2.70    6.30
  -2  -9 -10    1.20    4.40
   2  -9  10    0.90    1.30
   2  -9  10    4.10    1.30
  -2   9  10    1.70    4.60
  -2  -9 -10    4.20    4.80
 -10  -2  -9    5.70    4.20
  10  -2   9    3.60    4.60
  -9  10   2    5.60    3.70
  10   2  -9    5.70    4.70
  -2   9  10   -1.20    5.00
  10   2  -9    7.90    4.20
  -9 -10  -2   13.20    5.10
  -3   0  10    0.40    3.70
   3   0 -10    4.40    3.10
  -3   0 -10    2.00    2.40
 -10  -3   0    1.40    3.90
 -10  -3   0    2.20    4.10
  -3   0 -10    0.70    2.20
   3   0  10    5.20    3.60
  10   3   0    1.40    3.70
   0 -10  -3    3.80    3.90
  10  -3   0    1.60    3.60
   0 -10   3    2.30    2.40
   0 -10   3    3.70    2.40
   0  10   3    1.60    3.00
  10  -3   0    6.90    4.40
   3   0 -10    2.90    3.00
 -10   3   0    1.60    3.70
  10   3   0    3.30    4.60
   3   0  10   13.80    3.20
   0  10   3    0.10    3.40
 -10   3  -1    0.90    3.40
  -3   1 -10    2.20    1.60
  -3   1 -10    5.10    1.70
   1  10   3   -0.70    3.10
  -1 -10   3    1.20    2.40
   3  -1 -10    5.10    3.40
   1 -10  -3    0.00    3.70
   3  -1 -10    0.60    3.10
 -10  -3   1    4.00    3.70
 -10  -3   1   -1.10    3.70
  10  -3  -1   -2.40    4.50
   1  10   3    0.10    3.60
  -3  -1  10    7.30    3.90
  10  -3  -1    5.20    3.70
  10   3   1   -4.50    4.20
  10   3   1    7.60    4.00
   3   1  10    5.90    4.00
  -1 -10  -3   -2.80    3.40
  -1  10   3   -4.40    2.70
   3  -1  10    0.30    2.80
   1 -10   3    1.10    2.20
 -10  -3  -1    1.30    4.20
 -10  -3  -1   10.30    4.30
  -3  -1 -10    4.40    2.90
   1 -10   3    2.90    2.10
  10   3  -1    0.90    3.40
   3   1 -10    6.80    2.90
   3   1 -10    2.50    2.50
 -10   3   1    6.70    4.10
  10   3  -1   -3.20    4.10
  -3   1  10    6.50    4.20
  10  -3   1    2.70    4.30
  10  -3   1   -3.60    3.30
  -1 -10  -3   -0.30    3.70
  -3   1  10    2.60    3.60
   3  -1  10    1.60    3.20
  -3  -1 -10    0.70    2.80
 -10   3  -2   21.90    4.20
  -2 -10   3   21.90    3.40
 -10  -3   2   27.70    5.20
  10   3   2   24.90    5.30
 -10  -3   2   21.60    5.10
 -10   3  -2   17.70    4.00
  -2 -10   3   22.30    3.40
  10  -3  -2   22.50    4.60
   2 -10  -3   13.50    4.40
   3   2  10   14.80    4.10
   3   2  10   23.10    5.00
  10  -3  -2   19.20    5.40
  10   3   2   22.50    4.50
   3  -2 -10   16.50    4.30
  -3  -2  10   19.40    4.00
   2  10   3   19.60    4.50
  -2 -10  -3   22.30    4.70
   3   2 -10   22.90    3.00
   3   2 -10   19.40    2.70
 -10  -3  -2   20.50    4.90
  10  -3   2   21.90    4.90
  10  -3   2   14.40    4.10
 -10  -3  -2   22.40    5.10
 -10   3   2   27.50    5.00
  -3  -2 -10   25.90    4.20
   3  -2  10   17.90    3.30
   3  -2  10   20.40    3.70
  -3   2  10   29.30    5.20
  -3  -2 -10   16.80    3.90
  10   3  -2   13.90    4.20
   2 -10   3   22.40    2.90
  -2 -10  -3   24.70    4.50
  -3   2  10   17.10    4.50
 -10   3   2   25.70    4.90
  -2  10   3   28.70    4.10
   2 -10   3   16.30    2.80
  10   3  -2   19.60    5.30
   3 -10  -3    5.80    3.80
   3 -10  -3    6.10    4.00
  -3 -10   3    8.50    3.20
   3  -3 -10    7.40    3.70
 -10   3  -3    9.40    3.60
   3   3  10    8.00    3.80
  10  -3  -3    5.50    4.00
  10   3   3   -1.20    5.00
   3  -3 -10    3.80    3.90
 -10   3  -3   14.50    3.70
  -3  -3  10    7.70    3.60
 -10  -3   3    3.60    4.20
  10  -3  -3   11.60    4.80
   3   3  10   10.20    4.60
 -10  -3   3   10.60    5.30
   3  10   3    8.90    4.10
  -3  -3  10    9.00    3.60
  -3 -10   3    6.40    3.00
  10   3   3    9.20    4.20
 -10  -3  -3    7.00    4.30
   3  -3  10    6.00    2.90
 -10  -3  -3    0.40    4.10
  10  -3   3    6.20    3.60
   3  -3  10    2.80    2.50
  -3   3  10   12.50    4.20
  10   3  -3   13.00    4.10
 -10   3   3    6.60    4.20
 -10   3   3   11.80    4.60
  -3 -10  -3    9.80    4.30
   3   3 -10    6.60    1.60
  -3 -10  -3   11.20    4.20
   3 -10   3    3.70    2.40
  10  -3   3    4.80    4.30
   3 -10   3    6.90    2.40
  10   3  -3   15.60    5.00
   3   3 -10    8.10    1.70
  -3  10   3    9.70    3.40
  -3  10   3    4.80    3.50
  -3   3  10    7.90    4.70
  -3  -3 -10    6.10    3.90
   3  -4 -10   -3.00    3.80
   3  -4 -10   -0.20    3.60
  -3  -4  10   -2.10    3.00
 -10  -3   4   -2.20    6.40
  10  -3  -4    5.10    4.40
   3   4  10    3.20    3.80
  -4 -10   3    1.70    3.10
  -3  -4  10    0.90    2.90
  10   3   4    1.10    5.40
  -4 -10   3    3.50    3.20
   4 -10  -3   -0.90    3.40
 -10   3  -4    6.70    3.20
   4 -10  -3   -0.70    3.90
   4  10   3    0.40    4.20
   3   4  10    9.20    7.50
  10   3   4   -3.70    3.60
 -10  -3   4   -2.30    4.00
 -10   3   4   -3.40    3.90
   4 -10   3   -1.50    2.20
  -3   4  10    4.90    3.80
   3  -4  10    1.80    2.50
  10   3  -4   -0.30    3.50
   3  -4  10   -1.20    2.10
  10  -3   4   -1.70    4.10
  -4  10   3   -0.50    3.30
   4 -10   3    0.80    2.40
 -10   3   4    3.10    4.40
  -3  -4 -10    3.80    3.80
  -4  10   3    5.00    3.10
  -3  -4 -10   -4.30    3.50
  -3   4  10   -6.00    5.10
  10  -3   4    2.00    3.10
 -10  -3  -4   -2.70    3.90
  10   3  -4    1.60    4.20
  -4 -10  -3   -0.40    4.00
  -4 -10  -3    5.40    3.90
   5  10   3   32.10    4.60
   5 -10  -3   20.90    4.80
 -10   3  -5   25.80    3.60
  10   3   5   21.20    5.30
  10   3   5   22.60    5.70
   3  -5 -10   20.80    4.80
   5 -10  -3   25.00    4.70
  -3  -5  10   27.50    3.90
  -3  -5  10   20.10    3.70
  10  -3  -5   22.50    5.10
  -5 -10   3   25.30    4.30
   3   5  10   25.90    5.70
 -10  -3   5   21.60    5.10
 -10   3  -5   27.00    3.60
   5  10   3   20.00    5.20
   3  -5 -10   10.80    8.60
  -3  -5 -10   29.30    5.00
  -5 -10  -3   23.50    5.60
  -5  10   3   27.40    4.20
   5  10  -3   31.10    3.10
   3  -5  10   24.70    2.80
   5 -10   3   24.70    3.30
   5  10  -3   19.90    2.40
  10  -3   5   26.50    4.40
  -5  10   3   33.60    4.70
 -10  -3  -5   20.10    5.00
   3  -5  10   20.40    3.00
  -5 -10  -3   28.70    5.20
  10  -3   5   30.40    5.20
   5 -10   3   20.40    3.40
  -3  -5 -10   22.80    4.70
  10   3  -5   30.20    4.80
 -10   3   5   21.70    5.40
 -10  -3  -5   18.30    4.90
  -3   5  10   20.50    5.30
  10   3  -5   23.90    5.30
  -3  -6  10   27.70    3.90
 -10  -3   6   27.00    5.50
 -10   3  -6   27.70    3.40
   6 -10  -3   31.70    5.10
   6  10   3   35.10    6.00
 -10   3  -6   30.60    3.40
  -6 -10   3   28.30    4.90
  10   3   6   31.90    6.10
 -10  -3   6   33.80    5.70
  10  -3  -6   27.40    5.20
  -3  -6  10   23.10    3.80
   3  -6 -10   33.70    5.70
   3  -6 -10   30.40    5.30
  10   3   6   27.90    5.30
  -6 -10   3   26.90    4.70
   6  10   3   27.20    5.00
   3   6  10   26.90    5.30
  10  -3   6   30.00    5.40
 -10  -3  -6   28.20    5.20
  -3  -6 -10   23.00    5.10
  -6  10   3   27.70    4.60
   6  10  -3   25.40    3.10
 -10  -3  -6   27.00    5.30
 -10   3   6   21.00    6.30
   6 -10   3   32.10    4.00
  -3   6  10   31.60    5.50
   3  -6  10   31.60    3.80
   6  10  -3   29.30    3.40
  -6 -10  -3   31.60    5.60
  -6 -10  -3   29.70    5.20
  10  -3   6   35.80    4.70
   6 -10   3   26.10    3.50
  10   3  -6   33.10    5.70
  10   3  -6   28.20    4.80
   3  -6  10   31.20    3.40
 -10   3   6   26.90    5.40
 -10   3  -7   18.60    2.80
  -3  -7  10   19.20    3.40
  10  -3  -7   23.60    5.10
 -10   3  -7   13.30    2.50
 -10  -3   7   29.40    5.60
 -10  -3   7   18.10    5.10
   7 -10  -3   12.60    4.60
   3   7  10   17.00    5.00
  10   3   7   26.60    5.30
  -7 -10   3   28.10    4.80
   3  -7 -10   17.10    4.80
   7  10   3   21.30    7.80
  -3  -7  10   19.60    3.50
  10   3   7   13.10    5.50
   7  10  -3   16.20    3.10
  -7 -10  -3   16.60    5.20
   7 -10   3   19.80    3.70
   7 -10   3   20.80    3.60
 -10  -3  -7   23.00    6.30
   7  10  -3   19.50    3.70
  -7  10   3   23.60    4.70
  -3  -7 -10   17.80    4.90
  10   3  -7   16.80    4.90
  -3   7  10   17.40    5.10
 -10   3   7   21.40    5.30
  10  -3   7   16.10    3.90
   3  -7  10   23.60    2.80
   3  -7  10   18.40    2.30
  10   3  -7   20.20    4.60
  10  -3   7   14.00    4.90
  -7 -10  -3   12.00    4.90
  -3  -8  10    1.00    2.70
  10  -3  -8   -0.90    4.50
   8  10   3   -2.10    4.70
   3  -8 -10    4.00    4.50
  -8 -10   3    5.90    4.30
  -8 -10   3    6.80    4.20
  -3  -8  10    0.10    2.80
 -10  -3   8    6.70    4.70
 -10   3  -8    2.30    1.60
  10   3   8    2.80    5.10
  10   3   8   -0.20    4.10
   8 -10  -3    3.50    4.50
 -10  -3   8   -1.30    4.50
  10  -3  -8    6.20    4.40
   8 -10  -3   -5.70    3.90
   3   8  10   -0.90    4.20
   8  10   3    0.00    4.00
   3  -8 -10   -3.70    4.00
  -3  -8 -10    0.80    4.30
   8 -10   3    0.10    3.40
  -8 -10  -3   -5.60    4.20
 -10   3   8    4.30    4.60
   8  10  -3   -1.30    3.60
  -3   8  10   -3.50    3.90
  -3   8  10   10.10    5.10
  10   3  -8   -3.60    3.60
  -8  10   3   -1.70    3.70
 -10  -3  -8    4.70    4.40
  10  -3   8    5.00    3.70
  -8 -10  -3    7.80    4.80
 -10  -3  -8   -3.40    4.60
  10   3  -8   -2.00    4.50
  -3  -8 -10    0.30    4.30
   8  10  -3    8.30    3.00
   3  -8  10    0.00    1.50
   3  -8  10   -0.10    1.30
   3  -9 -10   11.20    5.10
   3  -9 -10    4.60    4.50
  10   3   9   12.00    4.50
 -10  -3   9    4.70    4.70
  -3  -9  10    1.90    2.80
  -3  -9  10    3.70    2.90
  10  -3  -9    8.90    4.40
   9 -10  -3   11.10    4.30
  -9 -10   3    5.90    4.40
   3   9  10   10.80    4.60
   9 -10  -3    4.80    4.90
  -9 -10   3    0.30    4.30
   9  10   3    6.20    4.40
 -10  -3   9    4.40    4.80
  10  -3  -9    0.80    5.10
  10   3   9    5.00    5.30
   3  -9  10    6.00    1.30
 -10   3   9    6.70    5.10
  -3  -9 -10    4.00    4.80
   9  10  -3    5.80    4.20
 -10   3   9    4.90    4.80
   9 -10   3    3.40    3.90
   9 -10   3   11.00    3.60
  10  -3   9    8.10    4.20
  -9  10   3    9.00    4.20
  -3   9  10    0.80    5.20
  -9 -10  -3    3.10    4.90
  -9  10   3    5.70    4.00
   3  -9  10    6.90    1.40
  10   3  -9    4.40    4.50
  -9 -10  -3    4.90    4.80
 -10  -3  -9    9.70    4.60
  10  -3   9    8.00    4.60
  -3  -9 -10   -2.70    4.70
  -3   9  10   -1.00    4.40
 -10  -3  -9   -1.00    4.20
  10  -4   0  689.43   25.60
   4   0 -10  727.33   24.70
 -10   4   0  712.73   25.40
  10  -4   0  699.43   26.40
   0 -10   4  700.73   23.30
 -10  -4   0  682.13   26.50
   4   0  10  687.33   24.80
  -4   0  10  735.83   26.10
  -4   0  10  678.03   25.70
   4   0  10  713.43   25.50
  10   4   0  730.43   27.00
   0 -10  -4  705.93   25.90
   0 -10  -4  751.52   26.30
 -10  -4   0  746.03   26.90
  -4   0 -10  706.43   23.60
  10   4   0  733.63   26.10
  -4   0 -10  735.23   23.80
   4   0 -10  693.93   24.80
  10   4   1    1.90    3.90
 -10   4  -1    0.40    3.40
 -10  -4   1    2.50    4.20
   1 -10  -4    6.80    3.90
  10  -4  -1   -3.70    3.60
  10   4   1    2.70    4.40
   1  10   4    5.20    4.10
  -4   1 -10    2.50    1.70
  10  -4  -1   -1.70    4.30
  -4   1 -10    1.80    1.70
  -1 -10   4    1.30    2.20
  -4  -1  10   10.10    4.20
   4   1  10    2.80    4.00
 -10  -4   1    3.00    4.70
  -1 -10   4    3.30    2.30
 -10   4  -1    2.80    3.40
   1 -10  -4    3.80    4.10
   4  -1 -10    0.80    3.50
   4  -1  10    6.10    3.10
  -4  -1 -10    3.70    2.80
 -10  -4  -1    5.90    4.30
   1 -10   4    2.80    2.00
  -4  -1 -10   -0.60    2.90
  10   4  -1    9.20    3.90
  -1 -10  -4   -0.40    3.70
 -10  -4  -1    5.40    4.40
  -4   1  10    3.70    4.20
 -10   4   1    1.80    3.80
  10   4  -1    2.30    4.50
   4   1 -10    2.40    3.00
  10  -4   1   -0.50    3.30
   4  -1  10    4.70    3.70
  -4   1  10    0.20    3.80
   4   1 -10    1.60    2.60
  10  -4   1    0.50    4.10
  -1 -10  -4    3.90    4.10
   1 -10   4    1.40    1.90
 -10   4  -2  287.37   12.20
   4  -2 -10  301.07   12.90
  -4  -2  10  288.07   12.90
   4   2  10  293.77   13.30
  10   4   2  280.17   13.60
   2 -10  -4  283.37   13.50
  10  -4  -2  286.07   13.50
 -10   4  -2  299.77   12.50
   4   2  10  270.87   13.60
   2  10   4  268.77   13.30
 -10  -4   2  310.17   14.40
  -2 -10   4  291.67   11.40
   2 -10  -4  295.37   13.40
  -2 -10   4  291.07   11.60
   4  -2 -10  308.97   13.50
   2  10   4  335.47   12.60
  10   4   2  284.87   16.20
  10  -4  -2  282.47   14.20
  -4   2  10  285.87   13.90
 -10  -4  -2  282.47   14.00
   4  -2  10  289.87   12.00
 -10   4   2  306.47   13.60
 -10   4   2  295.97   13.60
 -10  -4  -2  271.77   15.10
  10  -4   2  293.17   13.90
  -4  -2 -10  293.97   12.30
  10   4  -2  301.87   14.50
  10   4  -2  289.17   13.20
  10  -4   2  299.77   13.20
  -4   2  10  281.27   13.60
   2 -10   4  287.67   10.50
   4  -2  10  272.07   12.20
   4   2 -10  272.17   11.30
   4   2 -10  290.37   11.20
  -2  10   4  278.37   13.20
   2 -10   4  279.37   10.50
  -2 -10  -4  298.27   14.00
  -4  -2 -10  287.97   12.30
  -2 -10  -4  281.07   13.50
  10   4   3   -4.20    3.70
 -10   4  -3    0.10    2.90
 -10  -4   3   -0.90    4.10
  -3 -10   4   -1.90    2.60
   4   3  10   10.70    4.80
  -3 -10   4    1.30    2.70
   3 -10  -4    0.10    4.00
   3 -10  -4   -1.00    3.60
 -10   4  -3   -2.90    2.90
   3  10   4    1.50    3.30
  -4  -3  10    2.70    3.50
   4  -3 -10   -1.90    3.80
   4  -3 -10   -0.70    3.40
   3  10   4    2.10    4.30
  10  -4  -3    3.40    4.10
   4   3  10    6.50    3.90
 -10  -4   3    0.60    4.70
   4   3 -10    4.10    2.20
   3 -10   4    0.90    1.80
 -10   4   3   -9.50    3.70
  -3  10   4   -4.00    3.50
   4  -3  10   -1.30    2.90
   4  -3  10    3.80    2.40
  10  -4   3    3.00    4.10
   3 -10   4    4.70    2.10
 -10   4   3    0.60    4.10
  10   4  -3    6.50    3.80
   4   3 -10    0.60    1.90
  -3 -10  -4   -2.50    4.30
  -3 -10  -4   -4.90    3.30
  -4  -3 -10   -0.20    3.40
  -4   3  10    1.00    4.00
 -10  -4  -3   -2.30    4.10
  10  -4   3    4.10    3.30
  10   4  -3   -2.20    4.10
   4   4  10  600.74   22.40
   4  10   4  586.84   22.20
   4  -4 -10  597.84   22.00
  10   4   4  498.25   24.30
   4   4  10  541.05   24.50
 -10   4  -4  583.34   20.00
   4  10   4  565.04   21.70
  -4  -4  10  595.24   21.10
   4  -4 -10  587.34   22.10
  -4 -10   4  576.84   20.90
  -4 -10   4  570.84   20.60
  -4  -4  10  637.34   21.10
   4 -10  -4  580.84   22.50
   4 -10  -4  605.04   22.20
  10  -4  -4  516.25   24.20
 -10  -4   4  603.34   22.60
 -10   4  -4  589.34   20.20
  -4  10   4  586.44   21.50
  -4 -10  -4  560.54   24.10
   4  -4  10  569.94   20.10
  -4   4  10  565.44   22.70
   4 -10   4  592.54   19.40
  -4  -4 -10  599.84   21.90
   4  -4  10  583.84   19.90
  10  -4   4  569.34   21.20
  10   4  -4  585.14   22.40
   4 -10   4  565.74   19.40
  -4 -10  -4  589.24   22.60
  -4  -4 -10  599.14   21.60
  10  -4   4  581.04   22.00
 -10   4   4  567.84   22.40
 -10   4   4  590.94   22.70
  10   4  -4  580.34   21.60
   4  -5 -10    9.50    4.80
   5 -10  -4   -0.10    3.80
  -4  -5  10    5.00    3.50
 -10  -4   5    3.30    4.40
   4   5  10   12.30    4.90
   5  10   4    0.90    4.50
  10  -4  -5    6.90    4.40
  -5 -10   4    6.30    3.50
   5 -10  -4    3.80    5.30
   4   5  10    6.40    4.30
   4  -5 -10    0.30    6.90
   5  10   4    9.30    4.00
 -10  -4   5    1.10    4.00
 -10   4  -5    6.30    2.50
 -10   4  -5    6.30    2.50
  10   4   5   11.60    4.60
  10   4  -5    2.30    4.50
  -4  -5 -10    1.30    4.30
 -10   4   5    6.50    4.60
  -5 -10  -4    3.40    4.20
  -4   5  10    5.50    4.50
  10  -4   5    6.90    3.40
 -10  -4  -5    6.60    4.60
   4  -5  10    0.90    2.60
   5 -10   4    5.00    2.60
   5 -10   4    8.00    2.30
  -5  10   4    2.30    3.80
  -5 -10  -4    5.10    4.40
 -10   4   5    5.00    4.60
  -4  -5 -10   12.80    4.20
   4  -5  10    3.50    2.20
  10  -4   5    3.90    4.20
  10   4  -5   12.30    4.10
 -10  -4   6  283.67   14.30
 -10  -4   6  265.27   13.60
  -6 -10   4  280.47   12.70
   6 -10  -4  231.58   15.50
   4  -6 -10  293.77   13.80
   4   6  10  278.67   13.80
  -4  -6  10  269.27   11.90
  -6 -10   4  272.27   12.60
   6  10   4  268.47   14.30
   6 -10  -4  259.47   13.40
 -10   4  -6  280.27    9.90
 -10   4  -6  269.47    9.70
  10   4   6  283.57   13.70
  10  -4  -6  281.17   13.50
  -4  -6  10  280.67   11.90
  -6  10   4  273.87   12.60
  -4  -6 -10  264.17   13.20
  10  -4   6  259.47   13.20
   6  10  -4  283.87    9.60
   6  10  -4  275.07    9.80
   4  -6  10  266.97   10.40
 -10  -4  -6  275.47   13.50
  -6 -10  -4  284.97   14.10
 -10   4   6  296.37   14.20
  10   4  -6  271.27   12.30
   4  -6  10  270.77   10.20
   6 -10   4  276.97   11.20
   6 -10   4  286.97   10.90
  -4  -6 -10  281.27   13.40
  10  -4   6  280.87   12.10
  -6  10   4  274.57   12.90
  -4   6  10  283.37   14.00
  -6 -10  -4  279.07   13.80
  10   4  -6  271.37   13.50
 -10  -4  -6  278.37   13.80
   4  -7 -10    0.90    4.00
  10   4   7    1.40    4.10
   7  10   4    4.60    4.10
   7 -10  -4    4.50    4.30
  -7 -10   4    4.70    3.80
 -10  -4   7    2.70    4.60
  -4  -7  10   -1.30    3.00
  -4  -7  10    6.60    3.10
   7  10   4    3.00    5.00
   7 -10  -4    1.00    4.40
 -10  -4   7    0.40    4.40
  10  -4  -7    5.20    5.40
  10  -4  -7    1.70    4.30
   4   7  10    6.10    4.40
  10   4   7   -6.80    4.90
  -7 -10  -4    0.30    4.30
   7  10  -4    0.60    2.60
 -10  -4  -7    1.10    4.20
 -10   4   7   -5.50    4.20
  -7 -10  -4    0.00    4.50
  -4   7  10   -4.50    4.20
  10  -4   7    2.70    4.10
  -7  10   4   -3.30    3.50
 -10   4   7   -4.40    4.60
  10   4  -7    1.20    3.60
 -10  -4  -7    0.50    4.20
   7  10  -4    3.90    2.30
  -4  -7 -10  -10.50    3.80
   4  -7  10    0.20    1.70
   4  -7  10   -3.20    1.90
   7 -10   4   -1.70    2.90
  10  -4   7    3.40    3.30
   7 -10   4   -0.90    2.50
  -7  10   4   -5.20    3.80
  10   4  -7   -5.90    3.90
  -4  -8  10  297.17   11.90
   4   8  10  268.27   14.00
 -10  -4   8  313.97   15.00
 -10  -4   8  270.67   13.90
  10   4   8  311.27   14.30
   8  10   4  285.77   13.90
  10  -4  -8  273.37   14.70
  10  -4  -8  289.77   14.00
   8 -10  -4  292.57   14.60
  -8 -10   4  280.17   13.30
  10   4   8  276.57   15.00
   4  -8 -10  292.67   14.20
   4  -8 -10  286.97   14.30
  -8 -10   4  277.27   13.60
  -4  -8  10  281.27   12.00
   8 -10  -4  297.47   14.20
  10   4  -8  284.87   12.60
 -10   4   8  271.67   14.60
  10  -4   8  283.77   13.50
   8 -10   4  318.67   11.60
 -10   4   8  290.27   14.70
  -8  10   4  286.87   13.30
  -8 -10  -4  282.97   14.20
   4  -8  10  276.87   10.10
 -10  -4  -8  293.47   14.20
  -8 -10  -4  281.47   14.50
  -4  -8 -10  316.37   14.60
  -4  -8 -10  279.07   14.00
   4  -8  10  280.07    9.90
   8  10  -4  274.67   11.30
  -4   8  10  275.07   14.30
  -4   8  10  278.07   14.80
  10  -4   8  279.07   12.70
   8  10  -4  284.47   11.90
   8 -10   4  274.47   12.20
  10   4  -8  285.07   13.50
  -8  10   4  296.67   13.40
  10   4   9   -1.50    5.20
   4  -9 -10    8.60    5.10
  -9 -10   4    8.10    4.60
   9  10   4    5.70    5.50
   4   9  10   -1.10    4.40
   9 -10  -4    1.50    4.30
  -4  -9  10   -1.50    3.00
  10  -4  -9   -4.80    4.10
  10   4   9    0.00    4.10
   4  -9 -10    9.60    4.50
   9  10   4    1.60    4.30
 -10  -4   9    4.20    4.90
   9 -10  -4    5.70    5.20
 -10  -4   9   -1.50    4.60
  -9 -10   4    7.20    4.70
  10  -4  -9    5.90    5.10
   9 -10   4    1.60    3.80
   9  10  -4   -0.40    3.60
  10   4  -9   -4.60    4.20
  10   4  -9   -6.90    3.30
  10  -4   9   -3.70    3.40
  -9  10   4   -2.70    4.10
  -4   9  10    4.80    4.70
 -10  -4  -9    2.90    4.50
  -4  -9 -10    4.30    4.70
  -4  -9 -10    2.00    4.90
  10  -4   9   -2.40    6.50
  -9 -10  -4   -0.70    4.80
  -9 -10  -4    1.40    5.00
  -4   9  10    0.10    5.30
  -9  10   4    1.50    4.70
 -10   4   9    2.20    4.80
   4  -9  10   -0.50    1.30
 -10   4   9   11.20    5.30
  -5   0  10   46.80    5.80
   5   0  10   36.20    5.00
  -5   0 -10   52.29    4.90
   5   0 -10   48.00    5.50
  -5   0  10   55.49    6.30
   0 -10  -5   62.69    7.20
   0 -10   5   48.30    4.00
  -5   0 -10   49.80    4.70
  10   5   0   48.70    6.60
  10   5   0   52.09    5.90
 -10   5   0   49.80    5.40
  10  -5   0   55.49    6.50
  10  -5   0   55.29    6.40
   5   0  10   56.09    6.80
 -10  -5   0   48.50    7.00
   0  10   5   50.99    6.20
   0 -10   5   51.79    3.90
   0 -10  -5   53.39    7.40
  10  -5  -1    8.80    4.80
  10   5   1    4.50    3.90
   1 -10  -5    5.30    4.20
   5   1  10    2.20    4.20
  -5   1 -10   -0.80    1.60
  -5   1 -10    2.20    1.80
  -5  -1  10   -0.50    3.40
 -10   5  -1   -0.80    2.90
  -5  -1  10    6.40    4.20
 -10  -5   1    8.40    5.40
  10   5   1    0.00    6.80
  -1 -10   5    0.30    2.10
  -1 -10   5    2.00    2.10
   5  -1 -10    1.90    3.80
   5   1  10    2.30    3.40
 -10   5  -1    5.00    3.30
  10  -5  -1    3.90    3.90
   1  10   5   -1.10    3.30
   1 -10  -5   -0.70    4.70
 -10  -5   1    0.40    3.70
  -5   1  10    0.50    3.70
  -5  -1 -10    0.50    2.90
   5  -1  10    1.90    3.80
  10  -5   1   -3.40    3.30
  -1 -10  -5    3.60    4.10
   1 -10   5   -0.20    1.60
  -1  10   5    1.10    4.00
  10   5  -1   -0.10    4.30
  10   5  -1   12.80    4.10
 -10   5   1   -2.40    3.50
 -10  -5  -1   -2.70    4.90
   5   1 -10    7.30    3.00
   5   1 -10    3.10    3.40
  -5   1  10   -1.00    4.20
  10  -5   1   -0.90    4.00
  -5  -1 -10   -0.70    2.80
  -1  10   5    2.00    3.40
  -2 -10   5  158.08    7.90
   5   2  10  166.18   10.60
   5   2  10  183.18   10.00
 -10   5  -2  161.28    8.60
   2  10   5  182.98   10.50
  10   5   2  174.88   11.50
  -5  -2  10  180.78    9.80
   5  -2 -10  161.98    9.90
  -2 -10   5  169.08    7.80
  -5  -2  10  169.18    9.90
 -10  -5   2  154.48   15.40
 -10  -5   2  173.48   10.50
   5  -2 -10  164.98    9.90
  10   5   2  171.38   11.40
   2 -10  -5  157.58   10.30
 -10   5  -2  166.68    8.70
   2  10   5  178.08    9.70
  10  -5  -2  148.09   10.00
  10   5  -2  171.48    9.80
  -2  10   5  173.68    9.60
  -2  10   5  168.18   10.40
   2 -10   5  174.38    6.70
   5  -2  10  174.28    8.60
   5   2 -10  163.58    8.50
   5   2 -10  179.38    8.30
  -5  -2 -10  158.48    9.00
   2 -10   5  167.18    6.60
  10  -5   2  179.98    9.40
  -5   2  10  127.99   11.90
  10   5  -2  163.58   10.60
  -2 -10  -5  176.28   11.00
   5  -2  10  183.68    9.50
  -2 -10  -5  160.08   11.60
 -10   5   2  174.78    9.90
  10  -5   2  193.38   10.90
  -5   2  10  174.88   10.50
 -10   5   2  161.98    9.70
   5  -3 -10    5.50    4.40
 -10   5  -3    6.60    2.90
  -5  -3  10   21.50    3.90
  10   5   3   19.50    5.80
  -3 -10   5   12.00    3.10
  -5  -3  10   10.50    4.20
   3 -10  -5   14.90    4.40
  -3 -10   5    8.50    2.90
   5  -3 -10   19.90    4.40
   3  10   5   11.90    4.10
  10   5   3    4.80    4.30
  10  -5  -3   16.80    5.20
   3  10   5   14.50    4.90
 -10  -5   3   11.00    4.60
   3 -10  -5   12.10    4.40
   5   3  10   10.20    4.20
   3 -10   5    7.80    1.80
  -3 -10  -5    7.00    4.60
  10  -5   3    7.90    3.40
   3 -10   5    9.80    2.00
  10  -5   3   10.30    4.40
  10   5  -3    9.00    4.80
   5  -3  10   10.10    3.50
 -10  -5  -3    6.30    4.60
  -5   3  10    6.90    6.30
   5   3 -10   11.70    2.90
   5   3 -10    3.60    2.40
  10   5  -3   12.60    4.10
   5  -3  10    9.10    2.90
  -5  -3 -10    6.00    3.60
  -3  10   5    1.80    3.60
  -3  10   5    6.40    4.40
 -10   5   3   16.70    4.70
 -10   5   3   11.50    4.80
  -5   3  10    5.40    4.60
  10  -5  -4    1.60    4.80
   5   4  10    6.70    4.90
  10   5   4   11.20    4.20
 -10   5  -4    4.30    2.20
   5  -4 -10    5.60    5.30
 -10   5  -4    2.60    2.30
  -4 -10   5    6.90    3.10
  10  -5  -4    7.40    4.40
   4 -10  -5   -1.60    4.30
 -10  -5   4    0.50    4.50
 -10  -5   4   -2.40    4.30
   5   4  10    0.00    5.00
   4  10   5    6.60    4.70
  -4 -10   5    5.80    3.00
  -5  -4  10    6.00    3.80
   4  10   5    1.20    4.00
 -10  -5  -4    1.90    4.40
   5   4 -10    3.30    1.90
   4 -10   5    5.10    1.90
  10  -5   4   -1.50    4.00
  -5  -4 -10    4.80    4.00
  -5  -4 -10    5.00    3.90
  10   5  -4    6.60    3.80
 -10   5   4   15.00    4.70
  10   5  -4   10.80    4.70
   5  -4  10    2.60    2.50
  -4 -10  -5    3.50    4.40
  -5   4  10    4.40    4.30
   5   4 -10    4.40    2.00
  -4  10   5    9.10    4.00
  -4 -10  -5   -2.60    4.00
  -4  10   5    1.20    4.20
   4 -10   5    5.40    2.00
   5  -4  10    3.80    3.00
 -10  -5   5    4.80    4.40
 -10   5  -5    2.10    1.50
   5 -10  -5    5.80    4.60
 -10   5  -5    5.30    1.70
  10   5   5    2.60    4.20
   5  -5 -10    3.80    4.00
  10  -5  -5    1.60    3.90
 -10  -5   5    6.50    4.70
   5 -10  -5   -1.10    4.00
  -5 -10   5   -3.90    3.30
  -5 -10   5    9.00    3.60
   5  10   5    2.80    4.70
   5   5  10    2.10    4.00
   5  -5 -10    4.80    4.30
  -5  -5  10   -0.70    3.40
   5  -5  10    1.60    2.70
   5 -10   5    0.40    2.20
  -5 -10  -5    5.80    4.70
  -5   5  10   10.70    4.50
  10  -5   5    5.70    4.10
  -5  -5 -10    3.40    4.10
 -10   5   5    3.20    4.70
  -5  10   5    5.30    4.00
 -10  -5  -5    6.40    4.60
 -10  -5  -5    2.00    4.30
  10   5  -5    3.40    3.50
   5 -10   5    4.80    2.00
  10   5  -5    1.10    4.40
  -5 -10  -5    4.50    4.30
  -5  10   5   -3.10    4.20
 -10   5   5    4.80    4.50
   5  -5  10    3.80    2.40
  -6 -10   5   12.80    4.00
   5  -6 -10    9.70    4.50
  -6 -10   5   12.80    4.20
  10  -5  -6   13.30    4.70
   6 -10  -5   12.70    4.90
   6 -10  -5   14.90    5.60
   5   6  10    7.30    4.50
  10   5   6   12.80    4.60
   6  10   5    7.90    4.40
  -5  -6  10   10.00    3.90
 -10  -5   6    9.80    4.80
 -10  -5   6    2.90    4.40
   6  10   5   12.70    5.40
 -10  -5  -6    9.40    4.70
 -10   5   6   11.00    5.00
  -6  10   5    5.90    4.30
  -6  10   5   11.60    4.40
   6 -10   5    7.20    2.40
  10   5  -6   11.40    4.80
  -6 -10  -5    3.30    5.30
  -5   6  10   11.40    4.50
  -6 -10  -5    8.10    4.80
  10  -5   6   13.80    3.60
  -5  -6 -10   11.90    4.80
  -5  -6 -10    4.80    4.30
   5  -6  10    9.20    2.40
  10   5  -6   17.00    4.10
  10  -5   6   12.60    4.50
   6 -10   5    9.70    2.80
   7 -10  -5    5.10    4.50
  10  -5  -7   -1.10    4.10
  -7 -10   5    3.90    4.00
 -10  -5   7    1.50    4.50
   5  -7 -10   16.90    5.10
   5  -7 -10    2.30    4.30
   7  10   5    1.40    4.40
   7 -10  -5    7.60    4.80
   5   7  10   -9.20    4.00
 -10  -5   7    6.10    4.60
  10   5   7   13.10    4.70
  -5  -7  10    3.10    3.60
 -10   5   7   10.20    5.00
  -7  10   5    5.50    4.10
   7  10  -5    6.40    1.90
  -7 -10  -5   -0.20    4.50
   5  -7  10    4.70    2.00
   7 -10   5    6.70    3.00
  -5  -7 -10    0.20    4.10
  10   5  -7    2.40    4.30
  10  -5   7    4.90    4.20
  -7  10   5    1.40    4.40
  10   5  -7    6.60    3.60
  10  -5   7    8.50    3.30
   7 -10   5    4.10    2.50
 -10  -5  -7    9.90    4.90
   7  10  -5    3.40    1.70
  -5   7  10    6.60    4.60
  -5   7  10    6.40    4.80
 -10   5   7    1.10    4.50
   8  10   5    8.70    5.30
   5   8  10   -2.70    4.80
 -10  -5   8    0.00    4.70
   8 -10  -5    1.90    4.30
   8  10   5   -9.70    4.10
  10   5   8   -0.30    5.60
   5  -8 -10   -2.80    4.90
   5  -8 -10    6.50    4.50
   8 -10  -5   -5.40    4.70
  -5  -8  10    0.90    3.50
  -8 -10   5    8.70    4.40
  -8 -10   5    1.00    4.00
   5   8  10   -4.50    4.30
  10  -5  -8   -1.90    4.10
  10   5   8   -1.70    4.10
  10  -5  -8    6.50    5.30
 -10  -5   8    2.30    4.50
  10   5  -8    6.10    3.60
  -8 -10  -5    4.30    4.80
  10   5  -8    0.80    4.20
  -5  -8 -10   -3.80    4.20
   5  -8  10    0.10    1.90
   5  -8  10   -2.50    1.70
  10  -5   8    0.70    3.20
   8  10  -5    3.90    2.80
 -10  -5  -8    2.30    4.50
  10  -5   8    4.90    4.10
   8 -10   5    6.20    2.80
   8 -10   5   -0.90    3.20
   8  10  -5    1.10    2.30
  -8  10   5   -7.60    5.00
  -8  10   5   -4.90    4.20
  -5   8  10    2.50    4.60
  -5   8  10   -3.00    5.10
 -10  -5  -8   -4.10    6.40
  -5  -8 -10   -6.80    4.50
  -8 -10  -5   -1.40    4.60
 -10   5   8   -4.70    4.60
 -10   5   8   -2.70    4.90
  10  -5  -9   -2.50    4.20
   9  10   5   -2.70    4.10
  10   5   9    3.70    4.60
   5  -9 -10   -0.20    4.00
   9  10   5   -4.20    5.30
  -9 -10   5   -3.00    4.40
   5  -9 -10   -4.60    4.80
   5   9  10  -14.10    5.00
  -5  -9  10   10.90    3.50
 -10  -5   9   -3.30    4.50
 -10  -5   9    5.30    4.90
   9 -10  -5    4.80    5.10
   9 -10  -5  -10.10    4.10
  -5  -9  10    4.40    3.60
  10  -5  -9   -4.30    5.20
  -9 -10   5    1.20    4.40
  10   5   9   -1.50    5.60
   5   9  10    1.90    4.70
   5  -9  10   -0.60    1.80
  -5   9  10   -1.20    5.40
  -5  -9 -10   -1.10    4.40
  10  -5   9   -1.20    3.40
  -9 -10  -5    6.10    5.10
 -10  -5  -9    7.00    4.60
  -9 -10  -5    9.10    5.10
  10  -5   9   -1.50    6.10
  -9  10   5   -6.70    4.50
  -9  10   5    2.90    4.50
 -10   5   9    5.40    4.90
 -10   5   9   -1.80    5.10
   9  10  -5   -5.10    3.30
  10   5  -9   -9.20    4.00
   9 -10   5   -0.10    4.80
   9 -10   5    3.10    3.10
 -10  -5  -9    2.10    4.60
   5  -9  10   -3.00    1.60
  10   5  -9   -1.60    3.20
  -5   9  10    5.50    4.80
  -5  -9 -10   -1.70    5.00
   9  10  -5    2.30    2.70
  -6   0 -10  411.36   14.70
  -6   0  10  319.97   18.40
  10   6   0  405.36   16.90
   0  10   6  411.46   16.70
   6   0  10  406.26   16.10
   6   0 -10  402.56   16.40
   0 -10   6  416.06   13.70
   0 -10   6  403.66   13.50
  -6   0 -10  400.56   14.60
 -10  -6   0  401.56   17.80
  10  -6   0  393.66   17.20
   6   0 -10  442.86   16.00
 -10   6   0  454.95   16.00
 -10   6   0  409.06   15.80
  10   6   0  390.36   19.40
  -6   0  10  387.66   17.20
   0  10   6  388.96   17.10
   0 -10  -6  377.46   19.00
  10  -6   0  393.36   16.40
   0 -10  -6  406.26   17.30
  -6   1 -10    0.20    1.80
 -10  -6   1   -0.20    4.20
  -1 -10   6    1.60    2.00
 -10  -6   1   -1.70    4.00
  -6   1 -10    3.20    1.80
   6   1  10    2.70    3.60
  10  -6  -1    0.40    3.80
  -6  -1  10   -3.50    3.60
 -10   6  -1    1.40    3.00
 -10   6  -1    2.10    3.30
  10   6   1   -3.80    4.60
   6  -1 -10    0.10    4.10
   1  10   6    8.00    4.10
   6  -1 -10    6.60    3.70
   1 -10  -6   -4.80    4.10
  -1 -10   6    2.10    1.90
   1 -10  -6    0.40    4.70
  10   6   1   -2.90    6.20
  -6  -1 -10    4.00    2.90
  -6   1  10   -0.20    4.20
  -1  10   6    5.60    3.80
   1 -10   6    1.40    1.40
  -6   1  10    1.50    7.00
   6  -1  10   -1.60    3.40
 -10   6   1   -2.80    3.70
   6   1 -10    4.30    3.70
  10   6  -1   -1.00    4.40
  -1 -10  -6    1.90    4.40
  -1 -10  -6    2.10    4.10
   1 -10   6    3.40    1.50
  10  -6   1    8.60    4.00
 -10   6   1   15.20    3.60
  10   6  -1    2.10    3.70
 -10  -6  -1    4.60    4.50
  -1  10   6    2.50    4.40
  -6  -1 -10    2.40    3.10
  10  -6   1   -2.90    4.10
  10   6   2  130.09   10.60
   2  10   6  157.28    9.60
   6   2  10  153.28    9.30
 -10   6  -2  151.18    7.80
  -6  -2  10  151.78    9.60
  10   6   2  147.69   10.10
  10  -6  -2  158.48   11.10
  -2 -10   6  147.39    7.10
  10  -6  -2  156.28   10.60
   2 -10  -6  158.28   10.10
   6  -2 -10  144.69   10.00
 -10   6  -2  141.09    7.60
  -2 -10   6  144.99    7.20
 -10  -6   2  153.28   10.30
   2 -10  -6  132.79   10.00
   2  10   6  152.48   10.50
   6  -2 -10  166.88    9.70
 -10  -6   2  159.58   10.50
  -6  -2  10  158.28    9.50
  10  -6   2  156.58   10.10
  -6   2  10  161.48   10.50
   6   2 -10  141.39    7.90
  -6   2  10  129.19   10.30
  -6  -2 -10  157.68    8.90
 -10   6   2  147.59    9.10
 -10   6   2  145.09    9.70
  10   6  -2  143.49    9.00
  -2 -10  -6  153.58   10.50
   2 -10   6  147.09    5.60
  10  -6   2  164.18    8.80
  -2  10   6  156.08   10.50
  -2  10   6  142.69    9.30
   6   2 -10  156.48    8.60
  10   6  -2  156.98   10.20
 -10  -6  -2  137.59   10.20
  -2 -10  -6  151.98   10.10
  -3 -10   6    0.40    2.50
  10  -6  -3   -2.40    4.60
  -3 -10   6   -1.30    2.50
  10   6   3    0.20    4.00
 -10   6  -3    1.60    2.30
  10   6   3   -6.50    4.60
   3  10   6   -1.10    5.20
   3  10   6    1.50    6.30
   6  -3 -10    5.20    4.80
   3 -10  -6    5.50    4.10
 -10  -6   3   -2.80    4.10
  -6  -3  10   -0.40    4.00
 -10  -6   3   -5.10    4.10
   3 -10  -6    4.80    4.50
  -6  -3  10    5.20    3.80
  10  -6  -3   -3.60    3.80
  -3 -10  -6    0.30    4.30
  -3  10   6   -1.30    4.40
  -6  -3 -10    5.90    3.70
  -6  -3 -10    0.00    3.20
   6  -3  10    2.50    2.80
   6   3 -10   -0.20    2.60
  -6   3  10   -2.20    4.50
   3 -10   6   -0.60    1.30
   3 -10   6    0.70    1.40
  10  -6   3    1.80    3.90
  10  -6   3    5.00    3.20
   6   3 -10    2.30    3.20
  10   6  -3    1.50    4.60
  10   6  -3    4.80    3.60
  -6   3  10   -2.20    3.90
 -10   6   3    5.40    4.00
 -10   6   3    0.20    4.30
  -3  10   6    2.50    3.90
  -3 -10  -6    0.20    3.80
   6   4  10  328.27   14.40
   4 -10  -6  312.37   14.40
   6  -4 -10  311.97   13.90
  10  -6  -4  294.17   14.20
  -6  -4  10  293.47   13.40
  -6  -4  10  300.67   13.70
  10  -6  -4  324.17   15.10
 -10  -6   4  320.17   15.20
   4  10   6  297.87   14.00
  -4 -10   6  307.67   12.20
   6  -4 -10  288.27   14.30
  10   6   4  289.37   14.00
 -10  -6   4  288.97   14.10
   4  10   6  279.47   14.70
   4 -10  -6  309.97   14.70
  -4 -10   6  296.97   12.50
 -10   6  -4  297.67    9.80
   4 -10   6  286.87   10.20
  -6  -4 -10  294.37   13.30
  10   6  -4  288.87   13.20
  10  -6   4  294.87   13.80
  10   6  -4  281.57   13.80
   6  -4  10  302.67   12.10
  -4  10   6  282.37   13.70
 -10   6   4  277.27   15.90
  -4  10   6  309.07   14.40
  -6   4  10  306.17   14.70
   4 -10   6  292.67   10.40
  -4 -10  -6  297.37   14.50
   6   4 -10  305.97   11.40
  10  -6   4  313.67   12.90
  -6  -4 -10  292.37   13.40
   6   4 -10  289.37   11.10
 -10  -6  -4  297.07   14.70
  -6  -5  10   16.80    4.50
   5  10   6   20.30    6.70
   6   5  10   12.50    4.90
   6  -5 -10   19.10    4.80
  10   6   5   22.40    5.00
 -10  -6   5   25.50    5.60
  -6  -5  10   23.00    4.50
   5 -10  -6   15.90    5.10
 -10  -6   5   18.10    5.10
  10  -6  -5   20.80    5.50
   6   5  10   15.30    5.50
   5  10   6   22.40    5.10
  -5 -10   6    6.40    3.70
  -5 -10   6   26.40    4.10
   5 -10  -6   23.60    5.20
  10  -6  -5   21.20    5.20
  10   6  -5   21.20    4.20
   5 -10   6   20.50    2.30
  -5  10   6   13.90    7.70
 -10   6   5   22.80    5.40
 -10   6   5   23.70    5.40
  10   6  -5   15.10    4.90
   6   5 -10   18.10    2.10
  -5 -10  -6   17.40    5.10
   6  -5  10   26.60    3.30
   5 -10   6   20.40    2.60
 -10  -6  -5    5.10    4.50
  10  -6   5   17.30    4.60
  -6  -5 -10   20.10    5.00
   6   5 -10   16.10    2.10
  -6  -5 -10   15.00    4.60
  -5  10   6   21.50    5.10
  -6   5  10    9.90    4.90
   6   6  10  195.68   11.40
   6 -10  -6  196.38   11.80
   6 -10  -6  177.78   11.30
 -10  -6   6  212.48   11.90
  10  -6  -6  206.78   11.60
  10   6   6  178.28   11.30
  -6  -6  10  203.08   10.80
  -6 -10   6  218.88   10.60
  -6 -10   6  202.58   10.10
  -6  -6  10  195.88   10.60
   6  10   6  176.68   11.00
   6   6  10  200.88   12.70
   6  -6 -10  197.08   11.20
 -10  -6   6  207.58   11.90
   6 -10   6  206.38    8.00
  -6  10   6  212.18   11.90
  -6  10   6  184.38   11.30
  10  -6   6  198.08   10.80
 -10   6   6  180.48   11.60
  10   6  -6  182.18    9.80
   6  -6  10  190.28    8.90
   6  -6  10  187.78    8.40
  -6  -6 -10  214.18   11.80
 -10  -6  -6  190.58   11.60
  -6   6  10  201.48   11.70
   6 -10   6  201.78    8.40
  -6 -10  -6  192.38   11.80
  10   6  -6  199.58   10.90
  10  -6   6  212.48    9.80
 -10  -6   7    3.40    4.80
   7  10   6    5.20    5.10
  -6  -7  10    2.50    3.90
   6  -7 -10   -2.70    4.30
  -7 -10   6   -0.70    5.70
   6   7  10    9.60    4.50
  -6  -7  10   -5.70    3.30
   6  -7 -10   -0.20    4.70
  10   6   7    9.70    4.40
   7  10   6   -1.40    4.10
   7 -10  -6    2.60    4.70
  -7 -10   6    8.00    4.20
   6   7  10   -1.20    6.20
   7 -10  -6   -2.30    4.20
  10  -6  -7   -0.80    4.20
 -10  -6   7   -6.90    4.10
  -6   7  10    2.10    5.10
   6  -7  10    2.20    2.60
  -6  -7 -10    2.60    4.30
  10   6  -7    0.50    3.20
   7 -10   6   -2.30    2.20
  -7  10   6    0.90    4.50
  -6  -7 -10    5.70    4.50
   7 -10   6   -2.60    2.60
 -10  -6  -7    7.00    4.70
  -6   7  10   -4.30    4.10
  10   6  -7   -1.30    4.20
 -10   6   7   10.00    5.10
  -7 -10  -6   -0.70    4.60
  10  -6   7    0.20    3.00
  -7  10   6    0.10    4.40
 -10   6   7   -1.50    4.60
 -10  -6  -7    5.10    4.60
  10  -6   7    0.90    4.00
   6  -7  10    0.90    2.20
   8  10   6  186.58   12.70
  10   6   8  191.48   11.50
   6   8  10  208.88   12.80
  -8 -10   6  203.58   11.00
   8  10   6  181.18   11.20
   6  -8 -10  190.08   11.80
 -10  -6   8  212.58   12.30
  10  -6  -8  190.68   11.60
   8 -10  -6  191.08   12.10
   8 -10  -6  164.18   11.20
  -6  -8  10  192.98   10.40
  -6  -8  10  180.28   11.40
 -10  -6   8  209.68   11.90
  10   6   8  173.38   12.60
   6  -8 -10  199.48   12.40
  10  -6  -8  200.48   12.60
  -8 -10   6  189.38   11.10
   6   8  10  209.18   11.70
  10  -6   8  196.38   10.70
  10  -6   8  185.28    9.70
  -6  -8 -10  192.78   11.80
 -10  -6  -8  203.18   12.20
 -10  -6  -8  188.88   12.00
  -6   8  10  193.48   13.00
   8  10  -6  175.58    7.00
   8  10  -6  190.28    7.00
   6  -8  10  195.68    8.30
 -10   6   8  174.08   11.60
  10   6  -8  177.88    9.20
   8 -10   6  217.48    8.80
   6  -8  10  189.18    7.90
  -6  -8 -10  188.68   11.50
  10   6  -8  196.68   10.30
  -6   8  10  205.38   12.00
  -8 -10  -6  200.08   12.20
  -8 -10  -6  195.28   12.00
   8 -10   6  186.68    9.30
  -8  10   6  194.38   11.70
 -10   6   8  196.98   12.30
  -9 -10   6    2.00    4.30
   6  -9 -10    3.50    5.60
  -6  -9  10   -0.40    3.90
   9 -10  -6   -1.10    4.50
   9 -10  -6    0.40    5.40
  -9 -10   6   -1.70    4.60
   6  -9 -10    5.70    4.70
   9  10   6   -4.00    5.90
  10   6   9    1.40    6.00
  10  -6  -9    0.90    5.70
  10  -6  -9   -5.70    4.30
   9  10   6   -6.80    4.50
 -10  -6   9    3.60    4.60
   6   9  10   -2.00    6.00
   6   9  10    2.50    4.90
  10   6   9   -3.00    4.10
 -10  -6   9   -0.10    4.90
  -6   9  10    2.10    5.50
  -9 -10  -6    3.70    5.10
 -10   6   9   -6.70    5.30
   9 -10   6    5.20    3.70
  -6  -9 -10    5.80    4.70
  -9  10   6    1.80    4.60
  -9  10   6   -5.20    5.50
  -6   9  10   -1.00    4.80
   9  10  -6    2.40    2.80
   9  10  -6   -0.50    2.30
   6  -9  10    3.10    1.90
  -6  -9 -10   -3.00    4.90
 -10  -6  -9    2.10    5.10
 -10  -6  -9    6.60    5.00
  10  -6   9    6.00    4.30
   6  -9  10   -0.10    2.30
  10   6  -9   -3.70    4.10
 -10   6   9   -4.60    4.60
  10  -6   9    7.00    3.50
  -9 -10  -6    5.10    5.10
   7   0  10    1.10    4.30
   0 -10   7    2.20    1.60
  10   7   0    5.10    5.80
   7   0  10   -3.30    3.30
  -7   0  10    4.80    4.50
   7   0 -10    2.70    3.40
 -10   7   0    4.00    3.30
   0 -10  -7   -4.90    4.90
  -7   0 -10    3.00    2.90
  -7   0 -10    3.60    2.70
 -10   7   0    7.20    3.50
   0 -10   7    0.70    1.60
   0  10   7    5.30    4.50
 -10  -7   0    1.60    4.50
   0  10   7    9.30    5.50
  10  -7   0    1.80    3.80
  -7   0  10    1.90    4.10
   7   0 -10   -5.30    4.00
 -10  -7   0    1.50    4.50
   0 -10  -7    7.80    4.40
 -10   7  -1    8.60    3.10
   7  -1 -10    6.20    3.90
 -10   7  -1    7.00    3.20
  10   7   1    5.80    5.00
  -1 -10   7    9.20    2.10
   7  -1 -10   21.20    5.00
   7   1  10    3.70    3.70
 -10  -7   1    2.10    4.30
  -7   1 -10    6.00    2.20
   1 -10  -7   10.90    4.40
  -7  -1  10   10.80    4.70
  -7  -1  10    5.70    7.00
   1  10   7   12.00    4.50
  10   7   1    6.40    4.10
  10  -7  -1   11.70    4.90
  -7   1 -10    9.40    2.20
  -1 -10   7    8.90    2.20
 -10  -7   1    7.70    4.80
  10  -7  -1    4.10    3.80
   1 -10  -7    0.40    4.30
  -1  10   7   15.50    5.20
  -1  10   7    5.20    5.00
  -1 -10  -7    8.10    4.40
  10  -7   1    8.40    3.90
   7   1 -10    8.80    4.20
 -10  -7  -1    2.00    4.30
  10  -7   1    7.30    4.70
  -7   1  10    2.40    4.60
  -7  -1 -10   11.40    3.60
   7   1 -10    7.00    3.50
  10   7  -1    5.40    5.40
  10   7  -1    5.20    4.00
   7  -1  10    7.90    4.10
 -10   7   1    8.90    4.10
   7  -1  10    7.50    3.60
   1 -10   7    7.60    1.40
   1 -10   7    7.60    1.40
  -7   1  10   15.10    4.90
  -7  -1 -10    9.10    3.20
   7   2  10    3.90    4.60
  -7  -2  10   -7.00    4.00
  10   7   2    2.60    5.10
   2 -10  -7    8.60    4.60
   2 -10  -7   -0.10    4.20
  10   7   2    2.20    4.20
  10  -7  -2    2.80    4.80
  10  -7  -2    5.60    4.20
  -2 -10   7    2.60    2.30
   2  10   7    6.70    4.40
 -10   7  -2    5.80    2.60
 -10  -7   2    3.30    4.50
   7  -2 -10    3.40    5.10
  -2 -10   7    4.60    2.40
 -10   7  -2    4.50    2.40
 -10  -7   2    3.50    4.60
  -2  10   7    6.90    4.90
  10  -7   2    6.80    3.50
 -10   7   2    3.70    3.80
  -7   2  10    4.30    4.50
  -7   2  10    7.20    4.50
   7   2 -10    4.40    4.00
  -7  -2 -10    5.00    3.80
 -10   7   2    0.60    3.80
 -10  -7  -2    0.50    4.50
  10  -7   2    5.80    4.20
  10   7  -2    3.40    4.60
   7  -2  10    1.20    3.90
  -2  10   7    1.40    5.00
   2 -10   7    4.40    1.10
  -2 -10  -7    2.50    4.20
  10   7  -2   -1.30    3.60
  -7  -3  10   24.30    5.10
  -7  -3  10   33.00    6.20
 -10  -7   3   32.50    6.20
 -10  -7   3   29.40    5.50
   7  -3 -10   39.00    6.00
  10  -7  -3   29.10    5.80
   3 -10  -7   19.70    5.20
 -10   7  -3   29.10    2.60
  10  -7  -3   20.50    7.40
   7   3  10   19.30    5.60
   7   3  10   32.80    5.30
   3  10   7   13.00    6.30
  -3 -10   7   26.50    3.40
  10   7   3   30.60    5.10
   3 -10  -7   30.60    5.80
 -10   7  -3   21.30    2.30
   3  10   7   36.60    5.50
  -3 -10   7   24.70    3.50
   7  -3 -10   23.90    4.80
  -3 -10  -7   24.50    5.20
  -7  -3 -10   22.00    4.70
  10   7  -3   25.60    4.70
 -10   7   3   23.20    5.00
  -7  -3 -10   29.20    4.70
  -3  10   7   23.70    5.10
  10  -7   3   25.90    4.10
   7  -3  10   28.50    4.60
  -3  10   7   29.70    5.60
  10   7  -3   31.40    5.50
  10  -7   3   21.80    5.00
   3 -10   7   25.60    2.10
   3 -10   7   25.00    2.00
   7   3 -10   29.10    3.80
 -10   7   3   29.80    5.00
  -7   3  10   19.90    5.30
   7   3 -10   22.90    4.30
  10  -7  -4    9.70    4.50
  10  -7  -4    7.40    5.20
   7  -4 -10    1.00    4.30
 -10  -7   4   10.10    4.70
  -7  -4  10    9.40    4.70
  -7  -4  10   13.80    4.60
   4 -10  -7    9.30    5.10
  -4 -10   7   11.90    3.30
  -4 -10   7    7.90    3.10
 -10  -7   4   12.70    4.80
   4 -10  -7    7.90    4.70
  10   7   4   11.50    4.60
   7   4  10   11.10    4.50
   7   4  10    4.50    5.00
   4  10   7   10.70    4.60
   7   4 -10    9.40    3.30
  -7   4  10   14.60    5.00
  10  -7   4    7.00    3.50
  -4  10   7    9.90    4.60
  -4  10   7   11.90    5.00
   7   4 -10   12.70    2.90
 -10   7   4    9.10    5.60
  10   7  -4   14.40    3.90
  -7  -4 -10    9.40    7.20
  10   7  -4   12.50    4.70
 -10  -7  -4   11.80    5.00
  10  -7   4    9.70    4.20
   7  -4  10   21.40    3.20
  -7  -4 -10   11.70    4.70
   7  -4  10    7.80    3.70
  -4 -10  -7   13.80    5.00
   4 -10   7   11.80    1.70
   4 -10   7   13.00    1.60
   5  10   7   38.20    5.70
 -10  -7   5   47.20    6.10
  -5 -10   7   44.70    4.70
   7  -5 -10   37.90    5.70
   7   5  10   37.30    6.60
  10  -7  -5   42.00    5.90
  -7  -5  10   64.29    7.50
  10   7   5   39.70    5.90
  10  -7  -5   41.40    6.60
   7   5  10   32.80    5.80
  10   7   5   40.50    6.50
  -7  -5  10   40.30    5.40
 -10  -7   5   30.80    5.70
   5 -10  -7   52.69    6.70
   5 -10  -7   45.10    6.10
  10  -7   5   48.60    5.80
   5 -10   7   40.90    3.60
   7  -5  10   52.59    6.00
 -10   7   5   51.19    6.30
  10   7  -5   41.60    4.70
 -10  -7  -5   42.20    6.20
   7  -5  10   38.20    4.00
  -5 -10  -7   42.10    6.00
 -10   7   5   40.70    6.00
  10  -7   5   39.40    5.30
 -10  -7  -5   44.00    6.10
  -7  -5 -10   46.40    6.10
  -5  10   7   43.30    6.20
  -5  10   7   42.40    6.30
   7   5 -10   31.60    3.50
  -7  -5 -10   30.20    5.50
  -7   5  10   41.30    6.20
   5 -10   7   37.00    3.20
   7   5 -10   48.00    4.20
  10   7  -5   37.60    5.60
   7  -6 -10    6.90    5.20
  -6 -10   7   -0.70    3.40
   6  10   7   12.70    5.50
   6 -10  -7    2.80    4.70
  10   7   6   -0.80    4.20
  -7  -6  10    1.30    4.00
 -10  -7   6   -1.70    4.60
  -6 -10   7    2.20    3.50
  -7  -6  10    3.80    7.10
 -10  -7   6   -2.50    4.40
  10  -7  -6   -3.70    3.90
  10   7   6    4.70    5.30
  10  -7  -6   -1.10    5.20
   7  -6 -10   -1.70    4.40
   6 -10  -7    3.80    4.40
   7   6  10    0.70    5.10
   7   6  10   -1.10    4.20
   6  10   7    4.20    4.40
  -6  10   7    2.40    4.40
  -7   6  10   10.30    4.70
   6 -10   7    3.80    1.90
 -10   7   6    5.60    4.90
   7   6 -10    1.10    1.40
 -10  -7  -6   10.30    5.00
  -6 -10  -7    8.50    5.10
  -7   6  10    4.00    5.20
   7   6 -10   -1.10    1.60
  10  -7   6   12.90    3.30
 -10  -7  -6   -7.00    4.10
  10   7  -6    0.70    4.20
  10   7  -6   -2.10    3.10
   6 -10   7    1.50    2.30
  10  -7   6   -3.70    3.70
  -7  -6 -10    5.90    4.60
   7  -6  10    5.50    3.30
   7  -6  10   -0.90    2.50
  10   7   7   17.20    6.00
  -7 -10   7   18.40    4.80
  10  -7  -7   15.30    5.70
   7 -10  -7   17.40    5.80
   7  -7 -10   18.20    5.10
   7  10   7   11.10    4.90
   7   7  10   11.70    5.00
   7  10   7    7.50    6.00
   7   7  10   13.80    5.90
  10   7   7   18.50    4.90
  10  -7  -7    8.30    4.50
 -10  -7   7    8.60    4.80
  -7  -7  10   10.80    4.50
   7 -10  -7   16.70    5.10
 -10  -7   7   21.30    5.30
  -7 -10   7   17.90    4.60
   7  -7 -10    6.80    5.50
   7 -10   7   13.90    3.10
  -7   7  10   15.70    5.20
  -7  10   7   10.80    5.10
  10  -7   7    3.50    4.00
 -10   7   7   13.90    5.30
 -10   7   7   10.70    5.40
 -10  -7  -7   17.00    5.60
  -7   7  10   10.80    5.60
  -7 -10  -7   29.40    6.00
   7 -10   7   16.80    2.60
  -7  -7 -10   10.20    5.10
  10   7  -7   15.40    4.60
   7  -7  10   16.00    3.30
  -7 -10  -7   18.50    5.60
   7  -7  10   14.40    3.00
 -10  -7  -7   12.50    5.10
  10  -7   7   19.20    3.60
  -7  -7 -10   11.10    5.00
  -7  -8  10   13.80    4.40
   8 -10  -7   12.70    5.70
  10  -7  -8   10.60    5.70
  -8 -10   7    6.80    4.40
  -7  -8  10   11.90    5.30
   8 -10  -7   12.70    5.30
 -10  -7   8   14.20    5.10
  -8 -10   7   16.40    4.90
 -10  -7   8   17.30    5.30
   8  10   7    4.70    6.00
  10   7   8   17.30    5.20
   7  -8 -10   11.50    5.10
  10   7   8   27.10    6.70
   7   8  10    6.20    4.80
   7  -8 -10    6.00    5.60
   7   8  10    5.20    6.00
   8  10   7   12.10    5.00
  10  -7  -8   12.20    4.80
 -10  -7  -8    7.60    5.50
  -7   8  10   17.80    5.50
   7  -8  10    9.60    2.60
  -8 -10  -7   19.20    5.40
  10   7  -8    6.60    4.20
 -10   7   8    9.10    5.20
  10  -7   8    8.80    3.50
  -7  -8 -10   15.50    5.30
   7  -8  10    8.70    3.10
  -7   8  10   12.90    5.90
  10  -7   8   16.20    4.50
  10   7  -8    3.60    3.50
  -8  10   7   16.30    5.10
  -8  10   7   16.60    5.60
  -8 -10  -7   16.80    5.50
 -10  -7  -8   21.30    5.50
 -10   7   8   11.80    5.50
  -7  -8 -10    2.70    5.10
   8 -10   7   12.70    2.80
   8 -10   7   12.40    3.40
   7  -9 -10   -1.80    5.20
   7  -9 -10   -3.50    4.50
   7   9  10   10.90    6.60
 -10  -7   9    1.80    4.80
   9 -10  -7    7.80    4.80
  10   7   9   -3.60    6.00
  10   7   9    3.40    4.90
  -7  -9  10   -2.10    4.20
  -7  -9  10    9.60    4.50
  -9 -10   7   -1.90    4.50
  -9 -10   7    5.80    4.60
   9  10   7   -0.90    6.00
 -10  -7   9    3.70    5.10
  10  -7  -9   -4.20    5.40
  10  -7  -9   -4.20    4.70
   9 -10  -7    4.60    5.60
   7   9  10   10.00    5.30
   9  10   7    2.50    4.60
   9  10  -7    4.50    2.60
 -10   7   9    0.90    5.10
  10  -7   9   -2.20    4.00
   7  -9  10    2.80    2.60
   9 -10   7    3.80    3.60
  -7  -9 -10    5.10    5.40
 -10  -7  -9   -1.90    5.10
  -9  10   7   -2.60    5.30
  -7  -9 -10   -1.80    5.10
  10   7  -9    2.70    3.80
 -10   7   9    0.20    5.70
   7  -9  10    4.70    2.30
  -9 -10  -7    4.40    5.00
  -7   9  10   -6.10    5.60
 -10  -7  -9   -3.70    5.00
  -9  10   7    2.60    5.60
  10  -7   9    3.90    3.30
  10   7  -9    9.00    2.90
  -9 -10  -7   13.50    5.50
  -7   9  10    5.30    5.30
 -10  -8   0  268.57   14.10
  -8   0  10  246.28   13.30
 -10  -8   0  249.18   13.30
  10  -8   0  254.77   13.00
 -10   8   0  265.57   11.20
   0  10   8  254.77   13.10
  -8   0 -10  258.37   10.80
  -8   0 -10  266.47   10.80
   8   0  10  234.68   12.80
   8   0 -10  262.97   12.40
   0 -10   8  262.87    9.00
   8   0  10  265.17   12.20
   0 -10  -8  245.78   13.20
  10  -8   0  224.08   13.00
  10   8   0  274.97   12.50
 -10   8   0  261.97   11.20
  -8   0  10  262.87   13.50
   0 -10   8  254.97    9.10
[truncated: 1,293,372 more chars]
