# Supplementary material for: Order–disorder transition of a rigid cage cation embedded in a cubic perovskite
Source: Nat Commun. 2021 Jun 10;12:3548. doi: 10.1038/s41467-021-23917-z (PMC8192939; doi:10.1038/s41467-021-23917-z)
Supplement: Supplementary file 8 — Dataset 6 [file 41467_2021_23917_MOESM8_ESM.cif]

data_mo_szf05120_350k_2_0m
_audit_creation_date               2020-12-10
_audit_creation_method
;
Olex2 1.3
(compiled 2020.11.12 svn.r5f609507 for OlexSys, GUI svn.r6226)
;
_shelx_SHELXL_version_number       '2018/3'
_audit_contact_author_address      ?
_audit_contact_author_email        ?
_audit_contact_author_name         ''
_audit_contact_author_phone        ?
_publ_contact_author_id_orcid      ?
_publ_section_references
;
Dolomanov, O.V., Bourhis, L.J., Gildea, R.J, Howard, J.A.K. & Puschmann, H.
 (2009), J. Appl. Cryst. 42, 339-341.

Sheldrick, G.M. (2015). Acta Cryst. A71, 3-8.

Sheldrick, G.M. (2015). Acta Cryst. C71, 3-8.
;
_chemical_name_common              ?
_chemical_name_systematic          ?
_chemical_formula_moiety           'Mn1 N9, 2(C3.5)'
_chemical_formula_sum              'C6 Mn H10 N10'
_chemical_formula_weight           277.18
_chemical_melting_point            ?
loop_
  _atom_type_symbol
  _atom_type_description
  _atom_type_scat_dispersion_real
  _atom_type_scat_dispersion_imag
  _atom_type_scat_source
 'C' 'C' 0.0033 0.0016 'International Tables Vol C Tables 4.2.6.8 and 6.1.1.4'
 'N' 'N' 0.0061 0.0033 'International Tables Vol C Tables 4.2.6.8 and 6.1.1.4'
 'Mn' 'Mn' 0.3368 0.7283 'International Tables Vol C Tables 4.2.6.8 and 6.1.1.4'

_shelx_space_group_comment
;
The symmetry employed for this shelxl refinement is uniquely defined
by the following loop, which should always be used as a source of
symmetry information in preference to the above space-group names.
They are only intended as comments.
;
_space_group_crystal_system        'cubic'
_space_group_IT_number             221
_space_group_name_H-M_alt          'P m -3 m'
_space_group_name_Hall             '-P 4 2 3'
loop_
  _space_group_symop_operation_xyz
 'x, y, z'
 '-x, -y, z'
 '-x, y, -z'
 'x, -y, -z'
 'z, x, y'
 'z, -x, -y'
 '-z, -x, y'
 '-z, x, -y'
 'y, z, x'
 '-y, z, -x'
 'y, -z, -x'
 '-y, -z, x'
 'y, x, -z'
 '-y, -x, -z'
 'y, -x, z'
 '-y, x, z'
 'x, z, -y'
 '-x, z, y'
 '-x, -z, -y'
 'x, -z, y'
 'z, y, -x'
 'z, -y, x'
 '-z, y, x'
 '-z, -y, -x'
 '-x, -y, -z'
 'x, y, -z'
 'x, -y, z'
 '-x, y, z'
 '-z, -x, -y'
 '-z, x, y'
 'z, x, -y'
 'z, -x, y'
 '-y, -z, -x'
 'y, -z, x'
 '-y, z, x'
 'y, z, -x'
 '-y, -x, z'
 'y, x, z'
 '-y, x, -z'
 'y, -x, -z'
 '-x, -z, y'
 'x, -z, -y'
 'x, z, y'
 '-x, z, -y'
 '-z, -y, x'
 '-z, y, -x'
 'z, -y, -x'
 'z, y, x'

_cell_length_a                     6.4934(9)
_cell_length_b                     6.4934(9)
_cell_length_c                     6.4934(9)
_cell_angle_alpha                  90
_cell_angle_beta                   90
_cell_angle_gamma                  90
_cell_volume                       273.79(11)
_cell_formula_units_Z              1
_cell_measurement_reflns_used      758
_cell_measurement_temperature      350.0
_cell_measurement_theta_max        26.83
_cell_measurement_theta_min        5.44
_shelx_estimated_absorpt_T_max     ?
_shelx_estimated_absorpt_T_min     ?
_exptl_absorpt_coefficient_mu      1.200
_exptl_absorpt_correction_T_max    0.7455
_exptl_absorpt_correction_T_min    0.6849
_exptl_absorpt_correction_type     none
_exptl_absorpt_process_details     ?
_exptl_absorpt_special_details     ?
_exptl_crystal_colour              'clear light yellow'
_exptl_crystal_colour_lustre       clear
_exptl_crystal_colour_modifier     light
_exptl_crystal_colour_primary      yellow
_exptl_crystal_density_diffrn      1.620
_exptl_crystal_density_meas        ?
_exptl_crystal_density_method      ?
_exptl_crystal_description         cube
_exptl_crystal_F_000               131
_exptl_crystal_size_max            ?
_exptl_crystal_size_mid            ?
_exptl_crystal_size_min            ?
_exptl_transmission_factor_max     ?
_exptl_transmission_factor_min     ?
_diffrn_reflns_av_R_equivalents    0.0269
_diffrn_reflns_av_unetI/netI       0.0106
_diffrn_reflns_Laue_measured_fraction_full  0.973
_diffrn_reflns_Laue_measured_fraction_max  0.978
_diffrn_reflns_limit_h_max         8
_diffrn_reflns_limit_h_min         -8
_diffrn_reflns_limit_k_max         8
_diffrn_reflns_limit_k_min         -5
_diffrn_reflns_limit_l_max         8
_diffrn_reflns_limit_l_min         -7
_diffrn_reflns_number              1168
_diffrn_reflns_point_group_measured_fraction_full  0.973
_diffrn_reflns_point_group_measured_fraction_max  0.978
_diffrn_reflns_theta_full          25.242
_diffrn_reflns_theta_max           27.039
_diffrn_reflns_theta_min           3.137
_diffrn_ambient_temperature        350.0
_diffrn_detector_area_resol_mean   ?
_diffrn_measured_fraction_theta_full  0.973
_diffrn_measured_fraction_theta_max  0.978
_diffrn_measurement_device_type    'Bruker APEX-II CCD'
_diffrn_measurement_method         '\f and \w scans'
_diffrn_radiation_type             MoK\a
_diffrn_radiation_wavelength       0.71073
_diffrn_source                     ?
_diffrn_source_current             30.0
_diffrn_source_power               1.5
_diffrn_source_voltage             50.0
_diffrn_standards_number           0
_reflns_Friedel_coverage           0.000
_reflns_Friedel_fraction_full      .
_reflns_Friedel_fraction_max       .
_reflns_number_gt                  88
_reflns_number_total               88
_reflns_special_details
;
 Reflections were merged by SHELXL according to the crystal
 class for the calculation of statistics and refinement.
 
 _reflns_Friedel_fraction is defined as the number of unique
 Friedel pairs measured divided by the number that would be
 possible theoretically, ignoring centric projections and
 systematic absences.
;
_reflns_threshold_expression       'I > 2\s(I)'
_computing_cell_refinement         'SAINT v8.37A (Bruker, 2015)'
_computing_data_collection         ?
_computing_data_reduction          'SAINT v8.37A (Bruker, 2015)'
_computing_molecular_graphics      'Olex2 1.3 (Dolomanov et al., 2009)'
_computing_publication_material    'Olex2 1.3 (Dolomanov et al., 2009)'
_computing_structure_refinement    'SHELXL 2018/3 (Sheldrick, 2015)'
_computing_structure_solution      'SHELXT 2018/2 (Sheldrick, 2018)'
_refine_diff_density_max           0.405
_refine_diff_density_min           -0.353
_refine_diff_density_rms           0.080
_refine_ls_extinction_coef         .
_refine_ls_extinction_method       none
_refine_ls_goodness_of_fit_ref     1.218
_refine_ls_hydrogen_treatment      undef
_refine_ls_matrix_type             full
_refine_ls_number_parameters       13
_refine_ls_number_reflns           88
_refine_ls_number_restraints       0
_refine_ls_R_factor_all            0.0418
_refine_ls_R_factor_gt             0.0418
_refine_ls_restrained_S_all        1.218
_refine_ls_shift/su_max            0.000
_refine_ls_shift/su_mean           0.000
_refine_ls_structure_factor_coef   Fsqd
_refine_ls_weighting_details      
 'w=1/[\s^2^(Fo^2^)+(0.0874P)^2^+0.1240P] where P=(Fo^2^+2Fc^2^)/3'
_refine_ls_weighting_scheme        calc
_refine_ls_wR_factor_gt            0.1235
_refine_ls_wR_factor_ref           0.1235
_refine_special_details            ?
_olex2_refinement_description
;
1. Others
 Fixed Sof: C1(0.0625) C0AA(0.08333)
;
_atom_sites_solution_hydrogens     .
_atom_sites_solution_primary       dual
_atom_sites_solution_secondary     ?
loop_
  _atom_site_label
  _atom_site_type_symbol
  _atom_site_fract_x
  _atom_site_fract_y
  _atom_site_fract_z
  _atom_site_U_iso_or_equiv
  _atom_site_adp_type
  _atom_site_occupancy
  _atom_site_site_symmetry_order
  _atom_site_calc_flag
  _atom_site_refinement_flags_posn
  _atom_site_refinement_flags_adp
  _atom_site_refinement_flags_occupancy
  _atom_site_disorder_assembly
  _atom_site_disorder_group
 Mn01 Mn 0.500000 0.500000 0.500000 0.0348(8) Uani 1 48 d S T P . .
 N002 N 0.500000 0.000000 0.500000 0.053(2) Uani 1 16 d S T P . .
 N003 N 0.500000 0.1627(13) 0.500000 0.158(6) Uani 1 8 d S T P . .
 C1 C 0.240(4) 0.000000 0.000000 0.103(8) Uani 0.5 8 d S T P A 1
 C0AA C 0.108(2) 0.108(2) -0.108(2) 0.112(7) Uani 0.5 6 d S T P . 1

loop_
  _atom_site_aniso_label
  _atom_site_aniso_U_11
  _atom_site_aniso_U_22
  _atom_site_aniso_U_33
  _atom_site_aniso_U_23
  _atom_site_aniso_U_13
  _atom_site_aniso_U_12
 Mn01 0.0348(8) 0.0348(8) 0.0348(8) 0.000 0.000 0.000
 N002 0.058(3) 0.042(4) 0.058(3) 0.000 0.000 0.000
 N003 0.220(10) 0.035(5) 0.220(10) 0.000 0.000 0.000
 C1 0.086(18) 0.111(13) 0.111(13) 0.000 0.000 0.000
 C0AA 0.112(7) 0.112(7) 0.112(7) 0.020(7) 0.020(7) -0.020(7)

_geom_special_details
;
 All esds (except the esd in the dihedral angle between two l.s. planes)
 are estimated using the full covariance matrix.  The cell esds are taken
 into account individually in the estimation of esds in distances, angles
 and torsion angles; correlations between esds in cell parameters are only
 used when they are defined by crystal symmetry.  An approximate (isotropic)
 treatment of cell esds is used for estimating esds involving l.s. planes.
;
loop_
  _geom_bond_atom_site_label_1
  _geom_bond_atom_site_label_2
  _geom_bond_distance
  _geom_bond_site_symmetry_2
  _geom_bond_publ_flag
 Mn01 N003 2.190(9) . ?
 Mn01 N003 2.190(9) 29_666 ?
 Mn01 N003 2.190(9) 5 ?
 Mn01 N003 2.190(9) 33_666 ?
 Mn01 N003 2.190(9) 25_666 ?
 Mn01 N003 2.190(9) 9 ?
 N002 N003 1.057(9) 25_656 ?
 N002 N003 1.057(9) . ?
 C1 C0AA 1.313(16) 26 ?
 C1 C0AA 1.313(16) 4 ?
 C1 C0AA 1.313(16) 27 ?
 C1 C0AA 1.313(16) . ?
 C0AA C0AA 1.41(3) 28 ?
 C0AA C0AA 1.41(3) 27 ?
 C0AA C0AA 1.41(3) 26 ?
 C0AA C0AA 1.99(4) 2 ?
 C0AA C0AA 1.99(4) 3 ?
 C0AA C0AA 1.99(4) 4 ?

loop_
  _geom_angle_atom_site_label_1
  _geom_angle_atom_site_label_2
  _geom_angle_atom_site_label_3
  _geom_angle
  _geom_angle_site_symmetry_1
  _geom_angle_site_symmetry_3
  _geom_angle_publ_flag
 N003 Mn01 N003 90.0 . 33_666 ?
 N003 Mn01 N003 90.0 25_666 5 ?
 N003 Mn01 N003 180.0 . 25_666 ?
 N003 Mn01 N003 180.0 33_666 9 ?
 N003 Mn01 N003 90.000(1) . 29_666 ?
 N003 Mn01 N003 90.000(1) . 5 ?
 N003 Mn01 N003 180.0 5 29_666 ?
 N003 Mn01 N003 90.0 33_666 5 ?
 N003 Mn01 N003 90.000(2) 33_666 25_666 ?
 N003 Mn01 N003 90.000(1) 5 9 ?
 N003 Mn01 N003 90.0 29_666 9 ?
 N003 Mn01 N003 90.0 33_666 29_666 ?
 N003 Mn01 N003 90.000(2) . 9 ?
 N003 Mn01 N003 90.0 25_666 29_666 ?
 N003 Mn01 N003 90.0 25_666 9 ?
 N003 N002 N003 180.0 25_656 . ?
 N002 N003 Mn01 180.0 . . ?
 C0AA C1 C0AA 64.8(16) . 26 ?
 C0AA C1 C0AA 98(3) 27 26 ?
 C0AA C1 C0AA 64.8(16) . 27 ?
 C0AA C1 C0AA 64.8(16) 27 4 ?
 C0AA C1 C0AA 64.8(16) 4 26 ?
 C0AA C1 C0AA 98(3) . 4 ?
 C1 C0AA C1 114.4(11) . 33 ?
 C1 C0AA C1 114.4(11) . 5 ?
 C1 C0AA C1 114.4(11) 33 5 ?
 C1 C0AA C0AA 57.6(8) 33 27 ?
 C1 C0AA C0AA 57.6(8) 33 28 ?
 C1 C0AA C0AA 57.6(8) 5 28 ?
 C1 C0AA C0AA 94.8(13) . 2 ?
 C1 C0AA C0AA 40.8(15) 33 2 ?
 C1 C0AA C0AA 94.8(13) 33 3 ?
 C1 C0AA C0AA 57.6(8) . 26 ?
 C1 C0AA C0AA 94.8(13) 5 4 ?
 C1 C0AA C0AA 57.6(8) 5 26 ?
 C1 C0AA C0AA 57.6(8) . 27 ?
 C1 C0AA C0AA 130.8(15) . 28 ?
 C1 C0AA C0AA 94.8(13) . 3 ?
 C1 C0AA C0AA 94.8(13) 5 2 ?
 C1 C0AA C0AA 130.8(15) 5 27 ?
 C1 C0AA C0AA 40.8(15) 5 3 ?
 C1 C0AA C0AA 94.8(13) 33 4 ?
 C1 C0AA C0AA 40.8(15) . 4 ?
 C1 C0AA C0AA 130.8(15) 33 26 ?
 C0AA C0AA C0AA 90.002(1) 27 26 ?
 C0AA C0AA C0AA 45.0 27 4 ?
 C0AA C0AA C0AA 90.002(1) 28 26 ?
 C0AA C0AA C0AA 90.002(1) 28 4 ?
 C0AA C0AA C0AA 45.001(1) 26 4 ?
 C0AA C0AA C0AA 90.0 26 2 ?
 C0AA C0AA C0AA 45.001(1) 28 2 ?
 C0AA C0AA C0AA 90.002(1) 27 3 ?
 C0AA C0AA C0AA 45.001(1) 26 3 ?
 C0AA C0AA C0AA 60.001(1) 3 4 ?
 C0AA C0AA C0AA 60.001(1) 2 4 ?
 C0AA C0AA C0AA 60.001(1) 2 3 ?
 C0AA C0AA C0AA 45.0 28 3 ?
 C0AA C0AA C0AA 90.002(2) 28 27 ?
 C0AA C0AA C0AA 45.001(1) 27 2 ?

loop_
  _geom_torsion_atom_site_label_1
  _geom_torsion_atom_site_label_2
  _geom_torsion_atom_site_label_3
  _geom_torsion_atom_site_label_4
  _geom_torsion
  _geom_torsion_site_symmetry_1
  _geom_torsion_site_symmetry_2
  _geom_torsion_site_symmetry_3
  _geom_torsion_site_symmetry_4
  _geom_torsion_publ_flag
 C0AA C1 C0AA C1 -10(3) 27 . . 33 ?
 C0AA C1 C0AA C1 67(2) 4 . . 5 ?
 C0AA C1 C0AA C1 124.2(13) 27 . . 5 ?
 C0AA C1 C0AA C1 -67(2) 4 . . 33 ?
 C0AA C1 C0AA C1 -124.2(13) 26 . . 33 ?
 C0AA C1 C0AA C1 10(3) 26 . . 5 ?
 C0AA C1 C0AA C0AA 26.7(9) 27 . . 2 ?
 C0AA C1 C0AA C0AA 30.12(6) 4 . . 3 ?
 C0AA C1 C0AA C0AA -87.0(7) 26 . . 2 ?
 C0AA C1 C0AA C0AA -113.7(16) 26 . . 27 ?
 C0AA C1 C0AA C0AA -26.7(9) 26 . . 3 ?
 C0AA C1 C0AA C0AA 56.9(8) 27 . . 4 ?
 C0AA C1 C0AA C0AA 56.9(8) 27 . . 28 ?
 C0AA C1 C0AA C0AA 56.9(8) 4 . . 26 ?
 C0AA C1 C0AA C0AA 113.7(16) 27 . . 26 ?
 C0AA C1 C0AA C0AA 87.0(7) 27 . . 3 ?
 C0AA C1 C0AA C0AA -56.9(8) 4 . . 27 ?
 C0AA C1 C0AA C0AA -30.12(6) 4 . . 2 ?
 C0AA C1 C0AA C0AA 0.0 4 . . 28 ?
 C0AA C1 C0AA C0AA -56.9(8) 26 . . 4 ?
 C0AA C1 C0AA C0AA -56.9(8) 26 . . 28 ?

_shelx_res_file
;
TITL mo_szf05120_350k_2_0m_a.res in Pm-3m
    mo_szf05120_350k_2_0m.res
    created by SHELXL-2018/3 at 21:58:52 on 09-Dec-2020
REM Old TITL mo_SZF05120_350K_2_0m in Pm-3m
REM SHELXT solution in Pm-3m: R1 0.187, Rweak 0.258, Alpha 0.058
REM <I/s> 0.000 for 0 systematic absences, Orientation as input
REM Formula found by SHELXT: C3 N6 Mn
CELL 0.71073 6.4934 6.4934 6.4934 90 90 90
ZERR 0.99984 0.0009 0.0009 0.0009 0 0 0
LATT 1
SYMM -X,-Y,+Z
SYMM -X,+Y,-Z
SYMM +X,-Y,-Z
SYMM +Z,+X,+Y
SYMM +Z,-X,-Y
SYMM -Z,-X,+Y
SYMM -Z,+X,-Y
SYMM +Y,+Z,+X
SYMM -Y,+Z,-X
SYMM +Y,-Z,-X
SYMM -Y,-Z,+X
SYMM +Y,+X,-Z
SYMM -Y,-X,-Z
SYMM +Y,-X,+Z
SYMM -Y,+X,+Z
SYMM +X,+Z,-Y
SYMM -X,+Z,+Y
SYMM -X,-Z,-Y
SYMM +X,-Z,+Y
SYMM +Z,+Y,-X
SYMM +Z,-Y,+X
SYMM -Z,+Y,+X
SYMM -Z,-Y,-X
SFAC C N Mn
UNIT 5.99904 9.9984 0.99984

L.S. 4 0 0
PLAN  5
TEMP 76.85
list 4
fmap 2 53
acta
MORE -1
CONF
REM <olex2.extras>
REM <HklSrc "%.\\mo_SZF05120_350K_2_0m.hkl">
REM </olex2.extras>

WGHT    0.087400    0.124000
FVAR       3.00578
MN01  3    0.500000    0.500000    0.500000    10.02083    0.03482    0.03482 =
         0.03482    0.00000    0.00000    0.00000
N002  2    0.500000    0.000000    0.500000    10.06250    0.05846    0.04236 =
         0.05846    0.00000    0.00000    0.00000
N003  2    0.500000    0.162734    0.500000    10.12500    0.21964    0.03484 =
         0.21964    0.00000    0.00000    0.00000
PART 1
C1    1    0.240267    0.000000    0.000000    10.06250    0.08616    0.11118 =
         0.11118    0.00000    0.00000    0.00000
C0AA  1    0.108253    0.108253   -0.108253    10.08333    0.11185    0.11185 =
         0.11185    0.02036    0.02036   -0.02036
HKLF 4


REM  mo_szf05120_350k_2_0m_a.res in Pm-3m
REM wR2 = 0.1235, GooF = S = 1.218, Restrained GooF = 1.218 for all data
REM R1 = 0.0418 for 88 Fo > 4sig(Fo) and 0.0418 for all 88 data
REM 13 parameters refined using 0 restraints

END

WGHT      0.0865      0.1247

REM Highest difference peak  0.405,  deepest hole -0.353,  1-sigma level  0.080
Q1    1   0.1559  0.0000  0.0000  10.12500  0.05    0.37
Q2    1   0.1546 -0.0560  0.0000  10.50000  0.05    0.31
Q3    1   0.6156  0.1948  0.5000  10.50000  0.05    0.20
Q4    1   0.1417  0.1417 -0.1417  10.16667  0.05    0.20
Q5    1   0.4003  0.0648  0.0000  10.50000  0.05    0.13
;
_shelx_res_checksum                49060
_shelx_hkl_file
;
  -1   0   0 2133.69   35.40
   0   0  -1 2087.49   34.70
   0   0   1 2111.69   34.90
   1   0   0 2105.49   35.30
   1   1  -1 2952.80   48.90
   1  -1   1 2962.40   51.89
  -1   1  -1 2988.10   51.79
   1   1   1 2943.81   51.39
   2   1   0 3403.86   59.49
   0   2  -1 3507.05   61.19
   1   0   2 3555.54   60.99
   2  -1   0 3399.76   59.59
  -1   0  -2 3554.54   60.49
  -2   1   0 3553.34   60.39
  -2  -1   0 3422.46   59.89
   2   0   1 3563.24   61.39
   0   1  -2 3467.35   59.19
  -2   0   1 3405.66   56.89
  -1   2   0 3603.54   61.89
   0  -1   2 3412.36   59.99
  -2   0  -1 3527.65   61.29
  -2  -1  -1   64.49    6.80
   1   2  -1   65.19    5.90
   2  -1   1   71.19    7.30
   2   1  -1   63.09    3.30
   1  -1   2   65.39    6.60
   1  -2   1   70.19    7.10
  -1   2  -1   65.29    6.90
  -1   1  -2   72.49    6.60
   1   1   2   64.19    6.40
  -2  -1   1   68.39    4.60
  -2   1  -1   67.09    6.90
  -1  -1   2   68.19    4.50
   2   1   1   63.99    6.50
  -2   0  -2 4996.10   86.29
  -2   2   0 4944.31   85.89
   0  -2   2 4956.10   85.79
   0   2  -2 4971.30   85.09
   2   0   2 4874.21   86.29
   2   2   0 5080.49   85.09
  -2  -1  -2 2567.54   48.90
   2  -1   2 2585.54   49.80
   2  -2   1 2584.64   49.60
   2   2  -1 2607.14   46.20
   1   2  -2 2567.34   46.00
   1  -2   2 2598.74   49.90
  -1   2  -2 2706.33   49.70
  -1  -2   2 2638.24   47.80
  -2   1  -2 2612.64   49.60
  -2  -1   2 2479.35   43.90
   2   1   2 2673.03   49.70
  -2   2  -1 2626.64   49.99
   2   2   1 2595.24   49.10
   2   2  -2 1492.15   26.70
   2  -2   2 1462.95   33.30
   2   2  -2 1468.25   26.40
  -2   2  -2 1507.95   33.20
   2   2   2 1488.55   32.70
  -3   0   0 9868.81  162.38
   0   0   3 9800.02  161.28
   3   0   0 9999.00  161.48
  -1   0   3 2968.70   50.89
   0   3  -1 3093.39   57.29
   1   0   3 3100.69   56.09
   3  -1   0 2994.90   54.09
   3   1   0 2988.40   53.99
  -3  -1   0 3067.49   55.09
  -3   1   0 2980.90   55.19
  -1   0  -3 3111.59   54.89
  -3   2   0 4486.05   79.19
  -2   0  -3 4503.25   79.39
   0  -3   2 4402.06   80.39
   0   3  -2 4419.16   79.29
   2   0   3 4311.37   79.79
   3   2   0 4441.76   77.69
   3   0   1 3120.79   56.69
   0  -1   3 3047.40   54.99
  -3   0  -1 3117.29   56.89
   0   1   3 3041.00   54.39
  -1   3   0 3131.59   57.99
  -3   0   1 3001.40   52.79
   0   1  -3 2991.20   52.99
  -3  -1  -1 1083.89   25.40
   3  -1   1 1069.29   25.50
   3   1  -1 1091.29   19.70
  -3   1   1 1086.19   22.50
   1  -1   3 1090.99   25.60
   1   3  -1 1053.99   25.30
  -3   1  -1 1117.79   26.00
  -1  -1   3 1057.09   21.70
  -3  -1   1 1093.99   22.50
  -1   3  -1 1110.09   26.70
   1   1   3 1062.99   24.80
  -1   1  -3 1103.39   24.50
   3   1   1 1078.19   25.20
   3   2  -1  930.11   20.20
   1   3  -2  936.11   22.70
   2  -1   3  942.21   25.10
  -3   2   1  924.21   22.10
  -2  -1  -3  929.51   23.50
   3  -2   1  937.21   24.50
   1  -3   2  924.71   25.20
   2   1   3  962.50   25.00
  -2  -1   3  937.01   18.20
  -1   3  -2  951.80   25.00
  -3   2  -1  931.61   24.70
   3   2   1  941.21   23.90
  -2   1  -3  969.40   24.50
  -2   3   0 4462.35   80.59
   3   0   2 4528.35   80.69
  -3   0  -2 4492.45   80.49
   0  -2   3 4465.55   79.19
   0   2  -3 4445.16   77.19
  -3   0   2 4275.77   71.99
   1   2  -3  949.21   19.00
   1  -2   3  898.21   24.30
  -3  -1  -2  917.81   24.10
   3  -1   2  936.61   25.10
   3   1   2  954.60   24.70
  -3   1  -2  947.51   24.90
  -2   3  -1  959.10   25.50
  -1  -2   3  937.71   22.20
  -1   2  -3  949.90   23.70
   1   2   3  925.51   23.70
   2   3   1  922.41   24.40
  -3  -1   2  952.30   18.90
   2  -3   2 2902.11   59.39
   3  -2   2 3050.89   59.59
   2  -2   3 2991.40   59.69
   2   3  -2 2918.51   54.19
  -3   2  -2 3087.19   59.59
  -2   2  -3 2928.71   58.19
   2   2   3 2941.01   58.39
  -2   3  -2 3022.90   59.49
   2   3   2 2996.70   58.79
  -2  -2   3 2986.90   54.09
   3   2   2 2982.50   58.69
  -3   0  -3 2126.59   45.30
  -3   3   0 2168.98   45.50
   0  -3   3 2137.89   45.30
   0   3  -3 2118.99   43.30
   3   0   3 2086.69   45.80
   3   3   0 2197.78   44.00
  -3  -1  -3  905.01   23.60
   3  -1   3  823.62   24.90
   3  -3   1  808.22   24.40
  -3   3   1  786.22   22.30
   1   3  -3  809.72   20.30
   3   3  -1  817.92   21.00
   1  -3   3  792.92   24.60
  -1  -3   3  799.02   22.90
  -3   3  -1  899.51   24.80
  -3   1  -3  895.81   24.00
   3   1   3  802.32   24.30
  -1   3  -3  827.82   23.60
   3   3   1  817.12   23.80
   3  -3   2  840.52   26.10
   3   3  -2  791.22   18.40
   3   3  -2  769.72   18.40
   2  -3   3  796.52   25.60
   2   3  -3  804.12   17.90
   3  -2   3  757.52   24.90
  -3   2  -3  857.21   24.40
   2   3   3  821.62   24.70
   3   2   3  812.12   25.20
  -3   3  -2  831.62   24.50
   3   3   2  805.72   24.50
   3  -3   3  467.25   20.50
  -3   3  -3  434.36   19.20
   3   3   3  448.16   19.60
  -4   0   0 2862.31   54.39
   0   0   4 2876.91   53.29
   4   0   0 2893.61   52.69
  -4   1   0 1670.03   36.10
  -1   0  -4 1706.63   34.70
  -1   0   4 1711.73   32.30
   0   4  -1 1654.93   38.30
   1   0   4 1724.93   37.00
   4  -1   0 1703.63   34.30
   4   1   0 1680.43   34.40
  -4  -1   0 1710.43   36.00
   0   4  -2 1999.30   43.60
  -2   0   4 1965.50   34.10
   4   2   0 1985.30   40.30
  -4   2   0 1963.10   42.20
  -2   0  -4 2007.40   42.00
   2   0   4 1968.10   43.60
  -4  -2   0 1975.90   41.80
   4   3   0  736.43   22.30
  -3   0  -4  745.13   23.60
   3   0   4  709.13   24.50
   0   4  -3  800.02   23.00
   0   1  -4 1639.04   31.60
   0  -1   4 1652.73   35.10
  -4   0  -1 1705.53   37.30
  -4   0   1 1682.73   33.60
   4   0   1 1654.13   36.40
   0   1   4 1738.63   35.00
  -1   4   0 1719.33   39.00
   4  -1   1  299.27   13.80
   1  -1   4  299.17   14.10
   1   4  -1  319.87   14.10
  -4   1   1  294.87   11.40
  -4  -1  -1  310.27   13.90
   4   1  -1  297.47    7.70
   1   1   4  312.27   13.80
  -1   1  -4  291.87   12.10
  -1   4  -1  326.17   14.40
  -4  -1   1  304.87   11.50
  -4   1  -1  291.27   13.40
  -1  -1   4  297.17   10.90
   4   1   1  309.77   13.50
   2  -1   4 1096.29   29.90
   1   4  -2 1094.99   28.20
   4   2  -1 1121.79   23.60
   4  -2   1 1125.29   29.20
  -4  -2  -1 1110.49   28.40
  -4   2   1 1105.59   26.80
   4   2   1 1106.49   28.60
  -2  -1   4 1104.59   22.60
  -2   1  -4 1126.59   28.60
  -4   2  -1 1227.78   29.70
   2   1   4 1139.49   29.70
   4  -3   1  676.53   23.20
  -4   3   1  669.23   21.40
   3  -1   4  639.54   23.50
   1   4  -3  643.24   20.10
   1  -4   3  677.63   24.80
   4   3  -1  667.53   18.90
  -3  -1  -4  665.83   22.40
  -1   4  -3  735.23   22.90
  -4   3  -1  666.63   23.20
  -3  -1   4  653.53   14.40
   4   3   1  651.43   22.40
   3   1   4  663.23   24.20
  -3   1  -4  669.33   22.50
   0   2  -4 1974.50   38.10
   0  -2   4 1965.30   41.40
  -4   0  -2 1787.92   42.00
   4   0   2 1954.60   43.00
   0   2   4 1923.91   39.90
  -4   0   2 1977.00   35.90
  -2   4   0 2042.20   43.80
   1  -2   4 1070.19   29.00
  -4   1   2 1114.69   23.30
   4  -1   2 1135.49   30.00
   1   2  -4 1110.29   19.40
   1   2   4 1093.59   28.40
  -1   2  -4 1075.59   26.80
   4   1   2 1111.69   29.30
  -4  -1   2 1117.59   23.40
  -2   4  -1 1026.40   29.70
  -1  -2   4 1120.49   26.30
   2   4  -2 1231.78   29.80
  -4  -2  -2 1239.58   32.20
   4  -2   2 1270.07   33.40
  -4   2   2 1241.08   27.80
   2  -2   4 1275.57   33.80
  -4   2  -2 1279.17   33.40
   2   4   2 1267.77   32.80
   2   2   4 1284.47   33.30
  -2   4  -2 1313.47   34.30
   4   2   2 1245.48   32.90
  -2  -2   4 1254.07   27.80
   4  -3   2  779.12   26.80
   2  -4   3  745.93   26.80
   2   4  -3  739.63   20.40
   4   3  -2  752.02   16.00
   3  -2   4  762.42   26.90
  -4   3   2  774.82   22.20
   4   3  -2  756.02   16.20
   3   2   4  770.22   26.70
  -4   3  -2  787.52   26.60
  -2   4  -3  782.82   26.00
  -3   2  -4  775.22   25.60
   4   3   2  783.32   26.20
   2   4   3  762.22   26.20
  -4   0   3  734.83   14.70
  -3   4   0  744.83   23.50
  -4   0  -3  737.53   24.00
   4   0   3  757.32   25.20
   0  -3   4  737.33   23.70
   0   3  -4  708.63   20.40
   3   4   0  729.23   23.30
   1   3  -4  688.13   17.20
   1  -3   4  656.43   23.70
   4  -1   3  649.34   23.60
  -4   1   3  655.63   14.70
  -4  -1  -3  670.33   22.70
   3   4  -1  667.03   20.90
   3   4   1  643.54   23.10
  -4  -1   3  672.13   15.30
  -1  -3   4  658.23   21.60
  -1   3  -4  757.62   21.70
   4   1   3  667.53   24.10
  -3   4  -1  700.13   23.90
   1   3   4  687.13   23.00
  -4   1  -3  643.54   23.40
   3   4  -2  732.93   20.80
   2  -3   4  750.12   26.70
   4  -2   3  782.32   26.70
  -4  -2  -3  794.52   25.40
   3   4  -2  777.42   21.20
   3  -4   2  759.22   27.30
   2   3   4  725.53   25.90
   4   2   3  766.12   26.00
  -4   2  -3  779.72   26.30
  -3   4  -2  744.73   26.20
  -2  -3   4  771.62   22.90
  -2   3  -4  769.82   24.90
   3   4   2  794.72   26.50
   4  -3   3  342.07   20.60
   3   4  -3  340.17   11.60
   3   4  -3  341.37   12.00
   3  -4   3  370.16   32.20
  -3   4  -3  333.37   19.00
  -3   3  -4  304.17   22.20
  -4   3  -3  340.57   18.90
   4   3   3  359.26   19.90
  -4   0  -4 1290.37   36.30
  -4   4   0 1281.17   35.60
   0  -4   4 1345.17   36.80
   0   4  -4 1279.97   31.90
   4   4   0 1344.17   34.30
  -4  -1  -4  314.07   27.90
   1   4  -4  316.27   13.90
  -4   4   1  335.27   17.10
   4   4  -1  364.86   16.30
   1  -4   4  274.97   27.40
  -4   4  -1  344.57   19.60
  -1   4  -4  367.76   17.90
   4   4   1  333.97   19.00
   4   4  -2  825.42   21.60
   4   4  -2  812.82   21.10
  -4   4   2  932.71   25.90
   4  -4   2  727.23   34.30
   2  -4   4  854.41   31.20
   2   4  -4  817.22   19.60
   2   4   4  828.32   28.70
  -2   4  -4  856.71   29.80
  -4   2  -4  869.91   29.70
  -4   4  -2  879.81   29.80
   4   4   2  817.72   28.50
  -4   3  -4  292.37   19.30
  -4   4  -3  345.67   20.60
  -3   4  -4  332.47   20.70
   4  -4   4  408.86   25.50
  -4   4  -4  360.26   22.50
   4   4   4  395.06   25.10
  -5   0   0  959.40   25.80
   0   0   5  967.60   25.20
   5   0   0  981.60   23.70
   0   5  -1  282.07   15.90
   1   0   5  269.57   15.10
   5  -1   0  283.77   12.20
   5   1   0  280.87   12.60
  -5  -1   0  300.77   13.60
  -5   1   0  269.47   13.80
  -1   0   5  269.47   11.60
  -5  -2   0  719.33   21.50
  -2   0   5  609.64   15.70
   2   0   5  645.84   24.00
   5   2   0  655.03   20.20
   0   5  -2  659.93   23.90
   3   0   5  391.76   21.20
  -5   3   0  373.76   18.20
  -3   0  -5  362.36   17.80
  -3   0   5  375.46    9.50
   0   5  -3  374.76   18.60
   5   3   0  401.06   17.30
  -4   0  -5  187.88   16.60
  -5   4   0  198.28   17.20
   0   5  -4  192.68   15.10
   5   4   0  191.28   16.40
   0   1   5  272.97   13.60
   5   0   1  273.37   14.50
  -1   5   0  254.57   16.10
   0  -1   5  256.57   13.70
  -5   0  -1  321.37   14.20
  -5   0   1  289.37   12.80
   1   5  -1  193.88   13.70
  -1   1   5  204.78   10.70
   1  -1   5  202.28   14.20
  -5  -1  -1  199.18   13.20
   5  -1   1  204.58   13.70
  -5   1   1  200.38   11.30
  -5   1  -1  247.28   13.40
   1   1   5  186.68   13.80
  -5  -1   1  192.38   11.10
   5   1   1  198.98   13.50
  -1  -1   5  202.28   11.00
  -1   5  -1  185.98   13.80
  -1   1  -5  185.38   10.70
   1   5  -2  291.27   16.00
  -2   1   5  309.77   10.80
  -5   2   1  280.97   14.00
   5   2  -1  301.47   10.50
   5  -2   1  296.07   16.10
  -5  -2  -1  298.57   16.20
   2  -1   5  317.77   18.20
  -2  -1   5  294.87   11.40
  -5  -2   1  325.17   14.30
  -5   2  -1  302.47   16.80
  -1   5  -2  309.87   18.20
   2   1   5  291.67   17.60
   5   2   1  295.37   16.30
   1   5  -3  126.89   11.80
   5   3  -1  109.29   10.00
   3  -1   5   89.69   12.40
  -3   1  -5   89.99   12.80
  -3  -1   5  104.89    7.20
  -1   5  -3  126.19   14.10
   5   3   1  101.59   14.10
   3   1   5  108.79   15.70
  -5   3  -1  112.69   13.80
  -4  -1  -5  362.66   20.70
   5   4  -1  338.37   16.70
  -5   4   1  309.47   18.20
  -4   1  -5  321.77   20.10
  -5   4  -1  325.97   20.00
  -1   5  -4  316.27   19.10
   0   2  -5  640.64   16.70
   0   2   5  655.53   20.90
  -5   0   2  639.14   17.50
  -2   5   0  627.94   24.00
  -5   0  -2  640.24   22.90
   0  -2   5  638.84   21.90
   5   0   2  631.94   22.80
  -5  -1  -2  304.97   16.40
  -2   5   1  302.67   16.80
   2   5  -1  288.97   16.50
   5  -1   2  324.17   17.80
   1  -2   5  312.87   17.20
  -1   2   5  293.97   13.30
  -5   1   2  305.37   12.20
   1   2   5  294.97   16.20
  -1   2  -5  319.87   14.00
  -5  -1   2  289.47   12.20
  -1  -2   5  293.77   14.40
  -2   5  -1  328.77   18.00
   5   1   2  297.47   17.60
  -5   1  -2  330.97   17.50
  -5  -2  -2  476.35   33.10
  -5   2   2  595.54   18.50
   5  -2   2  623.94   24.40
   5   2   2  595.14   23.40
  -5   2  -2  634.24   27.80
  -2  -2   5  589.64   18.50
  -2   2  -5  602.24   21.60
  -2   5  -2  493.85   36.40
   2   2   5  522.35   35.70
   3  -2   5  256.37   19.90
   5  -3   2  213.78   29.70
  -5   3  -2  260.57   18.80
   3   2   5  267.07   20.10
  -2   5  -3  250.17   18.30
   5   3   2  243.48   19.10
  -3  -2   5  268.27   12.50
   2   5  -4  281.07   13.90
   5   4  -2  278.17   10.20
  -5   4   2  287.67   17.10
   5   4  -2  261.57   10.40
   2  -5   4  302.57   23.10
  -4   2  -5  279.57   19.90
   2   5   4  280.87   20.90
  -5   4  -2  267.37   20.80
  -2   5  -4  260.97   18.90
  -3   5   0  347.17   26.00
  -5   0  -3  385.36   20.50
   0   3  -5  389.76   14.60
   0   3   5  386.06   18.00
  -5   0   3  404.56   12.00
   3   5   0  378.16   19.70
   0  -3   5  399.46   19.70
   5  -1   3  105.79   13.80
   1   3  -5  106.59    5.80
   3   5  -1  123.69   14.10
  -5  -1  -3   95.79   12.10
  -3   5   1   75.59   10.80
  -5   1   3  113.89    7.60
  -1  -3   5  109.29   12.90
   5   1   3  101.69   13.50
   1   3   5  125.99   15.00
  -3   5  -1  108.59   14.20
   3   5   1  111.09   13.90
  -5  -1   3  101.29    7.80
  -5   1  -3  108.89   14.30
  -5  -2  -3  257.57   17.50
   5  -2   3  287.77   20.50
   2  -3   5  295.87   20.20
   3   5  -2  264.87   16.00
  -5   2   3  255.37   12.00
  -5   2  -3  296.27   19.30
  -2   3  -5  260.17   16.40
   2   3   5  258.67   18.80
  -2  -3   5  278.47   15.60
  -3   5  -2  264.57   19.70
   5   2   3  276.47   19.00
  -5   3   3  100.79   10.50
   3   5  -3   89.49   11.30
   3  -3   5   84.79   14.30
   3   5  -3   88.39   10.10
  -5   3  -3   72.59   12.30
  -3   5  -3   72.69   12.60
   3   3   5   81.69   13.60
  -3   3  -5   84.49   12.10
   5  -4   3  157.68   20.30
   3  -5   4  155.48   18.70
   4  -3   5  127.59   17.10
   3   5  -4  139.09    8.30
  -5   4   3  147.89   14.10
   3   5  -4  130.79    8.70
   4   3   5  140.09   17.70
   3   5   4  147.69   20.80
  -5   4  -3  132.49   18.90
  -4   3  -5  130.89   16.90
  -3   5  -4  133.79   18.70
   5   4   3  133.79   17.60
   4   5   0  190.28   18.50
  -4   5   0  165.68   17.20
   0  -4   5  187.58   18.60
  -5   0  -4  197.88   16.50
  -5   0   4  189.98    7.30
  -5  -1  -4  338.17   20.40
   1   4  -5  316.77   13.00
   1  -4   5  318.57   21.70
  -4   5   1  321.37   19.50
   4   5  -1  369.66   19.20
  -5   1   4  329.07   10.20
  -5   1  -4  300.87   20.40
  -4   5  -1  303.77   19.90
   4   5   1  290.07   21.20
   1   4   5  311.97   20.80
  -1   4  -5  320.57   17.90
   5  -2   4  320.87   21.80
   2  -4   5  280.07   21.40
  -5   2   4  276.37   11.60
  -4   5   2  215.88   26.30
   4   5  -2  345.47   14.60
   4   5  -2  282.17   16.40
   2   4   5  323.27   22.40
   5   2   4  310.07   21.90
  -2   4  -5  281.87   19.50
  -5   2  -4  274.27   20.30
  -4   5  -2  267.37   20.40
  -5   3   4  151.98   11.80
   5  -3   4  168.28   22.90
   3  -4   5  159.48   22.00
   4   5  -3  144.89   10.30
   4   5  -3  140.99    9.40
   4   5   3  133.09   19.30
  -5   3  -4  139.99   18.90
   5   3   4  123.79   16.80
  -4   5  -3  134.89   17.90
  -3   4  -5  171.68   18.10
   3   4   5  133.99   16.70
   5  -4   4  132.89   19.60
  -5   4   4  193.68   15.40
   4  -4   5  175.58   24.10
   4  -5   4  180.68   21.80
  -4   5  -4  191.88   21.10
  -4   4  -5  135.79   16.70
   4   4   5  176.68   23.50
   4   5   4  211.48   25.10
  -5   4  -4  166.08   20.20
   5   4   4  168.38   24.70
  -5   0  -5  182.68   18.90
  -5   0   5  180.78    5.50
  -5   5   0  163.58   17.40
   0   5  -5  193.68   15.80
   5   0   5  154.78   22.20
   5   5   0  174.78   19.70
  -5  -1  -5   62.19   12.50
  -5   5   1   86.89   12.60
  -5   1   5   67.89    5.20
   1  -5   5   84.49   16.00
   5  -1   5  101.59   16.60
   5   5  -1   79.49   11.70
  -5   1  -5   79.29   13.60
  -5   5  -1   47.00   12.90
  -1   5  -5   75.89   11.90
   5   1   5   74.69   15.50
   1   5   5   56.99   13.00
   5   5  -2  120.49   11.00
   2   5  -5  121.89    8.90
  -5   5   2  156.18   17.50
   2   5  -5  133.19    9.00
   2  -5   5  129.59   19.00
   5  -2   5  149.88   21.90
   5   5  -2  137.19   13.10
  -2   5  -5  120.69   17.60
  -5   5  -2  112.59   16.10
   5   2   5  119.09   17.60
   2   5   5  119.09   16.90
  -5   2  -5  125.69   17.70
   5   5   2  124.99   17.30
   5  -3   5   57.09   17.70
   3  -5   5   77.49   17.50
  -5   5   3   78.69   12.70
  -3   5  -5   51.99   13.60
  -5   5  -3   89.39   15.90
   3   5   5   61.19   16.40
  -5   3  -5   54.09   13.90
   5   3   5   49.90   16.00
   5   5   3   46.70   16.40
   5  -5   4   92.39   20.40
   5  -4   5   59.49   20.80
  -5   5   4   80.09   12.90
   4  -5   5   25.00   19.00
  -4   5  -5   55.69   15.70
   4   5   5   65.39   21.40
  -5   4  -5   43.60   15.70
  -5   5  -4   34.80   15.60
   5   4   5   64.09   21.10
   5   5   4   61.79   19.30
  -6   0   0 1022.00   29.80
   0   0   6 1053.49   29.50
   0   6   0 1051.59   33.50
   6   0   0 1046.90   25.60
   6   1   0  883.21   23.80
   0   6  -1  882.41   30.70
   1   0   6  887.01   28.70
  -1   0   6  871.41   24.40
  -6  -1   0  884.51   27.40
  -6   1   0  883.51   27.60
  -6  -2   0  781.22   26.70
   2   0   6  792.02   29.40
   6   2   0  815.22   23.90
  -2   0   6  782.82   20.80
   0   6  -2  766.02   29.10
  -6   2   0  812.02   27.40
  -6   3   0  361.56   20.60
  -3   0   6  357.06   11.90
  -3   0  -6  355.76   20.60
   0   6  -3  354.96   20.70
   3   0   6  355.26   24.00
   6   3   0  343.17   18.30
  -4   0  -6  375.46   21.80
   0   6  -4  402.46   22.10
   4   0   6  361.56   27.00
  -6   4   0  378.46   22.60
  -4   0   6  357.26   10.00
   6   4   0  358.16   21.00
   6   5   0  104.89   15.30
  -6   5   0  135.59   19.90
  -5   0  -6  144.09   17.60
   5   0   6  149.59   20.50
   0   6  -5   95.59   13.30
   0   1   6  842.22   26.80
   0  -1   6  908.31   27.70
  -1   6   0  893.51   31.60
  -6   0  -1  883.41   29.70
   6   0   1  923.41   27.80
   1  -1   6  501.25   24.90
   1   6  -1  522.15   23.70
   6  -1   1  500.25   20.80
  -1   1   6  508.25   18.50
  -6  -1   1  461.45   18.60
   1   1   6  494.25   22.70
  -1  -1   6  487.55   18.80
  -1   6  -1  475.05   23.40
   6   1   1  494.75   21.10
   1   6  -2  685.03   26.40
   2  -1   6  672.43   27.90
  -6   2   1  655.33   23.80
  -2   1   6  679.33   19.40
  -6  -2  -1  712.73   26.00
   6  -2   1  666.23   24.90
   6   2   1  708.93   25.60
  -6  -2   1  662.63   23.50
  -2  -1   6  663.73   20.10
  -1   6  -2  665.33   27.40
   2   1   6  677.53   27.70
  -6   2  -1  692.03   26.70
  -2   1  -6  681.03   23.10
  -3   1   6  277.37   11.10
   3  -1   6  297.87   23.30
   6   3  -1  288.07   12.30
   1   6  -3  276.87   19.10
  -6   3   1  268.57   17.40
   3   1   6  279.17   22.40
  -3   1  -6  284.87   18.40
   6   3   1  284.07   19.70
  -1   6  -3  282.07   20.60
  -6   3  -1  279.47   20.00
  -3  -1   6  274.37   12.20
   6   4  -1  238.28   15.10
   4  -1   6  251.57   24.20
  -6   4   1  235.78   19.00
  -4   1   6  231.68    8.70
  -6   4  -1  236.28   21.60
   6   4   1  206.78   20.70
   4   1   6  285.97   25.50
  -4  -1   6  240.98   10.70
  -1   6  -4  279.77   21.60
  -4   1  -6  233.28   19.70
   5  -1   6   96.89   19.30
   1   6  -5   78.89   11.40
   6   5  -1   49.10   11.20
  -6   5   1   82.39   14.20
  -1   6  -5   71.79   13.80
   6   5   1   89.59   16.30
  -5   1  -6  102.99   16.10
   5   1   6   88.09   18.50
  -6   5  -1   99.99   16.70
   1   6   5   89.09   17.90
  -2   6   0  797.32   30.70
   6   0   2  788.12   28.60
  -6   0   2  778.02   22.70
  -6   0  -2  852.91   29.60
   0  -2   6  820.12   27.80
   0   2   6  813.52   26.60
   2   6  -1  658.33   26.00
  -6  -1  -2  703.43   27.50
  -2   6   1  719.63   28.70
   6  -1   2  672.13   26.70
  -6   1   2  684.23   21.40
   1  -2   6  664.03   26.70
  -1   2   6  674.33   22.50
  -1   2  -6  718.53   21.30
  -1  -2   6  693.63   24.00
  -2   6  -1  707.23   28.40
   1   2   6  647.94   26.40
   6   1   2  621.04   29.60
  -6   1  -2  689.23   27.30
  -6  -1   2  699.83   21.50
   6  -2   2  526.15   30.40
   2  -2   6  581.34   27.20
  -6  -2  -2  644.14   26.70
  -2   2   6  587.84   19.50
  -2   6  -2  588.94   27.30
   2   2   6  597.54   27.20
  -6   2  -2  627.54   27.20
   6   2   2  597.64   26.60
  -2   2  -6  595.74   22.90
  -2  -2   6  625.64   21.40
   2   6  -3  323.27   18.60
   3  -2   6  335.47   25.30
  -6   3   2  335.37   17.80
   6  -3   2  338.97   23.10
  -2   6  -3  291.37   21.30
   3   2   6  335.77   24.50
   2   6   3  327.97   23.20
  -3   2  -6  321.37   20.30
  -6   3  -2  323.97   21.60
  -3  -2   6  338.77   15.70
   4  -2   6  281.77   26.80
   2   6  -4  292.17   17.50
  -6   4   2  304.97   19.90
   4   2   6  295.27   25.70
  -6   4  -2  272.67   23.90
   6   4   2  318.57   25.50
  -2   6  -4  294.87   23.20
   2   6   4  271.87   26.20
  -4   2  -6  286.07   21.40
   2   6  -5  132.69   11.60
   5  -2   6  116.89   21.30
  -6   5   2  120.49   16.30
  -5   2  -6  151.48   22.20
  -6   5  -2  177.08   24.50
   5   2   6  108.19   21.00
   2   6   5  138.79   20.90
   6   5   2  126.29   20.50
  -2   6  -5  134.19   18.00
  -6   0  -3  369.56   21.70
   0  -3   6  334.67   21.10
  -6   0   3  351.56   13.70
   0   3   6  338.17   20.20
  -3   6   0  365.16   22.80
   0   3  -6  362.66   13.40
  -6  -1  -3  277.77   19.30
  -6   1   3  255.97   12.90
   1  -3   6  277.17   21.70
  -3   6   1  267.87   20.10
   3   6  -1  268.97   19.00
  -1   3   6  293.17   17.40
   3   6  -1  278.77   20.30
  -6  -1   3  272.67   13.10
   3   6   1  306.07   22.20
  -6   1  -3  242.58   19.30
  -1  -3   6  262.47   23.40
   1   3   6  288.87   20.50
  -3   6  -1  269.37   21.60
   3   6  -2  328.17   19.70
  -6  -2  -3  306.97   21.90
   2  -3   6  312.57   22.80
   3   6  -2  329.07   21.90
  -6   2   3  321.87   15.10
  -3   6   2  336.47   21.80
  -2  -3   6  345.17   19.50
  -3   6  -2  312.77   23.20
  -6   2  -3  298.17   22.00
   6   2   3  321.27   23.10
   3   6   2  293.47   23.00
   2   3   6  325.17   22.20
   3  -3   6  123.89   18.00
   3   6  -3  126.59   14.30
   3   6  -3  142.69   16.70
   6  -3   3  120.59   16.90
  -6   3  -3  102.49   15.30
   3   3   6   92.49   16.20
   6   3   3  140.39   18.40
  -3   3  -6  123.59   17.80
   3   6   3  136.09   18.70
  -3   6  -3  124.69   16.30
   3   6  -4  106.29   14.00
   6  -4   3  135.69   19.10
   4  -3   6  133.39   20.60
   4   3   6  122.09   19.20
   6   4   3  128.69   19.70
   3   6   4  112.49   18.70
  -6   4  -3  157.48   19.30
  -3   6  -4  115.09   16.70
  -4   3  -6  120.29   16.40
  -4   6   0  344.47   23.20
  -6   0  -4  358.86   23.50
   0   4  -6  414.06   15.90
  -6   0   4  354.96   12.70
   0   4   6  369.46   22.80
   6   0   4  357.56   26.10
   0  -4   6  360.76   24.70
   1  -4   6  248.18   23.10
   6  -1   4  270.17   24.80
  -6  -1  -4  241.98   20.70
  -4   6   1  270.07   21.40
  -6   1   4  232.88   11.30
   4   6  -1  242.18   19.20
   4   6  -1  220.78   21.00
   6   1   4  252.57   24.40
  -1   4  -6  268.97   17.70
   4   6   1  231.38   23.00
  -1  -4   6  234.88   21.00
   1   4   6  234.78   20.70
  -6   1  -4  230.68   21.60
  -4   6  -1  232.98   22.80
   4   6  -2  271.37   18.10
   6  -2   4  248.38   26.30
  -4   6   2  232.38   20.90
  -6  -2  -4  292.97   22.00
   4   6  -2  273.17   20.30
  -6   2   4  262.27   13.30
   2  -4   6  274.57   25.00
  -2   4  -6  311.57   21.20
   6   2   4  284.87   26.40
  -4   6  -2  349.37   24.80
   4   6   2  267.77   26.50
  -6   2  -4  283.97   22.30
   2   4   6  278.67   25.30
   6  -3   4  129.09   19.70
  -4   6   3  139.99   20.30
   4   6  -3  162.28   16.10
   3  -4   6  141.29   20.50
   3   4   6  140.99   20.20
  -6   3  -4  104.49   16.60
  -3   4  -6  123.59   16.30
   6   3   4  164.28   21.40
  -4   6  -3  107.19   16.90
   4   6   3  136.89   20.10
   6  -4   4  108.99   21.00
  -6   4  -4  137.49   19.40
  -4   6  -4  134.79   19.90
  -4   4  -6  173.88   24.60
   6   4   4  135.49   21.90
   0  -5   6  125.49   18.30
  -6   0  -5  152.28   21.40
   6   0   5  118.09   19.40
   0   5  -6  132.59   15.30
   0   5   6  156.58   21.40
  -5   6   0  163.08   22.90
  -6   0   5  141.59    7.70
   5   6   0  124.89   16.60
   5   6  -1   80.69   12.40
  -6   1   5   93.49    8.10
   1  -5   6   98.59   19.50
  -6  -1  -5  126.29   17.40
  -5   6   1   93.89   16.00
   6  -1   5   91.99   19.40
   1   5  -6   92.19   10.40
   5   6  -1   69.79   14.30
   1   5   6  105.19   17.20
  -5   6  -1   81.59   16.70
   5   6   1   86.99   17.10
  -1   5  -6   82.59   13.10
   6   1   5   88.79   19.00
  -6   1  -5   88.49   15.60
  -6   2   5  136.49   10.90
   6  -2   5  142.79   21.80
  -5   6   2  102.69   16.00
   2  -5   6  145.29   22.10
   5   6  -2  150.68   18.70
   2   5   6  134.19   20.60
  -2   5  -6  142.39   17.20
   5   6   2  116.59   19.40
  -5   6  -2  174.28   23.50
   6   2   5  100.09   19.90
  -6   2  -5   92.79   17.10
  -7   0   0  145.69   16.50
   0   0   7  107.89   18.90
   0   7   0  123.39   17.80
   7   0   0  114.89   10.60
  -1   0   7   90.69   11.00
   0   7  -1  102.29   14.60
   1   0   7   97.59   13.80
   7   1   0   89.69   11.20
  -7   1   0   88.79   12.30
  -7  -1   0   99.69   12.50
   0   7  -2  113.19   15.20
   2   0   7  144.89   21.30
  -7  -2   0  119.59   16.80
  -7   2   0  105.39   13.80
  -2   0   7  138.69   13.10
   7   2   0  120.79   13.60
  -7   3   0   48.00   12.40
   3   0   7   40.60   14.70
  -3   0   7   63.19    7.80
   0   7  -3   70.89   13.50
   7   3   0   59.79   10.70
   0   7  -4   92.29   15.10
   4   0   7  123.39   21.10
  -4   0   7   95.09    9.50
   7   4   0   85.09   13.80
  -7   4   0  105.89   16.80
  -1   7   0   90.29   14.40
  -7   0  -1   97.79   13.50
   0   1   7   90.99   13.00
   1   7   0  114.19   15.30
   7   0   1  106.09   12.60
   0  -1   7  110.49   16.00
  -7   0   1   98.39   14.40
  -1   7   1   35.80   12.40
   7  -1   1   58.49   11.00
   1   7  -1   41.20   12.70
   1  -1   7   40.30   11.70
  -7  -1  -1   49.80   11.80
  -7   1   1   54.39   11.70
  -1   1   7   53.49   10.00
  -1   7  -1   42.30   12.00
   1   1   7   33.40   11.30
  -7   1  -1   53.29   11.40
   7   1   1   53.19   11.40
  -1  -1   7   50.09   10.20
  -2   1   7  103.79   12.70
  -7   2   1   85.89   12.00
   7  -2   1   85.69   12.70
   2  -1   7   94.59   16.00
   1   7  -2   89.29   14.40
  -7  -2  -1   82.29   13.70
  -7   2  -1  113.89   14.60
   2   1   7   72.19   14.50
  -1   7  -2   90.69   15.50
   7   2   1  102.09   13.40
  -7  -2   1   92.89   12.60
  -2  -1   7   97.89   13.50
   3  -1   7   57.19   16.10
  -3   1   7   49.60    7.50
   1   7  -3   42.30   12.30
  -7   3   1   33.30   11.00
  -3   1  -7   31.50   10.80
  -1   7  -3   60.99   13.50
   3   1   7   43.10   15.30
  -3  -1   7   43.00    8.30
   7   3   1   59.19   15.70
  -7   3  -1   58.59   13.60
   4  -1   7   82.09   20.90
   1   7  -4   65.99   13.90
   7   4  -1   68.79    9.30
  -4   1   7   51.39    6.60
   7   4  -1   42.60    6.60
  -7   4   1   45.30   13.40
  -4   1  -7   51.69   14.20
  -4  -1   7   48.10    7.90
  -1   7  -4   66.89   15.20
   4   1   7   85.99   19.70
  -7   4  -1   61.69   15.40
  -7   0   2  132.49   13.50
   0   2   7  147.19   17.80
  -7   0  -2  139.39   18.20
   7   0   2  146.69   16.70
   0  -2   7  112.69   14.20
  -2   7   0  128.29   16.60
  -7   1   2   91.99   13.10
  -2   7   1   95.69   14.80
   7  -1   2   84.79   13.90
  -1   2   7   84.19   14.70
  -7  -1  -2   87.09   14.20
   2   7  -1   85.69   13.90
   1  -2   7  100.59   15.20
  -1  -2   7   95.39   14.90
   7   1   2   81.49   15.70
  -7   1  -2   81.79   14.40
  -2   7  -1   88.29   15.10
  -7  -1   2   99.59   13.50
   1   2   7  105.79   15.40
  -2   2   7  140.89   14.90
  -7   2   2  169.58   16.00
   2   7  -2  145.79   18.90
  -7  -2  -2   98.69   14.80
   2  -2   7  127.39   18.10
  -7   2  -2  105.39   15.70
   2   2   7  151.28   20.90
  -2   7  -2  107.29   16.50
  -2  -2   7  130.89   15.90
  -2   2  -7  141.49   15.10
   2   7  -3   84.89   13.70
  -3   2   7   72.39    9.40
   3  -2   7   48.70   17.50
  -7   3   2   92.99   12.90
   7  -3   2   21.10   13.80
   7   3   2   65.59   16.60
   2   7   3   59.39   17.10
  -3  -2   7   66.99   14.60
  -7   3  -2   63.59   14.90
  -3   2  -7   55.89   12.00
  -2   7  -3   72.49   16.80
   3   2   7   86.59   18.60
  -7   4   2   50.79   12.90
  -4   2   7   95.19   11.90
   2   7  -4   77.99   13.90
  -4   2  -7   71.39   15.10
  -7   4  -2   74.79   17.60
   7   4   2   92.49   19.60
  -2   7  -4   50.49   16.00
  -7   0  -3   61.09   13.90
   0   3   7   50.09   12.90
   3   7   0   44.50   15.30
   7   0   3   50.19   14.90
   0  -3   7   66.09   14.20
  -3   7   0   60.79   14.20
   3   7  -1   18.50   11.70
   1  -3   7   48.10   15.40
  -3   7   1   36.60   12.90
  -1   3   7   26.40   11.20
   3   7  -1   51.49   15.10
  -7  -1  -3   41.20   13.00
   7  -1   3   31.30   15.20
  -1  -3   7   29.70   11.90
   7   1   3   43.20   15.40
  -3   7  -1   42.30   14.30
   3   7   1   84.99   17.80
   1   3   7   32.40   12.90
  -7   1  -3   63.39   14.30
   3   7  -2   43.30   12.70
  -7  -2  -3   60.19   14.70
  -2   3   7   60.69   17.00
   3   7  -2   57.99   14.40
   2  -3   7   55.49   16.80
  -3   7   2   34.70   13.50
   7  -2   3   39.40   16.30
  -7   2   3   82.99   10.50
  -3   7  -2   67.49   16.90
  -7   2  -3   72.99   15.30
  -2   3  -7   57.49   11.20
  -2  -3   7   73.89   13.00
   7   2   3   63.19   17.30
   2   3   7   65.59   16.40
   3   7   2   64.79   18.60
   7  -3   3   41.10   17.30
   3  -3   7   -7.80   17.90
   3   7  -3   20.80   11.60
  -3   7   3    7.00   13.80
  -3   3   7   10.80    9.60
   3   7  -3   31.20   21.10
   3   7   3   50.89   31.70
  -3  -3   7    9.60   11.40
   3   3   7    3.90   17.60
  -3   3  -7   22.70   13.30
  -7   3  -3   23.30   15.70
  -3   7  -3   11.50   16.20
   7   3   3    7.30   17.80
   0   4   7  112.99   17.30
  -7   0  -4  119.79   18.10
   7   0   4   48.20   17.60
   0   4  -7   77.89    9.70
   0  -4   7   97.89   17.80
  -4   7   0   95.49   17.30
   4   7   0  107.19   18.50
  -7   0   4  104.79   11.60
   4   7  -1   57.79   16.20
   1  -4   7   66.19   18.30
  -1   4   7   69.39   14.10
   7  -1   4   18.10   17.10
   4   7  -1   53.29   14.40
  -7  -1  -4   38.20   14.50
  -4   7   1   25.10   14.00
  -7   1   4   70.39    8.60
  -4   7  -1   72.39   18.00
   4   7   1   66.99   18.00
  -1  -4   7   66.89   15.90
  -1   4  -7   56.29   10.80
  -7   1  -4   37.20   15.20
   7   1   4   49.70   19.20
   1   4   7   53.29   16.50
   4   7  -2   54.29   13.30
   7  -2   4   65.49   20.20
  -7  -2  -4   91.49   17.60
   2  -4   7   60.69   20.60
  -2   4   7   57.19   13.60
  -4   7   2   99.79   18.00
  -2  -4   7   66.79   15.90
  -2   4  -7   61.99   13.30
  -4   7  -2   62.39   18.50
  -7   2  -4   74.79   18.50
   2   4   7   69.79   18.60
   7   2   4   46.80   19.50
   4   7   2   69.79   19.90
  -8   0   0  155.18   20.40
   0   0   8  152.98   22.50
   0   8   0  164.78   24.20
   0   8  -1   77.79   17.50
   0   8   1   95.09   18.70
   1   0   8   71.79   17.30
  -1   0   8   79.79   13.20
  -8   1   0   64.89   13.70
  -8  -1   0   61.49   14.60
   2   0   8  122.09   21.30
  -8   2   0  118.39   16.20
  -2   0   8  149.69   23.80
   0   8  -2  115.69   19.10
  -8  -2   0  145.19   17.70
   8   2   0  127.69   12.60
  -1   8   0   40.40   16.30
   1   8   0   85.49   18.40
   0   1   8   71.79   14.80
   0  -1   8   84.89   16.10
  -8   0  -1   77.69   15.80
  -8   0   1   95.39   14.20
   8   0   1   70.49   12.50
  -8  -1  -1   89.69   15.80
  -8   1   1   96.59   14.40
   1   8  -1   89.29   17.50
  -1   1   8   93.89   14.00
   1  -1   8   78.59   17.50
   8  -1   1   81.49   13.20
  -1   8   1  109.59   19.80
  -1   8  -1  115.19   19.90
  -1  -1   8  101.99   15.20
  -8  -1   1  100.29   14.60
  -8   1  -1  104.59   17.20
   1   1   8  113.29   18.10
   8   1   1   71.19   13.00
  -8  -2  -1   60.29   16.70
   2  -1   8   81.39   19.40
   1   8  -2   88.99   17.00
  -8   2   1   83.99   14.60
  -8   2  -1  113.59   18.10
  -8  -2   1   48.70   13.80
   2   1   8   73.09   19.10
   8   2   1   81.99   16.60
  -2  -1   8   88.09   13.50
  -1   8  -2   71.79   18.60
   0  -2   8  122.79   17.70
   0   2   8   86.89   16.20
  -8   0   2  135.39   18.90
  -2   8   0  122.19   20.20
   2   8   0  131.89   20.10
  -8   0  -2  150.48   19.90
   2   8  -1   93.49   18.70
  -2   8   1   79.09   19.00
  -8  -1  -2   84.29   17.70
  -1   2   8   98.79   15.00
   1  -2   8   92.29   19.00
  -8   1   2   76.69   13.10
  -1  -2   8   97.89   16.20
  -8  -1   2   83.19   12.70
  -8   1  -2   66.29   17.20
   1   2   8   87.59   17.90
  -2   8  -1   68.49   18.30
   8   1   2   53.79   17.00
   0   0   0    0.00    0.00

_computing_structure_solution     'SHELXT 2018/2 (Sheldrick, 2018)'
;
_shelx_hkl_checksum                75055
_olex2_submission_special_instructions  'No special instructions were received'
