# Supplementary material for: Order–disorder transition of a rigid cage cation embedded in a cubic perovskite
Source: Nat Commun. 2021 Jun 10;12:3548. doi: 10.1038/s41467-021-23917-z (PMC8192939; doi:10.1038/s41467-021-23917-z)
Supplement: Supplementary file 9 — Dataset 7 [file 41467_2021_23917_MOESM9_ESM.cif]

data_mo_szf_q_300k_0ma
_audit_creation_date               2020-08-01
_audit_creation_method
;
Olex2 1.2
(compiled 2018.05.29 svn.r3508 for OlexSys, GUI svn.r5506)
;
_shelx_SHELXL_version_number       '2018/3'
_audit_contact_author_address      ?
_audit_contact_author_email        ?
_audit_contact_author_name         ''
_audit_contact_author_phone        ?
_publ_contact_author_id_orcid      ?
_publ_section_references
;
Dolomanov, O.V., Bourhis, L.J., Gildea, R.J, Howard, J.A.K. & Puschmann, H.
 (2009), J. Appl. Cryst. 42, 339-341.

Sheldrick, G.M. (2015). Acta Cryst. A71, 3-8.

Sheldrick, G.M. (2015). Acta Cryst. C71, 3-8.
;
_chemical_name_common              ?
_chemical_name_systematic          ?
_chemical_formula_moiety           '0.13(Mn8 N72), C7 H14 N1'
_chemical_formula_sum              'C7 H14 Mn N10'
_chemical_formula_weight           293.22
_chemical_melting_point            ?
loop_
  _atom_type_symbol
  _atom_type_description
  _atom_type_scat_dispersion_real
  _atom_type_scat_dispersion_imag
  _atom_type_scat_source
 'C' 'C' 0.0033 0.0016 'International Tables Vol C Tables 4.2.6.8 and 6.1.1.4'
 'H' 'H' 0.0000 0.0000 'International Tables Vol C Tables 4.2.6.8 and 6.1.1.4'
 'Mn' 'Mn' 0.3368 0.7283 'International Tables Vol C Tables 4.2.6.8 and 6.1.1.4'
 'N' 'N' 0.0061 0.0033 'International Tables Vol C Tables 4.2.6.8 and 6.1.1.4'

_shelx_space_group_comment
;
The symmetry employed for this shelxl refinement is uniquely defined
by the following loop, which should always be used as a source of
symmetry information in preference to the above space-group names.
They are only intended as comments.
;
_space_group_crystal_system        'cubic'
_space_group_IT_number             205
_space_group_name_H-M_alt          'P a -3'
_space_group_name_Hall             '-P 2ac 2ab 3'
loop_
  _space_group_symop_operation_xyz
 'x, y, z'
 '-x+1/2, -y, z+1/2'
 '-x, y+1/2, -z+1/2'
 'x+1/2, -y+1/2, -z'
 'z, x, y'
 'z+1/2, -x+1/2, -y'
 '-z+1/2, -x, y+1/2'
 '-z, x+1/2, -y+1/2'
 'y, z, x'
 '-y, z+1/2, -x+1/2'
 'y+1/2, -z+1/2, -x'
 '-y+1/2, -z, x+1/2'
 '-x, -y, -z'
 'x-1/2, y, -z-1/2'
 'x, -y-1/2, z-1/2'
 '-x-1/2, y-1/2, z'
 '-z, -x, -y'
 '-z-1/2, x-1/2, y'
 'z-1/2, x, -y-1/2'
 'z, -x-1/2, y-1/2'
 '-y, -z, -x'
 'y, -z-1/2, x-1/2'
 '-y-1/2, z-1/2, x'
 'y-1/2, z, -x-1/2'

_cell_length_a                     13.1893(4)
_cell_length_b                     13.1893(4)
_cell_length_c                     13.1893(4)
_cell_angle_alpha                  90
_cell_angle_beta                   90
_cell_angle_gamma                  90
_cell_volume                       2294.4(2)
_cell_formula_units_Z              8
_cell_measurement_reflns_used      3061
_cell_measurement_temperature      300(2)
_cell_measurement_theta_max        26.80
_cell_measurement_theta_min        3.09
_shelx_estimated_absorpt_T_max     ?
_shelx_estimated_absorpt_T_min     ?
_exptl_absorpt_coefficient_mu      1.152
_exptl_absorpt_correction_T_max    0.7455
_exptl_absorpt_correction_T_min    0.6497
_exptl_absorpt_correction_type     multi-scan
_exptl_absorpt_process_details    
 'SADABS-2016/2 (Bruker,2016/2) was used for absorption correction. wR2(int) was 0.0672 before and 0.0629 after correction. The Ratio of minimum to maximum transmission is 0.8715. The \l/2 correction factor is Not present.'
_exptl_absorpt_special_details     ?
_exptl_crystal_colour              'clear light colourless'
_exptl_crystal_colour_lustre       clear
_exptl_crystal_colour_modifier     light
_exptl_crystal_colour_primary      colourless
_exptl_crystal_density_diffrn      1.698
_exptl_crystal_density_meas        ?
_exptl_crystal_density_method      ?
_exptl_crystal_description         cube
_exptl_crystal_F_000               1208
_exptl_crystal_size_max            ?
_exptl_crystal_size_mid            ?
_exptl_crystal_size_min            ?
_exptl_transmission_factor_max     ?
_exptl_transmission_factor_min     ?
_diffrn_reflns_av_R_equivalents    0.0958
_diffrn_reflns_av_unetI/netI       0.0175
_diffrn_reflns_Laue_measured_fraction_full  0.997
_diffrn_reflns_Laue_measured_fraction_max  0.996
_diffrn_reflns_limit_h_max         16
_diffrn_reflns_limit_h_min         -13
_diffrn_reflns_limit_k_max         16
_diffrn_reflns_limit_k_min         -16
_diffrn_reflns_limit_l_max         16
_diffrn_reflns_limit_l_min         -16
_diffrn_reflns_number              29366
_diffrn_reflns_point_group_measured_fraction_full  0.997
_diffrn_reflns_point_group_measured_fraction_max  0.996
_diffrn_reflns_theta_full          25.242
_diffrn_reflns_theta_max           27.107
_diffrn_reflns_theta_min           2.675
_diffrn_ambient_temperature        300.0
_diffrn_detector_area_resol_mean   ?
_diffrn_measured_fraction_theta_full  0.997
_diffrn_measured_fraction_theta_max  0.996
_diffrn_measurement_device_type    'Bruker APEX-II CCD'
_diffrn_measurement_method         '\f and \w scans'
_diffrn_radiation_type             MoK\a
_diffrn_radiation_wavelength       0.71073
_diffrn_source                     ?
_diffrn_standards_number           0
_reflns_Friedel_coverage           0.000
_reflns_Friedel_fraction_full      .
_reflns_Friedel_fraction_max       .
_reflns_number_gt                  552
_reflns_number_total               851
_reflns_special_details
;
 Reflections were merged by SHELXL according to the crystal
 class for the calculation of statistics and refinement.
 
 _reflns_Friedel_fraction is defined as the number of unique
 Friedel pairs measured divided by the number that would be
 possible theoretically, ignoring centric projections and
 systematic absences.
;
_reflns_threshold_expression       'I > 2\s(I)'
_computing_cell_refinement         'SAINT v8.37A (Bruker, 2015)'
_computing_data_collection         ?
_computing_data_reduction          'SAINT v8.37A (Bruker, 2015)'
_computing_molecular_graphics      'Olex2 (Dolomanov et al., 2009)'
_computing_publication_material    'Olex2 (Dolomanov et al., 2009)'
_computing_structure_refinement    'ShelXL (Sheldrick, 2015)'
_computing_structure_solution      'ShelXT (Sheldrick, 2015)'
_refine_diff_density_max           0.216
_refine_diff_density_min           -0.348
_refine_diff_density_rms           0.046
_refine_ls_extinction_coef         0.0022(5)
_refine_ls_extinction_expression  
 'Fc^*^=kFc[1+0.001xFc^2^\l^3^/sin(2\q)]^-1/4^'
_refine_ls_extinction_method       'SHELXL-2018/3 (Sheldrick 2018)'
_refine_ls_goodness_of_fit_ref     1.071
_refine_ls_hydrogen_treatment      constr
_refine_ls_matrix_type             full
_refine_ls_number_parameters       57
_refine_ls_number_reflns           851
_refine_ls_number_restraints       0
_refine_ls_R_factor_all            0.0618
_refine_ls_R_factor_gt             0.0315
_refine_ls_restrained_S_all        1.071
_refine_ls_shift/su_max            0.000
_refine_ls_shift/su_mean           0.000
_refine_ls_structure_factor_coef   Fsqd
_refine_ls_weighting_details      
 'w=1/[\s^2^(Fo^2^)+(0.0187P)^2^+1.9342P] where P=(Fo^2^+2Fc^2^)/3'
_refine_ls_weighting_scheme        calc
_refine_ls_wR_factor_gt            0.0576
_refine_ls_wR_factor_ref           0.0696
_refine_special_details            ?
_olex2_refinement_description
;
1. Fixed Uiso
 At 1.2 times of:
  All C(H) groups, All C(H,H) groups, All N(H) groups
2.a Ternary CH refined with riding coordinates:
 N005(H005), C008(H008)
2.b Secondary CH2 refined with riding coordinates:
 C007(H00A,H00B), C009(H00C,H00D)
;
_atom_sites_solution_hydrogens     geom
_atom_sites_solution_primary       dual
_atom_sites_solution_secondary     ?
loop_
  _atom_site_label
  _atom_site_type_symbol
  _atom_site_fract_x
  _atom_site_fract_y
  _atom_site_fract_z
  _atom_site_U_iso_or_equiv
  _atom_site_adp_type
  _atom_site_occupancy
  _atom_site_site_symmetry_order
  _atom_site_calc_flag
  _atom_site_refinement_flags_posn
  _atom_site_refinement_flags_adp
  _atom_site_refinement_flags_occupancy
  _atom_site_disorder_assembly
  _atom_site_disorder_group
 Mn01 Mn 1.000000 0.500000 0.500000 0.0201(2) Uani 1 6 d S T P . .
 Mn02 Mn 0.500000 0.500000 0.500000 0.0210(2) Uani 1 6 d S T P . .
 N003 N 0.66840(14) 0.51623(16) 0.49566(16) 0.0421(6) Uani 1 1 d . . . . .
 N004 N 0.75230(14) 0.49439(14) 0.48090(12) 0.0264(4) Uani 1 1 d . . . . .
 N005 N 0.67645(14) 0.67645(14) 0.67645(14) 0.0314(8) Uani 1 3 d S T P . .
 H005 H 0.633555 0.633554 0.633554 0.038 Uiso 1 3 calc RS T P . .
 N006 N 0.83642(15) 0.47169(17) 0.46569(18) 0.0446(6) Uani 1 1 d . . . . .
 C007 C 0.61229(18) 0.7234(2) 0.7564(2) 0.0439(7) Uani 1 1 d . . . . .
 H00A H 0.576479 0.671205 0.793874 0.053 Uiso 1 1 calc R . . . .
 H00B H 0.562626 0.768191 0.725825 0.053 Uiso 1 1 calc R . . . .
 C008 C 0.78623(19) 0.78623(19) 0.78623(19) 0.0394(10) Uani 1 3 d S T P . .
 H008 H 0.829126 0.829126 0.829125 0.047 Uiso 1 3 calc RS T P . .
 C009 C 0.6800(2) 0.7824(3) 0.8268(2) 0.0605(9) Uani 1 1 d . . . . .
 H00C H 0.654025 0.850831 0.834196 0.073 Uiso 1 1 calc R . . . .
 H00D H 0.680093 0.750708 0.893119 0.073 Uiso 1 1 calc R . . . .

loop_
  _atom_site_aniso_label
  _atom_site_aniso_U_11
  _atom_site_aniso_U_22
  _atom_site_aniso_U_33
  _atom_site_aniso_U_23
  _atom_site_aniso_U_13
  _atom_site_aniso_U_12
 Mn01 0.0201(2) 0.0201(2) 0.0201(2) -0.00039(18) 0.00039(18) -0.00039(18)
 Mn02 0.0210(2) 0.0210(2) 0.0210(2) 0.00065(19) 0.00065(19) 0.00065(19)
 N003 0.0232(11) 0.0510(14) 0.0523(14) 0.0025(11) 0.0030(10) 0.0009(9)
 N004 0.0253(9) 0.0283(9) 0.0256(9) 0.0009(8) -0.0028(8) -0.0047(8)
 N005 0.0314(8) 0.0314(8) 0.0314(8) -0.0037(8) -0.0037(8) -0.0037(8)
 N006 0.0258(11) 0.0535(14) 0.0544(14) -0.0107(11) -0.0027(10) 0.0009(10)
 C007 0.0294(12) 0.0513(16) 0.0511(16) -0.0011(14) 0.0107(12) 0.0006(11)
 C008 0.0394(10) 0.0394(10) 0.0394(10) -0.0087(11) -0.0087(11) -0.0087(11)
 C009 0.0555(18) 0.081(2) 0.0455(16) -0.0290(16) 0.0075(14) 0.0030(16)

_geom_special_details
;
 All esds (except the esd in the dihedral angle between two l.s. planes)
 are estimated using the full covariance matrix.  The cell esds are taken
 into account individually in the estimation of esds in distances, angles
 and torsion angles; correlations between esds in cell parameters are only
 used when they are defined by crystal symmetry.  An approximate (isotropic)
 treatment of cell esds is used for estimating esds involving l.s. planes.
;
loop_
  _geom_bond_atom_site_label_1
  _geom_bond_atom_site_label_2
  _geom_bond_distance
  _geom_bond_site_symmetry_2
  _geom_bond_publ_flag
 Mn01 N006 2.236(2) . ?
 Mn01 N006 2.236(2) 18_755 ?
 Mn01 N006 2.236(2) 13_766 ?
 Mn01 N006 2.236(2) 24_657 ?
 Mn01 N006 2.236(2) 6_566 ?
 Mn01 N006 2.236(2) 12_664 ?
 Mn02 N003 2.2321(19) 17_666 ?
 Mn02 N003 2.2321(19) 9 ?
 Mn02 N003 2.2321(19) 5 ?
 Mn02 N003 2.2321(19) . ?
 Mn02 N003 2.2321(19) 21_666 ?
 Mn02 N003 2.2321(19) 13_666 ?
 N003 N004 1.160(2) . ?
 N004 N006 1.167(3) . ?
 N005 C007 1.488(3) 9 ?
 N005 C007 1.488(3) 5 ?
 N005 C007 1.488(3) . ?
 C007 C009 1.504(4) . ?
 C008 C009 1.501(3) . ?
 C008 C009 1.501(3) 9 ?
 C008 C009 1.501(3) 5 ?

loop_
  _geom_angle_atom_site_label_1
  _geom_angle_atom_site_label_2
  _geom_angle_atom_site_label_3
  _geom_angle
  _geom_angle_site_symmetry_1
  _geom_angle_site_symmetry_3
  _geom_angle_publ_flag
 N006 Mn01 N006 180.0 . 13_766 ?
 N006 Mn01 N006 90.02(9) 6_566 24_657 ?
 N006 Mn01 N006 89.98(9) 6_566 12_664 ?
 N006 Mn01 N006 89.98(9) 18_755 24_657 ?
 N006 Mn01 N006 90.02(9) 13_766 12_664 ?
 N006 Mn01 N006 90.02(9) 18_755 12_664 ?
 N006 Mn01 N006 89.98(9) . 6_566 ?
 N006 Mn01 N006 90.02(9) . 18_755 ?
 N006 Mn01 N006 90.02(9) 13_766 6_566 ?
 N006 Mn01 N006 89.98(9) . 12_664 ?
 N006 Mn01 N006 180.00(11) 18_755 6_566 ?
 N006 Mn01 N006 89.98(9) 13_766 18_755 ?
 N006 Mn01 N006 90.02(9) . 24_657 ?
 N006 Mn01 N006 89.98(9) 13_766 24_657 ?
 N006 Mn01 N006 180.0 24_657 12_664 ?
 N003 Mn02 N003 180.0 17_666 5 ?
 N003 Mn02 N003 93.87(8) 5 21_666 ?
 N003 Mn02 N003 86.13(8) 5 9 ?
 N003 Mn02 N003 180.0 21_666 9 ?
 N003 Mn02 N003 93.87(8) 17_666 9 ?
 N003 Mn02 N003 93.87(8) 21_666 . ?
 N003 Mn02 N003 93.87(8) 17_666 . ?
 N003 Mn02 N003 86.13(8) 17_666 13_666 ?
 N003 Mn02 N003 180.0 13_666 . ?
 N003 Mn02 N003 86.13(8) 5 . ?
 N003 Mn02 N003 86.13(8) 9 . ?
 N003 Mn02 N003 93.87(8) 13_666 9 ?
 N003 Mn02 N003 86.13(8) 13_666 21_666 ?
 N003 Mn02 N003 86.13(8) 17_666 21_666 ?
 N003 Mn02 N003 93.87(8) 5 13_666 ?
 N004 N003 Mn02 158.41(19) . . ?
 N003 N004 N006 179.4(3) . . ?
 C007 N005 C007 110.19(15) 9 5 ?
 C007 N005 C007 110.19(15) 9 . ?
 C007 N005 C007 110.18(15) 5 . ?
 N004 N006 Mn01 147.15(18) . . ?
 N005 C007 C009 108.4(2) . . ?
 C009 C008 C009 108.26(19) 9 . ?
 C009 C008 C009 108.26(19) 5 . ?
 C009 C008 C009 108.26(19) 9 5 ?
 C008 C009 C007 110.6(2) . . ?

_shelx_res_file
;
TITL mo_szf_q_300k_0ma_a.res in Pa-3
    mo_szf_q_300k_0ma.res
    created by SHELXL-2018/3 at 09:52:20 on 01-Aug-2020
REM Old TITL mo_SZF_Q_300K_0ma in Pa-3 #205
REM SHELXT solution in Pa-3: R1 0.129, Rweak 0.002, Alpha 0.058
REM <I/s> 0.474 for 109 systematic absences, Orientation as input
REM Formula found by SHELXT: C14 N3 Mn
CELL 0.71073 13.1893 13.1893 13.1893 90 90 90
ZERR 8 0.0004 0.0004 0.0004 0 0 0
LATT 1
SYMM 0.5-X,-Y,0.5+Z
SYMM -X,0.5+Y,0.5-Z
SYMM 0.5+X,0.5-Y,-Z
SYMM +Z,+X,+Y
SYMM 0.5+Z,0.5-X,-Y
SYMM 0.5-Z,-X,0.5+Y
SYMM -Z,0.5+X,0.5-Y
SYMM +Y,+Z,+X
SYMM -Y,0.5+Z,0.5-X
SYMM 0.5+Y,0.5-Z,-X
SYMM 0.5-Y,-Z,0.5+X
SFAC C H Mn N
UNIT 56 112 8 80

L.S. 10
PLAN  5
TEMP 26.85
BOND
list 4
fmap 2 53
ACTA
REM <olex2.extras>
REM <HklSrc "%.\\mo_SZF_Q_300K_0ma.hkl">
REM </olex2.extras>

WGHT    0.018700    1.934200
EXTI    0.002243
FVAR       0.33702
MN01  3    1.000000    0.500000    0.500000    10.16667    0.02012    0.02012 =
         0.02012   -0.00039    0.00039   -0.00039
MN02  3    0.500000    0.500000    0.500000    10.16667    0.02102    0.02102 =
         0.02102    0.00065    0.00065    0.00065
N003  4    0.668400    0.516229    0.495662    11.00000    0.02317    0.05096 =
         0.05227    0.00247    0.00298    0.00088
N004  4    0.752299    0.494394    0.480899    11.00000    0.02533    0.02832 =
         0.02562    0.00094   -0.00281   -0.00472
N005  4    0.676453    0.676453    0.676453    10.33333    0.03139    0.03139 =
         0.03139   -0.00373   -0.00373   -0.00373
AFIX  13
H005  2    0.633555    0.633554    0.633554    10.33333   -1.20000
AFIX   0

N006  4    0.836418    0.471691    0.465691    11.00000    0.02583    0.05349 =
         0.05438   -0.01073   -0.00270    0.00093
C007  1    0.612286    0.723412    0.756443    11.00000    0.02942    0.05131 =
         0.05108   -0.00105    0.01069    0.00063
AFIX  23
H00A  2    0.576479    0.671205    0.793874    11.00000   -1.20000
H00B  2    0.562626    0.768191    0.725825    11.00000   -1.20000
AFIX   0
C008  1    0.786227    0.786227    0.786227    10.33333    0.03941    0.03941 =
         0.03941   -0.00872   -0.00872   -0.00872
AFIX  13
H008  2    0.829126    0.829126    0.829125    10.33333   -1.20000
AFIX   0
C009  1    0.679968    0.782417    0.826762    11.00000    0.05549    0.08063 =
         0.04548   -0.02903    0.00751    0.00304
AFIX  23
H00C  2    0.654025    0.850831    0.834196    11.00000   -1.20000
H00D  2    0.680093    0.750708    0.893119    11.00000   -1.20000
AFIX   0
HKLF 4


REM  mo_szf_q_300k_0ma_a.res in Pa-3
REM wR2 = 0.0696, GooF = S = 1.071, Restrained GooF = 1.071 for all data
REM R1 = 0.0315 for 552 Fo > 4sig(Fo) and 0.0618 for all 851 data
REM 57 parameters refined using 0 restraints

END

WGHT      0.0187      1.9385

REM Highest difference peak  0.216,  deepest hole -0.348,  1-sigma level  0.046
Q1    1   0.6020  0.4969  0.4927  11.00000  0.05    0.22
Q2    1   0.8443  0.5281  0.4850  11.00000  0.05    0.16
Q3    1   0.8619  0.5202  0.4970  11.00000  0.05    0.15
Q4    1   0.8342  0.4870  0.5219  11.00000  0.05    0.15
Q5    1   0.6678  0.7990  0.8649  11.00000  0.05    0.15
;
_shelx_res_checksum                54264
_shelx_hkl_file
;
  -1  -1   0    5.90    2.20
  -1  -1   0    2.50    1.80
   0  -1   1    2.80    2.00
   0  -1   1    0.30    1.70
   0  -1  -1   -0.70    1.70
   0  -1  -1    3.30    1.60
   1  -1   0   -0.20    0.90
   1  -1   0    1.20    1.00
  -1   0   1    6.80    2.60
  -1   0   1    3.90    1.50
  -1   0  -1    5.70    1.70
  -1   0  -1    6.50    2.40
   1   0   1    1.50    1.30
   1   0   1    0.50    1.30
   1   0  -1   -0.50    1.10
   1   0  -1    2.10    1.30
  -1   1   0    1.90    1.10
  -1   1   0    1.20    0.60
   0   1   1    4.80    1.80
   0   1   1    0.70    1.80
   0   1  -1    1.20    1.80
   0   1  -1    4.10    2.00
   1   1   0    0.20    1.40
   1   1   0    3.90    1.80
  -1  -1   1    6.60    2.60
  -1  -1   1    3.00    1.90
  -1   1  -1    2.50    1.70
   1   1   1    3.60    2.40
   1   1   1    6.30    2.10
   1  -1  -1    2.80    2.00
   1  -1  -1    7.70    2.10
  -1   1  -1    7.30    2.20
  -1   1   1    6.00    2.10
  -1   1   1    2.90    2.00
  -1  -1  -1    8.10    2.70
   1  -1   1    5.50    1.90
   1  -1   1    5.10    2.10
   1   1  -1    5.20    2.40
   1   1  -1    4.30    2.50
   0  -2   0 1355.66   24.70
   0  -2   0 1435.66   25.00
   0   0   2 1330.97   24.40
   0   0   2 1375.86   24.30
   0   0  -2 1408.76   24.70
   0   0  -2 1367.56   24.50
   0   2   0 1405.06   24.70
   0   2   0 1310.57   24.10
   2   0  -1    1.60    1.80
   2   0  -1    3.60    1.90
   0   1   2    2.30    3.70
   0   1   2    3.30    3.80
   0   1  -2   10.80    4.20
   0   1  -2    8.70    3.80
  -1   2   0    7.20    3.00
   1   2   0    8.50    4.00
   1   2   0    2.60    3.80
  -2   0   1    1.40    1.50
  -2   0  -1    5.10    1.50
   2   0   1    2.00    1.80
   0  -1   2    4.40    2.90
   0  -1  -2    5.90    3.00
   0  -1  -2    1.70    3.60
   1  -2   0    0.60    2.80
   0  -1   2    1.10    3.60
   1  -2   0    8.90    3.10
  -1  -2   0    6.40    3.90
  -1  -2   0    6.70    3.90
   0   2  -1  218.98    9.50
   0   2   1  201.78    9.40
   0   2  -1  220.18    9.50
   2   1   0  220.08    7.40
   2   1   0  216.08    7.10
   0   2   1  191.08    9.20
  -1   0  -2  211.08    8.60
   1   0   2  215.08    8.40
   1   0   2  204.08    8.70
   1   0  -2  225.48    9.10
   1   0  -2  220.88    8.90
   0  -2   1  208.48    9.50
   0  -2   1  231.18    9.70
   0  -2  -1  236.68    9.90
   0  -2  -1  226.68    9.80
  -2  -1   0  211.88    6.80
  -2  -1   0  224.38    7.00
  -1   0   2  224.38    8.90
  -1   0   2  209.28    8.60
  -1   0  -2  216.38    8.90
  -1  -2   1    5.20    4.10
  -1  -2   1   10.00    4.50
  -1   1  -2   11.90    3.70
   1   1   2    7.80    4.30
   1   1   2    6.20    3.20
  -1   2  -1   15.90    3.80
   1  -2  -1   10.60    3.70
   1  -2  -1   11.50    3.70
  -2  -1   1    6.50    3.10
  -2  -1   1    6.10    2.80
   1  -1  -2    9.70    4.00
   2  -1  -1    7.30    2.20
  -1  -1   2    7.20    4.00
  -1  -1   2    9.00    3.40
  -1   2  -1    8.60    3.30
   1   2   1    6.50    4.30
   2   1   1    2.90    2.80
   2  -1  -1   11.00    2.20
  -1   1  -2   10.50    3.70
   1  -1  -2   12.90    4.00
   2   1   1    6.00    3.00
   2  -1   1    8.80    2.20
   1  -1   2    5.30    3.60
   1  -1   2    6.70    3.60
  -1   1   2   13.30    4.00
  -1   1   2    7.20    3.70
  -2  -1  -1    7.00    3.20
  -1  -2  -1    8.00    3.50
  -1  -2  -1   10.10    4.40
   1  -2   1    7.00    3.60
   1   1  -2   10.70    3.50
   1   1  -2    7.80    4.20
   2  -1   1    6.40    2.00
  -2  -1  -1   10.80    2.90
   2   1  -1   11.40    3.20
   2   1  -1    4.20    3.30
  -1   2   1    8.40    3.90
  -1   2   1   10.00    3.50
   1  -2   1    5.90    3.40
  -1  -1  -2   10.70    3.60
  -1  -1  -2   11.00    4.20
   1   2  -1    9.80    4.40
   1   2  -1    5.70    4.20
  -2  -2   1  151.68    8.60
  -2  -2   1  137.79    8.50
   2   2   1  128.89    8.60
   2   1   2  153.48    8.70
  -1  -2   2  149.09    9.80
  -1  -2   2  141.29    9.50
  -1   2  -2  146.89    8.60
   1   2   2  142.39    9.80
   1   2   2  152.78    8.90
  -2   2  -1  139.89    6.30
   1  -2  -2  139.39    9.10
   1  -2  -2  127.39    8.70
  -2   1  -2  156.08    7.40
  -1   2  -2  155.88    8.90
   2  -2  -1  137.09    7.10
   2  -2  -1  128.99    6.80
  -2  -1   2  147.49    8.10
  -2  -1   2  152.58    8.70
   2   1   2  145.79    8.50
   2   2   1  160.18    9.30
   2  -1  -2  154.98    7.80
  -2   2  -1  137.29    5.80
   2  -1  -2  146.89    7.60
  -2   1  -2  146.29    7.10
   2  -1   2  150.28    8.00
  -2   1   2  147.79    7.20
   2  -2   1  130.69    7.00
  -2   1   2  142.19    6.90
  -2  -2  -1  131.79    8.50
  -2  -1  -2  149.59    8.30
   2   1  -2  145.59    8.50
   2   1  -2  158.38    8.80
  -2   2   1  134.09    6.20
  -2   2   1  150.18    6.20
   1  -2   2  154.08    9.00
   2  -1   2  141.29    7.40
  -1   2   2  154.78    9.00
  -1   2   2  150.48    8.70
   2  -2   1  151.38    7.00
  -1  -2  -2  136.89    9.60
  -1  -2  -2  141.59    8.70
   1  -2   2  137.49    9.00
   1   2  -2  137.19    9.80
   1   2  -2  142.69    9.70
  -2  -1  -2  144.99    8.30
  -2  -2  -1  157.48    8.90
   2   2  -1  158.88    9.20
   2   2  -1  144.79    9.00
  -2  -2   2 1374.16   28.30
  -2  -2   2 1386.06   28.50
  -2   2  -2 1397.46   25.10
   2   2   2 1378.16   28.70
   2   2   2 1421.96   29.30
   2  -2  -2 1437.66   26.80
   2  -2  -2 1358.26   26.20
  -2   2  -2 1445.46   25.60
  -2   2   2 1424.66   25.30
  -2   2   2 1375.96   25.30
  -2  -2  -2 1429.96   28.60
   2  -2   2 1359.06   26.40
   2  -2   2 1425.86   26.50
   2   2  -2 1381.76   28.90
   2   2  -2 1367.96   28.50
   0  -3   0    8.70    5.10
   0  -3   0   16.50    5.40
   0   0   3    6.00    3.70
   0   0   3   -0.60    3.20
   0   0  -3    3.00    3.60
   0   0  -3    5.60    3.70
   0   3   0   10.70    5.00
   0   3   0    1.50    3.40
   0   1  -3    0.40    3.40
   0   1  -3   -1.00    3.20
  -1   3   0    2.30    3.80
   1   3   0    0.60    3.40
   1   3   0    3.60    3.70
   0  -1  -3    3.30    4.60
   0  -1  -3    0.00    4.50
   3   0   1    2.40    1.90
   3   0   1   -0.20    1.60
   3   0  -1    0.50    1.70
   3   0  -1    0.80    1.80
   0   1   3    5.20    3.90
   0   1   3    3.50    3.50
   0  -1   3    1.30    4.60
   0  -1   3   -3.10    2.90
   1  -3   0   -0.20    4.10
   1  -3   0   -0.60    3.90
  -1  -3   0   -1.10    4.60
  -1  -3   0    2.00    4.60
   2   3   0    2.10    3.30
   2   3   0    5.20    4.90
   2  -3   0   -1.10    3.30
   2  -3   0   -2.20    3.50
   0  -2   3    2.10    4.70
   0  -2   3    0.60    4.40
   0  -2  -3    4.60    4.90
   0  -2  -3    6.80    4.90
  -3   0   2    4.20    2.50
  -3   0   2    2.30    2.40
  -3   0  -2    4.80    2.40
   3   0   2    2.20    3.00
   3   0   2    3.40    3.10
   3   0  -2    1.40    2.90
   3   0  -2    3.40    2.90
   0   2   3   -2.30    4.30
   0   2   3    5.70    4.80
   0   2  -3    4.60    4.80
   0   2  -3    1.60    4.30
  -2   3   0    4.50    3.10
  -2   3   0    3.30    3.20
  -2  -3   0    0.30    4.10
  -2  -3   0    2.40    4.30
   0   3   1   -2.40    3.10
   0   3  -1   -3.40    4.30
   0  -3  -1    0.90    4.40
   0  -3  -1    1.30    3.50
   0  -3   1    2.50    3.60
   0  -3   1    4.50    3.70
  -3  -1   0    7.20    1.70
  -1   0   3    0.20    4.20
  -1   0   3   -0.20    4.10
  -1   0  -3    5.60    3.50
  -1   0  -3    1.50    4.30
   1   0   3    2.10    4.50
   1   0   3    3.20    3.30
   1   0  -3    5.40    4.70
   1   0  -3    0.00    4.20
   3   1   0   -0.50    2.60
   3   1   0    2.90    2.60
   0   3   1    6.90    4.90
  -3  -1   0   -1.00    1.70
   0   3  -1    3.20    4.60
  -1  -3   1   22.40    6.10
  -1  -3   1   22.20    5.70
   1   3   1   22.30    5.10
   1   3   1   15.10    5.70
   1   1   3   22.90    5.90
   1  -3  -1   16.80    5.10
   1  -3  -1   19.00    5.10
  -3  -1   1   25.00    3.30
  -3  -1   1   20.40    3.10
  -1   3  -1   19.60    4.70
   1   1   3   20.00    5.60
  -1  -1   3   27.80    5.90
  -1  -1   3   14.40    4.30
   3   1   1   20.10    3.80
  -1   3  -1   13.50    4.70
  -1   1  -3   16.00    5.10
  -1   1  -3   31.10    5.70
   1  -1  -3   20.80    5.50
   1  -1  -3   22.70    4.40
   3   1   1   15.80    3.50
  -1   1   3   17.30    5.20
   1  -1   3   23.80    4.70
   1  -1   3   24.30    5.30
   1  -3   1   16.80    5.10
  -3  -1  -1   20.90    3.10
   1   1  -3   19.70    5.60
   1   1  -3   13.00    5.20
  -1  -1  -3   28.80    5.80
  -1   1   3   21.40    4.40
   3   1  -1   22.40    3.90
   3   1  -1   18.90    3.80
  -1   3   1   21.20    4.80
  -1   3   1   27.70    5.10
  -1  -1  -3   16.90    5.20
  -1  -3  -1   29.00    6.30
  -1  -3  -1   23.60    4.90
   1  -3   1   20.10    4.40
   1   3  -1    8.70    5.30
   1   3  -1   13.70    4.70
  -3  -1  -1   22.10    3.30
  -1  -2   3   45.20    7.10
  -1  -2   3   40.40    6.90
  -3   1  -2   39.70    3.60
   3   1   2   40.40    5.50
   3   1   2   37.40    5.30
  -1   2  -3   54.89    6.90
   1  -2  -3   45.00    6.80
   1  -2  -3   37.50    5.70
   1   2   3   36.70    6.80
  -2  -3   1   44.70    6.70
  -2  -3   1   41.20    5.80
  -2   3  -1   48.70    5.50
  -2   3  -1   41.30    5.10
   2   3   1   35.20    6.50
   2   3   1   37.70    6.50
   2  -3  -1   48.50    5.80
   3  -1  -2   48.30    5.20
   3  -1  -2   35.20    4.40
  -3  -1   2   44.20    5.20
  -1   2  -3   43.70    6.30
   1   2   3   30.30    5.70
  -3  -1   2   39.30    4.80
  -3   1  -2   51.59    3.60
   2  -3  -1   42.80    5.80
   1   2  -3   38.50    6.80
  -1  -2  -3   33.20    6.70
   2  -3   1   38.50    5.70
   2  -3   1   38.30    5.50
  -1  -2  -3   36.70    6.70
   1   2  -3   38.10    5.90
  -2   3   1   36.00    5.00
  -2   3   1   45.80    5.20
   3   1  -2   31.90    5.20
   3   1  -2   37.40    5.10
  -2  -3  -1   46.00    7.00
   2   3  -1   39.50    6.70
  -1   2   3   41.00    6.20
  -3   1   2   41.00    3.60
  -3   1   2   48.70    3.50
   2   3  -1   50.49    6.60
  -1   2   3   37.10    5.70
   3  -1   2   40.70    4.60
   1  -2   3   40.80    5.90
   1  -2   3   47.70    6.80
  -2  -3  -1   34.60    6.20
  -3  -1  -2   33.70    4.70
  -3  -1  -2   46.10    5.10
   3  -1   2   43.30    4.70
   3   2   0   -0.80    3.60
   0  -3   2    0.80    4.70
   0  -3   2    0.50    3.30
   0  -3  -2    1.20    4.40
   0  -3  -2    1.00    4.40
   2   0  -3   -2.70    3.70
  -3  -2   0   -0.10    3.20
  -3  -2   0    0.20    3.20
   3  -2   0    2.00    1.60
   3  -2   0    1.50    1.50
  -2   0   3    0.20    3.30
   2   0  -3    3.10    3.90
  -2   0   3   -1.50    3.30
  -2   0  -3    6.80    3.80
  -2   0  -3   -2.20    3.50
   2   0   3   -1.60    3.70
   2   0   3    4.70    4.10
   0   3  -2   -0.80    4.30
   0   3  -2    3.50    4.40
   0   3   2    3.20    3.50
   0   3   2   -2.10    4.20
   3   2   0    2.20    3.50
  -1   3  -2   29.80    5.80
   1   3   2   24.40    6.10
   1   3   2   21.50    6.00
   2   1   3   31.20    5.90
   1  -3  -2   24.60    4.90
  -1   3  -2   31.00    5.60
   3  -2  -1   31.20    3.50
  -2  -1   3   41.50    6.00
  -1  -3   2   28.20    5.40
  -1  -3   2   21.10    6.00
  -2   1  -3   30.00    5.10
  -2   1  -3   23.30    4.70
   2   1   3   19.10    5.40
   2  -1  -3   27.90    5.10
   3  -2  -1   26.10    3.10
  -3  -2   1   30.00    4.90
   3   2   1   28.80    5.20
   3   2   1   25.00    4.90
  -2  -1   3   33.30    5.50
  -3  -2   1   24.50    4.50
   1  -3  -2   33.40    6.10
   2  -1  -3   32.50    5.70
   3   2  -1   28.00    5.00
   2  -1   3   18.70    4.80
  -2  -1  -3   27.30    5.30
  -2   1   3   21.20    4.70
  -2   1   3   23.50    4.80
  -1  -3  -2   34.10    6.80
   1  -3   2   28.20    5.90
   1  -3   2   33.80    6.10
   1   3  -2   18.60    5.80
   2   1  -3   23.30    5.30
   2   1  -3   20.80    5.20
   3   2  -1   19.20    4.80
  -3  -2  -1   34.50    5.00
  -3  -2  -1   30.90    4.70
   3  -2   1   23.30    3.20
   3  -2   1   28.90    3.30
  -1   3   2   35.60    6.00
   1   3  -2   28.00    5.40
  -1   3   2   31.90    5.60
   2  -1   3   19.80    4.90
  -2  -1  -3   26.50    5.40
  -2  -3   2  302.47   13.90
  -2  -3   2  287.07   13.70
  -3   2  -2  307.57    8.60
   3   2   2  312.47   13.00
   3   2   2  294.17   12.80
  -2   2  -3  306.47   12.30
   2  -3  -2  303.77   12.70
   2  -3  -2  275.57   12.10
  -3  -2   2  301.37   12.10
  -3  -2   2  295.07   12.00
  -2   3  -2  290.07   11.70
   2   3   2  297.67   13.60
  -2  -2   3  327.87   13.50
  -2  -2   3  316.97   13.70
   2   2   3  299.47   16.10
  -3   2  -2  292.27    8.60
   3  -2  -2  305.67   10.70
  -2   3  -2  309.97   12.10
   2  -2  -3  297.47   13.00
   2  -2  -3  288.07   12.60
  -2   2  -3  294.67   11.90
   2   2   3  290.27   13.30
   3  -2  -2  292.07   10.50
   2  -2   3  253.47   12.10
  -3   2   2  295.87    8.80
  -3   2   2  292.97    8.60
  -2  -2  -3  306.87   13.80
  -2  -3  -2  288.77   13.20
  -2   2   3  289.87   12.10
  -2   2   3  312.07   12.20
   2  -3   2  306.67   12.40
   3  -2   2  289.17   10.60
   3  -2   2  301.17   10.40
  -2  -2  -3  295.17   13.50
   2   2  -3  278.57   16.30
   2   2  -3  314.47   14.20
  -2  -3  -2  307.07   14.10
   2  -3   2  279.27   12.30
   3   2  -2  316.77   13.00
   3   2  -2  276.27   12.50
  -2   3   2  297.97   11.80
  -2   3   2  287.07   11.70
   2  -2   3  282.97   12.40
  -3  -2  -2  308.97   12.70
  -3  -2  -2  283.17   12.00
   2   3  -2  300.97   14.30
  -3  -3   0    1.90    3.90
  -3  -3   0    0.80    3.70
   0  -3   3    0.20    3.30
   0  -3   3    3.90    3.80
   0  -3  -3   -1.10    3.40
   0  -3  -3    3.40    4.80
   3  -3   0   -0.70    2.60
  -3   0   3    3.30    3.40
  -3   0   3    1.90    3.30
  -3   0  -3    3.30    3.10
  -3   0  -3    2.10    2.90
   3   0   3   -3.20    2.90
   3   0   3    7.00    3.60
   3   0  -3    4.30    4.00
   3   0  -3    2.30    3.30
  -3   3   0    1.30    1.60
  -3   3   0    4.50    1.60
   0   3   3    2.10    4.60
   0   3   3   -2.40    4.30
   0   3  -3    1.40    3.50
   0   3  -3    1.50    3.30
   3   3   0    2.40    3.90
   3   3   0    4.30    4.40
  -3  -3   1   82.79    8.10
  -3  -3   1  102.89    8.60
   3   3   1   87.39    8.50
   3   1   3   89.29    8.10
  -1  -3   3   81.59    8.20
  -1  -3   3   83.69    8.20
  -1   3  -3   76.19    8.30
   1   3   3   98.29   10.00
   1   3   3   94.59    8.70
  -3   3  -1   99.89    5.20
   1  -3  -3   96.59   11.60
   1  -3  -3   89.39    9.30
  -3   1  -3   99.99    7.00
  -1   3  -3   86.99    8.70
   3  -3  -1   94.49    6.90
   3  -3  -1   95.89    6.60
  -3  -1   3   92.19    8.10
  -3  -1   3  104.89    7.90
   3   1   3   92.19    8.60
   3   3   1   92.69    8.80
   3  -1  -3   80.19    7.40
  -3   3  -1  100.39    5.20
   3  -1  -3   91.29    7.90
  -3   1  -3   91.09    6.80
   3  -1   3   91.59    7.30
  -3   1   3   97.69    6.90
   3  -3   1   82.69    6.60
  -3   1   3   87.39    6.80
  -3  -3  -1  103.59    8.50
  -3  -1  -3   97.69    8.10
   3   1  -3   86.29    7.90
   3   1  -3   89.79    8.00
  -3   3   1   99.39    5.30
  -3   3   1   91.19    4.90
   1  -3   3   82.99   10.50
   3  -1   3  103.39    7.90
  -1   3   3   89.29    9.00
  -1   3   3   96.49    9.00
   3  -3   1   95.09    6.60
  -1  -3  -3  112.69   10.20
  -1  -3  -3   94.79    9.80
   1  -3   3   87.09    9.10
   1   3  -3   75.69    9.20
   1   3  -3   88.89    9.60
  -3  -1  -3   81.79    7.80
  -3  -3  -1   94.49    8.40
   3   3  -1   92.89    8.80
   3   3  -1   84.29    8.50
  -3  -3   2  119.59    9.50
  -3  -3   2  100.69    9.10
   2   3   3  120.79   10.50
  -3   2  -3  106.79    7.40
  -2  -3   3  104.69   11.00
  -2  -3   3  112.79    9.20
  -3  -2   3  107.69    8.90
   3  -2  -3  115.19    8.70
   2  -3  -3   99.89    8.90
  -2   3  -3  112.99    8.60
  -3   3  -2  105.19    6.90
   3  -3  -2  113.19    8.20
   3  -3  -2  102.69    7.50
  -3  -2   3  102.49    8.80
  -2   3  -3  104.29    8.60
  -3   2  -3   96.79    7.10
  -3   3  -2  110.49    6.70
   3   2   3  112.39    9.60
   3   3   2  104.29    8.70
   3  -2  -3   90.99    7.60
   3  -2   3  108.19    8.30
  -3   2   3  107.39    7.30
  -2  -3  -3  101.19    9.80
  -3  -2  -3   98.69    8.80
  -3   2   3   94.69    7.30
   3   2  -3  107.39   10.40
   2  -3   3  100.19    9.10
  -3   3   2  100.29    6.80
  -3   3   2  100.29    6.50
   3  -3   2  105.59    7.80
   3  -2   3  109.09    8.60
  -2   3   3   97.19    8.40
  -2   3   3   96.99    8.70
  -3  -3  -2  100.39    9.10
   3  -3   2   87.49    7.70
  -3  -3  -2   98.09    9.10
   2   3  -3  108.49   10.20
   3   2  -3   81.29    8.60
   3   3  -2   97.99    9.40
   3   3  -2  114.49    9.00
  -3  -3   3 1017.80   27.30
  -3   3  -3 1024.70   23.30
   3   3   3  973.60   28.60
   3   3   3  999.20   28.10
   3  -3  -3  972.90   25.90
   3  -3  -3  997.70   25.10
  -3   3  -3 1026.20   23.40
  -3   3   3  993.80   22.80
  -3   3   3  994.80   23.20
  -3  -3  -3 1020.60   27.20
   3  -3   3  970.20   25.20
   3  -3   3  956.90   25.40
   3   3  -3 1020.20   28.30
   3   3  -3 1024.20   29.10
  -1   4   0    5.40    4.40
   1   4   0    0.30    4.80
   1   4   0   -0.70    3.30
   1  -4   0   -1.00    4.00
   0  -1   4   -4.80    4.20
   0  -1   4   -2.00    3.00
   0  -1  -4   -0.40    4.60
   0  -1  -4   -2.90    4.20
   4   0   1   -0.10    1.30
   4   0   1    0.00    1.30
   4   0  -1    1.10    1.30
   4   0  -1   -0.10    1.40
   0   1   4   -3.40    4.40
   0   1   4    7.10    5.80
   0   1  -4    4.10    5.50
   0   1  -4   -3.40    2.80
  -1   4   0    2.30    4.00
   1  -4   0   -1.90    4.10
  -1  -4   0    6.30    4.70
  -1  -4   0    8.70    5.20
  -2   4   0 3368.86   53.29
  -2   4   0 3632.94   54.19
   2   4   0 3554.34   59.89
   0   2  -4 3189.98   65.39
   0   2  -4 3423.56   59.19
   2   4   0 3336.37   60.29
   2  -4   0 3343.67   55.29
   2  -4   0 3469.65   55.69
   0  -2   4 3273.47   66.79
   0  -2   4 3434.76   58.89
   0  -2  -4 3345.47   58.79
   4   0   2 3376.86   48.50
   4   0   2 3511.75   49.00
   4   0  -2 3505.65   48.80
   4   0  -2 3384.46   48.60
   0   2   4 3160.38   66.19
   0   2   4 3621.64   59.79
  -2  -4   0 3488.35   58.99
  -2  -4   0 3494.75   59.19
   0   3   4   -0.30    4.80
  -4   0   3   -1.80    2.50
  -4   0  -3    0.40    2.80
   4   0  -3    3.30    3.60
   4   0  -3    1.20    3.50
   3   4   0    2.30    4.60
   0   3  -4    0.60    4.80
   0   3  -4    1.10    4.70
  -3  -4   0   -2.40    4.30
  -3  -4   0    1.40    4.50
   3  -4   0    2.50    3.40
   3  -4   0   -3.10    2.90
   0  -3   4    0.40    3.50
   0  -3   4   -1.10    3.20
   0  -3  -4   -2.90    3.10
   0  -3  -4    5.30    5.30
  -4   0   3   -1.20    2.50
   4   0   3   -0.60    3.00
   0   3   4   -4.90    2.80
  -3   4   0   -0.20    2.80
   4   0   3   -3.90    2.60
  -3   4   0    1.70    2.80
   1   0  -4  225.98   12.60
   1   0   4  220.28   12.50
   0  -4   1  200.68   12.50
   0  -4   1  223.58   14.70
  -1   0   4  219.38   12.40
   4   1   0  221.08    7.90
   1   0  -4  221.78   15.50
  -1   0  -4  237.18   12.60
   0   4   1  227.68   12.90
   0   4  -1  220.08   11.80
   0  -4  -1  230.48   13.00
   0  -4  -1  228.28   15.90
   4   1   0  208.98    7.60
  -1   0   4  208.88   14.50
  -1   0  -4  234.68   15.20
   4   1   1   69.09    5.40
   1   4   1   75.99    8.00
   1  -4  -1   86.69    7.80
  -1   4  -1   76.19    8.20
  -1  -1   4   88.49   11.10
   1   1   4   84.19    9.20
  -1   1  -4   76.19    8.60
   1   1   4   69.69    8.70
  -1  -1   4   76.89    7.90
   1  -4  -1   80.59    9.80
   1  -1  -4   80.29    9.20
   1  -1  -4   55.99    7.30
   1   4   1   76.49    9.30
  -1  -4   1   74.29    8.90
   4   1   1   74.19    5.80
  -1   4  -1   77.59    8.00
  -1  -4   1   71.09    8.90
   1   1  -4   71.19    7.60
   1  -1   4   66.19    8.40
   4   1  -1   74.49    5.70
  -1  -1  -4   91.39   11.00
   1   1  -4   74.59    8.80
   1  -4   1   74.79    8.50
  -1   1   4   76.99    8.80
  -1  -1  -4   70.79    8.60
   1  -1   4   82.09   10.40
  -1  -4  -1   74.69    9.20
  -1   4   1   74.59    8.00
  -1   4   1   80.49    8.30
   1  -4   1   82.79   10.50
   4   1  -1   81.59    6.00
  -1  -4  -1   85.29    8.40
   1   4  -1   77.19    8.00
   1   4  -1   83.29    9.60
   4  -1  -2 1025.50   19.20
  -2  -4   1 1020.70   28.40
   1  -2  -4 1038.20   27.60
   1  -2  -4  993.80   27.80
  -2   4  -1 1037.50   24.00
  -2   4  -1 1031.80   24.10
   2  -4  -1 1074.79   26.10
  -1  -2   4 1052.69   27.70
   4  -1  -2 1038.80   19.40
   4   1   2 1011.30   22.20
   2   4   1 1023.80   27.70
   1   2   4 1071.59   28.30
  -2  -4   1 1056.69   28.10
  -4  -1   2 1046.30   19.40
  -4  -1   2 1026.50   19.50
  -1   2  -4 1031.40   27.10
  -1   2  -4 1059.29   26.70
  -2  -4  -1 1015.10   27.60
   1   2  -4 1087.99   28.30
  -1  -2  -4 1022.60   27.90
   1  -2   4 1008.90   28.00
   4   1  -2  971.40   22.10
  -1   2   4 1061.19   27.50
   2  -4   1 1029.10   25.70
  -2  -4  -1  986.50   28.00
   2   4  -1 1073.19   28.00
   2  -4   1 1055.49   25.60
   4  -1   2 1045.20   19.30
  -2   4   1 1012.10   24.00
   4  -1   2 1027.60   19.30
  -2   4   1 1067.79   24.20
  -4  -1  -2 1062.69   19.50
  -4  -1  -2 1027.60   19.40
   1  -2   4 1083.69   27.60
   4   1  -2 1102.39   23.00
  -1   2   4 1038.60   27.10
  -3   4  -1   48.40    5.40
   3   4   1   31.10    7.10
   3   4   1   54.29    7.80
   4   1   3   45.20    6.60
  -1  -3   4   55.99    8.70
   3  -4  -1   44.80    6.30
   3  -4  -1   54.79    6.70
  -4  -1   3   49.60    6.00
  -1  -3   4   50.79    8.50
   1   3   4   35.20    7.90
  -3  -4   1   46.60    7.70
  -4   1  -3   48.80    4.40
  -4   1  -3   48.20    4.70
   4   1   3   44.10    6.70
   4  -1  -3   39.00    5.50
  -4  -1   3   46.10    5.80
   1  -3  -4   43.80    8.00
   1  -3  -4   39.40    7.00
   4  -1  -3   44.80    6.00
   1   3   4   35.70    7.50
  -1   3  -4   35.10    7.10
  -1   3  -4   45.80    7.80
  -1  -3  -4   46.60    8.10
   4   1  -3   55.19    7.00
   1   3  -4   48.90    7.80
  -1  -3  -4   54.39    8.50
  -1   3   4   43.80    7.80
  -1   3   4   49.40    7.40
  -3  -4  -1   51.59    8.00
   3  -4   1   43.30    6.40
   4  -1   3   41.30    5.60
   4  -1   3   59.39    6.40
   1   3  -4   49.50    7.70
   3   4  -1   50.69    8.10
  -4  -1  -3   50.79    6.00
   3   4  -1   42.80    8.00
   3  -4   1   49.10    6.40
   1  -3   4   53.19    8.00
   1  -3   4   38.50    7.60
   4   1  -3   48.50    6.50
  -4   1   3   41.60    4.40
  -3   4   1   39.50    5.40
  -3   4   1   48.50    5.50
  -4   1   3   42.00    4.50
  -4  -1  -3   52.39    6.10
   2   0  -4 4110.09   65.89
   4   2   0 4153.28   60.99
   0   4   2 4183.48   67.79
   0   4   2 4270.57   68.19
   0   4  -2 4215.08   67.89
   4   2   0 4013.60   60.59
  -4  -2   0 4195.08   57.39
  -4  -2   0 4311.47   57.79
  -2   0   4 4269.97   65.59
  -2   0   4 4141.29   65.09
   0  -4   2 4178.38   67.89
   0  -4  -2 4264.17   68.79
  -2   0  -4 4195.68   65.29
   2   0   4 4010.50   65.69
   0  -4   2 4009.00   69.09
   2   0  -4 4026.30   74.19
   2   0   4 4021.40   73.29
  -2   0  -4 4206.08   65.49
   0   4  -2 4038.30   67.09
  -4  -2   1  110.29    7.00
   4  -2  -1  118.39    4.20
   4  -2  -1  120.49    4.30
  -4  -2   1  118.79    7.50
   1  -4  -2  106.49   10.10
  -2   1  -4  119.59    9.30
  -2  -1   4  123.09    9.30
   2   1   4  111.69    9.90
  -1   4  -2  135.39   10.20
   1   4   2  124.19    9.90
   2  -1  -4  118.29   10.10
   2  -1  -4  117.29    9.70
   1  -4  -2  113.59   10.10
   2   1   4  104.39   10.10
   4   2   1  131.59    8.90
   4   2   1  130.19    8.60
  -1  -4   2  110.39   10.50
  -2   1  -4  118.49    9.40
   4  -2   1  125.49    4.20
   2   1  -4  121.39   10.20
  -4  -2  -1  123.09    7.20
  -1  -4  -2  122.09   11.00
  -1   4   2  113.49    9.70
   1  -4   2  134.09   10.50
   4   2  -1  121.79    8.10
   4   2  -1  113.69    8.40
  -2   1   4  112.49    9.40
  -2   1   4  122.59    9.30
   1  -4   2  126.19   10.60
  -4  -2  -1  117.99    7.20
   1   4  -2  118.39    9.60
   2   1  -4  124.69    9.40
  -2  -1  -4  130.59   10.20
   2  -1   4  130.89   10.20
   2  -1   4  130.89   11.10
   4  -2   1  116.99    4.20
   4   2   2    8.90    4.10
   4  -2  -2   12.00    3.20
   2   2   4   11.60    5.70
  -2  -4   2   13.90    4.90
  -2  -4   2    8.60    4.60
  -2   2  -4   13.00    4.90
   4  -2  -2   13.10    3.40
   2  -2  -4    9.60    4.80
   2  -4  -2   13.20    6.10
   2  -4  -2    9.80    4.40
  -4  -2   2    9.80    3.60
  -4  -2   2   11.10    4.10
  -2   4  -2    9.60    4.60
  -2   4  -2    9.40    4.60
  -2  -2   4   12.20    5.50
   2   4   2    7.10    5.60
   2   2   4   12.40    5.90
   2   4   2    5.70    5.30
   2  -2  -4   17.90    5.00
  -2  -4  -2   16.10    6.10
   2  -2   4   12.00    5.30
  -2   2   4   17.20    5.50
   2   2  -4   12.30    5.80
   2   2  -4   13.90    5.80
   2  -4   2    9.80    5.50
   4  -2   2   11.80    3.20
   4   2  -2    9.80    4.70
  -2   4   2   20.00    5.20
  -2   4   2    8.10    4.30
  -4  -2  -2   12.80    4.20
  -4  -2  -2    6.60    3.70
   2  -2   4    7.90    4.90
  -2  -4  -2   12.00    5.80
   2  -4   2    7.40    5.20
  -2  -2  -4   10.20    5.50
   2   4  -2    5.10    5.30
   4  -2   2    9.10    3.20
   2   4  -2    9.90    5.80
   4   2  -2    5.20    3.80
   3  -4  -2   61.69    7.80
  -3  -4   2   86.89   10.00
   4  -2  -3   67.39    6.90
  -2   3  -4   77.29    9.20
  -2   3  -4   74.59   10.60
  -2  -3   4   76.09    9.80
   2   3   4   77.39   10.10
   2   3   4   84.79    9.00
  -2  -3   4   74.59    9.20
  -4   2  -3   76.79    5.50
   4   2   3   71.99    8.50
   3  -4  -2   70.49    9.30
  -3   4  -2   71.09    7.10
   3   4   2   95.79   10.50
  -4  -2   3   82.79    8.40
  -4   2  -3   82.09    5.50
   4   2   3   78.69    8.60
  -3  -4   2   63.79    9.00
  -3   4  -2   83.49    7.20
   2  -3  -4   79.49    8.30
  -4  -2   3   71.29    7.90
   2  -3  -4   70.59    9.10
   4  -2  -3   99.99    7.80
   3   4  -2   92.89   10.90
   2  -3   4   85.49    9.90
  -2  -3  -4   81.99    8.90
  -3   4   2   89.59    7.70
  -3   4   2   81.59    7.20
   4   2  -3   78.49    8.60
   4   2  -3   60.69    7.80
  -3  -4  -2   72.89    9.40
  -2  -3  -4   82.49   10.20
  -2   3   4   59.79   10.20
  -3  -4  -2   67.79    9.20
   2   3  -4   83.19    9.00
   2   3  -4   74.99   10.00
  -4   2   3   76.39    5.50
   3  -4   2   77.59    8.10
   3  -4   2   75.69    9.40
   3   4  -2   75.09    9.70
  -4  -2  -3   75.19    7.70
  -4  -2  -3   85.89    7.90
   4  -2   3   84.69    7.50
   4  -2   3   83.29    7.20
   2  -3   4   90.69    9.50
  -2   3   4   78.99    9.10
  -4   2   3   82.59    5.60
   0   4  -3   19.00    5.50
  -3   0  -4   30.20    5.70
   3   0   4   32.00    6.30
   3   0  -4   29.10    6.10
   4   3   0   19.50    6.30
  -4  -3   0   35.50    6.10
   4  -3   0   28.40    3.60
   4  -3   0   24.20    3.50
   0  -4  -3   31.40    6.50
  -4  -3   0   24.10    5.00
   4   3   0   26.90    5.70
   0   4   3   23.20    6.80
   3   0  -4   23.50    5.90
   0  -4   3   21.80    6.60
   0  -4   3   22.90    6.60
   0  -4  -3   25.50    6.90
  -3   0  -4   20.00    5.50
   3   0   4   22.00    5.70
  -3   0   4   11.50    4.60
  -3   0   4   25.10    5.50
   0   4   3   34.10    7.30
   0   4  -3   28.60    6.20
   3   1   4    2.20    4.20
  -1  -4   3    3.70    5.20
   3  -1  -4   -0.60    3.70
   1   4   3   -2.20    4.90
  -3  -1   4    0.70    4.10
  -3  -1   4    0.80    4.40
   1   4   3    2.40    5.30
   4   3   1    2.80    4.00
   1  -4  -3   -0.40    4.50
   3  -1  -4   -0.10    3.80
  -1   4  -3    0.30    4.60
  -1   4  -3   -6.30    4.20
  -3   1  -4    7.00    4.10
   1  -4  -3    0.90    4.70
   4  -3  -1    2.30    2.70
  -3   1  -4    2.30    4.00
   3   1   4    1.30    4.60
  -1  -4   3    2.80    3.90
  -4  -3   1   -1.10    3.30
  -4  -3   1    1.20    3.50
   4  -3  -1    3.10    2.90
   1  -4   3    5.50    4.10
   4   3  -1   -1.40    3.90
   3   1  -4    1.60    3.20
   3   1  -4   -0.10    3.20
   3  -1   4    1.40    4.10
   3  -1   4   -0.50    4.40
  -1  -4  -3    4.90    4.50
  -1   4   3    0.20    4.60
  -3   1   4    5.50    3.90
  -3   1   4    1.20    3.90
   4  -3   1    7.60    3.10
  -4  -3  -1   -1.70    3.90
   1  -4   3    0.80    4.70
  -3  -1  -4    1.80    4.40
  -3  -1  -4   -2.70    3.60
  -4  -3  -1    4.40    3.90
   1   4  -3    4.60    5.40
   4  -3   1    2.90    2.50
  -1  -4  -3    3.30    4.10
   1   4  -3    2.30    5.30
   4  -3  -2    6.30    3.70
   4  -3  -2    0.30    3.00
   2   4   3    3.50    5.60
   2   4   3    3.60    5.20
  -2   4  -3    0.30    4.50
  -2   4  -3    4.00    4.40
   3   2   4    2.30    3.70
   2  -4  -3    3.60    4.60
  -4  -3   2    4.80    4.70
  -4  -3   2    4.80    4.70
   4   3   2    0.10    4.40
  -2  -4   3    1.30    3.80
  -2  -4   3    2.30    4.00
   3  -2  -4    3.50    4.40
  -3   2  -4    7.10    4.20
  -3   2  -4    5.00    4.50
  -4   3  -2    1.50    2.00
   4   3   2    1.70    4.40
   3  -2  -4    5.90    4.60
  -3  -2   4    5.20    4.70
   3   2   4   -4.90    4.00
   4  -3   2    1.00    3.40
  -4  -3  -2    0.00    3.90
   2   4  -3    6.10    5.40
   2   4  -3   -2.30    3.50
  -2  -4  -3    0.90    5.00
  -3  -2  -4    3.40    4.70
   3  -2   4    0.50    4.10
   3  -2   4    1.70    3.90
  -2   4   3   -1.10    3.90
  -4  -3  -2    7.30    4.40
  -3   2   4    7.20    4.70
  -3   2   4    5.30    4.30
  -2  -4  -3   -0.60    5.10
   2  -4   3    4.40    4.70
   4   3  -2    0.30    4.10
   4  -3   2   -0.40    2.90
   3   2  -4    3.40    5.10
   3   2  -4    6.40    5.00
  -4   3   2    3.10    1.50
  -4   3   2    4.20    2.00
   4   3  -2    1.20    4.30
  -2   4   3    9.00    4.90
  -3  -4   3   -2.40    4.70
  -3  -4   3    5.40    5.40
   4   3   3    3.90    5.00
   4   3   3    7.90    5.60
  -3   3  -4    3.70    4.80
  -3   3  -4    2.20    4.10
   3  -4  -3    0.70    4.20
   3  -4  -3   -1.30    4.70
  -4  -3   3    0.90    5.00
  -4  -3   3    8.00    4.70
   3   4   3   -7.80    4.60
   3   4   3    8.10    6.00
  -3  -3   4   -2.10    4.70
  -3  -3   4    3.50    5.00
  -4   3  -3    0.60    2.90
  -4   3  -3    1.60    2.90
  -3   4  -3    0.30    4.20
   3  -3  -4    3.20    4.80
   3  -3  -4   -1.00    4.70
  -3   4  -3    3.90    4.10
   3   3   4    2.00    5.20
   4  -3  -3    2.90    4.20
   4  -3  -3   -0.60    3.90
   3   3   4   -1.80    4.70
   4  -3   3    3.80    4.40
  -3  -3  -4   -0.60    3.70
   3  -3   4    6.00    5.60
  -3   3   4    6.20    4.90
  -3   3   4    7.10    4.60
   3  -4   3    2.00    6.10
   3  -4   3    1.90    4.20
   4  -3   3   -2.50    3.50
  -4   3   3    1.60    2.80
   3   3  -4   -3.20    4.90
   3   3  -4    3.00    4.10
  -3  -4  -3    8.60    5.80
  -3  -4  -3    4.90    4.40
   4   3  -3    2.60    4.80
   4   3  -3   -4.90    4.10
  -3   4   3    8.60    4.50
  -3   4   3    3.70    4.10
   3  -3   4    0.30    4.20
  -4   3   3    0.10    2.80
  -4  -3  -3    4.20    5.50
  -4  -3  -3    5.10    5.00
   3   4  -3    4.90    5.60
   3   4  -3    4.10    4.40
  -4  -4   0 4133.09   77.49
  -4  -4   0 4290.37   69.49
   0  -4   4 4124.89   73.49
   0  -4   4 4301.27   74.19
   0  -4  -4 4247.67   73.99
   0  -4  -4 4265.37   74.29
   4  -4   0 4302.17   63.19
  -4   0   4 4235.18   64.19
  -4   0   4 4234.28   64.19
  -4   0  -4 4283.77   64.39
  -4   0  -4 4222.38   64.19
   4   0   4 4178.48   67.79
   4   0   4 4267.67   68.09
   4   0  -4 4351.06   68.79
   4   0  -4 4130.39   67.29
   0   4   4 4254.87   73.79
   0   4   4 4362.26   74.09
   0   4  -4 4303.27   74.09
   0   4  -4 4324.87   73.79
   4   4   0 4408.16   72.39
   4   4   0 4381.46   72.29
  -4  -4   1   48.20    8.10
   4   1   4   45.70    9.10
  -1  -4   4   49.40    9.10
  -1  -4   4   57.89    9.40
  -1   4  -4   49.40    8.50
   1   4   4   48.30    8.90
   1   4   4   57.79    8.90
  -4   4  -1   55.39    3.70
   1  -4  -4   55.89    8.40
   1  -4  -4   54.09    8.20
   4   4   1   51.99    7.90
  -1   4  -4   59.69    9.20
   4  -4  -1   59.89    6.90
   4  -4  -1   53.29    6.50
  -4  -1   4   49.00    6.80
  -4  -1   4   52.29    7.30
   4   1   4   53.69    8.10
   4   4   1   60.59    8.90
  -4   1  -4   64.99    6.80
  -4   4  -1   67.59    3.90
   4  -1  -4   52.29    7.50
   4  -1  -4   43.40    6.80
  -4   1  -4   63.29    6.90
  -4   1   4   43.50    6.00
   4  -1   4   56.29    7.50
  -4   1   4   52.49    6.50
  -4  -4  -1   45.90    7.70
  -4  -1  -4   55.69    7.10
   4   1  -4   52.29    8.10
   4   1  -4   59.09    9.70
  -4   4   1   54.79    3.80
  -4   4   1   59.39    3.70
   1  -4   4   56.29    9.00
   4  -1   4   60.99    9.10
  -1   4   4   59.29    9.50
  -1   4   4   66.49    9.40
   4  -4   1   66.79    6.90
  -1  -4  -4   47.60    9.10
  -1  -4  -4   55.29    9.50
   1  -4   4   71.09   10.30
   1   4  -4   64.49    9.20
   1   4  -4   57.79    9.50
  -4  -1  -4   57.39    7.20
   4  -4   1   47.40    6.30
   4   4  -1   54.89    8.70
   4   4  -1   54.29    8.70
  -4  -4   2 1892.81   40.90
  -4  -4   2 1994.80   42.00
   4   2   4 1870.31   41.50
  -2   4  -4 1908.01   41.60
  -2  -4   4 1868.91   44.00
  -2  -4   4 1990.70   45.20
   2   4   4 1965.50   45.50
  -4   2  -4 1950.30   35.40
  -4   4  -2 1930.21   31.00
   4   4   2 1861.61   42.80
   2  -4  -4 1893.71   43.00
   2  -4  -4 1892.11   43.00
  -2   4  -4 1936.31   41.40
   2   4   4 1937.51   45.30
   4  -4  -2 1933.21   37.60
   4  -4  -2 1913.41   37.30
  -4  -2   4 1858.51   46.20
  -4  -2   4 1909.91   39.60
   4   4   2 1930.31   43.10
  -4   2  -4 1923.11   35.30
   4   2   4 1977.20   42.40
   4  -2  -4 1923.11   39.30
   4  -2  -4 1885.11   38.80
  -4   2   4 1916.51   35.50
  -4   2   4 1965.80   35.60
   4  -2   4 1960.00   39.70
  -2  -4  -4 1991.40   45.30
  -4  -4  -2 1914.81   41.50
   4  -2   4 1920.81   38.80
   4   2  -4 1938.11   42.20
   4   2  -4 1827.82   41.30
  -4   4   2 1907.91   31.10
  -4   4   2 1904.61   31.00
   2  -4   4 1902.51   43.20
  -2   4   4 1861.31   41.30
  -2   4   4 1933.91   41.40
  -4  -4  -2 1976.50   41.50
   4  -4   2 1817.02   36.90
   4  -4   2 1975.50   37.60
  -2  -4  -4 1924.01   44.10
   2   4  -4 1880.01   44.50
   2   4  -4 1884.91   44.40
   2  -4   4 1935.01   42.80
  -4  -2  -4 1955.90   39.80
   4   4  -2 1920.31   43.20
   4   4  -2 1877.61   43.10
  -4  -4   3  265.57   15.20
  -4  -4   3  256.27   15.20
  -3   4  -4  254.17   13.70
   3   4   4  298.07   17.70
  -3  -4   4  259.47   16.10
  -3  -4   4  271.57   16.50
  -4   3  -4  247.08   11.80
   4   4   3  240.68   15.70
   4   4   3  265.37   15.50
  -4  -3   4  280.57   15.80
   3  -4  -4  241.68   14.90
   3  -4  -4  245.88   14.90
   3   4   4  287.47   17.30
  -4   4  -3  285.17   11.70
   4  -4  -3  271.67   13.80
   4  -4  -3  264.57   13.70
  -4  -3   4  267.47   15.00
   4  -3  -4  272.57   14.20
   4   3   4  277.27   16.30
  -4   4  -3  255.07   11.20
  -4   3  -4  254.37   12.00
   4   3   4  237.18   15.30
  -4   3   4  275.57   12.60
   3  -4   4  279.27   15.50
   4  -3   4  267.47   14.20
  -3  -4  -4  254.07   15.30
  -4  -3  -4  258.47   15.00
  -4   3   4  262.97   12.10
   4   3  -4  268.57   16.10
   4   3  -4  242.98   14.70
  -4   4   3  252.97   11.40
  -4   4   3  246.38   11.00
   4  -4   3  261.47   13.40
  -4  -3  -4  271.57   15.10
  -3   4   4  252.67   13.50
  -4  -4  -3  244.58   15.20
  -4  -4  -3  261.17   15.10
   4  -4   3  273.87   14.00
   3   4  -4  265.17   16.80
   3   4  -4  264.47   15.90
  -3  -4  -4  262.57   16.20
   3  -4   4  247.18   15.00
   4   4  -3  267.77   15.50
   4   4  -3  260.47   16.20
  -4  -4   4 1168.58   33.50
  -4  -4   4 1235.18   34.30
   4   4   4 1191.68   35.50
  -4   4  -4 1167.48   27.90
   4   4   4 1206.58   35.50
   4  -4  -4 1195.98   31.90
   4  -4  -4 1212.68   32.20
  -4   4  -4 1204.38   28.40
   4  -4   4 1165.68   31.40
  -4   4   4 1182.48   28.70
  -4   4   4 1176.78   28.20
  -4  -4  -4 1258.77   34.30
   4  -4   4 1190.08   32.10
  -4  -4  -4 1191.98   33.90
   4   4  -4 1179.38   34.90
   4   4  -4 1188.78   35.30
   0  -5   0   -0.70    3.50
   0  -5   0   -2.80    3.30
   0   0   5   -4.10    4.60
   0   0   5   -2.80    4.70
   0   0  -5    8.40    5.70
   0   0  -5    1.90    3.80
   0   5   0   -4.90    4.30
   0   5   0    3.60    5.30
   0   1  -5   -2.20    3.50
  -1   5   0   -6.10    3.80
   1   5   0    3.20    4.10
   1   5   0   -4.40    4.50
  -1  -5   0   -1.70    4.80
  -1  -5   0    1.20    5.10
   1  -5   0    2.30    5.00
   1  -5   0   -2.90    4.50
   0  -1   5    3.60    4.10
   0  -1   5   -2.40    4.50
   0  -1  -5    2.20    5.10
   0  -1  -5   -2.60    3.30
   5   0   1   -1.10    1.20
   5   0   1    0.50    1.20
   5   0  -1   -0.40    1.20
   5   0  -1   -0.40    1.30
   0   1   5   -0.40    3.60
   0   1   5   -3.10    4.40
   0   1  -5   -3.70    4.40
   0   2  -5  809.02   26.10
  -2   5   0  838.32   23.80
   2   5   0  872.41   27.20
   2   5   0  873.41   27.70
   0  -2  -5  826.12   26.90
   0  -2  -5  830.52   26.20
   5   0   2  812.12   17.70
   5   0  -2  850.31   17.90
   5   0  -2  825.22   17.90
   0   2   5  796.02   25.80
   0   2   5  820.92   26.20
   0   2  -5  906.81   27.60
   2  -5   0  821.32   24.90
   0  -2   5  802.22   26.40
   0  -2   5  821.72   26.50
  -2  -5   0  842.62   26.50
  -2  -5   0  827.62   26.20
   2  -5   0  844.82   29.90
   0  -3   5   -1.10    3.70
   0  -3  -5    0.90    5.60
  -5   0   3    0.70    1.60
  -3  -5   0   -5.30    4.70
  -3  -5   0   -4.20    4.90
  -5   0  -3   -1.40    1.40
  -5   0  -3    3.80    1.60
   0  -3   5    2.40    4.30
  -3   5   0    1.50    3.60
  -3   5   0   -0.70    3.50
   3   5   0    2.80    5.40
   3   5   0   -4.40    4.90
   5   0   3    2.00    3.50
   5   0  -3    6.10    3.90
   5   0  -3   -1.60    3.20
   0   3   5    4.20    4.50
   0   3   5   -4.10    5.10
   0   3  -5    4.30    4.50
   0   3  -5    2.10    4.20
   0  -3  -5    7.10    6.00
   3  -5   0    3.40    4.30
   3  -5   0   -3.70    3.80
  -5   0   3    2.80    1.80
   5   0   3   -1.30    3.30
   4   5   0   66.39   10.10
   0  -4   5   62.69    9.80
   0   4   5   72.59   11.00
   0   4   5   55.19    9.60
  -4   5   0   64.09    6.00
  -4   5   0   74.09    6.20
   4  -5   0   71.59    8.70
   5   0  -4   49.99    7.60
  -5   0  -4   48.30    5.90
  -5   0   4   63.09    6.60
  -4  -5   0   64.99    9.80
  -4  -5   0   54.99    9.20
   0  -4  -5   54.59    9.10
   5   0   4   51.39    7.30
   0  -4   5   55.19   10.20
   4   5   0   81.59   11.00
   0   4  -5   53.29    9.80
   0   4  -5   65.09    9.40
   4  -5   0   60.79    8.10
   0  -4  -5   58.89   10.30
   5   0   4   63.09    7.90
  -5   0   4   63.09    6.70
   5   0  -4   55.19    8.00
   0  -5  -1   -4.60    4.40
  -1   0  -5   -5.10    3.50
   5   1   0    0.20    2.20
   0  -5   1   -5.70    4.40
   0   5  -1   -2.00    4.50
  -1   0  -5   -3.40    4.30
  -1   0   5    1.60    3.80
  -1   0   5    4.20    5.00
   0  -5   1    3.40    4.10
   5   1   0   -2.70    2.20
   0   5   1   -0.80    3.50
   0   5  -1    4.20    5.10
   0  -5  -1   -1.10    5.00
   1   0  -5   -0.30    5.00
   1   0   5   -0.70    3.60
   1   0   5   -0.70    3.70
   1   0  -5   -1.80    4.90
   5   1   1   41.80    4.80
  -1   5  -1   51.99    8.10
   1   1   5   48.60    8.00
   1   1   5   57.29    8.60
   1  -5  -1   53.39    7.90
   1  -5  -1   49.80    8.20
  -1  -5   1   43.50    7.70
   1   5   1   52.99    8.80
  -1  -1   5   46.90    7.70
   1  -1  -5   47.60    8.30
   1  -1  -5   45.70    8.00
  -1  -5   1   41.50    7.70
  -1   5  -1   42.30   11.70
  -1   1  -5   51.39    7.60
  -1   1  -5   49.70    8.40
  -1  -1   5   47.30    8.40
   1   5   1   55.69    8.80
   5   1   1   38.20    4.60
   1   1  -5   57.59    9.00
   1   1  -5   47.70    8.20
   1  -5   1   38.60    7.50
  -1  -5  -1   42.80    7.60
   5   1  -1   45.30    5.00
  -1   5   1   59.09    8.50
  -1  -1  -5   47.30    7.70
  -1   1   5   50.89    8.20
   1  -1   5   41.90    7.40
   1  -5   1   48.80    7.60
   1   5  -1   53.09    8.90
   1   5  -1   61.59    8.60
  -1  -1  -5   46.00    8.20
  -1  -5  -1   56.89    8.50
  -1   1   5   51.79    8.40
   1  -1   5   47.30    8.00
   5   1  -1   53.19    5.20
   5  -1  -2   65.19    4.80
  -1   2  -5   60.09    8.50
   1   2   5   53.79    8.30
  -2  -5   1   50.39    8.90
  -2   5  -1   47.80    7.20
   2   5   1   60.69    9.40
   2   5   1   55.49    8.60
   1  -2  -5   58.19    9.30
  -1   2  -5   55.99    8.60
   1   2   5   75.09   10.20
   5   1   2   63.09    6.40
   1  -2  -5   45.70    8.20
  -2  -5   1   68.19   10.10
  -1  -2   5   66.09    9.00
   2  -5  -1   47.80    7.80
  -1  -2   5   54.29    9.00
   5  -1  -2   59.79    4.90
  -2  -5  -1   45.30    8.70
   5   1  -2   49.80    6.20
   2   5  -1   53.69    9.10
  -1   2   5   67.99    8.80
   1   2  -5   62.59    9.30
  -2   5   1   60.49    8.10
   5  -1   2   57.19    4.60
  -1   2   5   53.59    8.70
   5   1  -2   48.60    5.80
   2  -5   1   55.79    8.20
   5  -1   2   60.39    4.60
  -1  -2  -5   56.39    9.20
  -1  -2  -5   61.49    9.30
   1  -2   5   61.19    9.40
   1  -2   5   59.79    9.00
   2   5  -1   53.09    8.30
   1   2  -5   56.89    9.30
  -2  -5  -1   58.79    8.90
   1   3   5   15.30    6.70
   1  -3  -5   17.60    6.90
   5   1   3   11.00    4.40
   5   1   3   16.20    4.80
   1   3   5   28.40    7.00
   1  -3  -5   22.00    6.30
  -1  -3   5   26.80    7.00
  -3   5  -1   22.40    5.20
   5  -1  -3   15.10    4.30
  -1   3  -5   20.70    6.60
  -3  -5   1   14.50    5.40
  -3  -5   1    4.70    5.70
  -1   3  -5   13.30    6.30
   5  -1  -3   18.50    4.30
  -1  -3   5   15.30    5.90
  -5  -1   3   16.10    3.80
   3  -5  -1   18.00    5.70
   3   5   1   21.80    7.20
  -5  -1   3   20.80    4.10
   3   5   1   17.80    5.90
   1  -3   5   21.90    6.80
   1   3  -5   30.30    7.10
   5   1  -3   22.20    5.20
   5   1  -3   17.50    5.10
   3   5  -1   14.30    6.70
  -1   3   5   19.30    5.60
  -3  -5  -1   23.20    7.10
  -5  -1  -3   17.50    3.90
  -5  -1  -3   18.70    3.70
   5  -1   3   18.30    4.30
  -1   3   5   23.50    7.20
   1   3  -5   26.00    6.50
   3   5  -1   20.10    6.20
  -3   5   1   16.60    4.80
  -1  -3  -5   19.70    6.10
  -1  -3  -5   32.30    8.10
   3  -5   1    8.10    5.40
  -3   5   1   18.50    4.90
  -3  -5  -1   20.80    7.00
   5  -1   3   16.00    4.30
   1  -3   5   21.60    6.30
   3  -5   1   18.80    5.80
  -5  -1   4   32.70    5.70
  -1   4  -5   33.80    7.50
  -1   4  -5   33.00    7.10
   1   4   5   25.20    8.10
  -5   1  -4   37.30    4.70
   4   5   1   22.80    6.40
   1   4   5   39.30    8.20
  -4  -5   1   50.69    8.90
  -4  -5   1   42.00    8.40
   1  -4  -5   37.80    8.80
  -4   5  -1   46.40    5.40
   5   1   4   40.90    7.50
   1  -4  -5   40.70    9.10
   4  -5  -1   31.10    6.60
  -1  -4   5   25.60    8.10
  -4   5  -1   36.60    5.10
   4   5   1   37.80    8.80
   5  -1  -4   36.10    6.80
   5  -1  -4   34.50    6.60
  -5  -1   4   41.40    6.30
  -1  -4   5   30.30    8.30
  -4   5   1   34.80    4.90
  -5  -1  -4   30.00    5.60
   1  -4   5   22.00    7.70
   5  -1   4   26.30    6.00
   5  -1   4   35.80    6.40
  -5   1   4   37.60    4.90
  -5   1   4   35.10    4.70
   4   5  -1   41.30    8.80
  -5  -1  -4   36.90    6.00
  -1  -4  -5   45.10    9.40
  -4   5   1   33.70    4.90
   1  -4   5   37.70    9.00
  -1   4   5   38.90    8.40
   4   5  -1   28.50    8.00
   5   1  -4   31.30    6.50
  -1   4   5   28.70    7.80
   1   4  -5   24.40    8.50
   1   4  -5   30.20    8.10
  -1  -4  -5   28.80    7.30
   4  -5   1   28.70    6.50
   4  -5   1   36.20    6.80
  -4  -5  -1   37.60    8.00
  -4  -5  -1   36.80    8.10
   0   5   2   -2.00    4.80
   0   5  -2    1.30    5.10
   2   0   5   -2.60    3.10
   0  -5   2    1.20    5.20
   0  -5  -2   -4.80    5.00
   0  -5  -2    0.30    5.20
   0   5   2    2.60    5.20
  -5  -2   0    1.40    2.20
  -2   0  -5   -4.20    2.70
   2   0   5    1.20    4.90
  -2   0   5   -1.50    4.50
   2   0  -5   -0.30    3.60
  -5  -2   0    0.50    2.10
   5   2   0   -3.20    3.00
  -2   0   5    2.00    4.90
   5   2   0   -3.40    2.80
   0   5  -2    2.80    4.00
   0  -5   2   -4.10    4.90
   2   0  -5   -2.70    4.40
  -2   0  -5    6.30    5.10
  -2   1  -5   11.50    5.40
  -1   5  -2   11.60    4.80
   2   1   5   11.80    6.20
   2   1   5   14.10    5.90
  -2  -1   5    3.60    5.30
  -2   1  -5    5.70    5.10
   1   5   2    5.40    4.60
  -1   5  -2   20.40    6.20
   1   5   2    7.90    5.00
   2  -1  -5   16.40    6.10
   5   2   1    9.20    4.10
   2  -1  -5    9.70    5.70
  -5  -2   1    7.80    2.80
  -1  -5   2    8.70    5.00
   1  -5  -2   16.90    5.60
  -5  -2   1   12.90    3.10
  -2  -1   5   10.10    5.50
  -1  -5   2    6.90    5.90
   5   2   1    9.70    4.20
   2   1  -5    8.10    5.50
  -2   1   5    7.70    5.20
  -5  -2  -1   16.00    3.30
  -1   5   2    8.90    5.50
  -2   1   5    9.00    5.40
  -2  -1  -5   12.00    5.90
  -1  -5  -2   10.20    6.50
   2   1  -5   10.60    4.90
   2  -1   5   10.20    5.40
   1   5  -2   10.90    6.30
   1   5  -2    7.20    6.10
   5   2  -1   15.00    4.50
   1  -5   2   15.90    6.40
   2  -1   5    4.40    5.40
   5   2  -1    1.80    3.50
  -1   5   2   11.40    5.50
  -5  -2  -1    7.50    2.80
  -1  -5  -2   12.80    5.20
  -2  -1  -5    3.90    5.20
   1  -5   2    7.50    5.60
   2  -5  -2   11.90    6.00
  -2  -5   2   22.20    7.30
   2   2   5   16.00    5.60
   2   5   2    4.70    6.00
   2  -2  -5   10.30    6.00
  -2  -2   5   14.30    6.10
  -5  -2   2   19.50    4.20
   5   2   2   16.20    4.80
   5   2   2    9.80    4.70
  -5  -2   2   19.10    4.20
  -2   2  -5   10.60    5.70
  -2  -2   5    2.40    5.20
  -2   5  -2    4.40    4.70
   2   2   5   10.00    6.10
   5  -2  -2   14.00    3.20
   5  -2  -2   10.10    2.90
  -2  -5   2   13.70    6.60
   2  -2  -5   16.50    6.40
   2  -5  -2   11.00    5.80
  -2   2  -5    6.80    5.30
   2  -2   5   10.40    5.80
   5  -2   2   11.90    3.00
  -2   2   5    9.10    5.50
  -2  -5  -2    7.90    5.10
   2   5  -2   -2.10    5.00
   2  -5   2   16.30    6.30
   2  -5   2   17.70    5.90
  -5  -2  -2   14.20    3.80
   5   2  -2   18.00    4.70
   2   2  -5   15.30    5.70
  -2   2   5   12.60    5.40
   2   2  -5   16.90    6.70
  -2  -5  -2   10.40    6.30
  -5  -2  -2   13.90    3.80
   5  -2   2   11.90    3.20
   2  -2   5   11.50    5.10
   2   5  -2   20.80    6.40
   5   2  -2   11.10    4.90
  -2   5   2   18.20    5.80
  -2  -2  -5   10.20    5.00
  -2  -2  -5   15.90    6.40
  -3  -5   2  199.88   14.50
   5   2   3  177.68   11.60
  -2   3  -5  206.28   14.00
  -2   3  -5  188.28   13.00
  -3  -5   2  197.28   14.40
   5   2   3  182.78   11.90
   2   3   5  187.28   14.70
   5  -2  -3  195.48   10.10
   5  -2  -3  188.08    9.90
   2  -3  -5  173.58   13.30
   3   5   2  205.58   14.90
   3  -5  -2  182.38   12.60
   3  -5  -2  180.38   12.50
   2   3   5  193.08   13.50
  -3   5  -2  179.58   10.90
  -3   5  -2  187.48   11.20
  -2  -3   5  214.88   15.10
  -2  -3   5  202.28   14.40
  -5  -2   3  179.78   10.10
  -5  -2   3  187.58   10.40
   2  -3  -5  180.08   13.90
   5   2  -3  195.68   12.50
  -2  -3  -5  194.98   14.60
  -2  -3  -5  187.48   14.40
  -5  -2  -3  205.08   11.00
  -5  -2  -3  197.38   10.30
   5  -2   3  187.38    9.90
   3   5  -2  200.38   14.60
   3   5  -2  196.88   14.90
   5  -2   3  192.88   10.00
   3  -5   2  190.28   12.80
  -2   3   5  179.88   12.90
  -3   5   2  195.28   11.60
   5   2  -3  183.38   11.70
  -3  -5  -2  186.98   14.10
   3  -5   2  177.28   12.80
   2  -3   5  194.68   14.00
  -3  -5  -2  179.18   13.10
   2   3  -5  197.68   14.70
   2  -3   5  198.18   14.20
  -2   3   5  201.98   13.80
  -3   5   2  189.38   11.10
   2   3  -5  203.48   14.00
   4   5   2   80.29   11.40
  -4  -5   2   69.49   10.10
   2   4   5   72.69   11.10
  -2  -4   5   89.19   12.00
   2  -4  -5   79.09   11.00
   5  -2  -4   67.69    8.30
  -2   4  -5   85.99   10.80
   2   4   5   86.29   11.40
  -2   4  -5   69.19    9.80
  -4  -5   2   86.29   11.40
   5  -2  -4   71.39    8.40
  -4   5  -2   88.49    7.60
   4   5   2   80.59   11.30
  -5   2  -4   89.69    6.40
   2  -4  -5   70.99   10.60
  -2  -4   5   98.99   12.30
   5   2   4   87.49    9.50
  -5  -2   4   74.79    7.90
   5   2   4   81.89   10.00
  -5   2  -4   90.59    6.30
   4  -5  -2  100.39    9.50
  -5  -2  -4   97.99    9.50
   4  -5   2   88.29    9.60
   2   4  -5   65.39   10.10
   4   5  -2   68.79   10.40
  -5   2   4   88.99    6.20
  -2  -4  -5   85.69   11.20
   5   2  -4   86.49   10.80
   5   2  -4   97.59   10.30
  -4  -5  -2   92.39   11.20
  -5   2   4   69.49    5.90
  -2   4   5   85.09   10.60
   2  -4   5   80.19   11.10
   2  -4   5   69.39   10.50
  -4  -5  -2   74.09   10.40
  -4   5   2   83.09    7.00
   5  -2   4   83.49    9.10
   5  -2   4   69.99    8.30
  -4   5   2   90.69    7.80
  -2   4   5   66.49   10.00
   2   4  -5  103.19   12.90
   4   5  -2   72.29   11.10
  -2  -4  -5   75.09   11.20
  -5  -3   0   -2.10    3.60
   0  -5   3    7.40    5.80
   5  -3   0   -1.40    1.70
   3   0   5   -2.70    3.00
  -3   0  -5    5.10    4.90
   5  -3   0    1.10    1.80
   5   3   0    2.70    4.60
   0   5   3   10.00    6.10
   0   5   3   -5.70    4.70
   0   5  -3   -5.00    2.90
   0   5  -3    7.20    4.80
  -3   0   5   -0.60    4.20
  -3   0  -5   -8.20    3.60
   0  -5  -3    9.80    6.20
   5   3   0   -4.10    3.20
   0  -5   3    5.00    4.80
  -5  -3   0    2.90    3.50
   3   0   5    2.40    4.70
   3   0  -5   -1.50    4.80
   3   0  -5   -1.70    4.60
  -3   0   5    2.50    4.80
   3  -1  -5   68.39    9.30
   5   3   1   65.29    8.70
   1  -5  -3   75.59   10.40
  -1  -5   3   67.29   10.30
  -1   5  -3   74.39    9.80
  -1   5  -3   74.89    9.90
  -3   1  -5   69.29    8.80
  -3  -1   5   64.19    9.00
   5  -3  -1   66.39    5.00
  -3  -1   5   65.59    8.80
   5  -3  -1   62.99    5.00
   3   1   5   64.89    8.90
   3   1   5   94.29   10.40
   3  -1  -5   69.69    9.30
   1   5   3   82.49   11.20
   5   3   1   65.99    8.20
   1  -5  -3   71.29    9.60
  -5  -3   1   78.79    8.00
  -1  -5   3   61.89   10.00
  -5  -3   1   78.09    7.50
   1   5   3   85.29   10.60
  -3   1   5   76.59   10.80
   3   1  -5   68.19    9.50
  -3   1   5   73.39    9.00
   1   5  -3   62.79   10.10
  -1   5   3   62.69    9.40
   5  -3   1   72.59    4.90
   5   3  -1   62.29    8.20
  -5  -3  -1   73.99    7.50
  -5  -3  -1   77.49    7.90
   5  -3   1   76.89    5.20
   3  -1   5   70.89    9.20
   3   1  -5   84.79    8.90
   3  -1   5   60.59    8.90
  -3  -1  -5   70.69    9.30
   5   3  -1   68.89    8.50
   1   5  -3   76.39   10.10
  -1   5   3   58.59    9.30
  -1  -5  -3   66.79    9.50
  -1  -5  -3   87.89   11.40
   1  -5   3   73.49   10.40
   1  -5   3   61.69    9.60
  -3  -1  -5   63.49    8.90
   5  -3  -2    8.90    3.60
   3  -2  -5   16.70    5.90
   5   3   2   12.00    5.40
   3  -2  -5   17.40    6.40
  -5  -3   2   20.30    5.40
  -2  -5   3    7.00    6.30
  -2  -5   3   22.80    7.60
   2   5   3    4.10    6.40
   2  -5  -3   12.20    6.50
   2  -5  -3    9.20    6.00
  -5  -3   2    5.60    4.50
  -3   2  -5    8.80    5.00
   3   2   5    6.70    6.00
  -3  -2   5    8.10    4.90
   2   5   3   24.20    7.50
  -3   2  -5    6.50    4.90
   5  -3  -2   19.20    4.10
  -3  -2   5   21.80    6.90
   3   2   5    6.60    5.70
  -2   5  -3   17.60    5.50
  -2   5  -3   11.50    5.70
  -3   2   5   15.60    5.90
   5  -3   2   11.10    3.70
   3   2  -5   17.30    6.90
   2   5  -3   17.50    7.30
  -3  -2  -5   22.30    6.90
  -3  -2  -5   19.90    6.80
   5   3  -2   10.30    5.40
  -2   5   3   14.20    5.80
  -2   5   3   12.70    5.70
   3   2  -5    2.60    5.40
   5  -3   2   13.70    3.60
  -2  -5  -3    9.90    6.10
   2  -5   3   12.10    6.00
  -2  -5  -3   18.40    6.10
   2  -5   3    5.70    5.50
   3  -2   5   21.00    6.30
  -5  -3  -2    9.10    4.60
  -5  -3  -2   14.70    4.60
   3  -2   5   18.50    6.30
   2   5  -3    8.10    5.20
  -3   2   5   11.60    5.40
   3  -5  -3   66.49    9.50
   5  -3  -3   72.09    7.40
  -3   5  -3   70.99    8.70
  -5  -3   3   80.19   10.60
   3  -3  -5   79.59   10.10
  -3   3  -5   67.29    9.10
  -3  -3   5   70.69   10.20
   5  -3  -3   74.29    7.80
   3   5   3   77.29   11.30
   5   3   3   68.79    9.50
   3  -3  -5   77.09   10.10
   3  -5  -3   60.39    9.10
  -5  -3   3   89.19    8.60
   5   3   3   60.89    8.80
  -3  -3   5   71.89   10.40
   3   3   5   74.89   10.20
  -3   3  -5   77.59    9.60
   3   3   5   69.79   10.00
   3   5   3   66.19   10.90
  -3  -5   3   67.49   10.20
  -3  -5   3   74.39   10.80
  -3  -5  -3   80.09   11.40
  -3  -5  -3   76.09   10.30
   3  -3   5   64.79    9.70
  -5  -3  -3   79.39   10.90
  -3  -3  -5   84.89   10.50
  -3  -3  -5   88.89   10.80
  -5  -3  -3   74.19    9.00
   5  -3   3   77.99    8.00
   5  -3   3   79.39    7.50
   5   3  -3   60.39    8.70
   3  -5   3   67.09    9.50
   3  -5   3   66.09    9.40
   3   3  -5   70.79   10.70
   3   5  -3   68.89   10.90
   3   5  -3   76.69   10.60
  -3   5   3   86.39    8.70
  -3   3   5   65.79    9.20
   3   3  -5   61.59   10.20
   5   3  -3   72.69   10.10
  -3   3   5   66.59    8.80
   3  -3   5   89.19   11.00
   3   4   5    4.60    6.10
  -3   4  -5   -3.20    4.00
   3  -4  -5    8.40    5.80
  -3   4  -5    3.30    4.80
   4  -5  -3   -2.70    4.50
   3  -4  -5   -0.60    4.90
  -5  -3   4    5.00    4.60
  -5  -3   4   -2.30    3.80
  -4   5  -3    1.70    3.90
  -4   5  -3   -1.90    3.50
   5  -3  -4   -3.10    3.60
  -3  -4   5   -7.70    4.80
  -3  -4   5    2.10    5.80
  -5   3  -4   -0.80    2.70
  -5   3  -4    5.40    3.10
   5   3   4   -1.40    5.20
   5   3   4   -4.00    4.20
  -4  -5   3   -1.50    5.10
   4   5   3   -2.90    5.20
   4   5   3   -8.40    4.40
  -4  -5   3   -9.70    4.40
   3   4   5   -3.30    5.30
   4  -5  -3    0.40    4.30
   4   5  -3   -2.00    5.70
  -5   3   4    3.80    3.10
   5   3  -4    0.60    4.90
  -3   4   5   -1.20    4.30
   4  -5   3   -3.30    4.10
   4  -5   3   -1.10    4.60
   3  -4   5   -1.00    4.70
  -5  -3  -4    2.50    4.90
  -5   3   4    1.30    2.90
   3   4  -5    4.60    4.70
  -3  -4  -5   -4.00    5.10
  -3  -4  -5    4.70    4.90
  -4  -5  -3    1.30    5.60
  -4  -5  -3   -3.90    4.80
   3  -4   5    0.80    5.20
   3   4  -5   -0.40    4.00
  -4   5   3   -0.80    3.60
  -4   5   3    0.70    3.60
  -5  -3  -4    0.70    4.50
   5  -3   4    0.70    3.90
   5   3  -4    4.10    5.50
  -3   4   5   -3.20    4.10
   4   5  -3    0.30    3.70
   5  -3   4    0.00    4.60
   0   5   4    5.40    6.50
   5   4   0    5.20    5.00
   0  -5  -4    1.00    5.90
  -5  -4   0   -0.60    4.50
  -5  -4   0   -1.80    4.30
   5  -4   0    0.70    3.10
  -4   0   5   -5.20    3.40
  -4   0  -5   -2.50    3.70
   0  -5   4   -4.40    3.50
   0   5   4    8.10    6.10
   4   0   5   -1.40    4.40
   4   0   5    0.60    4.60
   4   0  -5    0.00    4.70
   4   0  -5   -2.70    4.30
   0   5  -4    0.20    4.10
   0  -5   4   -6.70    5.60
   5   4   0   -1.90    4.50
   0  -5  -4   -2.70    5.50
   0   5  -4   -2.90    5.50
   4   1   5   15.70    5.90
   4  -1  -5   16.10    6.40
  -4  -1   5    5.90    4.80
  -1  -5   4    6.30    5.30
  -1  -5   4    6.00    6.80
   5   4   1   18.40    6.10
  -4   1  -5   15.50    4.90
   4   1   5   18.00    6.40
   1  -5  -4   23.60    6.50
   1  -5  -4    3.20    6.00
  -1   5  -4    5.10    5.70
  -1   5  -4   13.20    5.50
   1   5   4   12.30    6.80
   1   5   4   12.10    6.00
   5  -4  -1   14.80    4.30
   5  -4  -1   12.70    4.30
   4  -1  -5   13.50    5.80
   5   4   1   14.40    5.90
  -5  -4   1    8.60    5.40
  -4   1  -5   13.30    6.20
  -4  -1   5   21.80    6.60
  -4   1   5   11.10    6.30
   1   5  -4   13.30    6.00
   5   4  -1   12.40    6.20
   4  -1   5   13.70    5.60
  -4  -1  -5   13.10    5.90
  -4  -1  -5   11.60    5.40
   4  -1   5   11.50    5.70
  -1  -5  -4    9.50    7.00
  -1  -5  -4   12.80    6.90
   1  -5   4   12.40    6.90
  -4   1   5   10.10    5.20
  -1   5   4   11.70    6.30
  -1   5   4   13.00    6.50
   5   4  -1    8.50    5.70
  -5  -4  -1   12.80    5.20
   5  -4   1   12.00    4.10
   5  -4   1    8.00    3.90
   1   5  -4   14.00    7.20
   1  -5   4    6.30    6.00
   4   1  -5   16.50    6.20
   4   1  -5   12.00    6.10
   2  -5  -4  114.49   12.30
  -2  -5   4  121.89   13.10
  -2  -5   4  101.19   11.10
   5   4   2  123.09   11.80
   5   4   2  125.39   11.60
  -4  -2   5  128.39   11.30
  -2   5  -4  128.19   11.90
  -2   5  -4  128.99   11.70
   2   5   4  106.39   13.20
   2   5   4  132.39   12.10
   4   2   5  121.89   12.00
   4  -2  -5  120.39   11.10
   2  -5  -4   91.09   11.50
  -5  -4   2  122.89   10.50
  -5  -4   2  121.39   10.60
   5  -4  -2  121.29    8.80
  -4   2  -5  118.49    9.90
   4   2   5  120.99   12.40
   4  -2  -5  114.09   10.90
   5  -4  -2  121.99    8.90
  -4  -2   5  134.89   11.60
  -4   2  -5  115.49   11.40
   2  -5   4  127.99   12.50
   5   4  -2  114.99   11.60
   2   5  -4  111.59   11.50
   4   2  -5  111.39   12.00
   5  -4   2  127.69    9.20
   5  -4   2  124.99    8.80
  -5  -4  -2  106.79   10.70
  -5  -4  -2  125.89   10.70
  -2   5   4  123.49   11.70
   4   2  -5  117.89   11.90
  -4  -2  -5  111.09   11.30
  -4  -2  -5  119.59   11.70
   4  -2   5  103.89   10.60
   4  -2   5   99.79   10.10
   2   5  -4  130.29   13.60
   2  -5   4   98.29   12.30
  -4   2   5  117.39    9.60
  -4   2   5  111.39   10.90
   5   4  -2  105.99   11.40
  -2   5   4  125.99   11.90
  -2  -5  -4  117.99   11.70
  -5   4  -3   55.39    4.00
   5   4   3   42.30    8.50
  -3   5  -4   53.79    8.30
  -3   5  -4   53.99    8.50
   3   5   4   54.19   10.50
   3   5   4   52.89    9.50
  -3  -5   4   46.30    8.60
  -3  -5   4   55.59    9.20
   4  -3  -5   80.59   10.30
   4  -3  -5   60.59    9.10
   5  -4  -3   50.49    7.40
  -4   3  -5   51.69    8.00
   3  -5  -4   49.50    8.90
   3  -5  -4   51.19    9.00
  -5  -4   3   65.79    9.20
  -5  -4   3   76.09   10.10
  -4  -3   5   65.49    9.70
   4   3   5   40.30    9.00
   4   3   5   55.19    9.70
   5   4   3   64.89   10.40
   5  -4  -3   61.49    8.00
  -4  -3   5   48.50    8.70
  -5  -4  -3   72.89    9.60
   3  -5   4   56.49    9.50
  -4  -3  -5   72.89   10.00
   5  -4   3   56.39    7.70
   4  -3   5   57.89    8.80
  -3  -5  -4   65.89   10.50
  -3  -5  -4   70.59   11.10
  -4   3   5   53.69    7.90
   3  -5   4   51.59    9.00
  -5  -4  -3   57.39    9.00
   5  -4   3   47.10    7.30
   4   3  -5   73.59   10.80
   4   3  -5   56.99   10.10
  -5   4   3   60.49    4.40
  -5   4   3   59.89    4.20
   3   5  -4   60.49   10.70
   3   5  -4   64.49   10.80
   4  -3   5   49.30    8.70
   5   4  -3   52.49    9.20
   5   4  -3   42.10    8.60
  -3   5   4   52.69    8.40
  -3   5   4   68.29    8.90
  -4  -5   4    2.90    4.50
  -4  -5   4   16.60    6.90
  -5   4  -4    4.80    3.60
   5   4   4    4.60    5.90
   5   4   4    8.60    6.40
  -4   4  -5    1.00    4.10
   4  -5  -4   14.60    6.20
   4  -5  -4    3.20    5.00
  -5  -4   4    8.90    5.50
  -5  -4   4    4.10    5.10
   4   5   4   -3.70    5.50
   5  -4  -4   -2.00    3.90
  -4  -4   5    2.50    5.90
  -4  -4   5    4.90    5.80
   4   4   5    7.70    5.20
  -5   4  -4   -1.10    2.90
  -4   5  -4    2.80    4.50
   4   5   4    8.50    7.00
   4  -4  -5    7.10    5.50
   4  -4  -5   13.00    6.10
  -4   4  -5    2.30    4.50
   4   4   5    5.40    6.60
   5  -4  -4   10.30    5.20
  -5  -4  -4    0.50    5.00
  -5   4   4    1.60    3.30
  -5   4   4   -2.20    2.90
  -4  -4  -5    2.50    5.30
  -4  -5  -4    1.80    6.20
  -4   4   5    5.70    5.10
  -4   4   5   -1.30    3.90
   4  -5   4    8.00    5.30
   5  -4   4    5.40    4.70
   5  -4   4    8.40    5.10
  -4  -4  -5    0.90    5.10
   4   4  -5    3.80    4.80
   4   4  -5    4.60    6.30
  -4  -5  -4    4.30    6.00
   4  -5   4    4.70    5.20
   5   4  -4   10.90    5.70
   5   4  -4    4.80    5.90
  -4   5   4    6.70    4.70
   4  -4   5   -5.20    4.40
   4  -4   5   11.10    5.80
  -5  -4  -4    6.60    5.30
   4   5  -4    3.90    4.90
   4   5  -4    3.90    5.10
  -5  -5   0   -1.90    4.90
  -5  -5   0   -7.00    3.80
   0  -5   5    4.50    6.60
   0  -5   5    4.10    6.40
   0  -5  -5    6.10    6.70
   0  -5  -5    3.20    4.80
   5  -5   0    0.70    3.80
  -5   0   5   -3.20    3.90
  -5   0  -5   -2.00    4.40
  -5   0  -5    2.50    4.10
   5   0   5   -0.60    4.40
   5   0   5    1.50    4.70
   5   0  -5    5.40    4.90
   5   0  -5    4.50    5.40
   0   5   5   -3.90    5.90
   0   5   5    4.10    5.80
   0   5  -5   -4.80    4.90
   0   5  -5   -4.10    5.50
   5   5   0   -0.40    5.10
   5   5   0    5.00    5.60
  -5  -5   1   85.09   10.70
  -5  -5   1   79.19   10.30
   5  -5  -1   89.49    8.60
   5   5   1   86.99   11.70
  -1  -5   5   79.99   12.10
  -1  -5   5   92.49   12.10
  -1   5  -5   82.09   11.20
   1   5   5   74.59   11.80
   1   5   5   82.09   12.20
  -5   1  -5   79.59    8.00
   1  -5  -5   76.39   11.60
   1  -5  -5   90.19   12.40
   5   5   1   89.49   11.60
   5   1   5   92.89   11.10
  -5  -1   5   93.49    8.90
   5  -1  -5   78.29    9.90
  -1   5  -5   68.19   10.20
   5   1   5   67.79    9.60
   5  -1  -5   93.09    9.80
  -5   1  -5   76.89    8.10
  -5   1   5   72.79    7.90
  -5   1   5   89.59    8.50
  -5  -1  -5   90.69    9.30
   1  -5   5  102.89   13.10
  -5  -5  -1   83.69   10.50
   5  -1   5   90.19    9.50
   5   1  -5   74.49   10.00
   5   1  -5   93.89   10.20
  -1   5   5   80.59   11.20
  -1   5   5  102.79   12.30
   5  -1   5   79.79    9.80
  -1  -5  -5   79.19   12.20
  -1  -5  -5   81.59   11.90
   1  -5   5   74.09   11.60
   1   5  -5   78.59   11.90
   1   5  -5   69.99   10.80
  -5  -5  -1   78.29   10.30
   5  -5   1   94.99    9.00
   5   5  -1   87.19   11.50
   5   5  -1   81.89   11.10
  -5  -5   2   -7.00    5.00
  -5  -5   2    1.30    4.90
   5   2   5    6.50    5.40
   5   2   5    3.70    5.10
  -2  -5   5    2.80    4.60
  -2  -5   5    0.40    6.00
   2   5   5    1.20    4.50
   2   5   5    5.70    6.50
  -5   5  -2    3.10    1.80
  -5   5  -2    5.90    2.00
   2  -5  -5   -3.40    5.30
   2  -5  -5   -4.10    5.60
  -2   5  -5    0.20    5.20
  -2   5  -5   11.90    6.40
   5  -5  -2    2.10    4.40
   5  -5  -2    9.30    5.00
  -5  -2   5   -0.40    4.60
  -5  -2   5   -1.20    4.70
   5   5   2   -4.10    5.30
   5   5   2   12.90    6.70
  -5   2  -5   -0.10    3.70
   5  -2  -5   -3.90    5.00
   5  -2  -5   12.50    5.50
  -5   2  -5    1.50    3.80
  -5   2   5    8.60    4.20
  -5   2   5    3.20    3.80
   5  -2   5    2.70    4.60
  -5  -5  -2   -1.70    4.90
  -5  -5  -2    2.20    4.70
   5   2  -5   -2.40    4.80
   5   2  -5    9.10    5.70
  -5   5   2    2.40    1.90
  -5   5   2    3.30    1.90
   2  -5   5   -0.50    3.90
   2  -5   5   -2.60    5.30
  -2   5   5    2.10    5.40
  -2   5   5    7.10    5.90
   5  -5   2    3.70    4.90
   5  -5   2    4.00    4.40
  -2  -5  -5    0.20    5.90
  -2  -5  -5   -1.70    5.80
   2   5  -5    9.50    6.80
   2   5  -5    1.60    4.50
  -5  -2  -5    2.60    4.40
   5  -2   5    1.90    5.10
   5   5  -2    2.00    5.60
   5   5  -2   11.60    6.80
  -5  -5   3  113.39   11.80
  -5  -5   3  104.39   12.20
   5   3   5  101.99   12.60
  -3   5  -5  115.99   11.40
  -3  -5   5  119.99   14.20
  -3  -5   5  120.49   12.30
   3   5   5  104.29   13.30
  -5   3  -5  107.09    8.90
  -5   5  -3  124.99    7.40
   3  -5  -5  107.09   12.80
   3  -5  -5  133.39   13.20
  -5   3  -5  125.99    9.50
  -3   5  -5  109.49   10.90
   5  -5  -3  119.39   11.10
   5  -5  -3  117.19   10.50
  -5  -3   5  116.39   11.20
  -5  -3   5  112.49   11.30
   5   5   3   95.89   12.10
   5   5   3  106.09   13.40
   3   5   5  131.19   14.40
   5   3   5  117.59   12.40
   5  -3  -5  108.79   11.30
   5  -3  -5  116.89   10.90
  -5   3   5  124.89    9.60
  -5   3   5  115.79    9.10
   5  -5   3  122.69   11.30
   3  -5   5  113.29   13.50
  -5  -5  -3  102.89   12.30
   5  -3   5   94.99   10.90
   5   3  -5  121.09   12.40
   5   3  -5  112.99   11.40
  -5   5   3  108.09    7.40
  -5   5   3  114.99    7.20
   3  -5   5  114.39   12.40
  -3   5   5  106.69   11.20
  -3   5   5  112.69   11.10
  -5  -5  -3   97.89   11.70
   5  -5   3  107.99   10.40
   5  -3   5  104.49   10.90
  -3  -5  -5  135.89   13.90
   3   5  -5  131.49   13.00
   3   5  -5  133.69   14.40
  -5  -3  -5  113.19   11.10
  -5  -3  -5  122.79   11.30
   5   5  -3  129.29   13.50
   5   5  -3   95.09   12.60
  -5  -5   4   -0.90    5.40
  -5  -5   4    2.70    5.30
   5   4   5   -2.60    5.10
  -4   5  -5    3.30    4.30
  -4  -5   5   -3.70    5.20
  -4  -5   5    3.70    5.90
   4   5   5   16.00    7.70
  -5   5  -4    8.90    4.30
  -5   5  -4   -0.10    3.30
   5   5   4    1.80    6.00
   4  -5  -5    6.40    5.90
   4  -5  -5    1.50    5.30
  -4   5  -5    5.90    5.50
   4   5   5   -3.70    4.20
   5  -5  -4   -0.20    4.40
   5  -5  -4    3.60    5.60
  -5  -4   5    0.80    5.10
  -5  -4   5    7.80    5.90
   5   5   4    9.80    6.90
  -5   4  -5    1.00    3.80
   5   4   5   12.50    7.20
   5  -4  -5   -1.60    4.60
   5  -4  -5    1.70    5.00
   5  -4   5    1.60    4.70
  -5   4   5    7.70    4.50
  -5  -4  -5    3.10    5.40
   5  -4   5    3.40    5.00
  -5  -5  -4    0.50    5.80
   5   4  -5    7.10    6.10
   5   4  -5    8.00    6.50
  -5   5   4    3.70    4.00
  -5   5   4    0.80    3.70
  -4  -5  -5   -1.10    5.60
   4  -5   5    6.60    6.20
  -4   5   5   -3.60    4.10
  -4   5   5    9.40    5.30
  -5  -5  -4   -2.70    4.70
   5  -5   4   -6.80    4.60
   5  -5   4    0.40    4.90
  -4  -5  -5    6.50    6.60
   4   5  -5    7.70    6.60
   4   5  -5   -1.60    4.70
   4  -5   5    2.70    5.50
  -5  -4  -5    0.90    5.30
   5   5  -4   -3.90    4.60
   5   5  -4    0.20    5.50
  -5  -5   5  140.59   13.70
  -5  -5   5  169.58   14.80
   5   5   5  165.98   14.80
   5   5   5  163.68   15.90
   5  -5  -5  148.39   13.50
  -5   5  -5  162.88   11.70
   5  -5  -5  156.68   13.60
   5  -5   5  160.48   13.80
  -5   5   5  154.38   11.10
   5  -5   5  143.79   13.00
  -5  -5  -5  141.49   14.30
  -5  -5  -5  159.28   14.70
   5   5  -5  149.39   15.30
   5   5  -5  135.79   16.10
   0   0   6 9999.00  143.29
   1   6   0   -0.30    5.80
   1   6   0    3.50    6.40
  -1  -6   0   -4.50    3.90
  -1  -6   0   -4.90    5.40
   1  -6   0    0.90    4.30
   1  -6   0   -0.60    4.10
   0  -1   6   -5.40    5.50
   0  -1   6   -0.60    5.50
   0  -1  -6    5.70    6.30
   0  -1  -6   -0.50    4.00
   6   0   1    0.20    1.50
   6   0   1    0.00    1.60
   6   0  -1    2.80    1.70
   6   0  -1   -0.40    1.70
   0   1   6    4.40    6.10
   0   1   6    0.50    5.40
   0   1  -6    2.80    5.80
   0   1  -6    3.00    5.80
  -1   6   0    4.60    5.60
   0  -2  -6 2799.02   57.79
   6   0   2 2823.12   42.40
   2   6   0 2832.32   58.99
   0   2   6 2770.62   57.49
   0   2   6 2861.91   58.39
   0   2  -6 2940.41   59.09
   0   2  -6 2697.23   56.49
  -2   6   0 2745.43   53.19
  -2   6   0 2865.91   53.99
   2   6   0 2906.31   59.69
   0  -2   6 2814.62   58.29
   0  -2   6 2766.72   57.49
   6   0  -2 2930.91   43.00
   6   0  -2 2774.22   42.50
   2  -6   0 2798.92   56.09
   0  -2  -6 2702.73   57.29
   2  -6   0 2804.62   56.29
  -2  -6   0 2851.41   58.69
  -2  -6   0 2993.10   59.49
   0  -3  -6    0.10    4.50
   3   6   0    5.70    6.70
   0   3  -6    4.10    6.30
   0   3  -6   -4.30    5.20
   0   3   6    1.60    5.60
   3  -6   0    3.20    5.00
   3  -6   0   -2.70    4.50
  -3   6   0   -0.90    4.20
   3   6   0   -2.60    5.30
   0  -3  -6   -3.60    4.10
   6   0   3   -4.90    3.20
   6   0   3    1.10    3.30
   6   0  -3    4.70    3.70
   6   0  -3   -1.50    3.40
   0   3   6   -4.10    5.70
  -3  -6   0    4.30    6.20
  -3  -6   0    4.80    6.30
   0  -3   6   -1.20    5.60
   0  -3   6    0.90    4.50
   0  -4   6 2915.11   62.79
   6   0  -4 2962.10   52.69
   0   4   6 2903.41   62.19
   0  -4  -6 2797.72   61.69
   0   4  -6 2868.71   61.99
   0   4  -6 2949.80   61.99
  -4   6   0 2877.31   48.70
  -4   6   0 2897.31   49.00
  -6   0   4 2978.20   40.80
  -6   0   4 2862.21   40.70
   4  -6   0 2862.61   55.69
   4  -6   0 2967.80   56.29
   6   0  -4 2996.90   52.99
  -4  -6   0 2911.81   60.19
   0   4   6 2980.80   62.69
   0  -4  -6 2959.60   62.99
  -6   0  -4 2931.11   40.50
  -6   0  -4 2874.41   40.30
   0  -4   6 2940.11   62.69
   6   0   4 2945.21   52.49
  -4  -6   0 2962.00   60.69
   4   6   0 2955.00   62.69
   4   6   0 2888.91   62.09
   6   0   4 2890.21   52.09
  -5  -6   0    0.80    5.50
  -5   6   0   -3.00    2.00
   0  -5   6    4.00    5.40
   0  -5   6    3.30    6.60
   0   5   6    6.30    7.20
   5  -6   0    3.10    4.90
   5  -6   0   -6.00    4.00
   0   5  -6   -1.40    6.10
   5   6   0   -4.30    5.40
  -6   0  -5   -2.20    3.00
   0   5   6   -1.60    5.60
  -5  -6   0    0.80    5.50
   6   0  -5    2.20    5.00
   0  -5  -6   -3.40    6.10
   0  -5  -6    0.30    4.50
  -6   0   5   -3.30    3.30
  -6   0   5   -3.20    3.10
   5   6   0    7.60    6.80
   6   0   5    5.70    5.00
   6   0   5   -6.10    4.40
  -5   6   0   -1.20    2.30
   6   0  -5    2.10    4.40
   0   5  -6    7.40    6.70
  -1   0   6  492.35   21.60
  -1   0  -6  505.15   21.70
  -1   0   6  451.35   21.10
   0   6   1  511.65   22.10
   1   0  -6  519.05   22.30
   0  -6  -1  462.75   21.80
   0  -6  -1  489.15   22.00
  -1   0  -6  482.35   20.70
   0  -6   1  522.55   21.90
   6   1   0  507.75   13.40
   1   0   6  474.35   21.00
   1   0   6  514.75   22.00
   1   0  -6  517.95   22.40
   0  -6   1  470.25   21.10
   0   6  -1  512.45   21.90
   0   6  -1  492.95   21.70
   6   1   0  504.75   13.30
  -1   1  -6    6.40    6.10
  -1   6  -1   19.50    6.70
   6   1   1   13.30    3.90
   1  -6  -1   10.50    5.30
  -1  -1   6   19.10    7.50
  -1  -1   6   17.80    7.10
   6   1   1   13.00    3.80
   1   1   6    4.40    6.20
  -1   1  -6   20.60    7.10
   1  -6  -1    9.60    6.50
  -1   6  -1   24.40    7.30
   1  -1  -6    7.20    5.20
  -1  -6   1    8.00    5.50
   1   6   1   11.40    6.10
   1  -1  -6    8.00    6.50
   1   6   1   12.10    5.70
   1   1   6   12.90    5.80
  -1  -6   1   11.60    7.20
  -1   1   6   11.60    6.50
   1   1  -6   14.00    6.80
  -1  -1  -6    9.50    6.70
   1   6  -1    6.40    6.50
   6   1  -1   10.90    3.40
   6   1  -1    8.70    3.50
  -1   6   1    9.50    6.30
  -1  -1  -6   13.50    5.70
   1   6  -1    2.70    6.30
   1  -1   6    6.90    6.30
   1  -6   1   14.00    7.00
  -1  -6  -1   15.70    7.50
  -1  -6  -1   10.30    7.10
  -1   1   6   17.10    6.00
  -1   6   1    7.80    5.80
   1  -1   6   13.20    5.70
   1  -6   1    7.90    5.00
   1   1  -6   14.80    7.00
  -1  -2   6   -1.90    4.20
   2  -6  -1   -2.00    5.20
  -2   6  -1   -3.50    4.30
   2   6   1    0.20    4.20
  -2  -6   1   -0.70    5.80
  -1  -2   6   -8.70    4.70
  -1   2  -6    0.50    4.00
   1   2   6    0.90    4.90
   1  -2  -6    2.60    4.60
   1  -2  -6   13.70    6.90
  -2  -6   1    6.40    6.40
   6  -1  -2    3.60    2.40
   6  -1  -2    0.60    2.30
  -1   2  -6    2.70    6.10
   6   1   2    1.30    3.50
  -2   6  -1    4.80    5.10
   1   2   6   -4.90    5.30
   2   6   1    8.70    7.00
   6   1   2   -1.80    3.00
   2  -6  -1    3.10    5.50
  -2   6   1    8.30    5.50
   6   1  -2   -2.80    3.50
   2  -6   1    1.70    5.40
   1   2  -6   -0.30    5.80
   1   2  -6    3.30    4.80
  -2   6   1   -2.00    4.60
   1  -2   6    6.60    4.80
  -1  -2  -6    3.90    4.90
   6  -1   2   -1.30    2.00
   6  -1   2    2.00    2.20
  -2  -6  -1    8.50    7.00
  -2  -6  -1    6.10    6.40
   2   6  -1   -0.50    6.20
  -1  -2  -6   -1.30    4.00
   2   6  -1    3.30    4.80
   6   1  -2   -3.10    3.10
  -1   2   6   -0.30    4.00
  -1   2   6    0.90    5.20
   2  -6   1   -2.90    5.20
   1  -2   6    8.40    6.50
  -6  -1   3    6.10    2.50
   3  -6  -1    0.20    5.30
   3  -6  -1    3.50    5.30
   1   3   6    6.10    6.70
   1   3   6    6.10    6.70
   6  -1  -3   -2.80    2.90
  -1   3  -6   -1.80    5.50
  -3  -6   1   -2.20    5.50
   1  -3  -6    6.40    5.10
   1  -3  -6   12.90    7.30
  -1  -3   6    5.10    5.10
  -1  -3   6   10.20    6.90
   3   6   1    8.90    6.60
   3   6   1    5.60    6.50
   6  -1  -3    2.40    3.30
   6   1   3    1.50    3.80
  -1   3  -6   -0.70    5.50
  -3  -6   1    3.90    4.80
   1   3  -6    2.00    4.90
  -3   6   1   -0.30    4.40
  -1   3   6    4.30    5.90
   1   3  -6   -2.70    5.60
   3   6  -1    0.10    4.80
   1  -3   6   16.60    6.90
  -1  -3  -6    9.20    6.70
  -3  -6  -1   -6.90    5.50
   3  -6   1   -5.40    4.60
   6   1  -3    6.50    4.50
  -3  -6  -1    7.70    6.50
   3  -6   1    4.40    5.30
   6  -1   3    0.60    3.20
   6  -1   3    4.80    3.50
  -1   3   6   -0.40    5.90
   3   6  -1   12.80    6.00
  -1  -3  -6    4.40    5.00
   1  -3   6   -2.70    5.70
  -6  -1   4  598.84   16.30
  -4  -6   1  629.44   25.60
   4  -6  -1  620.14   23.00
   4  -6  -1  595.54   22.50
  -1   4  -6  610.04   25.60
  -4   6  -1  617.94   18.90
   4   6   1  597.94   26.00
   4   6   1  640.04   26.80
   6  -1  -4  636.64   20.20
   6   1   4  590.14   21.30
  -4   6  -1  616.74   18.90
   6   1   4  611.74   22.20
  -1   4  -6  574.74   24.60
   1   4   6  638.34   26.40
  -4  -6   1  613.24   25.30
   1  -4  -6  611.64   26.30
  -1  -4   6  604.54   25.70
   1   4   6  620.94   25.90
   1  -4  -6  657.23   27.10
  -6  -1   4  595.74   16.20
  -1  -4   6  659.43   27.40
   6  -1  -4  610.74   20.00
   4   6  -1  643.14   26.70
  -4  -6  -1  616.34   25.40
   4  -6   1  617.44   22.90
   6   1  -4  612.74   21.90
  -1   4   6  564.24   24.20
  -4   6   1  588.24   18.60
   6   1  -4  630.74   21.80
  -6  -1  -4  624.84   16.70
  -4  -6  -1  590.04   24.90
   4  -6   1  604.14   22.70
   6  -1   4  576.34   19.70
   6  -1   4  607.94   20.20
  -1  -4  -6  618.34   26.60
  -1  -4  -6  627.64   26.60
  -4   6   1  592.54   18.50
   4   6  -1  628.24   26.60
  -6  -1  -4  597.94   16.10
   1   4  -6  555.54   25.20
   1   4  -6  602.84   26.60
   1  -4   6  631.64   26.10
  -1   4   6  601.74   25.10
   1  -4   6  596.94   26.00
  -1  -5   6   10.50    6.10
   6  -1  -5    4.60    5.00
   1  -5  -6   21.80    6.90
  -5   6  -1    9.90    3.00
   5   6   1   16.10    7.50
   1   5   6    1.90    6.50
  -1   5  -6    9.80    6.70
   1  -5  -6    7.70    5.40
  -5  -6   1   -0.20    5.50
  -5   6  -1    7.30    3.00
  -6  -1   5   10.60    5.20
   6  -1  -5   12.00    5.00
  -1  -5   6   11.20    6.30
   5   6   1   15.80    7.50
  -6  -1   5    8.00    4.50
   1   5   6   -2.00    4.10
   6   1   5   16.90    6.70
  -1   5  -6    5.30    6.40
   5  -6  -1   13.80    5.50
  -6   1  -5    9.60    3.70
  -5  -6   1   16.20    7.10
   6   1   5    9.80    6.60
  -1   5   6   16.10    6.60
   6   1  -5   13.10    5.90
  -1  -5  -6    9.70    7.50
  -6   1   5    5.70    3.50
   5   6  -1   12.40    7.30
  -5   6   1    9.50    3.10
   6   1  -5   12.90    5.80
  -5   6   1   12.50    3.30
   6  -1   5   14.30    5.80
   6  -1   5   15.20    5.80
  -5  -6  -1    6.00    6.20
   5  -6   1    3.50    4.50
   1   5  -6   18.10    8.30
  -6   1   5    9.10    3.80
  -5  -6  -1    8.20    6.30
  -6  -1  -5    6.40    4.40
  -6  -1  -5    9.30    4.20
  -1  -5  -6   10.50    7.40
   1  -5   6   23.40    8.00
   5   6  -1    9.30    5.60
   1  -5   6   13.70    7.20
  -1   5   6   15.50    7.50
   5  -6   1   13.70    5.30
   1   5  -6    6.90    6.50
   0  -6   2 2639.04   56.39
   0   6   2 2549.24   54.29
   0   6  -2 2633.94   55.09
   0  -6   2 2706.83   56.49
   0  -6  -2 2677.53   56.19
  -2   0  -6 2618.24   53.59
   6   2   0 2709.33   45.30
   0  -6  -2 2640.24   56.29
  -2   0   6 2517.45   52.99
  -2   0   6 2654.53   53.79
  -2   0  -6 2568.44   53.09
   0   6   2 2575.44   54.99
   2   0   6 2627.44   54.99
   2   0  -6 2535.95   53.99
   0   6  -2 2628.94   54.79
   2   0   6 2648.14   54.59
   2   0  -6 2596.84   54.99
   6   2   0 2584.74   44.70
  -2   1  -6    5.30    5.70
   2   1   6   -0.60    5.90
  -1  -6   2    2.10    4.70
  -1   6  -2    0.50    5.10
   1  -6  -2   -5.30    5.20
  -2   1  -6    6.70    6.00
   1   6   2   -1.00    5.80
  -1  -6   2   -5.80    5.20
   6   2   1    3.20    4.00
   2  -1  -6   -2.70    5.00
   2  -1  -6    1.40    5.60
   6   2   1   -1.90    3.50
  -1   6  -2   10.20    6.20
   2   1   6   -3.20    3.60
   1  -6  -2    2.20    5.60
  -2  -1   6    1.90    4.20
  -2  -1   6   -0.80    3.80
   1   6   2    3.30    6.30
  -2   1   6    9.40    6.10
  -1  -6  -2   11.50    7.20
  -2   1   6    4.10    5.20
   2  -1   6   -4.10    5.10
   2   1  -6    1.60    5.40
   2   1  -6   -4.50    5.10
   1   6  -2   -3.80    3.80
  -2  -1  -6    0.50    5.50
   6   2  -1   -2.00    3.10
   6   2  -1   -4.50    3.40
  -1   6   2    0.70    5.60
  -1  -6  -2    0.90    6.20
   1   6  -2   -4.40    5.40
   2  -1   6   -1.50    5.00
   1  -6   2   10.80    6.50
  -2  -1  -6    0.50    5.70
   1  -6   2   -0.30    5.70
  -1   6   2   -7.90    4.60
  -2   6  -2  971.10   28.90
   2   2   6  971.00   31.70
  -2   2  -6 1004.10   30.40
  -2   6  -2  957.10   28.40
   6   2   2  934.51   24.70
   2   6   2  930.91   31.70
  -2  -2   6 1035.30   32.20
  -2  -2   6  926.71   30.00
   2  -6  -2  945.41   30.00
  -6  -2   2  948.61   17.60
  -2  -6   2  977.30   32.30
  -2  -6   2  992.00   32.40
   2  -2  -6  974.10   31.30
   2  -2  -6  952.50   30.40
  -2   2  -6  945.91   29.90
   6  -2  -2  984.50   18.50
   2   2   6  955.60   31.80
   6  -2  -2  925.21   17.90
  -6  -2   2  947.11   17.60
  -6  -2  -2  941.91   17.50
   6  -2   2  967.40   18.40
  -6  -2  -2  946.31   17.70
   2   2  -6  976.40   31.70
  -2   6   2  923.71   28.10
   2   2  -6  969.60   31.40
  -2   2   6  964.80   29.80
   6  -2   2  952.10   18.00
   2  -2   6  946.01   30.90
   2  -2   6  969.90   31.10
  -2  -6  -2  979.50   32.40
  -2  -6  -2  967.00   31.70
   2  -6   2  955.40   30.60
   2  -6   2  958.20   30.40
  -2  -2  -6  975.60   31.10
  -2  -2  -6  985.00   31.40
  -2   2   6  899.11   29.30
  -2   6   2  977.30   29.10
   2   6  -2  976.20   31.80
   2   6  -2  960.20   31.80
   6   2  -2  982.30   25.60
  -3   6  -2   60.19    9.00
  -2   3  -6   55.89    9.80
  -3  -6   2   44.20    9.70
  -2   3  -6   61.19    9.70
   3   6   2   55.49   10.20
  -3   6  -2   49.10    8.00
  -2  -3   6   52.59    9.80
   6  -2  -3   57.79    6.50
   3  -6  -2   40.40    8.20
   2   3   6   44.50    9.70
  -3  -6   2   52.29    9.20
   2  -3  -6   44.60    9.50
   2  -3  -6   56.29    9.90
  -6  -2   3   59.19    6.40
  -6  -2   3   57.19    6.20
   6  -2  -3   53.69    6.20
   2   3   6   54.99    9.70
   6   2   3   50.39    8.00
  -2  -3   6   52.39    9.80
   2  -3   6   46.50    9.40
   3   6  -2   55.59   10.50
  -6  -2  -3   52.99    5.90
   3   6  -2   66.19   10.40
  -6  -2  -3   62.79    6.30
   3  -6   2   61.99    9.80
  -2   3   6   59.09    9.90
  -2   3   6   51.19    9.30
   2  -3   6   60.59    9.50
   6   2  -3   61.19    8.20
   6  -2   3   52.09    6.10
   3  -6   2   54.99    8.80
   2   3  -6   46.10    9.80
   6  -2   3   52.49    6.30
  -3  -6  -2   49.60    9.20
  -3  -6  -2   42.90    9.40
  -2  -3  -6   67.39   10.30
  -2  -3  -6   61.69   10.30
  -3   6   2   47.70    8.10
  -3   6   2   55.29    7.90
   2   3  -6   53.19   10.00
   6   2   4 1493.35   37.00
  -2   4  -6 1455.35   39.80
   2   4   6 1483.35   42.10
  -4  -6   2 1457.65   40.50
  -2   4  -6 1451.85   39.00
   4  -6  -2 1483.75   37.70
   6   2   4 1504.05   37.20
  -6  -2   4 1451.35   31.40
   2  -4  -6 1454.45   41.40
   2  -4  -6 1479.15   41.60
  -6  -2   4 1473.05   31.20
  -4  -6   2 1417.36   40.10
  -4   6  -2 1511.65   32.50
   6  -2  -4 1496.15   33.30
   6  -2  -4 1451.45   32.60
   4  -6  -2 1450.85   37.20
  -2  -4   6 1425.46   41.30
  -2  -4   6 1542.45   42.50
   4   6   2 1479.75   41.90
   4   6   2 1421.96   41.30
   2   4   6 1506.45   43.20
  -4  -6  -2 1432.56   40.40
  -4  -6  -2 1484.65   40.30
   6   2  -4 1440.46   36.50
   6   2  -4 1472.65   36.80
  -2  -4  -6 1535.75   42.60
   4  -6   2 1495.25   38.00
   4  -6   2 1477.25   37.40
   2   4  -6 1460.85   42.10
   2   4  -6 1504.65   42.60
  -4   6   2 1446.36   32.30
  -2   4   6 1472.75   39.70
   4   6  -2 1413.56   41.70
  -2   4   6 1468.05   39.80
  -6  -2  -4 1492.75   31.70
  -6  -2  -4 1467.35   31.20
   6  -2   4 1494.55   33.40
   6  -2   4 1486.65   33.00
  -2  -4  -6 1507.75   42.40
   4   6  -2 1510.55   42.30
   2  -4   6 1455.65   41.20
   2  -4   6 1521.45   42.30
   6  -2  -5   -0.40    4.10
  -2  -5   6    3.70    5.00
   5   6   2    0.80    6.00
  -6  -2   5   -1.90    4.20
  -6  -2   5   -2.80    4.00
   5  -6  -2   -4.60    4.30
  -5   6  -2    1.30    3.00
  -5   6  -2    1.50    3.00
   2  -5  -6    1.90    6.00
  -2  -5   6   -4.70    5.80
  -2   5  -6    5.80    6.30
  -2   5  -6    6.60    5.80
   2   5   6   -5.80    4.00
   6  -2  -5    9.40    5.40
   5  -6  -2    3.60    5.00
   6   2   5    7.60    5.50
   5   6   2    7.50    5.30
  -5  -6   2   -6.50    5.00
  -5  -6   2    1.60    5.40
  -6   2  -5    0.30    2.70
   6   2   5   -6.10    4.40
   2   5   6   -0.10    4.20
   2  -5  -6   -0.70    5.90
   6  -2   5    2.10    4.00
  -6  -2  -5    4.60    4.40
  -2   5   6    2.90    6.10
  -2   5   6   -3.00    4.50
  -2  -5  -6    7.80    6.90
   6  -2   5    2.40    4.90
   6   2  -5    0.80    5.20
   6   2  -5   -2.00    4.60
   2   5  -6   -4.90    5.90
  -5   6   2   -1.40    3.00
  -5   6   2    0.60    2.70
   2  -5   6    7.50    5.30
   5   6  -2   -2.80    4.00
   2   5  -6    8.70    7.40
  -6  -2  -5   -0.30    4.80
   5  -6   2   -1.90    4.60
   5  -6   2    7.20    5.30
   5   6  -2   -1.90    6.10
  -2  -5  -6    3.80    6.40
  -6   2   5   -0.70    2.70
  -6   2   5   -1.10    2.70
  -5  -6  -2   -4.00    5.30
  -5  -6  -2    0.80    5.50
   2  -5   6    4.20    6.40
   3   0  -6  102.79   12.20
   3   0   6   86.79   11.40
   3   0  -6  100.69   10.70
   3   0   6  101.09   12.30
  -3   0   6  136.79   12.30
  -3   0   6  117.89   10.50
  -3   0  -6  109.39   11.20
   0  -6  -3  111.49   13.30
   0  -6  -3  100.69   12.90
  -6  -3   0  107.09    7.50
  -6  -3   0  111.99    7.80
   6  -3   0  114.39    3.80
   0  -6   3  131.39   13.70
  -3   0  -6  102.59   11.30
   0  -6   3  118.59   11.70
   0   6   3  101.89   12.60
   6  -3   0  108.69    3.80
   6   3   0  125.29   10.00
   0   6   3  115.79   12.50
   0   6  -3   99.69   12.30
   6   3   0  109.79   10.10
   0   6  -3  106.29   12.70
   1  -6  -3   31.30    7.50
  -1  -6   3   30.00    8.80
  -3   1  -6   31.90    7.40
   3   1   6   20.80    7.50
   3  -1  -6   35.10    8.20
  -3   1  -6   36.00    7.90
  -1  -6   3   21.10    8.00
   6   3   1   20.90    6.90
   1   6   3   30.00    7.40
  -1   6  -3   18.60    6.90
  -1   6  -3   18.50    6.90
   1   6   3   12.90    6.00
   6  -3  -1   24.80    3.00
  -3  -1   6   34.50    8.10
  -6  -3   1   34.20    5.30
  -6  -3   1   24.20    4.70
   6   3   1   30.90    6.40
   3   1   6   39.40    8.60
   3  -1  -6   31.30    7.20
  -3  -1   6   27.30    7.50
   6  -3  -1   28.90    3.30
   1  -6   3   23.40    7.70
  -6  -3  -1   23.00    4.90
   6  -3   1   28.50    3.20
  -1  -6  -3   44.20    9.80
  -3   1   6   30.70    7.50
  -3   1   6   25.40    6.90
  -1   6   3   34.40    7.70
  -3  -1  -6   36.80    8.20
  -3  -1  -6   23.10    7.20
   3  -1   6   26.00    7.90
  -1  -6  -3   36.00    9.00
   6   3  -1   26.20    6.40
   1   6  -3   27.30    8.10
   3   1  -6   14.30    5.80
   3  -1   6   28.30    7.30
   3   1  -6   25.40    6.80
  -1   6   3   21.70    7.50
   1   6  -3   35.40    8.90
  -6  -3  -1   20.20    4.60
   1  -6   3   35.90    7.70
  -2   6  -3   30.30    7.50
   2  -6  -3   12.80    7.10
   6  -3  -2   23.40    4.10
  -3  -2   6   13.70    5.70
  -3  -2   6   20.40    7.40
   3  -2  -6   32.40    8.20
   3  -2  -6   23.20    7.30
   2   6   3   22.40    6.90
   3   2   6   36.60    8.80
  -3   2  -6   22.20    6.70
  -3   2  -6   30.60    7.10
   3   2   6   34.80    8.00
   2   6   3   10.60    7.10
  -6  -3   2   24.30    5.10
  -6  -3   2   20.60    4.90
   6   3   2   23.30    6.10
  -2   6  -3   13.40    6.60
   6   3   2   11.00    5.30
   6  -3  -2   18.70    4.00
  -2  -6   3   18.50    8.20
  -2  -6   3   19.80    7.90
   2  -6  -3   24.60    7.70
   2  -6   3   25.60    7.00
   6   3  -2   30.50    7.10
   6   3  -2   22.50    6.10
  -2   6   3   17.60    6.90
   3  -2   6   20.10    7.00
  -3  -2  -6   20.90    7.50
   3  -2   6   28.70    8.00
   6  -3   2   22.10    3.90
  -2  -6  -3   20.70    6.80
   2  -6   3   13.20    6.80
   3   2  -6   15.80    7.30
   6  -3   2   20.30    4.10
   3   2  -6   28.50    8.00
  -6  -3  -2   26.00    5.30
  -6  -3  -2   25.30    5.10
  -3   2   6   26.70    7.30
   2   6  -3   17.50    7.80
  -2   6   3   18.00    6.60
  -3  -2  -6   20.70    7.10
  -3   2   6   42.70    8.00
  -2  -6  -3   17.50    7.00
   2   6  -3   11.60    7.60
  -3  -3   6   46.00    9.10
   3  -6  -3   47.90    8.80
  -6  -3   3   38.60    6.60
   3  -6  -3   42.80    9.10
   3   3   6   33.90    8.70
  -3   6  -3   41.60    7.70
  -3  -6   3   35.70    8.20
  -3  -6   3   37.10    8.90
  -3   6  -3   38.90    7.80
   3   6   3   47.60    9.10
   3   6   3   30.00    8.90
   3  -3  -6   34.70    8.60
  -6  -3   3   31.20    6.00
   3  -3  -6   43.50    8.90
  -3   3  -6   38.00    8.10
   6   3   3   37.20    7.50
   6   3   3   35.40    7.50
   6  -3  -3   37.00    6.00
  -3   3  -6   28.60    7.40
   3   3   6   30.40    8.70
  -3  -3   6   32.40    8.60
   6  -3  -3   48.50    6.40
  -3  -3  -6   44.20    9.10
   3  -6   3   46.10    8.90
   3   3  -6   47.70    9.50
   3   6  -3   39.10    9.60
   3   6  -3   43.80   10.00
  -3   6   3   47.80    8.20
   3  -3   6   43.20    8.30
  -3  -6  -3   41.70    9.70
   3   3  -6   35.80    9.20
   6  -3   3   36.90    6.00
   6  -3   3   44.60    6.10
  -6  -3  -3   35.40    6.50
  -3   3   6   34.70    8.00
  -3   3   6   40.70    7.80
   6   3  -3   38.90    7.80
  -3  -3  -6   36.40    8.80
   3  -3   6   40.60    9.20
  -3   6   3   44.90    7.50
   6   3  -3   36.90    8.00
  -3  -6  -3   46.00   10.10
   3  -6   3   38.70    8.50
  -6  -3  -3   42.50    6.80
  -4   6  -3  232.28   13.30
   4   6   3  246.28   18.10
   6   3   4  247.38   16.30
  -4  -6   3  232.48   16.90
  -3  -4   6  233.08   17.20
   4   6   3  225.28   16.60
   3  -4  -6  217.18   15.50
   3  -4  -6  216.98   16.50
  -3   4  -6  217.78   15.00
   4  -6  -3  221.48   15.60
  -3  -4   6  243.18   17.50
   4  -6  -3  226.58   15.30
  -4  -6   3  225.68   15.70
   3   4   6  239.58   17.80
   6  -3  -4  222.48   12.90
   6  -3  -4  242.78   16.00
  -6  -3   4  241.98   13.80
   6   3   4  231.08   15.40
  -6  -3   4  226.08   15.20
  -3   4  -6  230.08   15.20
   3   4   6  233.88   18.00
   6   3  -4  219.18   15.00
  -3  -4  -6  241.98   17.60
  -6  -3  -4  232.38   13.30
   4  -6   3  217.08   15.90
   6   3  -4  231.18   15.20
   3  -4   6  233.58   16.40
   3   4  -6  233.98   17.70
   3   4  -6  212.48   17.30
  -4   6   3  230.88   13.00
  -4  -6  -3  249.78   16.60
  -4  -6  -3  234.98   17.20
  -3  -4  -6  195.58   15.30
   4   6  -3  249.08   17.10
  -3   4   6  229.98   15.10
   4  -6   3  227.08   15.00
   6  -3   4  224.98   12.60
   6  -3   4  221.48   13.30
  -6  -3  -4  235.68   18.20
  -3   4   6  225.58   15.50
   4   6  -3  227.08   17.70
   3  -4   6  222.78   16.60
  -3  -5   6   65.99   11.70
  -3  -5   6   73.49   12.40
   6  -3  -5   58.99    9.00
   6  -3  -5   47.90    8.10
   3  -5  -6   55.59   10.60
  -6  -3   5   66.79    9.30
   3  -5  -6   53.09   10.40
   3   5   6   49.20   11.00
   3   5   6   55.59   11.20
  -5  -6   3   58.49   10.50
   5   6   3   48.40   10.00
   5   6   3   63.49   11.20
  -3   5  -6   66.19   10.30
   5  -6  -3   67.39    9.90
  -3   5  -6   55.49    9.90
  -6   3  -5   57.49    5.80
   6   3   5   52.89    9.80
   6   3   5   66.09   10.80
  -5  -6   3   59.69   10.50
  -5   6  -3   52.79    6.80
  -6   3  -5   53.69    5.70
  -6  -3   5   55.39    8.40
   5  -6  -3   44.50    8.40
   6   3  -5   56.59   10.10
  -5   6   3   57.69    6.90
  -6  -3  -5   54.69    9.10
   6  -3   5   49.50    8.20
  -5  -6  -3   66.69   11.30
  -5  -6  -3   53.19   10.20
   5  -6   3   49.50    8.80
   5  -6   3   55.99    9.00
  -5   6   3   70.29    7.50
   5   6  -3   62.99   11.80
   6  -3   5   60.69    9.30
  -3  -5  -6   74.49   11.60
  -3  -5  -6   72.19   11.50
   3   5  -6   56.09   11.60
   5   6  -3   70.29   11.90
   3  -5   6   51.59   10.30
   3  -5   6   59.19   10.80
   3   5  -6   61.69   11.90
  -6   3   5   61.69    5.90
  -3   5   6   47.00    9.20
  -6   3   5   45.40    5.30
  -3   5   6   53.79    9.90
  -6  -3  -5   68.79    9.50
   6   3  -5   49.90   10.00
   6   4   0 3724.53   67.49
   6   4   0 3666.73   66.99
   0   6   4 3804.72   72.99
   0   6   4 3760.72   72.69
   0   6  -4 3812.52   73.19
  -4   0  -6 3681.43   66.29
   6  -4   0 3765.72   54.39
   4   0   6 3807.92   70.19
   4   0  -6 3885.21   70.99
   4   0  -6 3667.63   69.19
   6  -4   0 3721.63   54.19
  -4   0   6 3738.53   66.49
  -4   0   6 3757.42   66.69
  -4   0  -6 3788.62   66.79
   0  -6   4 3690.13   73.19
   0  -6  -4 3631.04   73.29
   0   6  -4 3684.03   72.19
   0  -6   4 3719.53   73.89
  -6  -4   0 3826.52   61.79
   4   0   6 3813.12   70.39
  -1  -6   4  266.47   18.40
   6  -4  -1  279.17   11.00
   1   6   4  274.97   18.70
   1   6   4  283.87   18.70
   1  -6  -4  303.67   19.00
   1  -6  -4  260.87   17.80
  -6  -4   1  286.37   13.90
  -1   6  -4  263.17   17.10
  -1  -6   4  279.07   17.90
  -4  -1   6  272.87   15.90
   6  -4  -1  262.47   10.90
  -1   6  -4  252.37   17.00
   6   4   1  244.88   15.10
   4   1   6  278.87   17.40
  -4  -1   6  259.77   15.50
   4   1   6  288.37   17.70
   6   4   1  258.87   15.70
  -4   1  -6  246.98   15.10
  -4   1  -6  270.97   15.10
   4  -1  -6  264.47   16.40
   4  -1  -6  266.27   16.60
   4  -1   6  303.97   17.30
  -4   1   6  309.97   16.00
  -4   1   6  291.27   15.60
   1   6  -4  276.47   17.80
   1   6  -4  287.67   18.70
  -4  -1  -6  270.87   15.90
   1  -6   4  256.77   18.10
   1  -6   4  271.27   17.20
   4   1  -6  268.47   16.30
   4  -1   6  258.27   16.70
  -1  -6  -4  254.27   18.40
  -6  -4  -1  274.07   13.90
   6  -4   1  272.67   11.00
   4   1  -6  270.97   16.30
  -1   6   4  250.37   16.90
  -4  -1  -6  258.07   15.40
  -1   6   4  244.88   16.90
   6   4  -1  279.47   16.40
   6   4  -1  282.37   16.10
   6  -4   1  264.57   10.60
   4  -2  -6 1037.10   32.40
   6   4   2 1036.50   31.30
  -4   2  -6 1055.09   29.80
  -2  -6   4  999.10   34.50
  -4  -2   6 1017.10   31.40
   4   2   6 1036.10   33.30
  -2   6  -4 1032.20   32.00
  -2   6  -4  985.60   31.10
   2   6   4 1056.29   35.60
   2   6   4 1006.40   34.40
  -4  -2   6 1032.10   31.50
  -6  -4   2 1050.29   27.80
  -2  -6   4 1012.30   34.60
   6  -4  -2 1017.30   24.10
  -4   2  -6 1077.79   30.20
   4   2   6 1027.90   33.20
   2  -6  -4 1031.10   34.00
   2  -6  -4 1014.30   33.70
   6   4   2 1028.60   31.40
   4  -2  -6 1029.80   32.00
   6  -4  -2 1067.69   24.60
  -2   6   4 1047.30   32.20
  -2   6   4 1012.50   31.60
  -4   2   6 1021.30   29.60
   4   2  -6 1007.60   33.50
   2  -6   4 1019.20   33.90
  -2  -6  -4 1021.00   34.90
   4   2  -6  954.40   32.10
   6  -4   2 1031.50   24.50
   6  -4   2 1066.59   24.20
  -4   2   6 1068.09   29.70
   6   4  -2 1060.99   31.70
   6   4  -2  990.00   31.00
  -6  -4  -2 1049.99   27.60
  -2  -6  -4 1070.19   35.10
   2   6  -4 1045.30   35.40
  -4  -2  -6 1041.20   31.70
  -4  -2  -6 1024.80   31.50
   4  -2   6 1021.70   32.20
   4  -2   6 1044.20   32.00
   2   6  -4  994.90   34.70
   2  -6   4  999.60   33.10
   3  -6  -4   55.09   10.20
   3  -6  -4   72.09   11.20
  -3   6  -4   50.69    8.90
   6  -4  -3   62.99    8.00
  -3  -6   4   54.29    9.90
  -4   3  -6   43.70    8.10
  -3  -6   4   62.19   11.00
  -6  -4   3   59.99    8.50
   3   6   4   74.09   11.50
  -6  -4   3   64.79    8.90
   4   3   6   55.99   10.40
   4  -3  -6   59.59   10.00
   4  -3  -6   47.60    9.10
   6   4   3   82.49   11.30
  -4  -3   6   45.50    9.30
  -4  -3   6   55.69   10.00
  -4   3  -6   52.29    8.40
   4   3   6   53.59   10.40
   3   6   4   67.49   11.90
   6  -4  -3   67.39    8.10
  -3   6  -4   58.59    9.30
  -3  -6  -4   61.89   11.20
  -3   6   4   48.90    8.90
  -4  -3  -6   68.99   10.60
  -4  -3  -6   72.29   10.80
   3  -6   4   56.69   10.20
  -4   3   6   63.39    9.50
   6   4  -3   42.40    9.00
  -3   6   4   75.69   10.10
  -3  -6  -4   52.89   10.50
  -6  -4  -3   64.89    9.00
   4  -3   6   55.39    9.70
  -6  -4  -3   63.39    9.10
   3   6  -4   78.39   12.50
   3   6  -4   51.79   11.00
   6  -4   3   51.99    7.40
   6  -4   3   56.69    7.60
   3  -6   4   49.90    9.50
   4  -3   6   62.29   10.40
  -4   3   6   70.09   10.00
   6   4  -3   61.59   10.10
   4   3  -6   75.99   11.70
   4   3  -6   80.19   12.30
  -4  -4   6 2130.79   51.59
   4   4   6 2139.49   54.09
   4   6   4 2060.79   53.39
   4   4   6 2217.88   54.79
  -4  -6   4 2074.39   51.89
  -4  -6   4 2121.09   52.59
   4  -4  -6 2121.89   50.89
   4  -4  -6 2080.69   50.29
  -4   4  -6 2115.99   47.10
  -6  -4   4 2037.70   45.20
   4  -6  -4 2092.19   49.80
  -4   6  -4 2061.59   44.00
   6  -4  -4 2087.79   44.10
   6  -4  -4 2112.09   44.50
   6   4   4 2135.39   50.79
   6   4   4 2051.09   50.29
  -4   6  -4 2030.30   44.30
   4  -6  -4 2138.89   50.19
  -4   4  -6 2090.59   46.00
  -6  -4   4 2057.99   45.90
  -4  -4   6 2106.89   51.19
   4   6   4 2088.29   53.99
   4   4  -6 2080.09   53.29
   4  -6   4 2145.29   49.90
  -4   4   6 2106.59   46.10
  -4   4   6 2094.79   46.70
   4   6  -4 2075.49   53.99
  -6  -4  -4 2119.79   45.90
  -4  -4  -6 2154.78   51.69
   4  -4   6 2081.79   50.89
   6  -4   4 2120.19   44.70
  -4  -6  -4 2061.79   52.49
  -4  -6  -4 2104.99   52.39
  -6  -4  -4 2136.99   46.80
   6  -4   4 2177.08   44.30
   4   4  -6 2073.59   52.89
   6   4  -4 2098.69   50.39
   4   6  -4 2069.89   53.79
  -4   6   4 2158.58   44.60
   6   4  -4 2184.98   51.39
   4  -4   6 2095.39   50.29
   4  -6   4 2062.89   50.29
  -4   6   4 2081.29   44.80
   5  -6  -4    6.00    5.80
  -4  -5   6   -7.00    5.60
  -6   4  -5   -1.70    3.00
  -6   4  -5   -0.70    2.80
  -5  -6   4    6.30    6.60
   4   5   6    1.40    4.70
  -4  -5   6   -6.10    5.60
  -5  -6   4   -1.80    5.80
   5   6   4   18.00    8.60
  -4   5  -6    4.20    6.00
   4   5   6    0.10    6.70
   6   4   5   -9.70    5.00
   4  -5  -6   -2.40    5.20
  -6  -4   5   -8.00    4.80
  -6  -4   5    4.80    5.90
   6   4   5    0.20    6.40
   5   6   4    3.70    5.30
   5  -6  -4    7.80    5.60
  -4   5  -6   -4.80    4.30
   6  -4  -5   -3.20    4.70
   6  -4  -5    1.00    5.00
  -6   4   5    0.30    3.00
   6   4  -5    2.10    6.10
  -4   5   6    4.00    5.90
  -6  -4  -5    3.50    5.60
  -4   5   6    2.60    5.10
  -4  -5  -6   -1.80    6.10
   4  -5   6    8.40    6.90
   6  -4   5    7.00    5.60
   5   6  -4   -1.40    6.50
   4   5  -6    3.30    5.60
   4  -5   6   -3.10    5.20
   6   4  -5    0.00    5.80
  -6   4   5   -2.30    3.00
   5   6  -4  -10.60    5.00
  -5  -6  -4    0.10    5.70
   5  -6   4    5.00    6.50
   5  -6   4    6.30    5.50
  -6  -4  -5    3.80    5.10
   4   5  -6    1.80    7.10
   6  -4   5   -5.00    4.90
  -5  -6  -4    6.00    6.80
   5   0  -6   99.19   12.00
  -6  -5   0  109.49   11.30
   5   0  -6   88.99   11.40
  -6  -5   0  117.89   10.90
   6   5   0  131.59   13.20
   5   0   6  111.09   12.10
   0   6   5  112.89   14.60
   0  -6  -5  118.09   12.80
   0  -6   5  116.69   14.50
   0   6  -5  105.39   13.80
  -5   0  -6  113.89   10.30
   0   6   5  129.09   15.20
   0  -6  -5  124.19   14.90
   6   5   0  104.39   12.90
   5   0   6  116.79   11.90
   0  -6   5  104.19   14.00
  -5   0   6   94.49   10.40
  -5   0  -6  106.79   10.70
  -5   0   6  122.99   11.30
   0   6  -5  105.09   13.20
   6  -5   0  102.69    8.60
   5   1   6    8.70    6.50
  -6  -5   1    9.70    5.90
   1   6   5    5.60    6.60
   1  -6  -5   10.90    6.10
   5   1   6   14.50    6.30
  -5   1  -6   -0.60    3.90
  -1   6  -5   17.20    7.50
  -1  -6   5    4.80    6.80
   5  -1  -6    5.30    5.40
  -6  -5   1    9.70    5.50
  -1   6  -5   21.40    8.00
   6   5   1   12.20    6.40
  -5   1  -6    4.00    5.00
  -5  -1   6    4.90    5.60
   1  -6  -5    1.80    6.50
   1   6   5   12.90    6.70
  -1  -6   5   18.60    7.80
   6   5   1    6.40    5.90
   5  -1  -6    8.20    6.20
   6  -5  -1    8.10    4.30
  -5  -1   6   15.60    6.30
   6   5  -1   14.60    6.40
  -1   6   5    8.50    5.20
  -5  -1  -6    7.20    5.20
   5  -1   6    8.40    6.00
   6   5  -1    9.30    6.40
  -1   6   5   15.50    7.50
   5   1  -6   12.80    6.70
   1   6  -5    8.00    5.70
  -5   1   6    2.30    4.70
  -6  -5  -1    6.20    5.40
  -1  -6  -5   10.30    7.10
  -1  -6  -5    4.50    5.10
   1  -6   5    0.50    6.30
   5   1  -6    0.00    5.20
   5  -1   6    7.00    6.00
  -5  -1  -6   15.00    6.20
   6  -5   1   11.20    4.70
  -5   1   6   14.00    5.50
   1   6  -5   14.40    7.80
   1  -6   5    4.60    6.20
  -6  -5  -1    6.40    4.90
  -2   6  -5   -2.40    5.30
   6  -5  -2    4.00    4.20
  -5  -2   6    4.50    5.50
   2   6   5  -11.80    5.30
   6   5   2    7.30    6.20
   6   5   2   -3.10    4.60
  -5  -2   6   -4.20    5.00
   2  -6  -5    5.60    6.70
   2  -6  -5    4.20    6.60
  -6  -5   2    2.00    5.30
  -6  -5   2    9.10    5.90
   5  -2  -6   -4.20    4.60
   5  -2  -6    4.30    6.00
  -5   2  -6   -4.60    3.80
   5   2   6    9.00    6.50
   6  -5  -2    3.20    4.20
   2   6   5   -7.50    5.60
   5   2   6    1.70    5.30
  -5   2  -6    7.80    5.00
  -2  -6   5    8.80    7.10
  -2  -6   5    0.60    4.70
  -2   6  -5    4.70    5.70
   2  -6   5   -2.30    4.30
  -2  -6  -5    5.40    6.80
   6  -5   2    2.40    3.80
  -2   6   5    0.70    5.80
   5   2  -6    2.40    4.50
   5   2  -6   -2.60    4.80
   2   6  -5   -7.10    5.60
   2   6  -5    3.30    5.40
  -2   6   5   -1.50    3.80
   5  -2   6   -4.60    4.00
  -6  -5  -2    6.80    5.60
  -6  -5  -2    0.10    4.70
   6  -5   2    0.70    3.90
   6   5  -2   -1.70    5.60
   6   5  -2    5.40    5.80
  -5  -2  -6    0.90    4.60
   5  -2   6    1.70    5.70
  -5   2   6    0.40    4.50
  -5   2   6    6.10    5.00
  -5  -2  -6    1.20    5.40
   2  -6   5   -7.10    3.30
   3   6   5    0.20    4.80
   6  -5  -3   11.30    5.30
   6  -5  -3    6.20    5.00
   3   6   5    5.10    6.90
  -3   6  -5    7.80    6.00
  -5   3  -6    5.90    5.10
  -3  -6   5   11.10    6.50
   5   3   6    7.90    6.80
   5   3   6    4.00    6.20
   5  -3  -6   14.10    6.50
  -6  -5   3   13.00    5.90
  -3   6  -5   -2.70    4.70
  -5   3  -6    0.50    4.30
  -5  -3   6    0.70    5.40
  -5  -3   6    8.50    5.90
   3  -6  -5   -0.30    6.00
   5  -3  -6    2.80    5.50
   3  -6  -5    7.50    6.90
  -6  -5   3    7.50    5.50
   6   5   3    3.80    6.00
  -3  -6   5    2.20    6.50
  -3   6   5    9.20    6.20
  -3  -6  -5   -0.10    6.90
   6   5  -3    1.30    5.90
   3  -6   5   15.70    7.90
   3  -6   5    8.20    6.50
   5   3  -6    2.60    6.10
  -5   3   6    6.50    4.90
  -5   3   6    6.30    5.10
  -3   6   5   -1.10    4.60
  -6  -5  -3   -1.10    5.20
  -6  -5  -3   15.50    6.20
   6  -5   3    2.70    4.60
   6  -5   3    5.40    4.40
   3   6  -5   -0.30    6.60
   3   6  -5    4.40    7.20
   5  -3   6    5.20    5.40
   5  -3   6   13.20    6.10
  -5  -3  -6    4.90    5.50
   5   3  -6    6.30    6.40
  -3  -6  -5   11.40    7.50
   6   5  -3   11.40    6.60
  -4   6  -5   54.39    9.30
   4   6   5   77.39   13.40
   4   6   5   65.89   12.30
   5   4   6   53.59   11.20
   5   4   6   38.80   10.00
   5  -4  -6   66.49   10.80
   5  -4  -6   54.09    9.90
  -4   6  -5   65.29    9.40
  -4  -6   5   62.89   11.80
  -4  -6   5   57.99   11.30
   6   5   4   73.09   12.10
   6   5   4   56.29   11.00
   6  -5  -4   60.49    9.00
  -5  -4   6   59.59   10.70
   4  -6  -5   63.39   10.70
   4  -6  -5   37.00    9.00
  -6  -5   4   49.40    9.20
  -6  -5   4   59.29   10.10
   6  -5  -4   64.09    9.80
  -5  -4   6   63.79   10.90
  -5   4  -6   53.99    8.40
  -5   4  -6   51.89    8.30
  -6   5  -4   61.39    4.20
   4  -6   5   49.40   10.30
  -6  -5  -4   61.49   10.80
  -6  -5  -4   61.29    9.80
  -5  -4  -6   48.40   10.00
  -5  -4  -6   56.69   10.40
   4  -6   5   57.19   10.30
   5  -4   6   77.19   11.50
  -4   6   5   40.10    8.60
  -4   6   5   63.79    9.20
  -5   4   6   53.49    8.40
  -5   4   6   45.00    7.60
   6  -5   4   56.49    9.20
   6  -5   4   65.59    9.30
   4   6  -5   53.29   10.50
   4   6  -5   54.89   10.70
   5   4  -6   64.89   12.00
   5   4  -6   62.49   11.70
  -6   5   4   59.69    4.30
  -6   5   4   61.09    4.50
   5  -4   6   59.59   10.50
  -4  -6  -5   46.10    9.90
  -4  -6  -5   65.19   12.00
   6   5  -4   65.49   11.60
   6   5  -4   49.99    9.70
  -5  -6   5    1.70    6.80
  -5  -6   5   21.00    8.50
   5   6   5   17.90    9.40
   6   5   5   17.10    7.90
   6   5   5   19.90    8.40
  -5   5  -6   13.90    6.10
   5  -6  -5   16.60    7.20
   5  -6  -5   22.10    7.90
  -6  -5   5   14.90    7.00
  -6  -5   5   26.70    8.20
  -5   6  -5   21.70    6.40
   5   6   5   32.60   10.40
  -5  -5   6   12.90    7.80
  -5  -5   6    6.40    6.90
   5   5   6    9.10    6.60
  -6   5  -5   18.60    4.60
  -6   5  -5   13.70    4.20
  -5   6  -5    9.10    5.80
   5  -5  -6   18.70    7.60
   5  -5  -6    7.80    6.70
  -5   5  -6   18.10    6.10
   5   5   6   18.30    9.20
   6  -5  -5   22.30    6.90
   6  -5  -5   25.70    7.20
  -6   5   5   16.10    4.50
  -6   5   5   25.20    5.00
  -5  -5  -6   18.80    8.50
   5  -5   6   14.20    7.70
  -5   5   6   18.90    6.50
  -5   5   6   34.00    7.60
   5  -6   5   26.10    8.00
   6  -5   5   14.30    7.10
   6  -5   5   28.50    7.90
  -5  -5  -6   15.50    8.20
   5   5  -6   29.30    8.70
   5   5  -6   17.10    8.80
  -5  -6  -5   23.80    8.50
   5  -6   5   14.10    7.20
   6   5  -5   14.90    7.70
   6   5  -5   17.90    8.40
  -5   6   5   22.00    6.70
  -5   6   5   18.00    5.70
   5  -5   6   10.20    6.90
  -6  -5  -5   18.80    7.50
  -6  -5  -5   23.80    8.70
  -5  -6  -5   23.80    8.80
   5   6  -5   13.40    7.10
   5   6  -5   27.80    8.30
  -6  -6   0 3843.62   71.19
  -6  -6   0 3811.22   70.69
   0  -6   6 3826.72   78.99
   0  -6   6 3795.42   78.29
   0  -6  -6 3612.44   77.39
   0  -6  -6 3775.82   78.49
   6  -6   0 3697.23   64.29
  -6   0   6 3760.52   63.29
  -6   0  -6 3639.04   62.19
   6   0   6 3523.05   69.49
   6   0   6 3846.52   71.29
   6   0  -6 3708.03   70.99
   6   0  -6 3634.94   69.89
   0   6   6 3607.04   76.19
   0   6   6 3833.62   77.69
   0   6  -6 3667.93   76.99
   0   6  -6 3723.43   76.49
   6   6   0 3721.43   75.19
   6   6   0 3840.52   75.89
  -6  -6   1   11.00    6.50
  -6  -6   1    3.20    5.50
   6  -1  -6    8.50    6.40
   6   6   1    4.10    6.40
  -1  -6   6    8.30    7.40
  -1  -6   6    9.90    7.60
  -1   6  -6    9.00    6.90
   1   6   6    7.90    6.10
   1   6   6    3.00    7.00
  -6   1  -6    4.30    4.50
   1  -6  -6   -3.30    6.20
   1  -6  -6   -4.90    6.30
   6   6   1    6.20    6.90
   6   1   6    3.40    5.80
   6  -6  -1    7.40    5.10
  -6  -1   6   13.80    5.60
  -6  -1   6   12.00    5.60
   6   1   6    9.20    6.00
   6  -1  -6   11.40    6.60
  -1   6  -6    9.30    7.40
   6  -1   6   13.90    6.50
  -6  -6  -1    6.80    6.00
  -6   1   6    7.20    5.70
   1  -6   6    9.20    6.10
   6  -6   1    8.00    5.10
  -6  -1  -6   -0.40    4.70
   6   1  -6    7.60    6.00
   6   1  -6    5.70    6.40
  -1   6   6    7.60    7.60
  -1   6   6   22.80    8.40
   6  -1   6    9.60    5.90
  -1  -6  -6   13.00    8.10
  -1  -6  -6    9.20    6.20
   1  -6   6   13.90    7.00
   1   6  -6   10.50    6.70
   1   6  -6    5.70    7.00
  -6  -6  -1   14.00    6.60
   6  -6   1    7.90    5.10
   6   6  -1   17.10    7.80
   6   6  -1   -5.10    5.80
  -6  -6   2  504.55   22.90
  -6  -6   2  486.15   22.50
  -2   6  -6  496.75   24.00
   2   6   6  515.25   27.20
  -2  -6   6  514.55   26.50
  -2  -6   6  554.84   27.40
  -6  -2   6  513.15   21.40
   6   6   2  487.45   24.90
   6   6   2  507.75   24.90
  -2   6  -6  498.95   24.30
   2  -6  -6  510.45   26.20
   2  -6  -6  491.15   25.70
   2   6   6  505.65   26.70
  -6   2  -6  476.15   17.30
   6  -6  -2  495.95   20.40
   6  -6  -2  499.55   20.40
  -6  -2   6  507.55   21.00
   6   2   6  530.95   24.40
   6   2   6  526.05   24.20
   6  -2  -6  483.45   21.80
  -6   2  -6  519.25   20.50
   6  -2  -6  465.35   21.40
   6  -2   6  513.65   22.10
  -6  -2  -6  483.95   20.40
  -6   2   6  497.05   17.60
  -6   2   6  616.64   29.60
   6  -2   6  530.45   22.90
   6  -6   2  531.75   20.70
  -2  -6  -6  509.25   26.60
  -6  -2  -6  514.95   21.20
   6   2  -6  544.95   24.90
   6   2  -6  555.74   24.50
  -2   6   6  480.55   24.10
  -2   6   6  485.15   24.00
   2  -6   6  474.85   25.30
  -6  -6  -2  483.45   22.60
  -6  -6  -2  521.95   23.40
   6  -6   2  508.05   20.70
   2   6  -6  481.25   25.50
   2   6  -6  480.05   25.20
  -2  -6  -6  496.15   25.50
   2  -6   6  504.45   26.30
   6   6  -2  505.15   25.30
   6   6  -2  521.95   25.50
  -6  -6   3    6.50    6.10
  -6  -6   3   -3.50    5.40
   3   6   6    0.70    5.50
   3   6   6    1.10    7.10
  -3  -6   6   12.80    6.70
  -3  -6   6    6.00    6.10
   6   6   3    9.60    6.00
  -6   3  -6    6.00    4.40
  -3   6  -6   10.80    6.70
   3  -6  -6    7.10    5.70
   3  -6  -6    0.70    6.20
  -6   3  -6    5.00    7.20
  -3   6  -6    2.20    6.00
   6  -6  -3    7.50    5.70
   6  -6  -3    7.30    5.50
  -6  -3   6    2.40    5.70
  -6  -3   6    6.30    6.10
   6   3   6    6.20    6.50
   6  -3  -6   10.20    5.90
   6   3   6   10.00    6.70
   6  -3  -6    0.80    5.00
   6  -6   3    5.10    5.30
  -6  -3  -6    2.00    5.50
  -6   3   6    9.40    5.00
  -6   3   6    9.90    7.70
   6  -6   3   -1.00    5.20
   3  -6   6    6.80    7.20
   6  -3   6    7.90    5.90
  -6  -3  -6    9.20    5.90
   6   3  -6    0.50    5.80
   6   3  -6    1.10    5.90
  -3   6   6   -2.10    5.50
  -3   6   6    6.70    5.80
   3  -6   6    8.40    7.00
   6  -3   6    3.20    5.80
  -6  -6  -3    2.30    6.70
  -6  -6  -3    1.10    5.40
   3   6  -6   -6.40    6.60
   3   6  -6    7.20    7.80
  -3  -6  -6   -3.60    6.80
   6   6  -3    9.30    7.10
   6   6  -3    7.70    7.00
  -6  -6   4 1424.86   41.20
  -6  -6   4 1381.56   41.00
   4   6   6 1320.47   44.40
   6  -4  -6 1405.16   39.70
  -4  -6   6 1349.56   43.40
  -4  -6   6 1388.66   44.00
   6   6   4 1416.56   44.80
  -4   6  -6 1329.97   38.00
  -4   6  -6 1399.76   38.50
   4   6   6 1338.77   45.30
   4  -6  -6 1367.46   42.80
   4  -6  -6 1292.27   41.60
   6  -4  -6 1329.77   39.10
   6   6   4 1394.86   44.30
   6  -6  -4 1378.66   38.50
   6  -6  -4 1412.56   38.40
  -6  -4   6 1401.66   40.00
  -6  -4   6 1368.56   39.60
  -6   6  -4 1338.67   26.00
   6   4   6 1350.76   43.00
   6   4   6 1335.57   42.90
   6  -4   6 1339.97   38.70
  -6  -6  -4 1348.07   40.10
   6  -6   4 1341.37   38.60
   6  -4   6 1386.96   39.90
  -6  -4  -6 1349.16   38.50
   6   4  -6 1319.57   42.60
   6   4  -6 1370.06   43.10
  -6   6   4 1360.76   26.40
  -6  -4  -6 1327.87   39.20
  -4   6   6 1392.16   38.60
  -4   6   6 1368.36   38.10
  -4  -6  -6 1343.17   43.40
   4  -6   6 1325.77   42.50
   4  -6   6 1372.56   42.60
  -6  -6  -4 1445.76   41.90
   4   6  -6 1388.86   45.90
   4   6  -6 1407.46   46.00
   6  -6   4 1335.77   37.50
  -4  -6  -6 1271.57   42.50
   6   6  -4 1367.26   44.10
   6   6  -4 1375.36   44.00
  -6  -6   5    8.00    7.30
  -6  -6   5    9.50    7.50
   6   5   6    7.50    7.80
  -5   6  -6   23.90    7.30
  -5  -6   6   15.30    8.30
  -5  -6   6    7.20    7.70
   5   6   6   12.60    7.10
  -6   6  -5    6.80    4.40
  -6   6  -5   14.50    5.10
   6   6   5    1.00    7.80
   5  -6  -6   12.20    7.90
   5  -6  -6   12.00    8.20
  -5   6  -6    1.80    5.60
   5   6   6   14.00    9.30
   6  -6  -5    7.00    6.30
   6  -6  -5    7.80    6.60
  -6  -5   6    4.80    6.80
  -6  -5   6   10.60    7.20
   6   6   5    0.70    7.30
  -6   5  -6    9.60    6.70
   6   5   6   22.90    9.50
   6  -5  -6   13.70    7.30
   6  -5  -6   19.10    7.60
   6  -5   6   13.30    6.80
  -6   5   6   15.90    7.20
  -6  -5  -6   13.00    7.40
   6  -5   6    3.80    7.20
  -6  -6  -5   14.30    8.00
   6   5  -6   15.80    8.90
   6   5  -6   17.60    8.80
  -6   6   5   18.90    5.30
  -6   6   5   12.40    5.30
  -5  -6  -6    7.20    7.60
   5  -6   6    4.10    7.40
  -5   6   6   10.70    6.40
  -5   6   6   16.70    6.70
  -6  -6  -5    0.40    6.00
   6  -6   5   -1.20    5.90
   6  -6   5    2.00    5.70
  -5  -6  -6   12.00    7.80
   5   6  -6   10.60    8.60
   5   6  -6   18.50    9.60
   5  -6   6    5.90    7.00
  -6  -5  -6    4.90    7.20
   6   6  -5    2.00    5.70
   6   6  -5   10.50    8.00
  -6  -6   6  693.13   30.90
  -6  -6   6  717.63   31.00
   6   6   6  683.13   33.00
  -6   6  -6  734.33   23.80
   6   6   6  660.23   32.70
   6  -6  -6  728.43   30.40
   6  -6  -6  696.53   30.00
  -6   6  -6  726.53   23.60
   6  -6   6  742.53   30.40
  -6   6   6  723.13   23.40
  -6   6   6  738.23   24.00
  -6  -6  -6  684.63   30.40
   6  -6   6  701.23   30.30
  -6  -6  -6  715.33   31.40
   6   6  -6  728.73   34.30
   6   6  -6  751.72   34.50
   0  -7   0    2.70    6.80
   0  -7   0   -3.30    5.80
   0   0   7  -11.20    4.90
   0   0   7    2.10    5.80
   0   0  -7   -2.00    5.30
   0   0  -7   -9.20    5.30
   7   0   0    1.80    1.00
   7   0   0    1.50    1.00
   0   7   0   -3.10    5.30
   0   7   0    3.70    6.40
   7   0   1    1.80    1.90
   7   0  -1   -1.50    1.70
   7   0  -1    2.20    2.00
   0   1   7    2.70    4.80
   0   1   7   -0.20    5.70
   0   1  -7    2.80    6.10
   0   1  -7   -4.80    3.50
  -1   7   0   -3.80    5.00
   1   7   0    1.20    5.80
   1   7   0   -1.20    6.00
   0  -1   7    1.50    5.70
   0  -1   7   -0.10    4.20
   0  -1  -7   -1.60    4.00
   0  -1  -7    3.20    6.00
   7   0   1   -0.70    1.80
   1  -7   0    2.20    4.40
   1  -7   0   -0.30    5.80
  -1  -7   0   -6.20    5.80
  -1  -7   0    2.60    6.50
   0  -2   7   33.70    9.00
   2  -7   0   33.60    8.70
   2  -7   0   40.70    9.40
  -2  -7   0   27.60    8.50
  -2  -7   0   27.80    8.70
   0  -2   7   32.70    9.00
   0  -2  -7   44.20    9.10
   0  -2  -7   29.20    7.60
   7   0   2   34.30    4.60
   7   0  -2   34.50    4.60
   0   2  -7   34.40    8.70
  -2   7   0   38.60    8.30
  -2   7   0   27.50    7.20
   2   7   0   27.90    7.80
   2   7   0   36.00    8.40
   7   0  -2   24.70    4.40
   0   2   7   16.70    7.90
   0   2   7   23.70    7.80
   0   2  -7   32.50    7.90
   0  -3  -7   -7.30    5.10
   7   0   3   -0.70    3.30
   7   0   3    3.50    3.70
   7   0  -3    0.90    3.20
   7   0  -3   -0.60    3.40
   0   3  -7   -2.40    5.80
   0   3  -7   -1.10    4.20
  -3  -7   0  -10.50    4.90
   3  -7   0    2.30    5.40
   3   7   0   -2.50    5.80
   3  -7   0    4.90    5.60
   0  -3   7    4.90    6.70
   0  -3   7    5.90    5.20
   0  -3  -7   -3.80    5.50
   0   3   7   -1.00    6.30
   3   7   0   -0.30    4.80
  -3   7   0    1.00    4.90
   0   3   7    2.80    6.30
  -3   7   0    0.70    4.30
  -3  -7   0   -3.10    6.00
   0   4   7    8.90    5.60
   0   4   7   -1.40    6.40
   0  -4  -7    9.40    7.70
   7   0  -4    9.40    5.00
   4   7   0    2.10    4.70
   0   4  -7    0.90    6.20
   7   0  -4    5.40    5.40
   7   0   4    5.50    4.60
   4   7   0   -1.70    6.30
   7   0   4    5.10    5.40
   0  -4   7   12.90    7.60
   0  -4  -7   -2.80    6.00
   0   4  -7    5.00    6.40
  -4   7   0    1.70    4.20
   4  -7   0    1.70    5.30
   0  -4   7    7.30    6.80
  -4  -7   0   -2.20    6.10
  -4  -7   0    2.80    6.30
   4  -7   0    5.70    5.90
  -5   7   0    0.70    3.70
  -5  -7   0   -4.70    5.40
  -5  -7   0   -3.20    5.80
   7   0  -5   -4.40    4.50
   7   0   5   -1.10    5.00
   0  -5   7   -4.50    3.30
   0  -5   7   -0.40    6.50
   0  -5  -7   -3.80    6.10
   0  -5  -7  -10.90    4.80
  -7   0   5    0.80    2.20
  -7   0   5    3.60    2.40
   0   5   7    1.20    5.00
   0   5  -7   -2.90    6.30
   0   5  -7   -2.30    6.00
   5  -7   0   -9.60    3.80
   0   5   7   -0.70    4.90
   5  -7   0    0.90    5.00
   5   7   0   -8.20    5.80
  -7   0  -5   -1.60    1.90
   7   0   5   -1.60    4.30
   7   0  -5   -1.20    4.70
   5   7   0   11.30    7.30
  -7   0  -5    1.20    2.00
  -5   7   0    2.30    3.50
   0   6   7   15.20    8.50
   7   0  -6   -1.90    4.70
  -7   0   6    1.30    3.70
   0   6  -7    0.50    5.30
  -7   0   6    4.40    3.90
   7   0   6    3.70    5.90
   0   6   7   -1.70    7.30
   0  -6  -7   -5.60    6.60
   0  -6  -7    5.90    8.00
   6   7   0   -8.30    5.90
   7   0  -6   -0.60    5.50
   6  -7   0   -3.40    5.30
   0  -6   7    4.50    7.30
   0  -6   7    1.70    7.00
  -7   0  -6   -4.00    3.60
  -7   0  -6    0.70    3.80
   7   0   6    1.20    5.80
  -6  -7   0   -4.40    5.50
  -6  -7   0   13.00    7.10
   6  -7   0    7.00    5.80
   0   6  -7   -1.50    6.70
   6   7   0    4.10    5.60
  -1   0  -7    1.10    5.90
   0   7   1    5.00    6.50
   0   7  -1  -10.40    4.80
   0   7  -1   -7.20    5.20
   1   0   7    5.40    6.70
   0  -7   1    0.90    6.30
   0  -7  -1   -0.70    6.10
   0  -7  -1   -3.40    3.80
  -1   0   7    4.40    4.90
   0  -7   1    3.20    4.90
  -1   0  -7   -5.20    5.40
  -1   0   7   -2.40    5.70
   7   1   0   -1.60    2.60
   1   0   7   -7.10    5.00
   7   1   0    0.90    2.90
   1   0  -7    5.30    6.10
  -1  -1   7   28.30    7.30
   1  -7  -1   16.60    7.50
   1   1   7   22.00    7.80
  -1  -7   1   23.10    8.70
  -1   7  -1   42.60    9.10
  -1   7  -1   41.90    8.80
   1  -1  -7   28.20    8.60
   1  -1  -7   19.10    8.00
  -1  -1   7   31.40    8.80
  -1   1  -7   19.40    7.40
  -1  -7   1   11.10    7.60
   1   7   1   22.20    8.10
   1   1   7   32.40    9.00
   1  -7  -1   31.50    7.80
  -1   1  -7   24.10    8.00
   7   1   1   29.10    4.60
   7   1   1   25.30    4.60
   1   1  -7   29.30    8.80
  -1  -1  -7   23.10    7.00
   7   1  -1   28.70    4.70
   7   1  -1   27.00    4.70
  -1   7   1   22.50    7.50
   1   7  -1   32.80    8.90
  -1  -7  -1   18.90    8.30
   1   1  -7   25.90    7.10
  -1   1   7   14.50    7.30
  -1  -7  -1   19.00    8.20
   1  -7   1   32.00    8.90
   1  -7   1   26.40    7.30
  -1   1   7   21.80    6.60
  -1   7   1   33.00    7.40
  -1  -1  -7   29.00    7.50
   1   7  -1   28.30    8.60
   1  -1   7   21.00    8.30
   1  -1   7   23.00    8.00
  -1   2  -7    6.90    6.50
   2  -7  -1   -4.20    5.30
  -2  -7   1    0.80    6.40
  -2  -7   1    0.80    6.20
   1  -2  -7    3.30    6.30
  -1   2  -7    3.40    4.60
   7  -1  -2    2.50    2.20
   7  -1  -2    2.10    2.40
   2  -7  -1   -1.50    5.70
   1   2   7    5.10    5.00
   2   7   1    7.80    7.10
  -2   7  -1   11.40    5.80
   1  -2  -7    9.20    6.90
   7   1   2   -1.30    3.30
  -1  -2   7    2.70    4.80
  -1  -2   7    4.20    4.80
   2   7   1   -0.50    4.60
  -2   7  -1   -9.70    3.80
   7   1   2    1.30    3.40
   1   2   7    2.80    6.80
   2  -7   1   -6.90    5.40
  -2   7   1    7.70    6.10
  -2  -7  -1    6.50    5.50
   2  -7   1    7.10    6.60
   7  -1   2    2.70    2.30
   7   1  -2    3.80    3.80
  -1   2   7    3.30    6.40
   1   2  -7    5.70    6.30
   1   2  -7   -6.90    5.00
  -2  -7  -1    3.20    6.80
  -1  -2  -7    1.90    6.00
   2   7  -1    3.90    5.40
  -2   7   1    1.00    5.10
   2   7  -1    4.30    5.30
   1  -2   7    3.50    6.10
   7   1  -2    1.90    3.40
  -1   2   7    3.60    5.60
   1  -2   7    0.60    6.30
  -1  -2  -7   -1.50    4.40
   1  -3  -7    5.40    6.50
   3  -7  -1    3.80    5.80
   3  -7  -1    0.80    5.50
  -3  -7   1   -0.20    6.10
   7  -1  -3    2.80    3.20
  -1  -3   7    5.50    6.50
   7   1   3   -2.80    3.50
   7   1   3    2.50    4.40
  -1  -3   7   -2.60    5.90
   1  -3  -7   -0.80    5.90
   7  -1  -3    2.10    3.30
   3   7   1    1.40    6.60
  -3  -7   1   -5.60    5.60
   3   7   1    5.20    6.50
  -1   3  -7   -2.60    5.70
  -1   3  -7    8.90    6.60
   1   3   7   -0.40    6.20
  -3   7  -1    2.70    5.40
   1   3   7   -0.20    5.80
  -3   7   1    4.10    4.80
   1  -3   7   -2.60    4.20
  -3  -7  -1   -3.20    5.80
  -1   3   7    2.50    6.10
   3   7  -1    2.60    4.90
   3   7  -1   -3.90    5.70
  -3   7   1   -1.10    4.10
   7  -1   3    2.30    3.20
   1   3  -7    1.60    6.40
   3  -7   1   -2.20    4.40
  -3  -7  -1    2.10    4.90
   3  -7   1    0.50    5.30
   7   1  -3   -1.80    3.70
  -1  -3  -7    9.70    6.90
  -1   3   7    2.90    6.20
   1   3  -7   -2.70    6.40
   7  -1   3   -0.20    3.10
  -1  -3  -7   -0.70    5.90
   1  -3   7    6.70    5.30
   7   1  -3    2.30    3.80
   4   7   1   -5.70    5.50
  -1   4  -7    8.70    6.60
   7  -1  -4    2.30    4.00
  -1  -4   7   -3.30    5.60
  -1  -4   7    1.50    6.70
   7  -1  -4    1.30    3.80
  -4   7  -1    2.90    4.90
   1   4   7   -6.90    3.70
   4  -7  -1    4.50    5.70
   4   7   1   -1.20    7.00
   1  -4  -7    4.70    7.00
  -1   4  -7    8.80    7.30
   7   1   4   -0.80    3.90
   7   1   4   -1.20    4.30
  -4  -7   1   -6.30    5.60
  -4  -7   1    8.00    6.80
  -4   7  -1    9.30    5.10
   1  -4  -7    0.60    6.40
   4  -7  -1   -0.20    5.60
   1   4   7   13.50    7.80
   7   1  -4   11.60    5.30
  -4  -7  -1    3.80    5.20
  -1  -4  -7   -1.50    4.30
   4   7  -1    0.10    6.70
  -4   7   1    3.10    4.20
  -1   4   7    7.90    6.90
   7  -1   4    5.20    4.20
   7  -1   4    2.80    4.00
  -4  -7  -1    3.10    4.80
   4   7  -1   -1.30    6.20
   1  -4   7    1.10    6.20
   1   4  -7    1.90    4.90
  -4   7   1    1.60    4.30
   1   4  -7   -0.30    6.30
  -1   4   7    2.10    6.50
   4  -7   1   -1.50    4.80
  -1  -4  -7    2.90    5.10
   1  -4   7   -3.50    4.30
   7   1  -4   -3.70    4.00
   4  -7   1   -1.10    4.90
  -7  -1   5   30.70    5.10
   1  -5  -7   23.40    7.70
  -1   5  -7   27.70    8.20
  -1   5  -7   20.60    8.80
   1   5   7   38.60   10.40
   1   5   7   25.80    9.10
   7  -1  -5   24.10    6.60
   7   1   5   30.20    7.70
   5  -7  -1   23.30    7.50
  -5  -7   1   19.00    7.60
   5  -7  -1   18.30    6.50
  -1  -5   7   35.80   10.10
  -5   7  -1   31.70    5.60
  -5  -7   1   23.80    8.90
   1  -5  -7   27.20    8.30
   5   7   1   32.40    8.60
  -5   7  -1   27.50    5.40
  -1  -5   7   32.90    9.90
  -7  -1   5   24.20    4.60
   5   7   1   47.40   10.50
   7  -1  -5   28.40    6.80
   1   5  -7   29.80    8.30
   1  -5   7   35.40   10.00
   1  -5   7   37.50   10.00
  -1   5   7   41.10   10.00
  -7  -1  -5   21.20    4.50
   5  -7   1   33.80    8.20
  -5  -7  -1   26.80    8.30
  -7  -1  -5   28.50    4.90
  -5  -7  -1   30.10    8.80
   5   7  -1   34.50    9.50
   5   7  -1   31.50    8.70
   7   1  -5   35.80    8.10
   7   1  -5   24.10    7.10
  -5   7   1   30.70    5.60
  -5   7   1   24.70    5.00
   5  -7   1   19.70    7.30
  -1  -5  -7   36.40   10.20
  -1  -5  -7   37.40    9.90
   1   5  -7   33.30    9.00
   7  -1   5   33.90    7.10
   7  -1   5   20.70    6.10
  -1   5   7   37.50    9.60
  -1  -6   7   -3.30    6.70
  -1  -6   7    0.10    7.20
   7   1   6   -4.00    5.70
   6  -7  -1    4.00    5.40
   6  -7  -1    4.90    5.30
  -6  -7   1    8.90    7.80
  -6  -7   1    8.20    6.60
   7  -1  -6   -2.90    4.70
  -1   6  -7   -9.30    5.90
   7  -1  -6    5.10    5.90
   1   6   7   -1.60    7.20
   1   6   7   -0.70    6.50
  -7   1  -6    5.20    3.40
  -1   6  -7    4.20    7.20
   7   1   6   -1.40    4.80
   1  -6  -7    4.20    6.20
   1  -6  -7    8.80    6.50
   6   7   1    2.10    7.00
   6   7   1    5.70    7.70
  -7   1  -6    2.00    3.10
  -1  -6  -7   -2.50    7.10
  -7   1   6    0.50    3.10
   1  -6   7    2.30    7.30
  -1   6   7   13.60    8.20
   1  -6   7    2.70    5.30
   6  -7   1   10.40    5.80
   1   6  -7   11.40    8.30
  -6  -7  -1   10.50    7.60
  -6  -7  -1    5.40    6.50
   6   7  -1    0.50    7.10
   6   7  -1   -1.10    7.10
  -1   6   7   -6.20    6.80
   7  -1   6    7.20    6.20
   7  -1   6    1.20    4.60
  -1  -6  -7    8.40    8.00
  -7   1   6    5.20    3.50
   1   6  -7    9.20    8.20
   7   1  -6    4.80    5.60
   7   1  -6    9.60    7.00
   6  -7   1    0.80    5.60
   7   2   0    0.10    3.40
   0   7   2   -5.20    5.80
   0  -7   2    1.70    6.60
   0  -7   2    7.10    6.70
   0  -7  -2    3.30    5.20
   0  -7  -2    6.20    5.50
  -2   0   7   -2.70    5.40
  -2   0   7   -0.50    4.20
  -2   0  -7    0.60    5.50
  -2   0  -7    9.50    6.50
   0   7   2   -3.40    5.60
   2   0   7   -4.40    5.30
   2   0  -7    0.70    5.70
   2   0  -7    0.60    5.80
   0   7  -2    5.10    6.50
   7   2   0   -1.90    3.40
   2   0   7   -6.70    5.50
   0   7  -2    2.30    5.80
  -2  -1   7   22.00    8.10
  -1  -7   2   38.70    9.60
  -2   1  -7   41.70    8.60
  -2   1  -7   37.10    8.20
  -1  -7   2   28.50    9.00
   2  -1  -7   35.20    8.00
   1  -7  -2   30.20    8.60
  -2  -1   7   28.80    8.30
   2   1   7   36.90    8.10
   2   1   7   32.50    9.20
   7   2   1   33.20    9.10
   7   2   1   34.20    6.00
  -1   7  -2   35.40    8.60
  -1   7  -2   45.90    9.20
   1   7   2   43.00    9.00
   1  -7  -2   30.30    7.90
   1   7   2   21.50    8.00
   2  -1  -7   39.10    9.10
   1  -7   2   24.50    7.40
  -2   1   7   47.80    9.50
   2   1  -7   20.80    7.60
  -1  -7  -2   34.90    8.40
  -1  -7  -2   40.70    9.90
   7   2  -1   36.10    6.20
  -1   7   2   39.50    8.90
  -1   7   2   33.30    8.00
   1  -7   2   20.30    7.00
   7   2  -1   36.30    7.10
  -2  -1  -7   41.60    8.70
  -2   1   7   16.30    7.40
   1   7  -2   27.80    8.60
   1   7  -2   26.60    8.70
   2  -1   7   35.90    9.00
   2   1  -7   27.50    8.60
   2  -1   7   41.70    8.90
  -2  -1  -7   20.50    7.70
   7   2   2   99.19    9.50
  -2   7  -2   91.29   11.60
  -2   7  -2  108.89   11.90
  -2  -7   2   99.69   13.50
   7   2   2  119.89    9.70
   7  -2  -2  102.99    5.50
   2  -2  -7  102.79   12.80
   2  -2  -7  107.99   13.60
   2   2   7  122.29   12.80
  -2   2  -7  111.99   12.30
  -2  -2   7  114.19   13.90
  -2  -2   7   98.99   12.90
   7  -2  -2  103.69    5.50
   2  -7  -2   99.89   12.70
   2  -7  -2  101.29   12.90
   2   2   7   96.69   12.40
   2   7   2  121.19   14.90
  -2  -7   2  121.69   14.60
  -2   2  -7  143.89   13.60
   2   2  -7  107.59   13.50
   2   2  -7  113.19   12.30
   2   7  -2  123.09   14.80
   2   7  -2  103.09   13.20
   7   2  -2  102.49    9.20
   7   2  -2  104.89    9.50
  -2   7   2  101.39   12.40
  -2   7   2  101.79   11.20
  -2  -2  -7  112.09   12.00
  -2  -2  -7  103.79   13.30
   2  -2   7  105.59   11.50
  -2  -7  -2  104.29   13.20
  -2   2   7  123.29   13.40
  -2   2   7  107.69   13.10
   7  -2   2  103.19    5.40
   2  -2   7   92.09   12.90
   7  -2   2  107.69    5.60
   2  -7   2  118.09   12.00
   2  -7   2  103.79   13.00
  -2  -7  -2  101.69   13.20
   2  -3  -7    6.90    6.60
  -7  -2   3    3.50    1.70
  -7  -2   3    4.90    1.80
   3  -7  -2    7.40    6.00
   2   3   7    7.10    7.00
   2   3   7   10.30    7.00
  -2   3  -7    3.70    6.00
   7   2   3    3.80    4.80
   7   2   3    3.00    4.60
  -3  -7   2    3.10    4.90
  -2  -3   7    0.80    4.70
   3  -7  -2    0.90    5.40
  -2  -3   7    5.90    6.70
   7  -2  -3    0.40    3.10
  -3  -7   2    2.70    6.80
  -3   7  -2    2.00    5.40
  -3   7  -2   -0.70    5.20
   3   7   2   -1.70    6.00
   7  -2  -3    5.00    3.40
  -2   3  -7    1.90    5.80
   2  -3  -7    4.50    6.20
   3   7  -2    8.10    7.00
  -3   7   2    2.30    5.20
  -3   7   2    6.40    6.10
  -7  -2  -3    5.30    1.80
   3  -7   2    2.60    5.70
   7   2  -3   -0.40    3.70
  -7  -2  -3    5.10    1.90
   7  -2   3   -0.10    3.10
  -2   3   7    6.30    5.80
   3   7  -2    2.10    6.30
  -2  -3  -7    5.90    6.70
  -2  -3  -7    6.20    6.60
   2  -3   7   12.80    7.40
   2   3  -7   -0.20    4.30
   2   3  -7    1.80    6.30
  -2   3   7    3.90    6.00
   3  -7   2    2.50    4.30
   2  -3   7    6.70    6.30
   7  -2   3    2.10    3.20
  -3  -7  -2    3.40    5.10
  -3  -7  -2   -5.50    6.00
   7   2  -3    3.50    4.30
   4   7   2  142.89   14.10
  -4  -7   2  128.69   15.30
   2  -4  -7  137.59   15.00
  -7  -2   4  123.69    8.20
  -2   4  -7  126.29   14.80
  -2  -4   7  139.59   15.20
   2   4   7  170.98   15.20
   2   4   7  119.69   13.20
   2  -4  -7  116.59   15.10
  -7  -2   4  132.79    8.30
  -2  -4   7   99.59   13.20
   7   2   4  127.99   11.50
  -4  -7   2  138.39   13.40
  -2   4  -7  131.99   13.70
  -4   7  -2  128.29   10.80
   7   2   4  155.28   12.50
   7  -2  -4  135.49    9.90
   7  -2  -4  122.89    9.70
   4  -7  -2  143.79   13.20
   4  -7   2  141.89   13.00
  -7  -2  -4  139.19    8.20
  -2  -4  -7  117.49   15.10
  -2  -4  -7  147.99   15.50
   7  -2   4  125.59    9.80
   4  -7   2  137.19   13.30
  -2   4   7  123.89   13.50
  -4  -7  -2  162.38   15.50
  -4   7   2  122.89   10.60
  -2   4   7  125.69   14.70
  -7  -2  -4  125.69    8.00
   4   7  -2  137.29   14.90
   4   7  -2  107.89   14.70
  -4   7   2  139.59   11.50
   7   2  -4  139.19   11.60
   7   2  -4  127.39   11.40
   2   4  -7  139.89   15.10
   2   4  -7  133.89   14.60
  -4  -7  -2  128.29   15.30
   2  -4   7  116.39   14.70
   7  -2   4  120.09    9.60
   2  -4   7  135.89   16.00
  -5  -7   2    3.10    6.30
   7   2   5    8.80    6.10
  -2  -5   7    4.40    7.10
   7  -2  -5    5.80    4.90
   7  -2  -5    5.90    4.80
   5   7   2    9.80    7.60
   7   2   5    9.00    5.80
   2  -5  -7    9.60    7.20
   2  -5  -7   14.30    8.30
  -7  -2   5    2.10    4.20
  -2   5  -7    8.80    6.60
   2   5   7   12.20    6.90
  -7  -2   5    9.70    5.20
   5   7   2    7.40    7.20
   2   5   7    7.60    7.30
  -2  -5   7   14.70    7.70
  -5   7  -2    5.50    4.10
  -5   7  -2    4.90    4.20
  -2   5  -7    8.50    6.70
   5  -7  -2    7.70    6.10
  -5  -7   2   15.10    7.90
   5   7  -2    5.70    7.30
   2   5  -7    4.60    7.30
   2   5  -7    6.50    7.30
  -5   7   2    3.20    4.10
  -5   7   2    8.00    4.80
   7   2  -5   12.50    6.90
   7   2  -5    6.70    5.80
   2  -5   7    2.40    5.00
  -5  -7  -2   -2.90    6.00
  -5  -7  -2   14.60    7.30
   5  -7   2    5.10    6.00
   5  -7   2   -1.20    4.40
  -7  -2  -5    4.80    4.50
   7  -2   5    3.40    4.80
   7  -2   5    3.90    5.10
  -2   5   7   10.10    7.20
  -2  -5  -7    7.40    5.90
   2  -5   7    0.90    6.70
  -7  -2  -5   11.40    5.20
   5   7  -2    0.20    7.00
  -2  -5  -7   15.10    8.80
  -2   5   7   15.20    7.70
   6   7   2   11.90    6.60
  -6  -7   2   24.90    8.30
   2   6   7    8.40    8.00
   7  -2  -6   22.60    7.30
  -2   6  -7   17.20    8.40
  -2   6  -7   10.60    7.80
   7   2   6   25.60    7.90
   2   6   7   18.90    8.80
  -7   2  -6   14.80    3.70
   2  -6  -7   32.50    9.70
  -7  -2   6   18.90    6.00
  -7  -2   6   10.60    5.80
  -6  -7   2   16.20    7.80
   7   2   6   16.00    7.50
   6  -7  -2   12.20    6.60
  -2  -6   7    4.20    7.70
   7  -2  -6   16.70    6.50
  -6   7  -2   20.90    2.80
  -2  -6   7   14.00    8.80
   2  -6  -7    9.10    7.60
  -6   7  -2   17.90    2.50
   6   7   2   23.40    9.30
  -7   2   6   11.30    3.60
  -2   6   7    5.90    7.00
   7  -2   6   19.10    6.80
  -7  -2  -6   20.80    6.40
  -6   7   2   17.50    2.50
  -2   6   7    8.50    7.60
  -6   7   2   15.90    2.60
  -7  -2  -6   12.30    5.70
   6   7  -2    7.20    7.70
   6   7  -2    9.20    8.10
   7   2  -6   32.60    8.80
   2   6  -7   17.30    9.10
   2   6  -7   14.50    7.20
  -7   2   6   14.00    3.60
  -6  -7  -2   23.70    8.40
   2  -6   7   13.40    8.10
   6  -7   2   11.90    6.60
   2  -6   7   22.40    9.30
  -6  -7  -2   17.30    7.70
   6  -7   2   18.50    7.30
   7   2  -6   28.80    8.30
   7  -2   6    1.30    6.00
  -2  -6  -7   11.50    8.40
  -2  -6  -7    7.10    7.90
   0   7  -3    6.90    6.70
  -3   0  -7    1.20    5.60
   3   0   7   -5.30    5.10
   0  -7  -3   -2.50    6.20
  -3   0  -7    6.80    4.60
  -3   0   7   -0.80    5.30
   0  -7   3    2.70    7.20
   3   0  -7   -4.70    5.30
   7   3   0    1.80    3.80
   0   7   3    0.30    4.70
   0  -7   3   -2.40    6.00
   0   7  -3    7.30    6.60
   0   7   3   -2.10    5.60
  -7  -3   0   -0.80    1.80
  -3   0   7   -2.60    5.60
   0  -7  -3   -1.30    6.00
  -7  -3   0    0.20    1.80
   3   0  -7   -3.10    3.80
   3   0   7   -3.50    5.50
  -1   7  -3   24.20    7.90
  -3  -1   7   28.40    8.30
   3   1   7   25.60    8.60
  -1  -7   3   25.60    9.10
   7   3   1   22.30    6.60
   1  -7  -3   33.90    9.00
  -3  -1   7   26.20    8.20
   3   1   7   25.30    7.20
   3  -1  -7   24.30    8.20
   3  -1  -7   16.60    7.70
   7  -3  -1   30.30    2.70
   7  -3  -1   26.20    2.60
  -3   1  -7   27.60    7.80
  -1  -7   3   28.20    8.90
  -1   7  -3   26.70    7.90
   1   7   3   32.90    9.60
   1   7   3   18.30    8.20
   7   3   1   22.00    6.20
   1  -7  -3   29.40    7.50
  -3   1  -7   22.00    7.10
  -7  -3   1   24.50    3.50
  -7  -3   1   22.80    3.40
  -3  -1  -7   22.80    6.60
   7   3  -1   30.70    6.40
  -1  -7  -3   27.80    8.70
  -1  -7  -3   34.10    9.40
   1  -7   3   24.00    8.40
   1   7  -3   21.90    8.20
   1   7  -3   23.40    8.50
  -7  -3  -1   19.60    3.20
   7   3  -1   16.90    6.00
   3  -1   7   20.40    6.40
   3  -1   7   25.40    7.70
  -7  -3  -1   21.50    3.40
   7  -3   1   28.20    2.60
  -3   1   7   35.90    7.50
  -3  -1  -7   32.70    8.10
  -1   7   3   21.90    8.00
   1  -7   3   24.90    8.10
  -3   1   7   21.20    7.50
   3   1  -7   35.00    9.00
   3   1  -7   21.80    7.80
  -1   7   3   35.50    9.00
   3   2   7   66.59   11.60
   2   7   3   53.49   10.80
   7   3   2   55.39    8.90
  -2  -7   3   32.10    9.30
   3  -2  -7   44.80    9.40
   2   7   3   34.50    9.50
  -7  -3   2   40.30    4.90
  -2  -7   3   45.20    9.70
   7  -3  -2   40.20    4.60
  -3   2  -7   42.00    8.80
  -3   2  -7   47.80    9.20
   7  -3  -2   46.60    4.90
   3   2   7   48.10    9.40
   2  -7  -3   58.39   10.60
   3  -2  -7   37.10    9.30
  -3  -2   7   45.80    9.70
   7   3   2   43.20    8.00
  -7  -3   2   37.70    4.90
  -3  -2   7   47.80    9.80
  -2   7  -3   52.39    9.50
  -2   7  -3   54.79    9.50
  -2   7   3   55.39    9.60
   3   2  -7   38.40    9.70
   7  -3   2   62.99    5.30
   2  -7   3   47.40    9.80
   3   2  -7   39.70    9.60
  -2  -7  -3   46.20    9.20
   2  -7   3   56.29   10.80
   3  -2   7   67.19   10.50
  -3   2   7   52.79    9.60
   7   3  -2   42.60    8.30
  -2   7   3   35.00    8.20
  -3  -2  -7   47.40    9.90
   3  -2   7   61.59   10.30
  -3   2   7   52.49    9.70
  -7  -3  -2   43.40    5.10
  -7  -3  -2   44.00    5.00
  -2  -7  -3   41.30   10.00
   2   7  -3   49.80   10.40
  -3  -2  -7   40.60    9.20
   2   7  -3   50.19    9.90
   7  -3   2   54.29    5.30
  -3  -7   3   60.89   11.60
   3  -3  -7   50.09   10.40
   7  -3  -3   33.60    5.70
   7  -3  -3   48.10    6.30
  -3   3  -7   43.60    9.30
   3  -3  -7   57.59   10.90
   3   3   7   55.49   11.00
   3  -7  -3   36.50    9.00
  -3  -3   7   50.89   10.60
   3   7   3   24.90    8.70
   3   7   3   44.50   10.50
  -3   7  -3   48.60    8.70
  -3  -3   7   45.30    9.90
  -7  -3   3   45.40    6.20
  -3  -7   3   42.90   10.30
  -3   3  -7   38.80    8.50
   3   3   7   45.50    9.60
  -7  -3   3   44.00    5.70
  -3   7  -3   49.00    8.70
   7   3   3   47.80    8.50
   7  -3   3   41.70    6.00
   3   7  -3   67.09   12.00
   3  -3   7   35.10    8.10
  -7  -3  -3   52.99    6.40
   7  -3   3   36.00    5.40
  -3   3   7   54.59    9.60
   3  -3   7   38.30    9.40
  -7  -3  -3   37.70    5.70
  -3  -3  -7   20.60    8.20
   3   3  -7   36.70    9.70
   3   3  -7   49.00   10.60
   3   7  -3   27.30    9.70
   7   3  -3   47.90    8.70
   7   3  -3   45.70    8.70
  -3   7   3   49.80    9.00
  -3   7   3   48.10    8.50
   3  -7   3   45.70    9.60
  -3  -3  -7   43.70    9.80
  -3  -7  -3   40.80   10.40
  -3  -7  -3   42.50   10.20
   3  -7   3   50.39   10.50
  -3   3   7   44.20    9.30
   4   7   3   18.20    7.40
  -4  -7   3   23.30    8.60
   7   3   4   21.50    7.40
   3   4   7   34.70    9.70
   4  -7  -3   13.90    7.00
   4  -7  -3   15.20    7.40
  -4   7  -3   27.00    6.70
  -3  -4   7   29.60    8.90
  -3   4  -7   23.10    7.60
   4   7   3   23.20    7.70
  -4  -7   3   10.30    7.90
  -4   7  -3   25.10    6.70
   3  -4  -7   22.10    7.50
   3  -4  -7   21.00    8.10
  -7  -3   4   27.10    6.00
  -3   4  -7   25.60    8.10
   3   4   7   33.40    9.80
   7  -3  -4   20.90    5.70
   7  -3  -4   26.20    6.90
   7   3   4   11.00    6.30
  -3  -4   7    6.60    7.10
  -3  -4  -7    6.10    7.20
   4   7  -3   16.80    8.30
  -3   4   7   20.60    8.30
  -3   4   7   32.80    8.00
   4   7  -3   23.70    7.70
   7   3  -4   30.90    7.60
  -4  -7  -3   18.70    8.50
   4  -7   3   16.00    7.40
   4  -7   3   17.20    7.20
   3   4  -7   13.80    8.20
  -4   7   3   18.40    6.70
  -4   7   3   10.50    5.60
  -7  -3  -4   15.40    5.40
   7  -3   4   17.20    5.30
  -3  -4  -7   17.30    8.30
   3   4  -7   10.80    8.20
   3  -4   7   24.30    8.30
  -4  -7  -3   26.20    9.00
   7  -3   4   20.60    5.60
   3  -4   7   30.20    8.90
   7   3  -4   18.60    6.90
   5   7   3  -10.30    5.10
  -7  -3   5   12.40    5.30
   3   5   7   21.50    9.10
  -5  -7   3    2.80    6.70
   7   3   5    9.60    6.30
   7   3   5    2.30    5.70
   5   7   3    1.50    6.70
   7  -3  -5   -0.60    4.50
  -5  -7   3    6.40    7.00
   3  -5  -7    9.60    7.80
   3  -5  -7    2.60    6.60
   7  -3  -5   10.60    5.40
   5  -7  -3    4.20    6.60
  -3   5  -7   16.40    7.50
  -3   5  -7    6.40    6.30
   3   5   7   -2.80    7.10
   5  -7  -3    9.20    6.40
  -7  -3   5    9.00    5.60
  -3  -5   7    0.70    5.50
  -3  -5   7    3.10    5.30
  -5  -7  -3   -0.80    6.10
  -3  -5  -7    6.50    7.90
   5   7  -3    5.60    7.70
   3   5  -7    6.50    6.40
   3   5  -7    4.90    7.20
  -3  -5  -7    3.20    7.00
   3  -5   7   14.00    8.10
  -3   5   7    8.60    6.40
   5   7  -3   -5.50    6.20
   7   3  -5   10.10    6.00
   5  -7   3    8.50    6.10
   3  -5   7    0.00    6.00
  -7  -3  -5    7.80    5.50
  -7  -3  -5   10.80    5.10
   7  -3   5    5.00    5.20
   7  -3   5    6.70    5.00
   7   3  -5   19.80    8.00
  -3   5   7    4.30    6.40
  -5   7   3   11.40    5.70
   5  -7   3    8.60    6.50
  -5  -7  -3    4.30    6.90
   6  -7  -3   -2.20    4.90
   6   7   3    0.10    6.80
  -6   7  -3    2.80    3.10
  -3   6  -7   -4.80    5.80
  -7   3  -6    0.30    2.30
   7   3   6   -5.10    5.40
   6  -7  -3    0.20    6.30
  -3  -6   7    0.70    7.70
  -7  -3   6   -1.80    4.80
   3   6   7    1.30    5.40
  -6  -7   3    1.40    6.40
  -3  -6   7    4.80    8.60
   7   3   6    1.90    6.30
   3  -6  -7   -6.70    6.40
  -6   7  -3    0.30    2.70
  -6  -7   3    2.90    6.80
  -3   6  -7    5.10    6.10
   7  -3  -6   -5.20    5.00
   7  -3  -6    5.40    6.00
  -7  -3   6    4.40    5.80
   3   6   7   -7.40    6.10
   3  -6  -7    3.20    5.60
   3   6  -7   13.60    8.70
  -6   7   3    0.40    2.90
   3  -6   7   -3.30    6.20
  -3   6   7   -8.20    5.50
  -7   3   6    0.70    2.60
   7  -3   6   -3.90    4.90
  -3  -6  -7   -4.70    7.60
  -7   3   6    2.70    2.60
  -7  -3  -6    0.50    5.10
  -6   7   3    4.80    3.20
   3  -6   7    3.20    7.20
   7   3  -6    1.00    6.30
   7  -3   6    1.80    5.60
   3   6  -7    1.70    5.90
  -6  -7  -3   -4.30    5.90
  -6  -7  -3    2.90    6.80
   6  -7   3   -2.00    5.80
   6  -7   3   -8.50    4.10
   6   7  -3   -4.30    6.00
  -7  -3  -6   -7.70    4.90
   7   3  -6    8.80    6.90
  -3   6   7   -0.10    6.40
   6   7  -3   10.40    8.10
  -4   0  -7   -2.40    4.70
   0  -7   4  -10.20    5.30
   0  -7  -4    2.40    4.80
  -7  -4   0   -0.30    3.80
  -7  -4   0   -2.90    3.40
   7  -4   0   -1.60    2.10
   4   0   7    2.70    5.50
   0   7  -4    0.50    6.50
  -4   0   7   -0.40    5.90
   0   7  -4    8.40    7.00
   0  -7   4   -9.50    5.00
   0  -7  -4    0.20    4.90
  -4   0   7    0.00    5.40
   4   0  -7   -6.10    3.30
   7   4   0   -5.20    4.60
   7   4   0   -2.00    4.60
   0   7   4    0.90    4.70
   0   7   4   -4.80    4.00
  -4   0  -7   -3.00    4.60
   4   0  -7   -4.40    3.30
   4   0   7   -0.60    5.70
   7  -4   0    1.90    2.50
   1   7   4   92.99   13.40
   7   4   1  110.19   11.20
  -4  -1   7  114.89   12.40
   1  -7  -4   79.29   12.60
  -7  -4   1  113.79    9.10
  -7  -4   1   96.29    8.70
   7  -4  -1  101.29    6.70
   4  -1  -7   80.89   12.10
   4  -1  -7  101.99   13.20
  -4  -1   7  102.19   12.70
  -1  -7   4   93.09   13.70
  -4   1  -7   85.39   11.00
  -1   7  -4   79.09   12.20
   7   4   1  108.19   11.20
  -1   7  -4   96.39   13.10
  -1  -7   4  100.39   14.10
   7  -4  -1  101.39    6.70
  -4   1  -7  104.39   12.40
   4   1   7   97.19   13.30
   4   1   7   91.39   12.40
   1   7   4   90.59   12.80
   4   1  -7  100.59   13.30
   7   4  -1   80.49   10.70
   1  -7   4   96.89   14.10
   7  -4   1  100.69    6.60
  -7  -4  -1  101.89    8.90
  -4  -1  -7   89.69   11.80
   7   4  -1   86.19   11.40
   4  -1   7  105.49   11.40
   4  -1   7   84.89   11.90
  -7  -4  -1   86.79    8.30
   7  -4   1   99.59    6.80
  -4   1   7   95.69   11.80
  -4   1   7   96.69   11.70
   1   7  -4   93.09   13.80
   1   7  -4   94.79   13.50
  -1  -7  -4  113.49   14.40
  -1   7   4   95.59   13.10
  -1   7   4   95.19   13.00
   1  -7   4   93.39   12.50
   4   1  -7  108.69   13.60
  -1  -7  -4   93.09   13.80
  -4  -1  -7   92.89   11.80
   7  -4  -2   -0.70    3.20
   4   2   7   -4.90    5.60
  -4  -2   7    2.20    5.50
  -2   7  -4    8.30    6.40
  -2   7  -4   -2.60    5.30
   2   7   4   12.00    8.00
   2   7   4   10.30    7.50
   7   4   2    1.30    5.50
   7   4   2    1.70    5.30
   7  -4  -2    6.30    3.70
  -2  -7   4   -2.60    6.50
  -4   2  -7    6.50    5.80
  -2  -7   4   16.00    8.30
   4   2   7    1.80    6.90
   4  -2  -7    3.10    5.90
   4  -2  -7    3.40    5.80
  -4   2  -7    6.90    6.10
   2  -7  -4    0.50    6.40
   2  -7  -4    6.90    7.30
  -7  -4   2   10.80    4.90
  -4  -2   7   10.80    6.20
   2   7  -4    3.00    6.60
   4  -2   7    1.50    5.60
   4  -2   7    0.80    6.00
  -4  -2  -7    4.10    5.40
   4   2  -7    7.30    7.20
   2  -7   4   11.20    7.10
   4   2  -7    6.00    6.50
  -4   2   7    2.00    5.40
   2   7  -4    8.00    7.50
  -2   7   4   -3.90    5.50
  -2  -7  -4    8.50    7.60
  -2  -7  -4   -1.80    6.50
   2  -7   4   -2.70    6.40
  -2   7   4   13.90    6.60
  -4   2   7   -2.70    4.70
   7  -4   2    4.70    3.40
   7   4  -2    3.10    5.50
   7   4  -2    8.40    6.00
  -4  -2  -7    6.70    6.10
  -7  -4  -2    8.90    4.50
   7  -4   2    3.50    3.70
  -4  -3   7   81.59   12.20
   3  -7  -4   83.99   12.60
  -7  -4   3   90.09    9.40
   7  -4  -3   87.99    8.40
   7   4   3   71.09   10.90
  -3  -7   4   76.69   12.40
  -3  -7   4   80.69   13.30
  -4   3  -7   69.69   10.30
   4   3   7   80.09   13.20
   4   3   7   81.89   12.20
   4  -3  -7   81.69   12.10
   3  -7  -4   76.79   11.90
  -4  -3   7   87.09   12.90
   7  -4  -3   92.09    9.90
  -3   7  -4   84.39   11.60
  -4   3  -7   94.09   11.50
   3   7   4   83.29   13.30
  -3   7  -4   99.59   12.20
   4  -3  -7   63.09   11.10
   3   7   4   80.19   12.50
   3   7  -4   84.29   12.60
   3   7  -4   83.49   13.50
  -3   7   4   87.19   11.70
   4   3  -7   93.09   13.60
   3  -7   4   88.39   12.40
  -4   3   7   89.09   11.50
  -4   3   7   94.39   11.90
   4  -3   7   77.39   11.90
   7   4  -3   92.49   11.90
   7   4  -3   85.89   11.70
  -3  -7  -4   90.39   13.30
  -7  -4  -3  104.09    9.40
   7  -4   3   70.59    8.20
   7  -4   3   72.69    9.50
  -3   7   4   84.29   11.10
  -3  -7  -4  100.29   14.60
   3  -7   4  104.89   13.70
   4   3  -7  106.69   14.10
  -4  -3  -7   72.29   11.70
  -4  -3  -7   81.59   12.40
   4  -3   7   69.29   11.70
   4   4   7   60.19   11.80
   4   4   7   67.49   12.70
  -4  -7   4   58.99   11.20
  -4   4  -7   70.79   10.70
  -4  -7   4   61.89   12.10
   4  -7  -4   62.19   11.00
  -7  -4   4   66.49    9.50
  -7  -4   4   51.59    8.30
   7   4   4   62.49   10.60
   7  -4  -4   58.09    8.20
  -4  -4   7   84.69   12.60
  -4  -4   7   57.49   11.60
   4  -4  -7   66.69   11.80
   4  -4  -7   59.19   11.60
   7   4   4   54.79   10.60
   4  -7  -4   57.79   10.90
  -4   7  -4   67.09   10.60
  -4   7  -4   81.29   10.90
   4   7   4   70.09   13.30
   4   7   4   57.79   12.10
   7  -4  -4   67.89    8.90
  -4   4  -7   49.50    9.30
   4   4  -7   70.59   12.60
   4   4  -7   71.49   13.10
  -4   4   7   58.89    9.80
  -7  -4  -4   66.79    9.30
   7   4  -4   85.39   12.10
   7   4  -4   54.89   10.20
   4  -4   7   48.90   10.60
  -4   7   4   74.39   10.60
  -4  -4  -7   49.70   10.50
  -4  -4  -7   57.59   11.30
   7  -4   4   75.39    9.30
   4  -4   7   77.09   12.50
   4   7  -4   69.89   12.80
   4   7  -4   61.19   11.70
  -4  -7  -4   53.79   11.40
  -4  -7  -4   77.29   13.00
   4  -7   4   56.29   10.80
   4  -7   4   69.79   11.10
  -7  -4  -4   78.99    9.70
  -4   4   7   53.29   10.10
  -4   7   4   54.69    9.60
   7  -4   4   63.79    9.00
  -5   7  -4   35.40    7.00
   4  -5  -7   30.30    9.80
  -5  -7   4   50.79   11.10
  -5  -7   4   52.39   11.30
   4   5   7   36.80    9.70
   4   5   7   33.50   10.10
   7  -4  -5   46.30    8.60
   7  -4  -5   57.09    9.50
   7   4   5   46.00   10.30
   7   4   5   58.59   11.80
  -5   7  -4   36.60    7.50
  -4   5  -7   59.09   10.90
   5  -7  -4   43.80    9.70
   5  -7  -4   36.60    9.20
  -4  -5   7   58.59   11.80
  -4  -5   7   49.60   11.00
   4  -5  -7   47.80   11.10
  -7  -4   5   49.90    9.30
  -7  -4   5   37.60    8.70
   5   7   4   53.49   12.20
  -4   5  -7   51.69    9.60
   5   7   4   33.60   10.30
   7   4  -5   37.70    9.80
   7  -4   5   39.40    8.20
   7  -4   5   48.10    8.50
   7   4  -5   60.19   11.10
   5   7  -4   43.20   10.00
   5  -7   4   36.30    8.70
  -5   7   4   47.70    8.00
  -4   5   7   30.90    8.50
  -4   5   7   42.40    9.00
   4   5  -7   46.70   11.50
   4   5  -7   28.60   10.50
  -7  -4  -5   47.20    8.70
   5   7  -4   54.69   10.80
  -5  -7  -4   37.00   10.50
  -5  -7  -4   41.40   10.20
   4  -5   7   42.80    9.30
  -7  -4  -5   50.49    8.90
  -4  -5  -7   50.69   11.60
   4  -5   7   36.70   10.10
  -5   7   4   56.19    8.80
   5  -7   4   55.19   10.70
  -4  -6   7    4.00    7.80
  -7  -4   6   10.80    6.30
   4  -6  -7    9.70    7.90
  -4   6  -7   17.70    7.80
   6  -7  -4   16.90    7.20
   6  -7  -4    8.40    7.40
   7  -4  -6   34.60    8.10
   6   7   4    4.20    6.20
   7   4   6    7.80    7.90
   7  -4  -6   19.30    7.60
  -7   4  -6   14.60    3.10
  -6  -7   4    8.30    7.80
  -4  -6   7   24.40    8.00
  -4   6  -7   12.10    7.10
   6   7   4   19.30    9.50
  -6   7  -4   13.40    4.40
   4   6   7   35.90   10.30
   7   4   6    9.00    8.40
   4  -6  -7   17.20    9.00
  -7  -4   6   13.80    6.70
  -7   4  -6   12.20    3.20
  -6  -7   4    9.80    7.60
   4   6   7   18.80    9.90
  -7   4   6    9.90    3.20
   6   7  -4    8.90    7.00
  -4  -6  -7    8.10    8.40
  -4   6   7   16.90    7.70
   7   4  -6    5.50    7.90
  -7  -4  -6   15.20    7.50
   7  -4   6   16.20    7.10
   7  -4   6   19.50    7.00
  -4   6   7   12.40    7.00
   4   6  -7   16.40    7.60
   4   6  -7    2.10    8.20
   4  -6   7   10.50    7.80
   4  -6   7   14.00    8.70
  -6  -7  -4   17.10    8.10
   6  -7   4   12.80    8.00
   6  -7   4   28.80    8.30
   6   7  -4   29.80   10.40
  -6  -7  -4    3.30    7.50
  -6   7   4   17.50    5.10
  -7  -4  -6   22.50    6.80
  -6   7   4   16.50    4.90
  -7   4   6   15.80    3.40
   7   4  -6   12.90    8.20
   0   7   5   -3.00    6.20
   7  -5   0   -3.30    3.40
   0  -7   5   -6.70    3.50
  -7  -5   0    1.70    4.90
  -7  -5   0   -7.10    4.00
   0  -7  -5    5.90    7.50
  -5   0   7   -3.60    4.60
   5   0  -7   -1.60    5.60
  -5   0  -7    4.90    5.80
   0  -7   5    0.30    6.20
   5   0   7    0.60    5.80
   5   0   7   -5.40    4.90
   0   7  -5   -2.10    4.60
   5   0  -7    3.20    6.20
   7   5   0    2.60    5.50
   7   5   0   -0.90    5.40
   0   7   5   13.90    7.70
   0   7  -5    6.90    7.00
  -5   0  -7   -1.90    4.50
  -5   0   7    1.00    5.40
  -5  -1   7   18.40    7.00
  -5  -1   7   31.20    8.30
  -1  -7   5   30.10    9.90
   7   5   1   19.20    7.50
   5   1   7   27.60    8.50
   7  -5  -1   23.30    5.90
  -5   1  -7   21.80    6.90
   5   1   7   33.60    9.30
  -1   7  -5   15.00    8.10
  -1   7  -5   42.50    9.80
   1   7   5   16.00    8.50
   1   7   5   27.10    9.60
   7   5   1   25.30    7.80
   5  -1  -7   26.30    8.10
   1  -7  -5   22.40    8.50
   1  -7  -5   25.20    8.20
  -7  -5   1   24.70    6.60
   7  -5  -1   23.30    5.10
  -5   1  -7   21.50    7.20
  -7  -5   1   20.80    6.20
   5  -1  -7   23.10    7.90
  -1  -7   5   27.50    9.00
   1   7  -5   19.10    8.70
  -5   1   7   30.70    7.80
   7   5  -1   23.00    8.00
   5  -1   7   35.30    8.80
  -1   7   5   21.80    8.70
   7   5  -1   21.40    7.90
  -5  -1  -7   19.50    6.70
  -5   1   7   17.80    7.10
  -1  -7  -5   31.80    9.90
   1  -7   5   27.90    8.10
   1  -7   5   33.70    9.60
   7  -5   1   24.10    5.40
   7  -5   1   22.70    5.00
   5   1  -7   37.20    9.10
  -1   7   5   31.00    9.10
  -7  -5  -1   30.10    7.00
  -7  -5  -1   18.40    6.20
   1   7  -5   25.20    7.90
   5   1  -7   19.10    7.90
  -5  -1  -7   28.20    7.50
   5  -1   7   19.20    7.60
  -2   7  -5   62.29   10.80
   2  -7  -5   51.79   10.80
  -5  -2   7   61.49   10.40
   5  -2  -7   67.19   11.10
   7  -5  -2   50.39    7.20
   2   7   5   57.79   11.70
   2   7   5   61.59   12.40
  -5   2  -7   64.59    9.80
   5   2   7   55.09   10.20
   5   2   7   57.99   10.60
  -7  -5   2   52.99    8.80
   5  -2  -7   52.19   10.10
  -5   2  -7   49.99    9.10
  -2   7  -5   44.90    9.60
   7   5   2   62.89   10.60
   7   5   2   60.79   11.10
   7  -5  -2   62.89    7.70
  -5  -2   7   76.79   11.50
  -2  -7   5   57.19   11.00
   2  -7  -5   62.49   12.50
  -7  -5   2   63.79    9.30
  -2  -7   5   65.89   11.50
  -2   7   5   64.09   11.20
  -5   2   7   52.09    9.20
   5  -2   7   62.89   10.70
   2  -7   5   42.60   10.60
   5   2  -7   68.39   11.70
   7  -5   2   57.49    7.60
  -5  -2  -7   78.69   11.40
  -2  -7  -5   35.50   10.50
   5   2  -7   46.60   10.40
   2  -7   5   48.40   11.00
   7   5  -2   71.79   11.50
  -5   2   7   64.39   10.20
  -5  -2  -7   55.39   10.40
  -2  -7  -5   65.59   12.30
  -7  -5  -2   54.79    9.00
  -7  -5  -2   58.09    9.20
   7   5  -2   58.89   11.00
   7  -5   2   53.09    7.10
   5  -2   7   57.99   10.60
   2   7  -5   57.79   11.30
   2   7  -5   56.89   10.60
  -2   7   5   49.99   10.40
   3   7   5   -2.60    4.60
   5  -3  -7    5.40    6.20
   7  -5  -3    1.70    4.80
   3   7   5    1.80    7.00
  -7  -5   3   -0.70    5.00
  -5   3  -7   -0.20    5.10
  -5  -3   7   -1.20    5.40
   7  -5  -3   -3.20    4.10
  -3  -7   5  -10.30    5.80
  -3  -7   5   -1.30    6.20
   5   3   7    0.60    4.50
  -3   7  -5   -1.90    5.20
  -5   3  -7   -0.60    5.10
   3  -7  -5    0.80    4.60
   5  -3  -7    0.40    5.80
  -7  -5   3    2.50    5.00
   3  -7  -5    6.80    7.10
   5   3   7   -3.00    6.00
  -5  -3   7   -2.10    5.90
   7   5   3    6.30    6.80
  -3   7  -5    3.70    6.00
   5   3  -7   -1.50    6.30
   5  -3   7    5.10    5.80
   3   7  -5    9.10    7.60
   7   5  -3   -0.70    5.00
   7   5  -3   -0.80    5.70
   3  -7   5    9.50    6.90
  -3   7   5    0.90    5.10
   5   3  -7    6.00    5.70
   3   7  -5   -1.90    7.20
   7  -5   3    7.10    5.70
  -3  -7  -5    3.00    7.40
  -3   7   5   -3.30    5.40
  -3  -7  -5    1.20    5.30
   3  -7   5    2.40    4.90
  -5   3   7   -0.80    4.60
  -5   3   7   -7.10    4.60
  -5  -3  -7    1.20    5.40
  -5  -3  -7   -1.80    5.30
   7  -5   3   -4.80    4.00
   5  -3   7    2.00    6.10
  -7  -5  -3   -3.00    4.70
  -7  -5  -3   -0.50    4.80
   7  -5  -4    5.70    5.10
  -4   7  -5   -5.90    4.60
  -7  -5   4    7.30    6.30
  -5   4  -7   -0.90    4.80
   7   5   4    6.40    6.50
   4  -7  -5    6.80    7.10
   7   5   4    9.10    7.30
  -5  -4   7   -1.10    6.30
  -7  -5   4    6.20    5.40
   5   4   7   -5.60    5.60
  -4  -7   5    4.80    7.90
  -5  -4   7    0.00    6.20
   4   7   5   -6.70    5.00
   7  -5  -4    2.80    5.30
   5  -4  -7   12.80    7.40
  -5   4  -7   -2.40    5.50
   5   4   7    0.00    7.00
  -4  -7   5   -7.50    6.80
   4  -7  -5    2.90    6.60
   4   7   5   -1.10    6.60
   5  -4  -7   -1.40    5.40
  -4   7  -5   -8.80    4.70
   5   4  -7    3.10    5.40
  -4  -7  -5    9.20    8.10
   7   5  -4    8.50    7.00
  -4   7   5   -5.90    4.60
  -4   7   5   -1.60    5.10
   5   4  -7    1.80    6.90
  -7  -5  -4   -1.10    4.90
   7   5  -4    8.20    7.00
  -5   4   7    2.10    5.40
   7  -5   4    4.40    5.10
  -5   4   7    2.00    4.70
   4   7  -5   -1.80    5.40
   4   7  -5    9.60    8.40
  -4  -7  -5    7.00    8.50
  -5  -4  -7    6.00    6.80
   5  -4   7    0.70    5.90
   5  -4   7   -3.30    5.20
   7  -5   4    7.60    5.50
   4  -7   5    1.20    6.70
   4  -7   5    9.70    7.00
  -7  -5  -4    1.80    5.70
  -5  -5   7   21.40    9.20
  -5   5  -7   24.30    8.00
   5   7   5   27.40    9.20
   7  -5  -5   18.90    6.80
   7  -5  -5   24.20    7.70
   7   5   5   24.00    9.50
   5  -7  -5   21.20    9.00
   5  -5  -7   26.40    9.50
  -7  -5   5   14.00    7.60
  -7  -5   5   29.10    8.60
   5   5   7   17.30    8.10
  -5  -5   7   16.20    8.40
  -5  -7   5   37.90   10.30
   7   5   5   13.10    7.80
   5   7   5   16.40    8.10
  -5   7  -5   18.50    7.00
  -5   5  -7   29.20    8.20
   5  -7  -5   22.20    8.10
  -5  -7   5   22.70    9.30
   5   5   7    8.00    8.60
   5  -5  -7   33.00    9.50
  -5   7  -5   24.80    7.40
   5  -7   5   10.30    7.70
  -5   7   5   20.10    7.30
   7   5  -5   20.50    9.00
   5   7  -5   17.80    8.20
  -5  -7  -5   22.60    9.20
  -7  -5  -5   18.50    8.20
   7   5  -5   18.10    8.60
  -5   5   7   22.40    7.50
   5   5  -7   12.30    9.30
  -7  -5  -5   30.70    8.20
  -5   7   5   13.80    6.50
   5  -5   7   17.60    8.50
   5   7  -5   28.30   10.60
   5  -5   7   18.70    8.00
  -5  -7  -5   44.10   11.50
   5   5  -7   34.30   10.90
  -5  -5  -7   31.90    9.60
  -5  -5  -7   15.10    8.50
   7  -5   5   29.20    7.70
   7  -5   5   14.30    6.90
   5  -7   5   28.80    9.00
  -5   5   7   35.00    8.80
  -7  -5   6   15.00    7.40
   7   5   6   28.80   10.40
  -7  -5   6   27.10    9.20
  -7   5  -6   22.70    3.90
   6   7   5   36.30   11.90
   6  -7  -5   17.50    8.10
  -6   7  -5   27.50    8.60
   5   6   7   31.20    9.60
   5   6   7   15.70    7.70
  -6  -7   5   24.00    9.30
  -7   5  -6   25.50    3.80
   6   7   5   21.20   10.20
   7  -5  -6    9.00    6.60
   7  -5  -6   36.20    9.00
   5  -6  -7   10.90    8.30
   5  -6  -7   26.90    9.50
   7   5   6   16.50    9.00
  -6  -7   5    4.80    7.60
   6  -7  -5   22.30    9.20
  -5   6  -7   34.20    8.20
  -5  -6   7   42.30   10.80
  -5  -6   7   15.80    7.60
  -5   6  -7   21.00    7.10
  -5   6   7   24.40    7.90
   6   7  -5   20.10   10.00
  -7  -5  -6   32.00    9.40
  -7  -5  -6   35.20    9.40
   7   5  -6   21.70    9.50
  -6  -7  -5   12.30    8.40
   5   6  -7   49.60   13.20
  -6   7   5   22.30    8.40
   6   7  -5   23.80   10.00
   7   5  -6   23.70    9.90
  -7   5   6   20.90    4.00
   6  -7   5   18.10    8.50
  -6  -7  -5   33.80   10.50
  -5  -6  -7    9.20    8.50
   7  -5   6   25.50    8.30
   5  -6   7   24.50    9.40
  -5   6   7   17.40    7.20
  -7   5   6   20.60    4.20
   5   6  -7   31.80   10.90
   6  -7   5    8.10    7.00
   7  -5   6   24.40    8.10
  -5  -6  -7   27.20    9.50
   5  -6   7   11.00    8.10
  -6   0   7   -4.30    4.80
  -6   0  -7   -5.00    4.70
   6   0   7   -2.80    5.70
   7  -6   0   -4.00    3.60
  -7  -6   0   -4.70    4.50
  -7  -6   0    4.80    6.30
   7   6   0    6.60    7.30
   7   6   0   -3.50    6.10
   0  -7  -6    8.80    7.60
   0   7   6   -2.70    5.20
   0   7  -6   -1.90    5.10
   0   7  -6    3.70    7.30
   0  -7  -6   -5.40    6.60
   0  -7   6    6.70    7.90
   0   7   6   -0.90    5.20
   6   0   7   -4.70    5.60
   6   0  -7    0.90    5.70
   6   0  -7  -10.50    4.60
  -6   0   7   -4.20    4.60
  -6   0  -7   -1.90    4.80
   0  -7   6    0.80    5.20
  -6  -1   7    2.30    5.60
  -6   1  -7   -2.90    4.40
   1  -7  -6    3.90    7.10
   1  -7  -6    5.00    7.80
  -6  -1   7    0.20    5.40
  -7  -6   1   -0.70    4.80
   7   6   1   -0.10    6.00
  -6   1  -7    4.70    5.50
   6   1   7   -6.00    5.30
   6   1   7   -6.20    5.20
  -1  -7   6    5.10    7.80
  -7  -6   1   -8.30    4.10
  -1   7  -6    7.80    7.00
  -1   7  -6    4.60    7.30
   1   7   6    0.10    5.40
   1   7   6   -1.40    6.40
   6  -1  -7    1.80    6.00
   6  -1  -7   -4.10    6.00
   7   6   1  -12.80    5.00
   7  -6  -1    0.50    4.50
  -1  -7   6    3.20    5.70
  -6   1   7   -4.00    4.50
  -6   1   7    3.40    4.90
   7   6  -1   -9.80    5.00
   6   1  -7    2.10    5.50
  -7  -6  -1  -11.80    4.60
   7  -6   1   -8.50    3.80
   6  -1   7   -5.70    5.40
   6  -1   7    4.70    5.90
   1   7  -6   -2.90    5.20
   1   7  -6    4.50    7.70
  -7  -6  -1   -0.30    4.60
   1  -7   6    1.30    7.20
  -1  -7  -6    3.10    7.60
  -1   7   6    0.00    6.50
  -6  -1  -7    0.40    5.40
  -6  -1  -7   -3.60    4.90
   1  -7   6    1.50    4.80
  -1   7   6   -3.50    6.50
   6   1  -7    0.10    5.40
   7   6  -1    9.50    6.70
  -2  -7   6  122.29   15.80
   2  -7  -6  100.09   15.00
  -7  -6   2   94.49   12.20
   6  -2  -7   83.29   12.10
   7   6   2  105.39   14.50
  -6  -2   7  115.29   12.10
   2  -7  -6  106.29   15.20
   2   7   6   96.89   14.90
  -2  -7   6  106.19   15.20
   6   2   7   94.49   13.80
  -6   2  -7  106.89   10.90
  -6   2  -7   82.49   10.10
  -6  -2   7   89.59   11.70
  -2   7  -6   88.39   13.10
  -2   7  -6  100.59   13.80
   7   6   2   76.69   12.70
   7  -6  -2  100.19   10.30
   7  -6  -2  111.59   10.70
  -7  -6   2  110.89   13.40
   6  -2  -7   99.09   13.60
   6   2   7   89.59   12.80
   2   7   6   92.89   15.10
  -6  -2  -7  109.89   11.60
   7  -6   2  106.49   10.20
   6  -2   7  117.99   12.70
   2   7  -6   87.39   13.60
   6  -2   7  103.69   13.40
  -2   7   6  115.59   14.90
  -7  -6  -2   85.69   12.20
  -7  -6  -2   85.49   11.80
   7   6  -2   82.99   13.00
   6   2  -7   99.59   14.00
   2  -7   6  100.99   14.80
   7   6  -2   96.49   14.10
  -2   7   6  120.79   15.40
   6   2  -7   92.09   13.50
   7  -6   2  103.69   10.60
  -2  -7  -6   91.39   15.20
   2   7  -6   90.89   14.50
  -6   2   7   92.09   10.60
  -6   2   7   98.89   11.00
   2  -7   6   81.49   13.80
   3   7   6    5.00    8.00
  -3  -7   6   -1.40    7.00
  -3   7  -6  -10.60    5.10
  -3   7  -6    2.90    5.90
  -6  -3   7    6.30    5.90
  -6  -3   7    1.60    5.50
   7  -6  -3    1.00    4.80
  -6   3  -7   -1.00    4.80
   3  -7  -6   -8.30    5.60
   6  -3  -7   -3.10    6.10
   6  -3  -7   -5.90    5.90
  -6   3  -7    5.10    5.30
   3   7   6  -12.40    5.80
  -7  -6   3   -7.80    4.40
  -7  -6   3   -8.10    5.80
  -3  -7   6   -3.60    4.80
   6   3   7    0.90    6.70
   3  -7  -6    4.80    7.60
   7  -6  -3  -12.10    3.90
   7   6   3   -9.10    5.40
   6   3   7   -8.80    6.10
   7   6  -3   -4.00    5.70
   3   7  -6   -6.60    6.80
  -3  -7  -6    7.90    8.10
  -7  -6  -3   -0.20    6.00
  -7  -6  -3    0.50    5.50
   3  -7   6   -2.30    4.20
   7   6  -3   -1.70    6.10
   6   3  -7    1.00    4.90
  -6  -3  -7    5.30    6.30
   6  -3   7    4.40    6.10
   6  -3   7    6.90    6.00
   7  -6   3   -6.50    4.50
   3   7  -6   -6.40    6.50
  -6   3   7   -6.40    4.50
  -6   3   7    3.80    5.30
  -3   7   6   -0.70    5.80
   6   3  -7    8.60    7.30
   7  -6   3    2.90    5.20
  -3   7   6    3.10    6.30
   3  -7   6   -1.80    6.60
  -3  -7  -6    1.50    6.70
  -4   7  -6   10.30    6.80
  -4   7  -6    5.90    6.80
  -6   4  -7   18.30    6.20
   6   4   7   17.60    8.70
  -6  -4   7   15.80    7.90
  -4  -7   6   17.50    9.10
   7  -6  -4   10.80    6.60
  -7  -6   4   14.30    7.00
   7   6   4   13.40    8.10
   6  -4  -7   11.60    7.70
   6  -4  -7    6.00    6.50
   4  -7  -6    8.70    8.00
  -7  -6   4   14.30    7.70
   7  -6  -4    9.10    6.10
  -6   4  -7   19.10    6.20
   6   4   7   25.90    9.40
   7   6   4   16.00    8.30
  -4  -7   6   14.80    9.10
   4   7   6   13.40    7.80
   4  -7  -6   16.20    8.30
  -6  -4   7   22.50    8.70
   4   7   6   11.50    9.00
  -7  -6  -4   12.10    8.10
   6  -4   7   15.80    7.60
   4   7  -6   14.90    9.50
   7   6  -4    6.00    7.50
   7   6  -4    8.80    6.00
  -4   7   6   15.70    7.00
  -7  -6  -4   10.70    7.30
   7  -6   4   20.50    7.60
   7  -6   4    8.40    5.70
  -6  -4  -7   14.40    7.70
   4   7  -6   12.90    9.00
  -4   7   6   16.10    7.60
   6  -4   7   11.60    8.00
   6   4  -7   22.20    9.70
  -6  -4  -7    5.60    6.90
  -4  -7  -6   -0.90    7.60
  -4  -7  -6   17.00    8.80
   4  -7   6   11.70    8.00
   4  -7   6   25.20    9.40
  -6   4   7   17.80    6.20
   6   4  -7   20.70    9.30
  -6   4   7   19.30    6.40
   6   5   7    6.20    8.50
   7   6   5    6.20    8.50
  -6  -5   7   14.90    8.30
  -6  -5   7   12.10    8.80
   6  -5  -7   11.60    8.70
   5  -7  -6    9.60    7.30
  -5   7  -6   14.60    6.80
  -5   7  -6   10.90    6.60
   5   7   6    8.60    9.20
   5   7   6    8.30    6.80
   6   5   7   15.70    9.60
  -5  -7   6    9.20    6.40
  -7  -6   5   14.80    7.60
   7  -6  -5   10.40    7.40
   7   6   5    6.00    8.10
  -7  -6   5   19.20    8.40
   6  -5  -7   19.60    9.30
   7  -6  -5    7.90    7.40
  -5  -7   6   17.50    9.80
  -6   5  -7   14.00    6.00
  -6   5  -7   13.80    6.00
   5  -7  -6   26.20    9.20
   6   5  -7   12.60    8.90
   7  -6   5   16.90    8.10
   7  -6   5    1.40    5.40
   5   7  -6   -3.00    6.60
  -5   7   6   16.50    7.40
   7   6  -5    3.40    8.20
   7   6  -5   13.00    8.50
  -6  -5  -7   18.30    8.20
  -6  -5  -7   21.90    8.60
   6  -5   7    1.60    6.80
   6  -5   7    9.70    7.40
   5   7  -6    5.60    8.80
  -5  -7  -6    9.80    8.50
  -5  -7  -6   12.40    8.60
   5  -7   6   18.70    8.60
   5  -7   6   17.80    8.50
  -5   7   6   21.80    6.70
  -6   5   7   11.40    6.00
  -6   5   7   13.70    6.40
   6   5  -7   14.70    7.70
  -7  -6  -5    9.20    8.40
  -7  -6  -5    8.20    7.30
  -6  -7   6    9.80    8.50
  -6  -7   6   11.00    7.80
   7   6   6   -0.60    7.60
   7   6   6    4.40    8.50
  -6   6  -7    1.80    5.30
  -6   6  -7    5.90    6.10
   6  -7  -6    7.40    7.10
   6  -7  -6    9.40    8.00
  -7  -6   6    2.30    7.70
  -7  -6   6    6.70    7.50
   6   7   6   15.10    9.90
   6   7   6    8.80    9.50
  -6  -6   7   12.10    8.50
  -6  -6   7   10.80    8.40
   7  -6  -6   -0.40    7.50
  -7   6  -6   -0.10    3.30
  -6   7  -6    7.00    5.60
  -6   7  -6    5.00    5.40
   6  -6  -7   14.90    8.40
   6  -6  -7   -3.60    6.90
   6   6   7    9.30    8.50
   6   6   7   -3.70    7.90
   7  -6  -6   -1.50    6.30
  -6  -6  -7    9.30    9.20
  -7   6   6    7.20    3.70
  -7   6   6    8.60    4.00
  -6  -6  -7   12.60    9.50
  -6   6   7    6.10    6.10
  -6   6   7    9.50    5.90
   6  -7   6    9.50    7.70
   6  -7   6    2.30    7.30
   7  -6   6   -3.80    6.90
   7  -6   6   -4.40    5.70
   6   6  -7    1.90    6.30
   6   6  -7   15.50    9.90
  -6  -7  -6    8.50    8.70
  -6  -7  -6   -0.10    7.70
   7   6  -6   -2.30    8.40
   7   6  -6   16.00    9.60
  -6   7   6    0.90    5.40
  -6   7   6    1.20    5.10
   6  -6   7   -0.50    6.70
   6  -6   7    6.70    7.60
  -7  -6  -6    6.70    8.20
  -7  -6  -6   10.50    9.30
   6   7  -6    6.80    8.30
   6   7  -6    8.60    9.10
  -7  -7   0    4.40    6.50
  -7  -7   0    5.00    7.20
   0  -7   7   -0.50    5.40
   0  -7   7    2.70    5.60
   0  -7  -7   -3.60    6.60
   0  -7  -7   -0.50    7.40
   7  -7   0    2.40    5.50
   7  -7   0   -3.30    4.70
  -7   0   7   -1.70    4.30
  -7   0   7   -8.30    4.00
  -7   0  -7   -0.20    4.70
   7   0   7    6.00    6.10
   7   0   7   15.50    8.00
   7   0  -7   -3.40    5.60
   7   0  -7   10.70    6.90
   0   7   7    4.40    7.90
   0   7   7   -0.60    7.70
   0   7  -7    0.90    7.60
   0   7  -7   -0.40    6.00
   7   7   0  -12.90    5.90
   7   7   0   -4.60    5.80
  -7  -7   1   17.40    7.70
  -7  -7   1   11.50    7.20
   7  -1  -7   11.20    7.10
   7   7   1    7.90    6.60
  -1  -7   7   -1.90    7.20
  -1  -7   7    9.30    8.60
  -1   7  -7    8.10    7.60
   1   7   7    5.90    8.00
   1   7   7   21.10    8.70
  -7  -1   7   21.00    6.40
   1  -7  -7   30.80   10.30
   1  -7  -7   16.30    9.70
   7   7   1    8.40    7.40
   7   1   7   16.10    8.50
   7  -7  -1   15.60    6.20
   7  -7  -1    0.50    5.30
  -7  -1   7    6.30    6.00
   7   1   7    5.90    6.40
   7  -1  -7   16.70    7.60
  -1   7  -7    2.20    7.80
   7  -1   7    6.00    6.00
  -7  -7  -1   20.30    8.30
  -7  -1  -7    7.80    5.70
  -7   1   7   10.20    6.80
   7  -7   1    5.30    5.60
   1  -7   7    4.70    7.70
   7   1  -7    5.00    6.40
   7   1  -7   12.90    7.50
  -1   7   7   16.50    9.20
  -1   7   7    3.70    7.60
   7  -1   7    8.30    6.90
  -1  -7  -7    5.30    8.80
  -1  -7  -7    4.50    6.10
   1  -7   7    5.10    8.40
   1   7  -7    8.00    8.30
   1   7  -7   10.50    8.20
  -7  -7  -1    7.70    6.90
   7  -7   1   15.60    6.70
   7   7  -1    1.60    7.40
   7   7  -1    5.50    7.50
  -7  -7   2   33.80    9.90
  -7  -7   2   32.00    9.10
   7  -2  -7    7.80    7.50
   7   7   2   35.30   10.90
  -2  -7   7   32.50   10.90
  -2  -7   7   33.40   11.50
  -2   7  -7   22.80    8.80
   2   7   7   31.10   10.90
   2   7   7   28.40   11.00
   2  -7  -7   29.80   10.10
   2  -7  -7   24.70   10.20
  -2   7  -7   27.30    9.30
   7   7   2   17.90    8.80
   7  -7  -2   28.80    8.00
  -7  -2   7   32.40    8.00
  -7  -2   7   29.80    7.80
   7   2   7   29.90    9.90
   7   2   7   28.00    8.90
   7  -2  -7   22.60    8.00
  -7   2  -7   27.50   10.10
   7  -2   7   29.70    8.90
  -7  -7  -2   33.70    9.50
  -7   2   7   21.40    7.90
   7  -2   7   20.20    7.30
  -7  -2  -7   27.00    7.70
  -7  -2  -7   25.70    7.50
   7   2  -7   29.00    9.00
   7   2  -7   45.60   10.50
  -2   7   7   30.10    9.90
  -2   7   7   22.30    9.40
   7  -7   2   21.40    7.50
  -2  -7  -7   51.09   12.60
   2  -7   7   44.40   10.80
   2  -7   7   22.50    8.30
   2   7  -7   26.70   11.00
   2   7  -7   25.30   10.20
  -7  -7  -2   19.30    8.20
   7  -7   2   18.90    7.00
   7   7  -2   23.60    9.90
   7   7  -2   24.80    9.00
  -7  -7   3   -0.80    7.30
  -7  -7   3    8.90    8.10
   3   7   7    1.20    5.60
   7  -3  -7   -5.20    6.10
  -3  -7   7    8.00    8.50
  -3  -7   7    5.80    8.80
  -7   3  -7    1.80    4.40
  -3   7  -7   10.90    7.50
  -3   7  -7    4.70    7.10
   3  -7  -7   11.30    8.90
   3  -7  -7    7.30    7.90
   7   7   3    6.60    8.20
   7   3   7    6.00    7.70
   7  -7  -3   10.10    7.00
   7  -7  -3    4.80    6.30
  -7  -3   7   10.70    7.30
  -7  -3   7    6.90    5.90
   7  -3  -7   -0.70    6.10
  -7   3  -7    8.60    7.90
   7   3   7    5.70    7.20
   3   7   7  -10.80    7.00
  -7  -3  -7   11.00    6.90
  -7  -7  -3    0.60    6.20
  -7   3   7    8.90    5.70
  -7  -3  -7    7.60    6.70
  -3  -7  -7    2.90    8.00
   7  -7   3    4.70    5.40
   7  -7   3    2.10    5.50
   7   3  -7    0.80    6.90
   7   3  -7   -2.40    6.10
  -3   7   7   10.40    8.00
  -3   7   7   -0.60    7.40
   3  -7   7   10.80    9.00
   3  -7   7    8.50    8.20
   7  -3   7    0.20    5.70
  -7  -7  -3   23.00    9.00
   3   7  -7    5.60    6.60
   3   7  -7   -9.80    6.40
   7  -3   7   -0.10    7.00
   7   7  -3    9.30    8.40
   7   7  -3   10.00    8.80
  -7  -7   4   18.50    8.60
  -7  -7   4    6.40    8.40
   4   7   7    9.00    8.40
   4   7   7   14.40    8.40
  -4  -7   7    6.60    6.50
  -4  -7   7    7.00    8.70
   7   7   4   -0.10    7.20
   7   7   4    6.90    8.40
  -4   7  -7    0.60    6.40
  -4   7  -7    1.80    6.80
   4  -7  -7    7.60    8.30
   4  -7  -7   12.80    7.30
  -7   4  -7    5.10    5.30
   7   4   7    9.60    8.50
   7  -7  -4    3.50    6.60
   7  -7  -4    3.00    6.40
  -7  -4   7    7.30    7.40
  -7  -4   7    6.50    7.40
   7  -4  -7    9.70    7.00
  -7   4  -7    5.80    4.80
   7   4   7    8.50    6.60
   7  -4  -7    8.70    6.50
  -7  -4  -7    2.90    6.90
   7  -4   7   10.40    7.20
  -7   4   7    5.10    4.40
  -7  -4  -7   20.80    8.50
   7  -7   4   18.00    8.40
   7  -7   4    9.80    7.40
   7  -4   7    8.40    6.80
   7   4  -7    3.20    5.40
   7   4  -7    6.40    7.90
  -4   7   7    4.60    7.10
  -4   7   7   12.00    8.00
   4  -7   7   12.10    8.30
   4  -7   7    4.20    8.20
  -7  -7  -4   -0.10    6.70
  -7  -7  -4   -0.90    6.50
   4   7  -7   -3.70    8.10
   4   7  -7   12.10   10.10
  -4  -7  -7   -6.50    7.00
  -4  -7  -7    0.90    8.70
   7   7  -4    6.80    8.20
   7   7  -4    1.10    7.70
  -7  -7   5   -7.60    6.50
  -7  -7   5    3.70    7.40
  -5   7  -7    9.30    7.40
   5   7   7   -3.80    6.20
  -5  -7   7   -4.90    7.30
  -5  -7   7   -1.10    8.10
   7   7   5   -8.10    6.70
   7   7   5    3.10    8.30
   7  -5  -7    6.80    7.20
  -5   7  -7    3.80    6.20
   5  -7  -7    5.20    7.60
   5  -7  -7   -3.00    6.50
   5   7   7   -0.30    6.60
   7   5   7   15.60    9.30
   7  -7  -5   -8.00    5.40
   7  -7  -5   -1.00    6.90
  -7  -5   7   14.30    9.20
  -7  -5   7    6.60    7.40
   7   5   7   -3.60    7.40
  -7   7  -5   -1.10    2.00
  -7   7  -5    1.30    2.30
   7  -5  -7    7.60    7.00
   5  -7   7    1.30    7.50
  -7  -5  -7   -0.80    6.90
   7  -7   5   11.00    7.80
   7  -5   7   12.20    8.50
   7   5  -7   -6.50    7.00
   7   5  -7   -1.70    7.70
  -7   7   5   -1.40    2.20
  -7   7   5    7.20    2.60
  -7  -5  -7    4.80    7.10
   7  -5   7    5.40    6.60
  -5   7   7    5.70    6.00
  -5   7   7   -7.00    5.80
   5  -7   7    0.10    7.30
  -7  -7  -5   -5.90    6.70
  -7  -7  -5    1.90    7.80
   7  -7   5   -6.60    5.40
   5   7  -7   -2.00    8.30
  -5  -7  -7    4.50    6.20
  -5  -7  -7    9.50    8.70
   7   7  -5   -9.40    4.60
   7   7  -5   -1.80    7.20
  -7  -7   6    6.30    8.00
  -7  -7   6   -2.50    7.90
   6   7   7    5.00    9.50
   7  -6  -7   -2.90    6.50
  -6  -7   7   14.90    7.90
  -6  -7   7   -6.00    7.30
   7   6   7  -17.00    8.20
  -6   7  -7    0.00    5.20
  -6   7  -7   -4.10    5.40
   6   7   7    0.90    6.30
   6  -7  -7  -17.00    6.90
   6  -7  -7   -6.40    5.90
   7  -6  -7    7.30    8.70
   7   7   6   -3.40    8.10
   7  -7  -6    2.30    7.30
   7  -7  -6   -0.40    6.30
  -7  -6   7    1.40    8.20
  -7  -6   7    8.70    7.60
  -7   7  -6   -4.40    3.40
   7   6   7   14.60    9.80
  -7  -6  -7    9.50    8.70
   7  -6   7   -5.80    6.30
  -7  -7  -6    7.70    8.70
   7  -7   6    5.50    7.00
   7  -6   7   -1.70    6.40
  -6  -7  -7   20.80    9.80
   7   6  -7   -0.70    8.10
  -7   7   6   -5.20    3.50
  -7   7   6    0.40    3.80
  -7  -6  -7    3.10    8.70
  -6   7   7   -1.30    5.50
  -6   7   7    3.10    5.70
  -6  -7  -7   -2.50    7.70
   6  -7   7   -9.80    5.90
   6  -7   7  -17.70    7.70
  -7  -7  -6   -1.40    7.00
   6   7  -7  -12.20    6.90
   6   7  -7   10.10    9.00
   7  -7   6    5.40    7.00
   7   7  -6    4.00    8.40
  -7  -7   7   58.99   13.10
  -7  -7   7   20.60   10.30
   7   7   7   49.10   14.50
  -7   7  -7   29.80   10.80
   7   7   7   35.90   12.60
   7  -7  -7   24.10    9.90
   7  -7  -7   47.50   11.50
  -7   7  -7   51.29   12.20
   7  -7   7   43.40   11.50
  -7   7   7   27.60    6.20
  -7   7   7   45.00   10.40
  -7  -7  -7   32.10   10.80
   7  -7   7   33.90   10.80
  -7  -7  -7   27.00   11.50
   7   7  -7   40.80   12.10
   7   7  -7   72.29   14.70
   0  -8   0 2735.63   63.29
   0  -8   0 2601.84   61.89
   0   0   8 2758.92   62.69
   0   0   8 2689.53   61.29
   0   0  -8 2658.33   61.49
   0   0  -8 2749.72   62.19
   8   0   0 2685.63   36.70
   8   0   0 2686.63   36.60
   0   8   0 2676.43   60.89
   0   8   0 2692.53   61.29
   0   1  -8   -6.80    5.50
  -1   8   0   -0.90    5.50
   1   8   0    3.60    6.80
   1   8   0    0.90    6.70
   0   1   8    0.30    4.80
   0   1  -8   -1.70    4.50
   8   0  -1    3.20    2.20
   8   0  -1    0.80    2.00
   0   1   8   -1.50    5.70
   0  -1  -8    2.70    7.10
  -1  -8   0    8.10    7.50
  -1  -8   0   -2.30    4.80
   1  -8   0   -3.00    6.20
   1  -8   0    4.40    6.40
   0  -1   8   -6.20    5.40
   0  -1   8   -0.60    6.00
   0  -1  -8  -10.20    5.50
   8   0   1    0.90    2.10
   8   0   1    0.90    2.10
   0   2   8 1458.45   43.60
   8   0   2 1459.05   27.50
   8   0  -2 1464.85   27.60
   8   0  -2 1460.35   27.80
   0  -2  -8 1453.15   43.80
   0  -2  -8 1464.75   44.10
   2  -8   0 1480.45   43.50
   2  -8   0 1458.65   42.80
   0  -2   8 1477.15   44.30
   0  -2   8 1406.16   43.20
   0   2  -8 1423.36   43.10
  -2   8   0 1424.46   40.10
  -2   8   0 1420.96   40.00
   2   8   0 1414.56   43.60
   2   8   0 1484.15   45.00
   0   2   8 1446.06   43.50
   0   2  -8 1489.65   44.10
  -2  -8   0 1531.85   45.40
  -2  -8   0 1454.75   44.70
   0  -3  -8   -2.90    3.90
   0  -3  -8   -0.10    6.30
   0  -3   8   -2.20    4.50
   0  -3   8    3.10    7.00
   8   0  -3    1.40    3.40
  -3  -8   0    4.90    7.40
  -3  -8   0    8.30    7.60
   3  -8   0   -0.50    5.60
   3  -8   0   -4.50    4.80
  -3   8   0   12.20    5.90
  -3   8   0    8.60    6.30
   3   8   0    4.00    5.40
   3   8   0   -4.40    6.00
   0   3   8   -0.30    4.60
   0   3   8   -6.60    5.80
   0   3  -8    3.50    7.00
   0   3  -8    2.30    6.70
   8   0  -3    3.30    3.90
   8   0   3   -0.10    3.50
   8   0   3    3.60    3.80
   0   4  -8 2667.73   63.69
   8   0   4 2556.24   48.50
   4   8   0 2543.95   63.49
   0  -4   8 2440.56   61.89
   0  -4  -8 2526.95   62.89
   0  -4  -8 2502.05   62.19
  -4   8   0 2492.55   51.39
   0   4  -8 2433.86   60.59
   8   0  -4 2475.05   48.20
  -4  -8   0 2520.65   61.69
  -4  -8   0 2470.05   61.29
  -4   8   0 2549.24   51.49
   0   4   8 2555.04   62.49
   0   4   8 2504.45   61.79
   4  -8   0 2441.76   57.49
   4  -8   0 2460.95   57.69
   4   8   0 2566.84   63.59
   0  -4   8 2558.34   62.79
   8   0  -5   -0.50    4.90
  -5  -8   0   -6.80    6.30
   8   0  -5   -3.00    3.90
   0  -5  -8   12.80    8.90
   0   5   8   -1.00    5.70
  -5  -8   0    0.20    6.80
   5   8   0    0.80    7.30
   0  -5   8   -8.80    5.90
   0  -5   8   -3.50    7.00
   0   5  -8    8.90    7.90
   0  -5  -8   -1.40    5.00
   8   0   5   -3.50    4.50
   8   0   5    1.00    4.50
   5  -8   0    2.80    6.10
   0   5   8    6.00    7.70
   0   5  -8   -1.00    7.30
  -5   8   0    5.80    5.30
   5  -8   0   -0.30    5.70
   5   8   0    1.70    7.10
   0  -6  -8  598.94   31.20
   0  -6   8  596.24   31.40
   8   0   6  561.84   24.70
   8   0   6  589.94   24.60
  -6  -8   0  549.65   27.30
   6  -8   0  614.04   26.40
   6   8   0  565.34   30.10
   0  -6   8  628.84   31.80
   8   0  -6  599.24   24.70
   0   6   8  556.14   29.00
   0   6   8  540.65   29.40
   0   6  -8  561.14   30.10
   0   6  -8  571.84   29.00
  -6   8   0  559.34   14.90
   8   0  -6  586.14   25.30
   6  -8   0  535.25   25.00
  -6   8   0  560.34   14.90
   6   8   0  584.64   30.30
   0  -6  -8  568.94   30.70
  -6  -8   0  617.74   28.70
   8   0   7   10.30    6.40
   0  -7   8    6.70    7.20
   0  -7  -8    7.90    9.20
   0  -7  -8   15.00    9.20
   8   0  -7    4.70    6.20
   8   0  -7   -5.70    5.40
   8   0   7    1.20    6.00
  -8   0  -7    0.30    3.70
   0  -7   8  -17.30    6.60
   0   7   8    4.00    6.50
   7  -8   0   11.40    7.20
   0   7   8  -12.20    6.60
   0   7  -8   -5.60    7.60
   0   7  -8    2.10    7.80
   7   8   0   -3.60    5.70
   7   8   0  -15.40    6.60
  -8   0  -7    1.00    3.80
  -8   0   7   -1.60    3.60
  -7  -8   0   -7.00    6.90
  -8   0   7   -4.70    3.50
   7  -8   0    4.50    6.20
  -7  -8   0   -3.30    6.30
   0   8  -1   25.10    8.60
  -1   0   8    9.80    7.60
   1   0  -8   17.50    7.90
  -1   0  -8   19.10    7.10
   1   0   8   25.00    8.80
   8   1   0   10.80    3.80
   0   8   1   34.60    9.30
   1   0  -8   17.00    8.20
   0  -8   1    7.80    7.50
   0  -8   1   25.20    8.30
   0  -8  -1   26.50    8.10
   0  -8  -1   25.20    9.40
  -1   0   8   27.80    8.80
   8   1   0   20.00    4.20
  -1   0  -8   17.90    7.00
   1   0   8   18.50    7.30
   0   8  -1   36.50    9.60
  -1  -8   1   16.90    8.30
   1  -1  -8   27.20    9.30
  -1   8  -1   20.70    8.10
   1   1   8   34.90    9.90
   1  -1  -8    8.90    7.60
   1   8   1   19.10    8.20
  -1   1  -8   10.80    6.30
  -1   1  -8   19.70    8.40
   1   1   8   26.20    7.90
  -1  -8   1    9.70    8.10
   1  -8  -1   18.50    8.00
   1  -8  -1   12.80    6.40
  -1  -1   8   15.90    7.80
  -1  -1   8   21.10    8.40
   8   1   1   20.10    4.50
   8   1   1   19.20    4.30
  -1   8  -1   25.90    8.40
   1   8  -1   25.30    8.50
   1   1  -8   15.50    8.20
   1   8  -1   23.60    7.60
   1  -8   1   25.50    8.70
  -1   8   1   16.50    7.50
   1  -8   1   26.10    9.00
   1   1  -8   23.30    7.60
  -1   1   8   25.00    8.70
   8   1  -1   27.10    5.00
   8   1  -1   16.60    4.20
  -1   1   8   13.90    6.70
  -1   8   1   16.20    7.90
  -1  -1  -8   24.00    8.50
  -1  -1  -8   21.60    7.60
   1  -1   8   20.50    7.30
   1  -1   8   10.40    6.50
  -1  -8  -1   12.50    8.30
  -1  -8  -1   25.90    9.10
  -2  -8   1  199.18   17.80
   1   2   8  273.07   19.70
   1   2   8  220.88   17.00
   2   8   1  192.38   16.30
   2   8   1  222.58   18.40
   8  -1  -2  222.28    8.20
  -2   8  -1  220.08   16.50
  -1   2  -8  213.58   17.50
  -1   2  -8  213.28   16.40
   1  -2  -8  185.28   17.00
   1  -2  -8  223.98   18.10
   2  -8  -1  218.08   17.50
   8   1   2  227.68   11.70
   8   1   2  219.08   11.20
  -2  -8   1  220.98   18.10
   2  -8  -1  215.88   16.50
  -1  -2   8  188.68   15.90
  -1  -2   8  198.68   17.20
   8  -1  -2  202.68    7.90
  -2   8   1  209.38   15.70
   2  -8   1  226.18   17.90
   2   8  -1  200.28   17.90
   8   1  -2  203.68   10.90
   8   1  -2  221.78   11.40
  -1   2   8  240.08   17.20
  -1   2   8  229.38   17.70
   1   2  -8  213.68   18.10
  -1  -2  -8  217.98   16.80
  -2   8   1  219.38   16.20
   2  -8   1  219.78   17.30
  -2  -8  -1  219.08   17.20
   8  -1   2  204.28    7.80
  -2  -8  -1  233.18   18.80
   1  -2   8  224.08   18.00
  -1  -2  -8  192.08   17.50
   1  -2   8  212.78   18.00
   1   2  -8  210.58   17.20
   2   8  -1  201.68   16.60
  -1   3  -8   15.40    7.70
  -1   3  -8   21.60    8.70
  -1  -3   8   30.60    9.50
   8   1   3   11.70    5.00
   3  -8  -1   23.80    8.00
   3  -8  -1   29.40    8.70
   3   8   1   11.20    7.90
   1  -3  -8   23.60    7.70
  -3  -8   1   16.90    7.30
   8  -1  -3   21.30    4.60
   3   8   1   22.00    7.80
   1   3   8   36.60   10.00
   8  -1  -3   24.50    4.70
   1   3   8   36.60   10.10
  -3  -8   1   31.70    9.10
   8   1   3   26.00    6.10
  -3   8  -1   17.10    6.80
  -1  -3   8   22.80    8.60
   1  -3  -8   11.70    6.60
  -3   8   1   27.70    7.50
   8   1  -3   21.70    5.60
  -3  -8  -1   31.50    9.90
  -1   3   8   17.50    6.70
  -3   8   1   18.30    7.20
   1   3  -8   13.30    8.10
   8   1  -3   28.60    6.00
   1   3  -8   19.30    7.60
   3   8  -1   33.70    9.70
   3  -8   1   19.60    8.20
  -1  -3  -8   35.10   10.00
   3   8  -1   20.60    9.00
   3  -8   1   27.90    8.60
  -1  -3  -8   26.20    8.00
   1  -3   8   23.70    8.80
   1  -3   8   34.40    9.50
  -1   3   8   26.60    9.20
  -3  -8  -1   15.20    8.00
   8  -1   3   23.00    4.60
   8  -1   3   23.60    4.80
   4   8   1   48.90   11.30
   1   4   8   47.10   11.50
   4  -8  -1   59.69   10.60
   4   8   1   61.89   12.70
   8   1   4   63.79    8.90
  -4  -8   1   47.80   10.40
   1  -4  -8   60.89   12.40
   1  -4  -8   51.29   11.70
   8   1   4   64.59    9.00
   4  -8  -1   61.39   11.10
  -4   8  -1   59.39    9.40
  -1   4  -8   82.29   13.00
   1   4   8   44.70   11.00
  -1  -4   8   45.40   11.30
  -1  -4   8   67.09   13.00
  -4  -8   1   63.39   12.40
  -1   4  -8   53.49   11.50
  -4   8  -1   52.29    8.90
   8  -1  -4   64.59    7.90
   8  -1  -4   68.19    8.40
  -1   4   8   66.09   12.20
   8   1  -4   65.19    9.20
  -4  -8  -1   49.30   11.40
  -4  -8  -1   76.39   13.00
   4  -8   1   64.89   11.40
   8  -1   4   62.29    7.90
   8  -1   4   68.69    8.30
   1  -4   8   53.89   12.00
  -1  -4  -8   73.29   12.60
  -4   8   1   64.49    9.70
  -4   8   1   57.29    9.20
   8   1  -4   45.00    7.80
   4   8  -1   54.39   11.90
  -1   4   8   39.50   11.10
  -1  -4  -8   69.69   13.00
   4  -8   1   65.89   11.10
   1  -4   8   46.80   10.20
   4   8  -1   74.19   12.70
   1   4  -8   59.49   11.70
   1   4  -8   53.09   11.90
  -5  -8   1   -5.10    6.20
  -5  -8   1   -2.70    6.30
   8   1   5   -2.10    4.70
   5  -8  -1    0.80    5.60
   1  -5  -8   -9.70    6.20
   1  -5  -8    2.40    7.00
   1   5   8    6.40    5.80
   8   1   5   -4.60    4.80
  -1  -5   8   -0.30    7.60
  -1   5  -8    4.40    7.90
   8  -1  -5   -6.90    3.90
  -5   8  -1   -4.30    3.90
   5   8   1    5.60    7.50
   5   8   1   -7.70    6.40
   5  -8  -1    4.20    5.90
   1   5   8    3.60    7.40
   8  -1  -5    8.00    5.20
  -1  -5   8   -7.40    6.10
  -1   5  -8    4.50    7.20
   1  -5   8    1.10    5.00
   5   8  -1    5.60    8.00
  -5  -8  -1    0.60    7.10
   1   5  -8    4.10    6.30
   1   5  -8    0.30    7.10
  -1  -5  -8   -3.20    7.10
   8  -1   5   -0.40    4.80
   5   8  -1    4.10    6.20
   8  -1   5    0.90    4.60
  -5  -8  -1   -6.90    6.10
  -5   8   1    1.50    4.20
   5  -8   1    5.10    6.90
   5  -8   1   -3.80    5.30
   8   1  -5    2.60    5.70
   8   1  -5    0.40    4.70
  -1   5   8   -5.40    6.50
  -1   5   8   -2.60    6.60
  -1  -5  -8   -5.60    4.30
   1  -5   8   -9.30    4.10
   8  -1  -6    4.80    6.50
  -1  -6   8    7.50    7.30
   8   1   6    6.80    6.90
   8   1   6   12.00    6.90
  -1  -6   8   25.00    9.10
  -6  -8   1   12.10    8.60
   1  -6  -8   12.90    9.00
   1  -6  -8    2.10    6.10
  -8  -1   6    6.10    3.70
  -8  -1   6   17.30    4.60
  -6  -8   1   16.40    8.70
   6  -8  -1   10.80    7.10
   6  -8  -1    8.90    6.00
  -1   6  -8   15.90    8.80
   6   8   1    2.10    8.70
   8  -1  -6   18.50    7.40
   1   6   8   18.00    9.60
  -6   8  -1    7.70    3.30
  -1   6  -8    9.50    6.90
   1   6   8   -1.60    7.20
  -6   8  -1    4.90    3.20
   6   8   1   12.80    8.90
   6  -8   1   11.00    6.90
   1  -6   8   15.00    9.30
  -8  -1  -6    5.30    3.70
  -6  -8  -1    7.10    7.80
  -1  -6  -8   16.40    9.10
   1   6  -8   -0.40    5.40
  -6   8   1    7.40    3.50
  -6   8   1   13.20    3.90
   8  -1   6    8.90    5.90
   1   6  -8   22.30    8.90
  -8  -1  -6   10.20    3.70
  -1  -6  -8    3.90    6.50
   6   8  -1   16.20    9.10
   6   8  -1    2.70    8.60
   8  -1   6    6.90    5.00
  -6  -8  -1   12.10    7.90
   6  -8   1    4.10    5.90
  -1   6   8    4.70    6.70
  -1   6   8    5.20    8.10
   1  -6   8    8.30    6.80
   8   1  -6   -4.00    4.80
   8   1  -6   13.80    6.70
   8  -1  -7   -1.20    6.20
  -1   7  -8    2.30    8.40
  -1   7  -8   11.50    8.70
  -8   1  -7    2.50    3.00
   1  -7  -8    6.30    7.70
   1  -7  -8    5.50    9.10
  -8  -1   7    4.90    6.30
  -1  -7   8   19.80   11.00
   8   1   7    0.00    6.80
   8   1   7   -2.00    7.20
  -8   1  -7    0.30    3.00
   7  -8  -1    0.40    5.10
   7  -8  -1    4.10    5.60
  -1  -7   8    6.10    8.30
  -7  -8   1    0.50    7.80
  -7  -8   1   10.50    8.50
   1   7   8    4.10    6.50
   1   7   8   -7.00    7.50
   7   8   1  -13.20    6.30
   7   8   1   24.00   10.10
   8  -1  -7   -0.40    6.00
   8   1  -7    7.40    7.20
  -8   1   7    4.70    3.40
  -1  -7  -8    9.00    7.70
   1   7  -8   11.40    9.00
   1  -7   8    4.40    7.50
  -1   7   8    8.70    7.10
   7   8  -1    7.30    6.90
   7   8  -1  -10.70    7.20
   7  -8   1   12.40    6.50
   8   1  -7    7.40    6.60
   8  -1   7    5.40    6.80
  -1   7   8    1.30    7.90
   1   7  -8    4.40    7.20
  -8   1   7    8.00    3.40
  -7  -8  -1   -0.50    7.10
   1  -7   8    9.70    9.00
  -1  -7  -8   13.80    9.10
   8  -1   7   -0.70    5.80
   7  -8   1    1.30    5.80
  -7  -8  -1    5.40    7.70
   0   8  -2 2329.87   56.29
   2   0   8 2312.27   57.29
   0   8   2 2309.07   56.69
   0   8   2 2332.17   56.69
  -2   0   8 2311.47   55.59
  -2   0  -8 2332.17   55.39
   0  -8   2 2314.47   58.29
   0  -8   2 2286.87   57.59
   0  -8  -2 2321.07   58.19
   0  -8  -2 2278.87   57.49
  -2   0   8 2234.58   55.39
  -2   0  -8 2297.57   55.39
   8   2   0 2273.77   42.90
   2   0  -8 2360.76   57.39
   2   0  -8 2263.67   56.79
   0   8  -2 2295.67   56.49
   2   0   8 2333.77   56.59
   2   1   8   -0.70    6.50
   1  -8  -2    1.30    6.90
   8   2   1   -0.90    3.60
   8   2   1   -2.80    3.60
  -1   8  -2   -0.60    4.50
  -1   8  -2   -0.10    4.80
   1   8   2   -1.40    4.90
  -2   1  -8    2.50    5.00
   1  -8  -2    2.20    5.10
  -1  -8   2   -1.90    6.40
  -1  -8   2   -9.00    5.30
  -2  -1   8    3.30    6.10
   2   1   8    0.70    4.50
  -2   1  -8    0.30    6.10
   1   8   2    4.80    7.00
   2  -1  -8    1.00    6.80
   2  -1  -8   15.40    8.10
  -2  -1   8    4.50    7.10
   2  -1   8    4.70    6.50
  -2   1   8   10.90    6.90
  -2   1   8   -2.60    5.90
  -2  -1  -8   -4.00    6.10
  -1  -8  -2   -9.90    5.50
   1   8  -2   -6.70    5.60
   1   8  -2    0.10    5.10
   2  -1   8   -2.10    6.00
   8   2  -1    1.20    4.00
  -1  -8  -2    0.50    6.50
   1  -8   2   -2.30    4.50
  -1   8   2    5.50    6.50
   8   2  -1   -2.20    3.50
  -1   8   2    4.70    6.70
   2   1  -8   -2.20    6.10
   2   1  -8   -0.20    4.70
   1  -8   2   -4.30    4.20
  -2  -1  -8    8.60    6.60
   2   8   2  302.27   21.00
  -2   8  -2  283.17   18.10
  -2   8  -2  300.47   18.50
   2  -2  -8  290.37   19.90
  -2  -2   8  313.17   20.60
   2   2   8  285.87   19.40
   2  -8  -2  312.07   19.60
   8   2   2  287.07   16.80
  -2  -8   2  300.27   19.70
   2   8   2  285.07   19.90
  -2   2  -8  258.17   17.50
  -2   2  -8  290.27   19.40
   8  -2  -2  294.27    8.90
   8  -2  -2  293.87    8.90
   8   2   2  282.97   14.70
  -2  -8   2  300.87   20.00
   2  -8  -2  289.27   19.00
   2   2   8  262.27   18.90
  -2  -2   8  284.57   19.70
   2  -2  -8  292.77   19.40
   8   2  -2  275.57   17.10
   2  -2   8  288.37   19.40
   8  -2   2  280.47    8.70
   8  -2   2  297.17    8.90
  -2  -2  -8  276.47   19.60
   8   2  -2  303.47   14.90
  -2   2   8  322.17   20.00
   2  -8   2  295.27   19.90
   2  -2   8  309.97   20.60
  -2   8   2  292.37   18.60
  -2   8   2  286.17   18.10
  -2  -2  -8  311.37   20.80
  -2   2   8  302.97   20.00
   2   2  -8  305.07   20.90
  -2  -8  -2  321.47   21.50
   2   8  -2  313.77   21.30
  -2  -8  -2  324.47   21.60
   2  -8   2  279.97   19.90
   2   2  -8  322.07   20.90
   2   8  -2  305.47   21.00
  -3   8  -2    3.80    6.10
   3  -8  -2   -2.30    5.40
   3  -8  -2    4.30    6.90
  -2  -3   8  -11.60    5.50
  -2  -3   8   -2.80    5.90
   2  -3  -8   -5.00    5.20
   2  -3  -8   -2.80    6.20
  -3   8  -2   -1.70    5.40
   8  -2  -3    8.30    3.60
   3   8   2   -5.40    4.10
  -3  -8   2  -13.50    5.20
   2   3   8    4.30    7.10
   8  -2  -3    2.60    3.20
  -3  -8   2   -0.40    6.50
   2   3   8   -7.70    5.90
   8   2   3   -0.70    4.30
  -2   3  -8    8.20    6.90
   8   2   3   -7.30    3.60
  -2   3  -8   -8.10    5.30
  -3   8   2    6.70    5.40
   8   2  -3   -8.90    3.60
   8  -2   3    1.20    2.90
  -2  -3  -8    8.00    7.20
  -2   3   8   -2.50    6.10
   3   8  -2    3.80    7.00
   3   8  -2   -8.50    3.90
   8  -2   3    2.50    3.20
  -3  -8  -2   -0.10    5.10
   2   3  -8    5.20    7.20
   2   3  -8   -4.30    4.20
   8   2  -3   -2.50    4.60
   2  -3   8    1.80    4.70
   3  -8   2   -1.50    6.00
   3  -8   2    4.80    6.30
  -2  -3  -8   -1.60    6.00
  -3   8   2    1.00    4.80
  -3  -8  -2    1.00    6.20
   2  -3   8   -4.10    4.90
  -2   3   8    6.70    5.30
   4  -8  -2  908.91   33.20
  -4  -8   2  856.41   33.90
   8   2   4  839.22   28.10
  -2  -4   8  814.62   33.40
   4   8   2  811.92   34.70
  -2  -4   8  866.61   35.20
   2  -4  -8  834.52   34.00
   2  -4  -8  901.21   35.80
   8  -2  -4  869.41   24.20
  -4  -8   2  837.02   34.10
  -4   8  -2  827.22   27.40
   8  -2  -4  862.51   24.50
   4  -8  -2  894.91   32.80
   2   4   8  904.71   36.20
  -2   4  -8  837.42   32.80
  -2   4  -8  869.41   33.80
   8   2   4  826.92   28.00
   2   4   8  903.41   36.20
  -2   4   8  887.61   34.00
   8  -2   4  862.91   24.00
  -2   4   8  880.11   33.30
  -4  -8  -2  810.72   34.00
   2  -4   8  803.82   33.70
   2   4  -8  804.32   33.80
   2   4  -8  859.71   35.20
   8  -2   4  888.61   24.50
   4   8  -2  878.21   35.90
  -4   8   2  904.61   28.60
   4  -8   2  925.81   33.30
   2  -4   8  830.22   33.80
   4   8  -2  865.11   35.10
  -2  -4  -8  842.82   34.70
  -4   8   2  839.32   28.00
   8   2  -4  869.21   28.30
   8   2  -4  859.81   28.30
  -2  -4  -8  887.91   35.60
  -4  -8  -2  897.61   35.10
   4  -8   2  843.32   32.50
  -5   8  -2   29.80    6.90
  -5  -8   2   27.80    8.40
   8   2   5   29.80    8.40
   5  -8  -2   31.80    8.70
  -5  -8   2   31.60    9.70
   2  -5  -8   40.20   11.50
  -8  -2   5   30.20    4.60
  -8  -2   5   28.60    4.60
   2   5   8   30.70   10.70
   8   2   5   14.30    7.20
  -5   8  -2   23.70    6.50
   2  -5  -8   35.30   10.60
   8  -2  -5   28.80    7.00
  -2   5  -8   34.70   10.00
   5  -8  -2   29.10    8.60
   8  -2  -5   22.80    6.80
  -2   5  -8   15.80    8.40
   5   8   2   23.10   10.30
  -2  -5   8   27.60   10.30
  -2  -5   8   36.90   10.60
   2   5   8   20.90    9.70
  -2  -5  -8   31.60   10.70
   5  -8   2   24.50    8.40
  -2   5   8   39.50   10.00
   2   5  -8   35.30    9.30
   2  -5   8   35.70   10.80
   5   8  -2    8.20    8.30
   5   8  -2   24.90   10.40
  -8  -2  -5   24.40    4.50
   8   2  -5   26.30    8.10
   8   2  -5   30.30    7.90
   2   5  -8   39.30   11.30
  -5  -8  -2   15.10    8.40
  -5  -8  -2   52.09   11.60
  -2   5   8   26.40    9.50
  -5   8   2   30.80    6.70
   8  -2   5   40.90    7.50
  -5   8   2   35.10    7.10
   5  -8   2   24.70    8.40
  -8  -2  -5   20.50    4.20
  -2  -5  -8   14.00    8.00
   8  -2   5   25.40    7.10
   2  -5   8   18.10    8.70
  -6  -8   2  920.61   35.90
  -8  -2   6  781.42   34.60
   2  -6  -8  917.81   38.40
  -6  -8   2  937.21   36.20
   2   6   8  975.50   39.90
   8  -2  -6  924.31   30.70
   8  -2  -6  956.10   31.30
   8   2   6  998.30   34.40
  -2   6  -8  936.91   36.50
   6  -8  -2  945.11   33.40
   6   8   2  962.70   39.30
  -2  -6   8  937.51   38.00
  -2  -6   8  993.00   39.10
   6  -8  -2  964.30   33.90
  -6   8  -2  967.10   22.30
   2   6   8 1053.89   41.40
   8   2   6  958.50   34.30
   6   8   2  988.40   39.60
  -2   6  -8  881.81   36.20
   2  -6  -8 1069.99   41.00
   6  -8   2  996.70   34.40
  -6  -8  -2 1021.10   37.40
   6   8  -2  977.60   39.50
  -6  -8  -2  884.71   35.40
   8   2  -6  923.31   33.90
  -2   6   8  953.60   37.60
  -2   6   8  935.61   35.90
  -2  -6  -8 1022.60   40.70
   8   2  -6  938.61   33.60
   8  -2   6  897.71   30.90
   2  -6   8  983.90   39.50
  -8  -2  -6  867.21   34.00
   6   8  -2  901.51   37.70
   8  -2   6  945.91   31.30
   2  -6   8  945.81   39.10
   2   6  -8  887.91   38.90
   2   6  -8  996.10   39.90
  -6   8   2  980.20   22.50
   6  -8   2  962.90   33.90
  -2  -6  -8  918.91   38.60
  -6   8   2  957.90   22.30
   8   2   7   -3.40    6.10
  -7  -8   2   -0.30    7.10
   8  -2  -7    9.20    7.40
  -2   7  -8   13.20    8.80
  -7  -8   2    8.00    8.50
   8   2   7    5.60    7.20
  -8  -2   7    7.50    5.40
   8  -2  -7   -6.10    5.10
   2  -7  -8    6.10    8.80
  -2  -7   8    6.60    8.60
  -2   7  -8   -3.00    6.50
   7  -8  -2    0.90    5.40
   7  -8  -2   -2.00    5.60
   2   7   8    6.10    7.20
   2  -7  -8    9.70    9.40
  -8  -2   7    2.00    5.30
   7   8   2    3.20    8.60
   2   7   8    0.50    8.80
   7   8   2   -2.50    7.80
  -2  -7   8    8.40    9.20
   8   2  -7    3.50    6.60
  -8  -2  -7   -4.80    4.80
   2   7  -8   -4.60    7.50
  -8  -2  -7    2.80    4.90
   7  -8   2    2.90    6.00
   8  -2   7   -0.80    6.40
  -8   2   7    2.50    2.60
   7   8  -2   -9.60    7.10
   2  -7   8    1.60    8.20
   2  -7   8   15.40    8.40
   8   2  -7    2.30    6.60
  -2   7   8    4.80    8.50
   2   7  -8    6.10    8.40
   8  -2   7    9.70    6.80
  -7  -8  -2   -3.80    6.70
   7   8  -2   11.20    9.20
  -8   2   7    3.70    2.10
   7  -8   2    0.50    5.40
  -2   7   8   20.20    9.30
  -2  -7  -8    8.00    8.80
  -7  -8  -2   -0.90    6.60
  -2  -7  -8   -5.00    6.10
   0  -8   3  245.08   19.40
   0   8   3  209.58   17.70
  -3   0   8  209.38   17.00
  -3   0  -8  216.48   17.10
   8   3   0  211.08   13.60
   3   0   8  195.58   17.00
  -3   0  -8  227.28   17.00
   8   3   0  210.48   13.30
   0  -8   3  203.88   17.00
   0   8  -3  208.38   16.50
   0   8  -3  237.88   18.40
   0  -8  -3  215.58   18.30
   0  -8  -3  202.88   18.30
   3   0  -8  221.48   17.10
  -3   0   8  245.98   17.30
   3   0  -8  216.78   17.70
   3   0   8  193.48   17.40
   0   8   3  235.08   17.50
  -1  -8   3   40.00    9.40
   3  -1  -8   23.80    8.40
   3   1   8   40.70    9.60
   3   1   8   39.60    9.00
  -3  -1   8   41.30    9.70
   3  -1  -8   33.80    9.50
   1   8   3   27.90    8.00
   1   8   3   42.90    9.50
  -3   1  -8   19.40    8.00
   8  -3  -1   39.10    2.30
  -3  -1   8   39.10   10.00
   1  -8  -3   40.20   10.30
   1  -8  -3   53.19   11.20
  -3   1  -8   28.30    8.30
   8  -3  -1   33.90    2.20
  -1   8  -3   38.50   10.00
  -1   8  -3   36.60    9.30
   8   3   1   40.60    7.50
  -1  -8   3   32.70   10.30
   8   3   1   35.70    7.40
   8   3  -1   31.10    7.00
  -1   8   3   48.50   10.50
   1   8  -3   37.50    9.90
  -3   1   8   36.70    9.20
   3   1  -8   27.00    9.10
   3   1  -8   35.80    9.40
  -3  -1  -8   50.69   10.60
   3  -1   8   37.40   10.40
  -3  -1  -8   33.00    9.30
   1   8  -3   29.90    9.60
  -3   1   8   30.70    9.40
   1  -8   3   48.10   10.10
   8  -3   1   36.10    2.10
   8   3  -1   38.10    7.80
   3  -1   8   29.00    9.20
  -1  -8  -3   39.90   10.80
  -1  -8  -3   46.60   11.20
  -1   8   3   34.30    9.30
   1  -8   3   38.50    9.20
   8   3   2   61.79    9.30
   8   3   2   51.79    8.60
  -2   8  -3   60.09   10.80
   2   8   3   71.69   12.50
   3   2   8   62.49   11.90
   2  -8  -3   60.29   11.80
   2  -8  -3   64.19   11.50
  -3   2  -8   58.89   10.90
  -2   8  -3   57.39   10.80
  -3   2  -8   69.59   11.50
   8  -3  -2   54.99    5.00
   8  -3  -2   52.09    5.10
   2   8   3   70.19   13.00
   3  -2  -8   47.20   10.70
  -2  -8   3   71.19   12.40
  -3  -2   8   56.09   10.40
  -3  -2   8   46.90    9.60
   3   2   8   50.99   11.40
  -2  -8   3   66.99   12.50
   3  -2  -8   43.70   10.70
   8   3  -2   45.40    8.50
  -2  -8  -3   73.09   12.50
  -2   8   3   50.89   10.30
  -2  -8  -3   58.69   12.10
   3   2  -8   47.30   11.00
   8  -3   2   55.29    5.00
   3  -2   8   50.59   10.90
  -3   2   8   52.99   10.30
   2  -8   3   67.19   12.30
  -2   8   3   57.89   10.60
   2   8  -3   49.10   11.40
   2   8  -3   42.50   10.00
   8  -3   2   58.39    5.20
   8   3  -2   44.20    7.80
  -3   2   8   57.79   10.80
   2  -8   3   53.89   11.20
   3  -2   8   57.89   10.90
   3   2  -8   63.19   11.90
  -3  -2  -8   46.50   10.40
  -3  -2  -8   63.79   11.80
   3   3   8  -12.90    5.90
   3  -3  -8   -6.80    5.80
   8  -3  -3    8.50    4.00
   8  -3  -3    2.60    3.30
   3  -8  -3    2.70    6.20
  -3  -8   3    1.50    6.80
   3  -8  -3   11.20    7.30
  -3   8  -3   -4.30    5.10
  -3   3  -8    6.00    6.60
  -3  -3   8    0.30    6.60
   3  -3  -8    6.10    7.10
  -3   8  -3   -2.80    4.60
   3   8   3    0.00    4.80
   8   3   3    9.00    5.60
  -3   3  -8   -2.60    5.50
   3   3   8   -0.10    5.00
  -3  -8   3   -0.50    5.20
  -8  -3   3    0.30    2.00
  -8  -3   3    4.50    2.40
   3   8   3    7.00    7.50
  -3  -3   8   -1.60    6.70
  -8  -3  -3   -1.50    1.90
   3  -8   3    5.60    6.80
  -3  -3  -8   -5.40    6.20
  -8  -3  -3    2.60    2.20
  -3  -3  -8   -1.50    4.90
   3   8  -3    8.30    8.00
   3  -3   8    1.40    7.00
   3  -3   8    7.70    7.00
  -3   3   8   -6.80    5.60
  -3   3   8   -0.10    5.60
   8  -3   3   -2.70    3.20
   8  -3   3   -0.60    3.00
  -3  -8  -3   -5.70    6.20
   8   3  -3    2.80    5.40
   8   3  -3   10.90    6.20
   3   3  -8    1.90    7.00
   3   3  -8   13.90    8.00
  -3  -8  -3   -2.40    6.30
  -3   8   3   -2.50    5.90
   3  -8   3   12.80    7.90
   3   8  -3   -4.90    6.60
  -3   8   3    2.30    5.50
   8   3   4   10.20    6.40
   4   8   3   26.40   10.20
   3   4   8   33.80    9.40
  -3  -4   8   27.00    9.10
  -8  -3   4   26.10    5.00
  -3   4  -8   25.70    8.30
  -3   4  -8   27.20    8.70
   4  -8  -3   32.00    9.00
  -3  -4   8   30.60   10.30
  -4  -8   3   23.00    9.40
   8  -3  -4   28.00    6.20
   3  -4  -8   25.70    8.50
   3   4   8   27.00    8.70
   3  -4  -8   32.60   10.30
  -8  -3   4   21.70    4.80
  -4   8  -3   30.80    7.80
   4   8   3   23.00    9.60
   8   3   4   22.40    7.50
  -4   8  -3   22.90    7.70
  -4  -8   3   40.60    9.80
  -3   4   8   18.10    8.20
   4  -8   3   34.70    8.90
   8   3  -4    3.70    6.10
  -4  -8  -3   27.00    8.50
  -4  -8  -3   24.60    9.70
   4   8  -3   16.40    9.10
  -8  -3  -4   22.40    4.80
  -8  -3  -4   17.80    4.40
   3   4  -8   40.50   11.20
   8  -3   4   19.20    5.40
   4  -8   3   39.40    9.90
   3  -4   8   14.50    8.60
  -4   8   3   11.70    6.90
  -3   4   8   22.90    8.20
  -3  -4  -8   35.80    9.90
  -3  -4  -8   31.20   10.30
   3  -4   8   30.20    8.70
   3   4  -8   13.30    8.30
   4   8  -3   22.80    9.90
  -4   8   3   18.40    7.00
   8  -3   4   23.40    7.20
   8   3  -4   19.30    6.80
  -3   5  -8   89.09   13.80
   8   3   5   75.09   12.10
  -5  -8   3   72.69   13.10
   8  -3  -5   64.19    9.50
   8   3   5   54.69   10.50
  -5  -8   3   60.29   12.70
  -8  -3   5   64.19    9.40
   3   5   8   51.89   12.50
   3  -5  -8   73.59   13.60
   3   5   8   76.19   14.10
  -3  -5   8   51.29   12.60
  -3  -5   8   62.19   12.60
   5   8   3   74.89   14.20
   8  -3  -5   54.29    8.70
  -5   8  -3   68.89    9.40
   5  -8  -3   44.70   10.10
   5   8   3   48.30   10.70
   3  -5  -8   74.89   14.10
  -3   5  -8   63.99   12.00
  -5  -8  -3  103.19   15.30
  -3   5   8   63.59   11.80
   5   8  -3   41.00   10.70
  -5  -8  -3   82.59   14.30
   3  -5   8   51.79   10.80
   8  -3   5   48.50    8.50
  -5   8   3   75.99    9.60
   8  -3   5   68.59    9.60
   5   8  -3   63.99   13.50
  -3  -5  -8   74.19   13.00
  -3  -5  -8   58.09   12.30
   5  -8   3   68.49   11.70
   5  -8   3   60.39   11.20
  -5   8   3   79.09   10.10
   3   5  -8   58.59   12.10
   3   5  -8   70.89   14.00
   8   3  -5   61.79   10.60
  -8  -3  -5   63.49   12.20
   8   3  -5   54.59   10.40
   3  -5   8   62.09   12.90
  -3   5   8   58.39   11.60
   6  -8  -3    4.10    6.30
   8  -3  -6    1.20    5.90
  -6   8  -3   11.10    4.70
   3  -6  -8   12.40    8.80
   8  -3  -6    5.70    5.90
   8   3   6    8.90    7.70
  -3   6  -8    0.40    7.50
   6   8   3   13.20    7.40
   8   3   6    3.60    6.80
   3   6   8   -1.30    7.80
  -6   8  -3   10.70    4.60
   3  -6  -8   12.10    8.70
  -8  -3   6    6.90    5.50
  -3  -6   8   12.90    7.40
  -3  -6   8    3.30    6.30
  -3   6  -8    0.50    7.50
  -8  -3   6   -0.60    4.90
  -6  -8   3    6.00    7.80
  -6  -8   3    8.20    7.70
   3   6   8   21.80   10.10
   6  -8   3   -0.30    7.00
   8  -3   6    1.70    5.70
   6  -8   3    7.00    6.50
  -6   8   3    6.90    4.20
  -3   6   8    6.90    7.70
  -3   6   8   18.50    8.80
   8  -3   6    8.30    5.80
  -3  -6  -8   11.70    8.90
  -8  -3  -6    0.70    5.10
  -6   8   3    2.10    4.20
   6   8  -3   -5.10    8.30
   3  -6   8    6.60    8.90
  -6  -8  -3    1.90    7.30
  -8  -3  -6    5.90    5.10
  -3  -6  -8   -4.20    7.90
   8   3  -6   -7.10    5.90
   3  -6   8    4.40    6.60
   3   6  -8    3.80    6.60
   3   6  -8   -1.80    5.60
   8   3  -6   15.40    8.30
   6   8  -3   21.10    9.90
  -6  -8  -3    1.80    7.60
  -7  -8   3   49.10   11.80
  -7  -8   3   45.00   11.10
   7   8   3   44.70   11.80
   8   3   7   42.60   11.50
   8  -3  -7   50.59   10.80
   3  -7  -8   46.40   12.80
   3  -7  -8   44.00   12.30
  -3   7  -8   45.90   11.80
   7  -8  -3   34.30    9.90
  -8  -3   7   38.60    8.50
   3   7   8   28.20   10.40
  -3  -7   8   25.60   11.00
  -3   7  -8   41.10   10.80
  -8  -3   7   39.00    8.50
  -3  -7   8   26.60   10.10
   8   3   7   49.10   11.00
   8  -3  -7   50.99   10.50
   3  -7   8   51.49   13.50
  -7  -8  -3   58.69   13.10
   8   3  -7   48.90   11.10
  -7  -8  -3   37.80   10.80
   7  -8   3   31.60    9.00
   3   7  -8   24.50    9.00
  -3   7   8   41.70   11.60
   7   8  -3   42.20   12.40
  -8  -3  -7   37.30    8.70
  -8  -3  -7   38.30    8.00
   8  -3   7   35.90    9.50
   8  -3   7   36.00    9.60
   3  -7   8   48.20   11.70
   7  -8   3   33.40   10.00
   7   8  -3   38.30   12.20
   8   3  -7   28.50   10.30
  -3  -7  -8   30.00   10.30
  -3   7   8   47.70   11.40
   4   0   8 1909.21   51.19
   0   8   4 1882.61   51.99
  -4   0   8 1885.21   48.40
  -4   0  -8 1871.11   47.90
  -4   0  -8 1820.22   47.40
   0  -8  -4 1843.12   52.59
   0   8   4 1789.82   50.89
   8   4   0 1756.82   43.90
   0   8  -4 1844.02   51.19
   0  -8  -4 1826.02   52.59
   0  -8   4 1809.12   51.79
  -4   0   8 1883.11   48.20
   8  -4   0 1770.42   29.10
   0   8  -4 1880.91   51.89
  -8  -4   0 1849.61   31.70
   8   4   0 1855.41   44.80
   4   0   8 1870.71   51.09
   4   0  -8 1790.92   49.50
   0  -8   4 1903.21   53.69
   8  -4   0 1801.92   29.40
   4   0  -8 1926.41   51.39
  -4  -1   8   -0.80    6.00
  -1  -8   4    8.00    8.10
   1   8   4    3.60    7.20
  -4  -1   8    6.30    6.80
  -1   8  -4    6.40    7.20
  -1   8  -4    8.60    7.50
   4   1   8    5.80    5.90
  -4   1  -8    8.20    6.90
   4  -1  -8   11.00    7.70
   4  -1  -8    2.10    6.60
   1  -8  -4    1.80    7.50
  -1  -8   4    8.40    7.70
  -8  -4   1    3.60    3.10
  -4   1  -8    0.20    5.70
  -8  -4   1    4.40    3.50
   8  -4  -1    6.80    2.80
   8  -4  -1   -0.50    2.40
   1   8   4    5.30    7.80
   4   1   8    5.30    7.10
   1  -8  -4    1.10    6.40
   8   4   1    8.10    5.50
   8   4   1   -4.30    5.00
   1   8  -4    8.50    6.60
   1   8  -4   -4.80    6.50
  -1  -8  -4   11.60    6.20
  -1  -8  -4   -2.90    5.30
   1  -8   4   -3.60    6.80
  -4  -1  -8    1.80    6.60
  -1   8   4   -8.60    5.60
  -8  -4  -1    4.20    3.20
  -4  -1  -8    8.30    6.50
   8  -4   1   -0.20    2.30
   1  -8   4   10.70    7.70
   4   1  -8   17.00    7.90
   4   1  -8   -2.40    4.60
   4  -1   8    8.40    7.40
   4  -1   8    4.10    6.60
  -4   1   8   -5.00    5.00
  -4   1   8    8.40    6.90
   8   4  -1    0.50    4.70
   8   4  -1    5.00    5.90
  -1   8   4    4.90    7.00
   8  -4   1    8.50    3.00
  -8  -4  -1    1.00    3.30
   4   2   8  891.81   34.70
   8  -4  -2  926.91   22.10
   8  -4  -2  904.41   21.50
  -2   8  -4  872.41   32.90
  -4  -2   8  926.41   33.80
   2  -8  -4  960.80   36.60
  -8  -4   2  943.41   22.30
  -8  -4   2  951.20   22.50
   8   4   2  923.91   31.40
   8   4   2  950.30   31.50
  -2  -8   4  920.31   36.80
   2   8   4  921.61   36.90
  -4   2  -8  942.81   32.90
   4   2   8  929.31   36.20
  -4   2  -8  935.11   32.40
  -2   8  -4  886.51   33.00
   4  -2  -8  935.31   35.30
   4  -2  -8  984.40   35.70
  -4  -2   8  951.30   34.30
  -2  -8   4  953.60   37.30
   2   8   4  931.01   37.00
   4   2  -8  957.60   36.00
   8  -4   2  917.41   22.00
   4   2  -8  973.70   37.00
  -2  -8  -4  863.91   36.00
  -2  -8  -4  992.00   38.20
  -2   8   4  897.11   33.20
  -4  -2  -8  948.91   34.30
   2  -8   4  944.21   36.70
   4  -2   8  875.51   34.00
   2   8  -4  878.21   35.30
   8  -4   2  937.01   21.60
  -4   2   8  948.21   32.70
   8   4  -2  912.71   30.80
   2  -8   4  921.11   35.30
  -4  -2  -8  906.11   33.70
   2   8  -4  912.21   36.00
   4  -2   8  976.70   35.70
  -4   2   8  981.30   33.10
  -2   8   4  896.21   33.50
   8   4  -2  934.81   31.60
  -4  -3   8   -7.00    5.60
   4  -3  -8    1.60    6.40
   3   8   4   -0.80    7.00
   8  -4  -3    5.90    4.00
  -3   8  -4  -10.70    4.40
  -3  -8   4   11.90    8.50
   4   3   8   23.60    9.50
   4   3   8  -12.40    5.30
   3  -8  -4    0.20    6.30
  -8  -4   3   -4.90    3.70
   4  -3  -8   -1.10    6.80
  -4   3  -8    3.70    6.00
  -4   3  -8    7.30    6.50
   3   8   4   -8.50    5.90
  -3  -8   4    6.60    6.50
  -4  -3   8    2.10    6.90
   8   4   3    7.50    6.00
  -3   8  -4    2.30    6.40
   8  -4  -3   -2.70    3.90
  -8  -4   3   -4.90    3.60
  -4   3   8   -2.40    5.60
  -8  -4  -3   -1.40    3.70
   8  -4   3    6.50    4.20
  -8  -4  -3    0.00    3.90
   4  -3   8   -6.10    5.80
   8   4  -3   -0.70    5.40
   8   4  -3    4.80    6.30
  -4  -3  -8    1.60    6.10
  -4  -3  -8   -2.40    6.80
   4  -3   8   -0.30    6.50
  -4   3   8    3.30    6.20
   3  -8   4   -1.70    6.30
   3  -8   4    1.30    6.40
  -3   8   4   -4.30    6.30
  -3   8   4   -4.40    5.70
   4   3  -8    1.90    6.80
   3   8  -4    0.20    7.70
   3   8  -4    2.30    5.70
  -3  -8  -4   17.10    9.00
  -3  -8  -4    2.00    7.70
   4   3  -8    8.30    6.50
   8   4   4 1340.27   40.10
  -4   8  -4 1285.97   37.00
   4   4   8 1317.47   45.20
  -4  -8   4 1311.87   44.50
  -8  -4   4 1296.07   32.70
   8   4   4 1292.07   39.90
  -4  -8   4 1314.27   44.80
   4   8   4 1259.07   45.10
   4   8   4 1263.07   44.30
   8  -4  -4 1317.07   32.90
   4   4   8 1297.77   45.00
   4  -4  -8 1290.27   43.40
   4  -4  -8 1259.77   42.50
  -4   4  -8 1306.97   40.20
  -4   4  -8 1312.87   39.70
  -4   8  -4 1314.17   37.80
   8  -4  -4 1279.97   32.60
  -4  -4   8 1344.77   43.40
  -4  -4   8 1284.17   43.00
   4  -8  -4 1301.57   42.70
   4  -4   8 1306.67   43.10
   4  -8   4 1258.07   41.80
  -4  -8  -4 1340.17   44.80
   4  -4   8 1298.47   43.10
   4  -8   4 1341.17   43.40
  -4   8   4 1282.07   37.20
  -4   4   8 1303.07   39.70
   4   4  -8 1272.77   43.70
   8  -4   4 1268.57   32.70
  -4  -8  -4 1321.07   45.00
   8   4  -4 1295.07   39.90
   8   4  -4 1313.37   39.90
   4   8  -4 1294.77   45.60
   4   8  -4 1310.87   45.60
  -4  -4  -8 1295.47   42.60
  -4  -4  -8 1280.57   42.80
   4   4  -8 1327.87   45.30
   8  -4   4 1291.97   32.50
  -4   8   4 1366.66   38.60
  -4   4   8 1361.46   40.10
   8   4   5   42.40   10.20
   4  -5  -8   24.30    8.70
   8   4   5   24.90    8.50
  -4   5  -8   42.30   10.20
  -4   5  -8   42.60    9.90
   8  -4  -5   32.80    7.50
  -4  -5   8   18.50    7.90
   4  -5  -8   14.10    8.90
  -5  -8   4   17.90    8.00
  -5  -8   4   10.50    8.70
   4   5   8   45.30   10.80
   4   5   8   25.90    9.30
   5  -8  -4   31.40    9.70
  -5   8  -4   34.20    7.50
  -8  -4   5   27.20    7.30
   5   8   4   32.50   11.30
  -5   8  -4   46.40    8.80
  -4  -5   8   34.40   10.30
   5  -8  -4   27.10    9.20
  -8  -4   5   24.00    6.80
   5   8   4   20.70    9.90
   8  -4  -5   43.60    8.50
   5   8  -4   23.10    9.00
  -4  -5  -8   25.40   10.30
  -5  -8  -4   18.80   10.00
   8  -4   5   27.80    7.10
  -4   5   8   44.90   10.60
  -4   5   8   22.50    9.20
   4   5  -8   14.80    9.20
   4   5  -8   42.50   11.60
  -5   8   4   39.10    8.30
  -5   8   4   36.50    7.70
   5  -8   4   15.30    8.10
  -5  -8  -4   33.40   10.40
   5   8  -4   32.00   11.50
   4  -5   8   34.20   10.60
   5  -8   4   45.10   11.10
  -4  -5  -8   27.40   10.00
  -8  -4  -5   30.70    7.80
  -8  -4  -5   26.80    7.10
   8   4  -5   38.50   10.70
   8  -4   5   30.80    7.70
   8   4  -5   23.00    8.40
   4  -5   8   35.30   10.70
   6  -8  -4  740.73   31.00
  -4   6  -8  681.73   30.60
  -8  -4   6  714.23   26.00
  -4  -6   8  693.53   33.60
   4  -6  -8  745.03   34.60
  -4   6  -8  754.52   31.50
  -4  -6   8  717.33   33.40
   8  -4  -6  725.33   28.10
   8  -4  -6  748.73   28.80
   8   4   6  713.33   32.60
   8   4   6  744.73   32.50
  -8  -4   6  695.33   26.20
   6   8   4  730.53   35.10
   6   8   4  698.83   34.10
  -6  -8   4  732.53   33.20
   6  -8  -4  687.13   30.70
  -6  -8   4  746.63   33.50
   4   6   8  677.43   34.90
   4   6   8  710.13   34.80
   4  -6  -8  715.53   33.80
   6  -8   4  719.33   31.30
   8   4  -6  716.53   31.80
  -4  -6  -8  694.03   32.90
  -8  -4  -6  742.83   27.30
   8   4  -6  704.93   31.90
   4  -6   8  713.13   34.20
   4   6  -8  763.42   36.70
  -4   6   8  715.13   30.20
  -8  -4  -6  710.13   25.90
  -6  -8  -4  726.23   33.00
   8  -4   6  750.22   28.60
   4  -6   8  758.92   34.60
   6  -8   4  704.83   31.50
   4   6  -8  708.73   34.30
  -6   8   4  850.81   35.40
   8  -4   6  682.13   27.80
  -4   6   8  735.93   31.00
   6   8  -4  710.03   35.20
   6   8  -4  692.63   34.90
  -6  -8  -4  732.83   33.40
  -7  -8   4    8.80    8.50
   7  -8  -4   15.80    7.30
   7  -8  -4   11.70    7.50
  -4  -7   8    3.60    8.40
  -4  -7   8    0.40    6.30
   8   4   7    8.70    8.20
   4  -7  -8    1.40    8.50
   8  -4  -7   11.20    7.30
   4   7   8    9.70   10.50
  -4   7  -8   11.40    7.50
  -7  -8   4   23.40   10.00
   8   4   7   -4.30    7.10
   8  -4  -7   12.10    7.40
  -4   7  -8    0.90    6.60
   7   8   4    0.70    8.50
  -8  -4   7    3.60    6.90
   7   8   4   10.70    9.70
   4  -7  -8    0.50    8.40
  -8  -4   7   12.20    7.00
  -4  -7  -8  -11.90    4.40
  -4   7   8   -2.70    6.70
  -4   7   8   16.20    9.20
   4  -7   8    3.80    9.20
   8  -4   7    6.50    6.40
   7  -8   4    7.70    7.60
  -8  -4  -7    4.20    6.40
   8  -4   7   16.20    7.90
  -8  -4  -7    6.90    6.10
   4  -7   8    4.50    8.50
   7  -8   4    9.30    6.90
  -4  -7  -8   -1.70    8.00
   8   4  -7   14.70    9.00
  -7  -8  -4   -7.70    6.80
   8   4  -7    1.50    7.70
  -7  -8  -4    4.80    8.20
   4   7  -8    2.90    9.20
   7   8  -4    7.20    9.50
   7   8  -4    8.40    9.70
  -5   0  -8   27.50    8.80
  -5   0   8   23.70    8.10
   5   0  -8   21.50    8.80
   5   0  -8    9.50    8.30
   0   8  -5    7.10    8.60
   0   8  -5   14.00    8.50
   0  -8  -5   15.60    7.90
   5   0   8   16.70    8.50
   0  -8  -5   12.10    8.60
   8  -5   0   16.90    4.40
  -5   0  -8   17.40    7.70
   0  -8   5   11.90    9.00
   0  -8   5   11.10    9.00
   0   8   5   -4.30    7.40
  -5   0   8   12.90    7.40
   8   5   0   18.20    7.50
   5   0   8   14.70    8.50
   8   5   0   26.20    8.40
   0   8   5   22.40    7.80
   5   1   8   53.39   11.80
   5   1   8   56.09   11.90
   8   5   1   68.99   11.00
  -1   8  -5   76.19   13.10
   8  -5  -1   76.49    7.60
   8  -5  -1   68.09    7.00
   5  -1  -8   71.79   12.30
   1   8   5   45.30   11.90
   8   5   1   69.19   11.80
  -1  -8   5   66.89   13.60
  -8  -5   1   77.79   12.00
   1   8   5   61.59   12.50
   1  -8  -5   69.19   13.20
  -5   1  -8   72.89   11.20
  -1  -8   5   55.59   12.90
  -5  -1   8   71.89   11.70
  -5  -1   8   64.69   11.60
   5  -1  -8   49.99   11.20
  -5   1  -8   68.29   10.60
  -1   8  -5   58.89   11.90
  -5   1   8   60.69   10.80
  -1   8   5   62.29   12.10
  -1   8   5   81.89   13.60
  -5  -1  -8   72.29   12.00
   1   8  -5   55.19   12.70
   8   5  -1   61.49   11.00
   5  -1   8   71.29   12.60
   8  -5   1   67.39    7.30
  -8  -5  -1   79.69    9.30
  -1  -8  -5   67.09   13.30
   1  -8   5   49.50   11.10
  -5   1   8   88.59   12.20
   5  -1   8   69.39   12.40
  -1  -8  -5   54.69   12.10
   8   5  -1   58.49   11.20
   5   1  -8   69.29   11.90
   5   1  -8   36.90   10.00
   8  -5   1   73.79    7.30
  -5  -1  -8   62.79   11.60
   1  -8   5   73.29   13.40
   1   8  -5   72.09   13.60
  -2   8  -5   29.00    8.90
  -2  -8   5   17.70    9.20
  -5   2  -8   22.80    8.30
   5   2   8    7.20    6.70
   2   8   5   19.30    8.40
  -5  -2   8   11.30    8.00
  -2  -8   5   11.80    7.60
   5  -2  -8   26.10    8.90
  -5  -2   8   14.00    7.60
   2   8   5   23.20    8.50
   8   5   2   12.60    7.20
  -5   2  -8    0.10    5.70
   8  -5  -2   14.50    5.70
   8  -5  -2   15.90    5.10
   8   5   2   12.90    7.30
   5  -2  -8   22.30    8.60
  -2   8  -5   25.90    9.40
  -8  -5   2   18.00    6.10
   5   2   8   23.70    9.20
   2  -8  -5   26.80   10.20
  -8  -5   2   23.70    6.60
   2  -8   5   16.80    8.40
   2  -8   5   17.10    8.20
  -8  -5  -2   24.80    6.30
   8  -5   2   13.40    5.00
  -5  -2  -8   21.50    8.40
  -2  -8  -5   13.80    8.80
  -5  -2  -8    7.10    6.90
   8  -5   2    6.70    4.70
  -8  -5  -2   14.00    6.10
   5  -2   8   17.20    8.40
   8   5  -2   19.90    8.20
   2   8  -5   12.20    8.10
   5   2  -8   13.80    7.20
  -5   2   8   19.50    7.70
  -5   2   8   10.50    6.60
   2   8  -5   15.80    8.70
   5  -2   8   19.70    8.50
  -2   8   5   31.40    9.50
   5   2  -8   13.40    8.70
  -2   8   5   19.60    8.30
  -2  -8  -5   31.50   10.90
   8   5  -2   14.40    7.30
  -5  -3   8   58.19   11.50
   8   5   3   63.69   11.60
   5   3   8   62.99   13.20
  -8  -5   3   77.69    9.90
  -3  -8   5   61.89   13.00
   3  -8  -5   67.09   12.50
   3  -8  -5   63.29   13.00
  -8  -5   3   70.19    9.50
  -5   3  -8   73.09   10.90
   8  -5  -3   72.89    9.00
   5  -3  -8   60.69   11.90
   5   3   8   54.59   12.40
  -3   8  -5   77.39   12.70
   3   8   5   69.69   13.70
   3   8   5   59.29   13.30
  -3  -8   5   71.79   12.90
   5  -3  -8   54.39   11.40
  -5  -3   8   65.69   11.90
  -3   8  -5   52.49   11.00
  -5   3  -8   73.39   11.80
  -3  -8  -5   78.19   14.40
   5  -3   8   57.49   12.10
  -5  -3  -8   70.39   12.10
  -5   3   8   59.49   10.30
  -5   3   8   58.29   10.20
   3  -8   5   70.39   12.40
   3  -8   5   55.69   11.90
   5  -3   8   58.19   11.50
  -3   8   5   52.89   11.40
  -3   8   5   71.29   11.90
  -8  -5  -3   70.29    9.70
  -5  -3  -8   73.09   12.20
  -8  -5  -3   74.59    9.70
   8  -5   3   57.49    8.30
   3   8  -5   60.59   12.20
   3   8  -5   55.59   11.50
   5   3  -8   45.90   12.00
   5   3  -8   54.09   12.00
  -3  -8  -5   85.49   15.30
   8   5  -3   87.69   12.80
   8   5  -3   74.59   12.20
   5  -4  -8   30.10    9.70
   8   5   4    8.30    8.00
  -4   8  -5   30.90    8.80
   4  -8  -5   24.30    8.90
  -8  -5   4   28.40    7.60
  -5   4  -8   30.80    8.40
   8   5   4   28.20   10.00
  -4  -8   5   15.20    8.10
   8  -5  -4   14.40    6.50
  -4   8  -5   39.90    9.30
   5   4   8   22.30    9.80
   4   8   5   17.20    8.70
   4   8   5   25.90   11.00
  -4  -8   5   14.40   10.00
  -5  -4   8   25.20    9.70
   5  -4  -8   23.80    9.40
   4  -8  -5   31.60   10.30
   8  -5  -4   22.50    7.00
   5   4   8   22.10    9.80
  -5   4  -8   -1.00    5.90
  -8  -5   4   12.60    6.40
  -5  -4   8   33.30   10.50
   4   8  -5   39.40   11.60
   8   5  -4   22.20    8.70
   5   4  -8   21.80   10.30
   8  -5   4   21.10    6.60
   8  -5   4   21.60    6.90
   4  -8   5   21.00    9.00
  -4   8   5   28.00    8.70
  -5  -4  -8   26.60    9.80
  -8  -5  -4   23.30    7.50
   5  -4   8   27.40    9.60
   5  -4   8   21.80    8.50
  -5  -4  -8   15.20    9.10
   4  -8   5   24.10    9.40
  -5   4   8   15.50    7.60
  -5   4   8    8.30    7.70
   4   8  -5   27.30    9.50
  -4  -8  -5   16.20    8.00
  -8  -5  -4   23.70    7.30
  -4   8   5   18.50    7.70
   8   5  -4   27.50    9.00
   5   4  -8   12.80    9.10
  -4  -8  -5   18.20   10.60
  -5   8  -5   45.20    9.00
  -5   5  -8   35.70    9.40
   5   5   8   39.40   11.00
  -5  -5   8   48.40   12.00
   5   8   5   42.30   12.30
   5   8   5   35.70   12.00
   5  -8  -5   20.70    9.50
  -8  -5   5   37.50    8.70
  -5   5  -8   35.40    9.70
  -5   8  -5   42.40    9.20
   8  -5  -5   34.90    8.30
  -5  -5   8   26.20   10.60
   8   5   5   37.30   10.30
   8   5   5   16.10    8.50
  -8  -5   5   33.70    8.60
  -5  -8   5   34.90   11.20
   5   5   8   26.40    9.10
   5  -5  -8   24.60   10.40
   5  -5  -8   37.50   10.70
  -5  -8   5   37.30   11.50
   5  -8  -5   25.20   10.60
   8  -5  -5   37.50    8.70
   5  -8   5   27.40    9.90
  -5   5   8   32.40    9.90
   5   8  -5   32.30   11.90
  -8  -5  -5   40.60    8.60
  -5   8   5   43.70    9.40
  -8  -5  -5   31.90    8.80
  -5  -5  -8   53.69   12.10
   5  -5   8   23.80   10.10
   5  -5   8   41.50   11.60
  -5  -8  -5   46.30   12.40
   5  -8   5   25.60    8.80
   8  -5   5   41.10    9.00
   8  -5   5   57.59   10.00
   5   8  -5   30.40   10.40
   5   5  -8   26.10   10.90
  -5  -8  -5   47.40   12.80
   8   5  -5   25.20    9.30
  -5   5   8   40.30    9.40
   8   5  -5   30.30    9.80
   5   5  -8   37.10   11.30
  -5   8   5   29.80    7.60
  -6  -8   5   -1.90    7.70
   8  -5  -6   16.50    7.90
   6  -8  -5   14.30    8.80
  -6  -8   5    2.60    8.80
  -8  -5   6   15.80    7.80
  -8  -5   6    0.10    5.40
   8  -5  -6   18.30    7.70
  -5   6  -8   10.50    7.70
  -5   6  -8   11.80    7.10
   5   6   8   10.80    8.60
   6  -8  -5   14.10    8.60
   6   8   5    6.40    8.60
   6   8   5   -5.60    7.80
   8   5   6    1.30    8.20
  -6   8  -5    4.90    5.10
   5  -6  -8   -6.30    7.50
   5  -6  -8   -1.10    8.30
  -5  -6   8   17.60    9.30
   8   5   6    2.60    8.10
  -5  -6   8   23.50   10.30
   6   8  -5    4.10    9.20
   5   6  -8    9.80    7.60
  -6   8   5    0.80    4.70
  -6   8   5    2.30    5.10
  -5  -6  -8    4.00    8.50
  -5   6   8   17.90    7.80
   6  -8   5    2.80    8.30
   8   5  -6    5.40    8.80
  -5   6   8    8.70    7.80
  -8  -5  -6   19.00    8.50
  -8  -5  -6    7.90    6.40
   5  -6   8    0.10    8.30
  -6  -8  -5   -0.20    7.50
   6   8  -5   18.80   11.90
   8  -5   6   11.20    6.50
   5  -6   8    7.80    8.20
  -5  -6  -8    9.20    8.90
   6  -8   5    7.60    7.60
  -6  -8  -5    2.20    8.30
   8   5  -6   19.40    9.10
   8  -5   6    8.10    6.60
   8   5   7    8.30    8.90
   7  -8  -5   13.70    7.60
  -7  -8   5   -2.00    8.40
   8  -5  -7    0.50    6.30
  -5  -7   8    5.10    9.10
   5  -7  -8   16.40   10.10
  -5   7  -8   -3.80    6.10
   5   7   8    7.70   10.40
   5   7   8   -5.50    8.70
  -7   8  -5    2.40    3.60
  -5  -7   8    9.30    8.60
  -7  -8   5    8.60    8.90
  -8  -5   7    7.60    6.70
   8   5   7   11.80    8.80
   7   8   5   10.80    9.70
   7   8   5   12.10   10.20
   8  -5  -7  -11.80    5.20
   5  -7  -8   15.30    9.40
  -7   8  -5    5.40    3.70
  -5   7  -8    2.20    7.20
   7  -8  -5   20.50    9.50
  -8  -5   7    7.10    7.20
   8   5  -7   10.00    9.30
   7  -8   5   -0.10    6.20
   5  -7   8   -4.50    7.20
  -8  -5  -7   -0.60    6.90
   5  -7   8   12.10    9.50
  -7  -8  -5   13.10    8.80
   7  -8   5   16.60    7.90
  -7   8   5    2.60    3.70
   8   5  -7   21.30    9.60
  -5  -7  -8   11.10    9.30
  -5   7   8   11.60    8.00
  -5   7   8    8.30    7.10
   7   8  -5   10.50    9.80
   5   7  -8    2.90    7.60
  -5  -7  -8   -3.00    8.10
  -8  -5  -7   -0.90    6.30
   7   8  -5   20.00    9.40
  -7   8   5    1.50    3.40
   8  -5   7  -12.20    5.20
   8  -5   7   -1.60    6.20
   5   7  -8   18.90   11.20
  -7  -8  -5    4.10    8.50
   6   0   8  877.91   34.80
   6   0  -8  895.21   34.90
   6   0  -8  920.11   35.00
   0   8   6  879.11   36.70
   8   6   0  885.61   34.20
   0  -8   6  937.61   38.90
   0  -8   6  909.41   37.70
   0  -8  -6  944.71   39.10
   0   8  -6  854.71   36.20
  -8  -6   0  887.71   28.50
  -6   0  -8  865.01   30.50
  -6   0   8  857.01   30.40
  -6   0  -8  933.61   30.70
  -8  -6   0  893.81   28.70
   8   6   0  891.31   34.50
  -6   0   8  882.61   30.50
   6   0   8  897.01   34.90
   0   8  -6  900.01   37.00
   8  -6   0  932.61   30.40
   0   8   6  924.81   37.00
   8  -6   0  874.71   25.30
  -8  -6   1    9.90    6.50
  -1   8  -6    7.10    8.00
   6  -1  -8    2.40    7.00
   1  -8  -6   18.20    9.70
   6  -1  -8   -4.50    6.30
   8   6   1    7.00    7.50
   8  -6  -1    7.90    5.00
   1   8   6    9.00    8.50
  -1  -8   6    3.70    8.40
  -6   1  -8    9.30    6.60
  -6   1  -8   15.00    7.60
  -1   8  -6    2.80    7.30
   8   6   1    9.50    7.40
   1   8   6   11.30    8.80
  -6  -1   8    8.50    6.30
   6   1   8    5.50    7.20
  -6  -1   8    2.80    6.10
  -1  -8   6    0.00    7.80
   1  -8  -6   12.40    7.30
  -8  -6   1   -0.10    5.80
   6   1   8   11.80    7.50
   6   1  -8   15.40    8.50
  -6   1   8    4.20    6.90
   1   8  -6   -6.90    7.00
   8  -6   1    9.60    5.00
  -1   8   6    9.20    6.90
  -1   8   6   -0.30    6.50
  -1  -8  -6   18.20    9.70
  -6   1   8    2.90    5.40
  -6  -1  -8   20.00    7.50
   1  -8   6   -2.90    5.50
   1  -8   6    4.60    8.10
   8   6  -1    9.80    7.60
   8   6  -1    2.90    7.00
   1   8  -6   21.40   10.20
   6  -1   8   17.80    8.70
   6  -1   8   -2.80    6.30
  -8  -6  -1    7.10    6.40
  -8  -6  -1    5.20    6.10
  -6  -1  -8   -5.70    5.70
   6   1  -8   14.40    8.20
   6  -2  -8 1054.79   37.80
  -6   2  -8 1081.19   33.00
   2   8   6 1035.70   41.70
  -6   2  -8 1058.89   33.00
  -2   8  -6 1051.59   38.10
  -2  -8   6  999.90   40.70
   2  -8  -6 1030.30   40.80
   2  -8  -6 1037.10   40.80
   6   2   8 1025.40   38.80
  -6  -2   8 1028.10   35.20
   8  -6  -2 1075.19   29.60
  -8  -6   2 1085.89   32.80
  -2  -8   6 1053.89   41.80
   6  -2  -8 1089.79   38.40
  -2   8  -6 1066.39   38.80
   2   8   6 1041.80   40.90
   8  -6  -2 1034.20   29.30
  -6  -2   8 1090.99   35.60
   8   6   2 1031.20   37.30
   8   6   2 1081.09   38.70
  -8  -6   2 1068.69   32.50
   6   2   8 1022.80   39.00
   8   6  -2 1030.70   37.80
  -2  -8  -6 1077.89   42.40
  -2  -8  -6  968.60   40.00
  -6  -2  -8 1067.29   35.90
   6  -2   8 1131.59   38.60
  -8  -6  -2 1026.10   31.70
   8   6  -2 1099.69   38.90
  -2   8   6 1093.39   39.30
   2  -8   6 1004.20   40.20
  -6   2   8 1076.89   33.00
   6   2  -8 1038.00   39.10
   2   8  -6 1043.50   40.70
   2  -8   6 1057.49   41.40
  -6  -2  -8 1025.30   34.90
   6  -2   8 1116.99   39.10
   6   2  -8 1041.20   38.30
  -2   8   6 1072.79   38.70
   2   8  -6 1079.99   41.60
   8  -6   2 1044.80   29.00
  -6   2   8 1056.39   32.60
   8  -6   2 1086.49   30.20
  -8  -6  -2 1027.00   32.10
   8  -6  -3   -3.80    4.70
   6  -3  -8    3.90    6.60
  -3  -8   6   19.30    9.20
   3  -8  -6   -6.20    7.20
   6  -3  -8    9.30    7.00
  -8  -6   3   12.00    7.00
   6   3   8   -3.80    6.80
   6   3   8   12.80    8.30
  -3  -8   6    9.60    9.40
   8   6   3    0.30    7.20
  -6  -3   8    7.50    7.00
   3   8   6   -4.10    7.50
   3   8   6   15.00   10.10
  -6   3  -8    0.10    5.60
  -3   8  -6    2.90    6.90
  -3   8  -6   15.80    8.20
  -8  -6   3   -1.40    5.60
  -6   3  -8    0.90    5.70
   3  -8  -6    8.10    8.10
  -6  -3   8    9.00    7.20
   8  -6  -3  -10.60    4.30
   3  -8   6    6.00    6.80
  -3   8   6   13.10    7.90
   8  -6   3    6.70    5.60
   8   6  -3    4.00    6.70
   3   8  -6   21.40   10.30
   3   8  -6   -3.60    5.20
   6   3  -8   -2.10    7.00
   6   3  -8   10.50    8.40
  -3  -8  -6   10.00    9.90
   6  -3   8    8.60    8.00
  -6   3   8   11.50    6.70
  -8  -6  -3    7.80    6.40
  -8  -6  -3    2.30    5.90
   3  -8   6    3.30    8.10
  -3  -8  -6    7.00    8.40
  -6   3   8   -7.20    5.30
   8  -6   3   -2.60    5.20
   6  -3   8    9.00    7.20
  -6  -3  -8   16.80    8.40
  -3   8   6   11.10    8.10
   8   6  -3   10.50    8.40
  -4  -8   6  796.72   35.60
   4  -8  -6  844.52   35.80
  -8  -6   4  889.01   31.00
  -8  -6   4  798.82   29.80
   8  -6  -4  812.02   28.70
  -6  -4   8  826.12   33.40
   4   8   6  820.22   38.50
  -4  -8   6  781.02   35.40
   8  -6  -4  848.42   29.30
   6  -4  -8  835.62   34.40
  -6   4  -8  804.02   28.60
   8   6   4  771.22   34.10
  -6   4  -8  805.52   28.60
   4   8   6  826.62   38.30
   6   4   8  849.12   37.10
   8   6   4  884.91   36.30
   6  -4  -8  815.22   34.50
  -4   8  -6  846.12   32.10
   4  -8  -6  806.02   35.60
  -4   8  -6  826.12   31.90
  -6  -4   8  814.32   33.50
   6   4   8  819.72   36.50
  -6   4   8  821.02   28.70
   4  -8   6  867.91   35.80
   8   6  -4  844.72   35.50
   6   4  -8  823.02   35.60
   6  -4   8  843.82   34.90
   8   6  -4  838.12   35.40
  -8  -6  -4  784.62   29.20
  -4   8   6  843.22   31.70
  -4   8   6  841.12   32.30
   6  -4   8  830.12   34.20
   8  -6   4  791.12   28.80
   6   4  -8  845.32   36.90
   4   8  -6  768.72   36.30
   4   8  -6  788.32   37.70
  -6  -4  -8  834.82   33.50
  -4  -8  -6  816.72   36.60
   4  -8   6  821.32   36.30
  -8  -6  -4  793.72   29.50
  -4  -8  -6  770.82   36.50
   8  -6   4  812.22   28.50
  -6   4   8  829.12   29.20
  -8  -6   5   12.00    6.80
  -5   8  -6   -1.00    6.30
  -5  -8   6   -1.20    8.00
   5  -8  -6    1.80    7.60
   5  -8  -6    9.40    8.50
   8   6   5    2.50    7.50
   6  -5  -8    4.80    7.50
   6  -5  -8    9.00    7.80
  -8  -6   5   16.00    8.40
  -5  -8   6    3.60    8.00
  -6   5  -8   -0.90    5.60
   8  -6  -5    3.60    6.30
   6   5   8   -0.10    8.30
  -6  -5   8    9.50    8.50
  -6  -5   8   -6.10    6.40
  -5   8  -6   -6.90    4.90
   8  -6  -5   10.10    6.70
   5   8   6   -6.70    6.10
   6   5   8    7.70    8.60
  -6   5  -8    2.10    6.00
   8   6   5   -3.70    6.90
  -8  -6  -5    8.00    7.80
   6  -5   8    9.80    7.80
  -5   8   6    0.20    6.20
   8   6  -5   -1.40    7.20
   6   5  -8    6.80    8.60
   5  -8   6    0.30    7.70
   5  -8   6   -3.20    6.80
  -6   5   8    4.00    6.30
  -5  -8  -6    5.50    9.20
  -5  -8  -6  -12.80    6.40
  -5   8   6    1.30    5.90
  -6  -5  -8   -5.70    6.80
  -6   5   8    5.20    6.30
  -8  -6  -5   13.80    7.70
   6   5  -8   -0.40    6.00
   8  -6   5    9.60    6.90
   5   8  -6   -6.90    6.00
   8   6  -5   -3.20    7.60
  -6  -5  -8    2.90    8.00
   6  -5   8   11.80    9.00
   8  -6   5    5.90    6.70
   8  -6  -6  530.05   26.60
  -6   8  -6  612.94   24.10
   6  -6  -8  570.24   30.70
   6  -8  -6  559.34   29.50
   6   8   6  592.14   32.80
  -6  -6   8  565.94   30.30
   6   6   8  586.44   32.30
  -6  -6   8  555.34   30.20
  -6  -8   6  575.84   31.00
  -6  -8   6  585.34   31.30
   6  -6  -8  583.14   30.60
   8   6   6  609.74   31.90
  -8  -6   6  566.84   26.80
  -8  -6   6  514.35   26.40
  -6   6  -8  583.54   25.20
   6  -8  -6  612.34   30.90
   8   6   6  658.83   33.80
   8  -6  -6  572.34   27.60
   6   6   8  596.14   40.50
  -6   8  -6  599.54   23.80
  -6   6  -8  586.34   25.30
  -8  -6  -6  586.84   27.20
  -6  -6  -8  619.64   31.50
  -6  -8  -6  565.54   30.80
   6   6  -8  576.54   32.20
   6  -6   8  580.64   31.10
   8  -6   6  550.44   26.80
   6   6  -8  614.44   40.60
  -8  -6  -6  617.24   28.20
  -6  -8  -6  592.64   31.90
  -6   8   6  579.64   23.80
  -6  -6  -8  608.34   31.70
  -6   6   8  555.34   24.70
  -6   6   8  572.14   25.10
   6   8  -6  620.44   34.70
   6  -6   8  555.34   30.30
   6  -8   6  618.14   30.60
   8   6  -6  575.44   31.70
  -6   8   6  568.54   23.00
   6  -8   6  603.34   31.00
   8   6  -6  563.54   31.40
   8  -6   6  595.34   27.90
  -6  -7   8   18.20   10.60
  -7  -8   6   12.50    9.60
   6  -7  -8   14.00    9.60
   6  -7  -8    2.20    8.90
  -8  -6   7   -0.70    6.20
  -7  -8   6    6.80    8.80
   6   7   8    1.80    9.90
   8   6   7    5.20    9.70
  -6  -7   8   13.40    9.60
   7   8   6    2.60    8.90
   7   8   6   12.30   10.50
  -6   7  -8   -4.30    6.10
  -6   7  -8    6.40    6.80
  -8  -6   7   -3.70    6.20
   8   6   7   12.60    9.80
   7  -8  -6    5.40    7.00
   6   7   8    1.70    6.40
   7  -8  -6   15.20    9.20
   8  -6  -7  -15.70    6.50
   8  -6  -7    7.80    7.10
  -6  -7  -8    4.00    8.60
  -8  -6  -7    2.40    7.50
   6  -7   8   10.00   10.30
  -7  -8  -6   -5.70    8.00
   8  -6   7    0.20    6.40
   6   7  -8  -11.20    9.10
  -6   7   8    7.30    7.40
  -6  -7  -8    4.70    8.60
   6   7  -8   -4.30    9.30
   6  -7   8   -2.00    8.40
   8   6  -7    6.10    9.00
  -6   7   8    3.50    6.40
   7   8  -6   10.00   10.60
   7   8  -6   -1.80    9.00
   8   6  -7   15.30    9.70
   7  -8   6  -16.30    6.70
   8  -6   7  -11.40    6.40
  -8  -6  -7   -3.60    7.30
   7  -8   6    6.40    6.90
   7   0   8  189.98   17.60
  -7   0  -8  208.88   15.30
   7   0  -8  194.58   17.50
  -7   0   8  191.88   15.10
   8  -7   0  202.98   14.60
   8  -7   0  180.98   13.80
   8   7   0  240.58   20.80
   0  -8   7  215.58   21.60
   0  -8   7  199.68   20.80
   0  -8  -7  203.98   20.90
   0  -8  -7  204.28   20.80
  -7   0  -8  236.98   15.50
  -7   0   8  218.58   15.30
   8   7   0  204.58   19.10
   0   8   7  184.28   18.00
   0   8   7  210.58   20.80
   0   8  -7  188.38   20.30
   0   8  -7  208.38   18.80
   7   0   8  199.28   18.10
   7   0  -8  228.58   18.90
  -8  -7   0  214.08   16.50
  -8  -7   0  206.88   16.90
  -1  -8   7   31.40   11.60
  -7  -1   8   37.10    8.90
   1  -8  -7   40.30   12.20
   1   8   7   23.40   10.90
  -8  -7   1   27.80    8.50
   1  -8  -7   30.50   11.20
  -1  -8   7   40.50   11.30
   8  -7  -1   33.20    7.80
   7   1   8   28.70    9.80
  -1   8  -7   49.20   10.90
   7  -1  -8   47.30   10.80
  -1   8  -7   36.60   10.00
   7  -1  -8   48.70   10.90
  -8  -7   1   29.10    9.20
   1   8   7   40.50   10.80
  -7   1  -8   24.90    7.20
  -7   1  -8   42.50    8.40
   8   7   1   39.70   11.00
   8  -7  -1   33.40    7.80
  -7  -1   8   24.60    7.60
   7   1   8   13.60    8.80
   8   7   1   35.60   10.50
   7  -1   8   38.90   10.30
  -7   1   8   35.50    7.80
  -1   8   7   40.90   11.90
  -8  -7  -1   31.20    9.50
  -8  -7  -1   35.60    9.00
   8  -7   1   39.00    8.30
  -7  -1  -8   47.00    9.10
   1  -8   7   36.80   10.60
   1  -8   7   48.30   12.00
   7   1  -8   39.70   11.20
  -7   1   8   34.10    8.00
   8   7  -1   33.00   11.20
  -1   8   7   26.50   10.60
   7   1  -8   40.00   10.60
   1   8  -7   27.60   10.00
  -1  -8  -7   36.40   10.30
   7  -1   8   37.70   10.20
   8  -7   1   30.20    7.60
   8   7  -1   32.60   10.80
   1   8  -7   16.80    9.60
   8   7   2    7.50    8.10
   2   8   7   12.10    9.50
   7  -2  -8    8.60    7.00
   2  -8  -7   14.60    9.70
   2  -8  -7    9.20    7.50
  -8  -7   2    0.60    6.70
   2   8   7   -3.70    8.40
  -2  -8   7    2.60    8.20
  -2  -8   7   11.00    9.70
  -7   2  -8    1.60    5.00
  -7  -2   8    0.70    6.60
  -7  -2   8    5.00    6.60
   8   7   2   12.90    8.40
  -2   8  -7    5.60    7.90
  -7   2  -8    8.40    5.80
   8  -7  -2    8.20    6.20
   7   2   8   18.70    8.60
   7  -2  -8   12.80    7.70
  -8  -7   2   10.50    6.80
   7   2   8  -11.40    6.10
  -2   8  -7   -2.00    7.30
  -7  -2  -8   14.50    7.60
  -2   8   7   10.30    7.70
   2  -8   7   22.10   10.80
  -7   2   8    4.80    5.40
   8   7  -2   -3.30    6.80
   2   8  -7    2.60    8.30
   7  -2   8    7.10    7.10
   8   7  -2   -1.70    7.80
  -8  -7  -2    2.80    7.10
  -8  -7  -2    7.50    6.50
   8  -7   2    3.80    5.80
   8  -7   2   13.10    6.40
  -2  -8  -7    5.30    6.60
  -7   2   8    8.00    5.70
  -2   8   7    7.80    8.30
   7   2  -8    4.90    7.00
   2  -8   7    4.10    8.40
   2   8  -7    9.10    9.90
   7  -2   8    7.50    7.80
   7   2  -8    3.30    7.80
   7   3   8   42.50   11.60
  -7   3  -8   21.70    6.60
  -7  -3   8   18.10    9.30
  -8  -7   3   26.00    9.30
  -8  -7   3   25.90    9.00
  -3   8  -7   15.50    9.10
  -3  -8   7   10.00    9.60
  -3  -8   7   27.90   11.80
  -3   8  -7   26.30    9.40
   3   8   7   24.40    9.60
  -7  -3   8   28.70    9.40
   3  -8  -7   18.20    8.10
   8   7   3   23.20    8.80
   7   3   8   14.40    9.80
   8  -7  -3   44.10    9.10
   7  -3  -8   20.10    9.50
   7  -3  -8   15.30    8.40
  -7   3  -8   16.90    6.20
   3  -8  -7   24.70   10.90
   8  -7  -3   23.30    7.80
  -7  -3  -8   11.70    7.60
  -3  -8  -7   17.00    9.00
   3  -8   7   43.20   12.50
  -7   3   8   22.90    7.00
  -3  -8  -7   15.30    9.90
   7  -3   8   24.10    9.00
   8  -7   3   33.60    8.20
   7  -3   8   38.20   10.00
  -7   3   8   14.30    5.90
   7   3  -8   15.60    8.60
   7   3  -8   20.50    9.50
  -7  -3  -8   29.90    9.10
   8   7  -3   24.90   10.60
   8   7  -3   44.00   12.00
  -3   8   7   44.90   11.30
  -3   8   7    7.80    7.80
  -8  -7  -3   14.40    7.90
  -8  -7  -3   22.60    8.10
   8  -7   3   38.70    8.80
   3  -8   7   10.20    9.20
   3   8  -7   30.00   11.70
   4  -8  -7    6.50    8.00
  -4   8  -7    8.30    7.70
  -7  -4   8   -7.20    6.20
  -4  -8   7   -4.70    7.70
   8  -7  -4   -0.70    6.20
   8  -7  -4    4.90    5.60
  -7  -4   8   -5.40    6.00
   7  -4  -8   -4.90    7.60
   4  -8  -7   -3.50    6.00
  -8  -7   4    1.50    6.90
   8   7   4   -5.40    6.90
  -7   4  -8   -1.90    5.10
   7   4   8   18.40   10.10
   7   4   8    6.80    7.90
   7  -4  -8   -5.70    6.00
   4   8   7   -6.20    8.10
  -8  -7   4   -2.30    5.80
  -4  -8   7    6.20    9.10
   8   7   4    4.00    8.20
  -7   4  -8   -4.80    4.70
  -4   8  -7   -4.50    6.80
   7  -4   8    5.40    7.70
  -7  -4  -8   -5.90    7.10
  -8  -7  -4   -4.50    6.90
   8  -7   4    5.70    6.90
   8  -7   4   -6.60    5.70
   7   4  -8  -12.20    6.10
   7   4  -8   -4.80    7.20
  -7   4   8   -5.20    4.60
  -4  -8  -7    3.50    8.60
   8   7  -4    5.60    8.70
   8   7  -4    1.30    8.70
  -4   8   7   -3.00    7.00
  -4   8   7    0.80    6.90
   4  -8   7    3.40    8.30
  -7  -4  -8   -6.00    5.70
  -4  -8  -7    0.40    8.40
   4   8  -7   -8.70    8.00
   4  -8   7   13.10    9.10
   7  -4   8   -0.60    5.90
  -7   4   8   -5.80    4.60
  -8  -7  -4   -2.00    6.30
   8   7   5   -1.90    8.60
  -5  -8   7   10.70    8.60
   5   8   7   -8.20    8.20
   5   8   7  -16.50    7.90
  -7  -5   8   -0.50    7.20
   7  -5  -8    8.40    8.20
   8  -7  -5   -2.80    6.40
   8  -7  -5   -5.80    5.20
  -5   8  -7    0.30    6.70
  -5   8  -7   -9.50    5.50
   7   5   8    2.40    8.70
   5  -8  -7    4.20    8.40
   8   7   5    6.00    8.90
  -7   5  -8   -3.10    4.80
  -8  -7   5    0.10    6.00
  -7  -5   8    0.20    7.00
   7  -5  -8   16.50    8.70
   5  -8  -7   24.70   10.50
  -5  -8   7   -6.30    8.70
  -8  -7   5   -7.50    6.80
  -7   5  -8   12.50    6.20
  -5  -8  -7   -3.20    8.70
   7  -5   8   -1.80    6.60
   7  -5   8    1.30    6.80
  -5   8   7   -0.70    7.50
  -7   5   8   -4.30    4.80
   8   7  -5    3.90    8.40
   5   8  -7   -3.10    8.80
  -7  -5  -8    2.70    7.50
   5  -8   7   12.00    9.20
  -7   5   8   10.30    5.90
  -8  -7  -5  -11.50    5.80
  -8  -7  -5   -5.50    5.90
   8  -7   5    8.20    7.30
   8  -7   5   -3.90    6.10
  -7  -5  -8    2.00    7.10
   8   7  -5  -17.60    6.80
   7   5  -8   -0.20    8.30
   5   8  -7    3.80    9.80
  -5  -8  -7    2.10    9.60
   5  -8   7    4.40    7.90
  -5   8   7   -2.20    6.40
   7   6   8   43.20   13.90
   6   8   7   58.19   15.00
   7   6   8   42.30   13.60
  -7  -6   8   55.79   14.00
  -6   8  -7   42.30    9.60
  -6   8  -7   48.20    9.90
   6   8   7   44.90   14.20
   8  -7  -6   51.09   11.60
   7  -6  -8   57.79   12.90
   8   7   6   26.30   13.60
   8   7   6   53.29   14.30
  -7   6  -8   49.90    8.20
  -7   6  -8   44.00    8.30
  -8  -7   6   42.40   11.80
  -7  -6   8   55.59   13.10
   7  -6  -8   25.70   10.70
  -6  -8   7   58.29   13.80
  -6  -8   7   53.49   13.60
   6  -8  -7   52.39   13.30
   8  -7  -6   45.20   11.50
   6  -8  -7   33.60   11.30
  -8  -7   6   23.50   10.00
  -6  -8  -7   42.10   12.60
   6  -8   7   45.50   12.20
   6   8  -7   37.00   13.20
   6  -8   7   53.29   12.70
  -8  -7  -6   60.29   13.40
  -8  -7  -6   43.20   11.20
   8  -7   6   65.59   13.00
   8  -7   6   43.30   11.40
  -6  -8  -7   68.69   14.30
  -6   8   7   52.89   10.20
  -6   8   7   54.79   10.20
   6   8  -7   50.49   12.50
  -7  -6  -8   52.29   14.10
  -7  -6  -8   51.09   13.00
   7  -6   8   45.10   12.00
   7  -6   8   44.20   12.20
   7   6  -8   38.20   13.60
   7   6  -8   43.30   13.30
  -7   6   8   48.10    8.70
  -7   6   8   67.09    9.90
   8   7  -6   50.39   14.20
   8   7  -6   47.10   15.90
  -7  -8   7    1.10    9.30
  -7  -8   7   -4.00    9.20
   7   7   8    1.80    7.80
   7   7   8    9.30   11.10
  -7   8  -7    9.80    5.70
  -7   8  -7    6.20    5.90
   7  -8  -7   -4.30    7.90
   7  -8  -7   -9.50    6.60
  -8  -7   7   -1.10    8.20
  -8  -7   7  -13.50    5.70
   8  -7  -7    9.40    8.30
  -7   7  -8    2.40    5.70
  -7  -7   8   -8.50    8.50
  -7  -7   8   -6.70    8.50
   7   8   7    0.60    8.90
   7   8   7   -1.50    9.90
   8  -7  -7   12.00    7.80
   8   7   7   -9.20    8.60
   7  -7  -8    2.10    7.80
   8   7   7   -2.80    9.00
  -7   7  -8   -2.00    5.90
   8  -7   7   -4.60    6.00
   7  -7   8   -3.10    7.60
  -7   7   8    0.20    5.80
  -7   7   8   12.30    6.70
  -8  -7  -7  -11.30    7.10
   8  -7   7    7.70    8.50
  -7  -8  -7   -0.50    8.10
  -7  -8  -7    7.40    8.50
   7   7  -8   -5.90    8.70
   7   7  -8    2.80    9.60
   7  -7   8   -1.10    9.70
  -8  -7  -7   -9.20    8.00
   8   7  -7    6.50    9.50
   8   7  -7   11.10   10.40
  -7   8   7   -3.50    5.70
  -7   8   7   11.30    6.10
   7  -8   7  -11.90    7.60
   7  -8   7   10.00    8.50
  -7  -7  -8    2.90    8.80
  -7  -7  -8    5.60    8.50
   7   8  -7    2.60    9.20
   7   8  -7   10.00   10.70
  -8  -8   0 1582.04   46.90
  -8  -8   0 1621.74   46.90
   0  -8   8 1637.44   55.99
   0  -8  -8 1563.04   53.89
   8  -8   0 1604.24   43.30
   8  -8   0 1582.34   42.80
  -8   0   8 1621.04   37.40
   8   0   8 1633.94   49.20
   8   0   8 1496.55   46.80
   8   0  -8 1699.43   49.80
   8   0  -8 1610.54   48.60
   0   8   8 1684.13   55.29
   0   8   8 1573.24   54.79
   0   8  -8 1602.74   55.89
   0   8  -8 1624.54   53.49
   8   8   0 1598.34   53.19
   8   8   0 1689.23   53.99
  -8  -8   1  188.28   18.50
  -8  -8   1  168.28   17.30
  -1   8  -8  173.68   20.80
  -1   8  -8  165.58   20.30
  -1  -8   8  173.98   21.70
   1   8   8  164.28   24.70
   8  -1  -8  164.38   17.50
   8   1   8  172.78   18.00
   1  -8  -8  184.28   22.70
   8   8   1  193.58   20.50
   1   8   8  134.99   20.30
   8  -8  -1  163.58   14.70
   8  -8  -1  140.39   13.90
  -8  -1   8  154.48   13.20
  -8  -1   8  163.38   13.60
   8  -1  -8  180.98   17.20
   8   1   8  186.78   17.70
   8   8   1  161.78   17.70
   8  -1   8  130.89   17.00
  -8  -1  -8  165.18   13.70
   1  -8   8  152.28   25.50
   8  -1   8  140.19   17.20
  -8  -1  -8  157.38   13.10
   8   1  -8  154.58   16.80
   8   1  -8  179.68   17.60
   1  -8   8  173.18   18.60
  -1   8   8  153.08   19.80
  -8  -8  -1  166.68   17.70
  -8  -8  -1  158.98   17.30
   8  -8   1  180.18   15.10
  -1  -8  -8  133.59   19.30
   1   8  -8  142.59   23.80
   1   8  -8  120.49   18.60
  -1   8   8  154.58   19.50
   8  -8   1  160.68   14.90
   8   8  -1  175.18   21.30
   8   8  -1  175.38   20.90
  -8  -8   2  332.77   23.00
  -8  -8   2  334.07   22.50
  -8  -2   8  350.46   19.30
   8   8   2  363.86   26.10
  -2  -8   8  375.86   27.80
  -2   8  -8  401.86   26.40
  -2   8  -8  383.06   25.30
   2   8   8  339.67   31.00
   2  -8  -8  406.36   28.10
   2  -8  -8  396.16   32.00
   8   2   8  370.96   24.40
   8   2   8  375.96   24.80
   8  -8  -2  406.76   21.70
   8  -2  -8  340.17   23.40
  -8  -2   8  338.07   19.00
   2   8   8  352.56   25.60
   8  -2  -8  392.86   23.40
   8   8   2  381.16   26.40
  -8  -8  -2  382.66   23.90
   8  -2   8  372.16   23.10
  -8  -2  -8  352.06   19.00
  -8  -2  -8  381.46   20.40
   8  -8   2  380.36   21.60
   8  -8   2  392.16   21.40
   8   2  -8  344.57   23.70
   8   2  -8  366.96   24.30
  -2   8   8  362.96   25.20
  -2   8   8  354.66   24.90
  -2  -8  -8  328.97   26.80
   2  -8   8  335.47   31.60
   2  -8   8  351.96   26.70
  -8   2   8  390.46   23.10
   2   8  -8  366.36   26.10
   2   8  -8  364.76   31.80
  -8  -8  -2  409.66   23.60
   8  -2   8  367.66   22.80
   8   8  -2  343.07   25.40
   8   8  -2  371.16   26.20
  -8  -8   3   85.79   13.80
  -8  -8   3   64.09   13.20
   8   8   3   77.09   15.20
   8  -3  -8   65.89   11.90
  -3  -8   8   65.89   17.70
  -3  -8   8   73.59   14.60
  -3   8  -8   73.39   13.90
  -3   8  -8   67.59   13.80
   3   8   8   52.69   14.80
  -8  -3   8   87.29   12.90
   3  -8  -8   81.09   15.00
   3  -8  -8   94.99   17.10
   8   3   8   89.89   15.30
  -8   3  -8   73.99    7.80
   8  -8  -3   81.09   12.30
   8  -3  -8   79.79   13.80
  -8  -3   8   79.69   12.40
   8   3   8   59.69   13.50
  -8  -3  -8   89.69   12.20
   8  -3   8   88.59   14.20
   8  -3   8   78.99   13.80
   3  -8   8   69.69   15.60
  -8  -8  -3   78.29   13.30
  -8   3   8   74.09    8.20
   8  -8   3   71.59   12.10
  -8  -3  -8   86.39   12.40
   8  -8   3   78.19   12.30
   8   3  -8   88.29   15.20
   8   3  -8   63.19   13.80
  -3   8   8   77.79   14.40
  -3   8   8   93.89   15.30
  -3  -8  -8   95.99   20.00
  -3  -8  -8   79.59   16.70
   3  -8   8   61.19   18.10
   3   8  -8   75.29   16.10
  -8  -8  -3   82.39   13.80
   8   8  -3   69.89   15.40
   8   8  -3   62.19   14.70
  -8  -8   4  813.22   34.50
  -8  -8   4  873.61   34.90
   8   4   8  879.41   39.90
   8   8   4  758.82   36.60
  -4  -8   8  837.62   41.40
  -4  -8   8  857.91   40.40
  -8  -4   8  866.61   32.90
  -4   8  -8  876.61   35.90
  -4   8  -8  806.72   34.10
   4   8   8  836.72   41.20
   4  -8  -8  870.41   39.80
   4  -8  -8  844.12   46.00
   8   8   4  817.12   40.10
   8  -4  -8  890.11   36.10
   8  -8  -4  877.51   33.80
   8  -8  -4  811.62   32.40
  -8  -4   8  793.32   31.60
   8  -4  -8  924.71   36.70
   8   4   8  838.02   38.20
   8  -8   4  818.52   32.70
   8  -4   8  880.71   36.20
   8  -4   8  837.62   34.40
  -8  -4  -8  861.01   32.20
  -4  -8  -8  844.92   41.10
  -8   4   8  829.62   21.50
  -8   4   8  840.52   21.50
  -8  -4  -8  860.21   33.00
  -8  -8  -4  819.12   34.70
   8   4  -8  794.52   38.30
   8   4  -8  872.21   38.40
  -4   8   8  832.02   34.90
  -4   8   8  843.52   35.30
  -4  -8  -8  855.51   40.10
   4  -8   8  850.21   46.50
   4  -8   8  838.72   39.20
   4   8  -8  835.42   41.20
  -8  -8  -4  857.51   34.90
   8  -8   4  885.21   34.70
   8   8  -4  825.52   40.20
   8   8  -4  848.32   39.70
  -8  -8   5   25.50    9.90
  -8  -8   5   10.50    9.10
   5   8   8    6.80   11.00
   5   8   8    7.80    8.10
  -5  -8   8   17.20    9.40
  -5  -8   8   11.80   10.40
   8   8   5    2.70    7.20
   8   8   5   19.20   10.90
  -5   8  -8   22.30    8.90
  -5   8  -8   -6.80    7.10
   5  -8  -8    8.70    9.20
  -8   5  -8   10.00    4.30
  -8   5  -8   10.60    4.00
   8  -8  -5   -2.20    7.50
   8  -8  -5   14.80    7.50
  -8  -5   8   -5.00    7.30
  -8  -5   8   31.00    9.10
   8   5   8    1.10    6.80
   8  -5  -8  -15.20    6.10
   8   5   8    6.90   10.60
   8  -5  -8   10.80    8.30
   8  -5   8    7.20    8.00
  -8  -5  -8   11.90    8.10
  -8   5   8   15.50    4.50
  -8   5   8    9.90    4.20
   8  -8   5   23.90    9.80
   8  -8   5    8.40    8.20
   8  -5   8    1.20    7.20
  -8  -5  -8   -1.20    8.20
   8   5  -8   -0.60    7.70
   8   5  -8   17.30   12.00
  -5   8   8    1.90    7.90
  -5   8   8    5.00    6.30
   5  -8   8   17.80   11.50
   5  -8   8    6.10    8.90
  -8  -8  -5   17.90   10.40
  -8  -8  -5    3.20    7.50
   5   8  -8    6.40    7.90
   5   8  -8    2.80    9.60
  -5  -8  -8    9.90    9.90
  -5  -8  -8   21.40   10.90
   8   8  -5   34.60   11.80
   8   8  -5   -1.30    9.60
  -8  -8   6  595.24   31.00
  -8  -8   6  547.55   29.30
   8  -6  -8  569.24   30.70
   8   8   6  620.84   35.90
  -6  -8   8  575.24   33.80
  -6  -8   8  528.05   32.20
  -6   8  -8  623.54   27.40
   6   8   8  598.14   36.60
   6   8   8  561.64   35.20
   6  -8  -8  603.04   33.30
   8   6   8  597.04   34.70
  -6   8  -8  569.24   26.30
   8  -8  -6  567.84   29.40
   8  -8  -6  639.94   30.80
  -8  -6   8  529.65   29.30
  -8  -6   8  604.94   29.80
   8  -6  -8  591.44   31.40
   8   6   8  553.24   33.40
   8   8   6  558.54   34.50
  -8   6  -8  512.75   16.20
  -8  -6  -8  553.14   30.00
  -8  -8  -6  569.64   31.40
  -8   6   8  540.45   17.70
   8  -6   8  536.95   29.40
   8  -8   6  617.44   30.70
  -8  -6  -8  558.94   29.20
   8   6  -8  519.45   32.50
   8   6  -8  611.64   35.20
  -6   8   8  589.24   27.00
  -6   8   8  592.44   26.80
   8  -8   6  588.64   29.80
  -6  -8  -8  587.04   34.80
  -6  -8  -8  578.14   33.40
   6  -8   8  581.24   32.70
   6   8  -8  616.94   36.60
   6   8  -8  594.94   36.40
  -8  -8  -6  583.64   30.10
   8  -6   8  564.64   31.00
   8   8  -6  638.64   36.20
   8   8  -6  615.64   35.60
  -8  -8   7   -0.60    9.40
  -8  -8   7   17.70    8.80
   8   8   7   12.00   10.70
  -7   8  -8   14.70    6.90
  -7  -8   8   17.20   12.00
  -7  -8   8   -0.90    7.80
   7   8   8   -0.70   10.20
  -8   7  -8    0.90    3.90
   8   7   8    1.60   10.30
   7  -8  -8    2.50    7.60
  -7   8  -8   -0.90    6.90
   7   8   8   -2.20   10.40
   8  -8  -7   22.50   11.40
   8  -8  -7    3.70    7.90
  -8  -7   8    3.60    8.00
   8   8   7   -6.00    6.60
   8  -7  -8    8.50    8.70
   8   7   8    5.00    7.80
  -8  -7  -8   18.50    9.10
  -8   7   8    3.60    4.50
  -8   7   8   -3.50    4.60
  -7  -8  -8    9.30   10.30
   7  -8   8   12.80   10.00
   8  -7   8    0.70    7.90
   8   7  -8   14.90   11.70
   8   7  -8   11.80   10.80
  -7   8   8   -5.40    6.70
  -7   8   8   11.20    6.90
  -8  -8  -7   10.40    8.70
   8  -8   7    3.50    8.20
   8  -8   7    4.60    8.90
  -7  -8  -8   10.90   11.40
   7   8  -8   -0.50   10.00
   7   8  -8   -8.80    6.60
  -8  -7  -8    4.50    9.20
  -8  -8  -7   -6.80    8.50
   8   8  -7   20.70   11.30
   8   8  -7  -10.60    9.30
   8   8   8  393.86   31.10
   8   8   8  345.87   29.50
   8  -8  -8  394.56   27.50
   8  -8  -8  368.26   31.20
  -8   8  -8  302.87   16.50
  -8   8   8  322.77   21.80
   8  -8   8  377.06   32.20
   8  -8   8  402.06   27.30
   8   8  -8  424.26   32.00
   8   8  -8  399.36   31.60
   0  -9   0   -3.10    7.10
   0  -9   0   -0.80    7.20
   0   0   9    1.80    7.50
   0   0   9    5.70    6.00
   0   0  -9   -3.90    4.90
   0   0  -9   -0.80    6.60
   9   0   0    5.50    2.40
   9   0   0    3.80    2.30
   0   9   0    0.20    7.20
   9   0   1   -6.20    2.00
   9   0   1    2.80    2.50
   9   0  -1   -2.30    2.30
   9   0  -1   -0.40    2.30
   0   1   9   -1.50    6.40
   0   1   9   -3.20    6.10
   0   1  -9   -1.50    6.60
   0   1  -9   -1.60    6.60
  -1   9   0   -1.50    6.20
   1   9   0   -7.60    5.90
   1   9   0   -1.70    6.60
   0  -1  -9   -2.40    6.80
   0  -1  -9   -8.30    3.80
   1  -9   0  -14.90    5.70
   1  -9   0    7.50    6.70
   0  -1   9    1.30    5.50
   0  -1   9   -0.90    7.20
  -1  -9   0   -9.90    6.30
  -1  -9   0   -3.70    4.00
   0   2   9   72.29   13.00
  -2  -9   0   84.99   14.30
  -2  -9   0  102.59   15.00
   2  -9   0   90.59   14.00
   2  -9   0   72.79   13.10
   0  -2   9   79.99   13.80
   0  -2   9  114.89   15.90
   0  -2  -9  105.39   15.70
   0  -2  -9   99.29   14.60
   9   0   2   88.49    7.20
   9   0  -2   91.89    7.10
   0   2  -9   78.99   12.90
   0   2   9   93.19   14.90
   2   9   0  112.89   16.00
   2   9   0   75.69   13.50
  -2   9   0  107.49   14.00
   9   0  -2  110.69    7.70
  -2   9   0  118.89   14.80
   0   2  -9   98.29   13.90
   0   3   9   14.30    9.00
   9   0  -3   -3.70    3.30
   0   3  -9    2.50    7.10
   0   3  -9   -5.70    6.30
   0  -3  -9   -2.70    4.60
   9   0   3    0.70    3.80
   0   3   9   -5.50    6.50
   0  -3   9   -6.20    6.30
   0  -3   9    4.90    7.40
   0  -3  -9    1.60    7.60
  -3  -9   0    0.80    5.40
  -3   9   0   -6.00    4.80
  -3   9   0   -6.10    4.30
   3   9   0    1.40    7.40
   3   9   0   12.10    8.30
   3  -9   0   -0.60    6.50
   3  -9   0    6.10    7.60
  -3  -9   0  -10.40    6.70
   4  -9   0   88.59   13.90
   0  -4   9   82.49   13.60
   0  -4   9   99.29   15.60
   4  -9   0   91.49   13.90
  -4  -9   0  120.79   16.20
  -4  -9   0   92.09   15.20
   4   9   0   65.49   13.60
   9   0  -4  105.59   10.00
   9   0  -4  102.69   10.30
   0   4   9   78.09   13.50
   0   4   9   79.49   14.30
   0   4  -9   69.39   13.60
   0   4  -9   73.99   13.60
   0  -4  -9  103.99   16.10
   9   0   4   93.59   10.00
   9   0   4   96.19   10.00
   4   9   0   86.79   15.50
  -4   9   0   72.59   11.20
  -4   9   0   99.39   12.30
   0  -4  -9   75.89   13.70
   0   5   9    2.00    6.10
   0  -5  -9    7.60    9.20
   0  -5  -9   -5.70    6.70
   9   0   5   -2.40    4.80
   0   5  -9   -0.20    7.30
  -5   9   0    0.90    5.10
  -5   9   0    3.80    5.00
   5   9   0    0.00    6.70
   0  -5   9   -2.70    7.40
   0  -5   9   -2.30    5.90
  -5  -9   0   -5.40    6.90
  -5  -9   0   -5.30    6.40
   5  -9   0   -8.00    5.80
   9   0   5    0.20    4.60
   9   0  -5    2.10    4.90
   9   0  -5    5.50    5.50
   0   5  -9    5.60    8.60
   5   9   0    2.90    8.20
   5  -9   0   -0.40    5.90
   0   5   9   -0.20    8.20
  -6  -9   0   -3.40    7.90
   6  -9   0   13.50    8.40
   6  -9   0    3.90    6.20
  -6  -9   0    6.30    8.10
   9   0  -6    0.40    5.70
  -6   9   0   16.10    5.50
   0  -6  -9   15.30    8.00
   9   0   6    1.00    5.90
   9   0   6    1.40    5.80
  -6   9   0   11.40    4.60
   0   6   9    8.80    7.00
   9   0  -6    2.30    6.20
   6   9   0   13.70   10.00
   0   6  -9  -11.10    6.90
   0   6  -9   -2.20    5.90
   0  -6   9   -6.50    7.60
   0  -6  -9    0.40    8.90
   0  -6   9   15.70    9.40
   6   9   0    7.30    9.60
   0   6   9   12.40    9.70
   9   0   7   -6.00    6.40
  -7  -9   0   -0.20    7.10
   9   0  -7   -7.20    6.30
   9   0   7    0.60    5.30
  -7  -9   0   -6.20    7.70
   9   0  -7    0.50    5.70
   7   9   0    8.20    9.90
   0  -7  -9    6.20    7.30
   7  -9   0   -9.40    4.90
   0  -7   9    7.50    8.10
   0   7  -9    6.70    9.10
   0   7   9   13.40   10.20
   7  -9   0   -1.90    7.10
   9   0  -8    3.60    6.50
  -9   0  -8    0.50    3.10
  -9   0  -8    0.60    3.30
   9   0   8   -6.30    6.70
   0  -8  -9  -12.00    8.00
   0   8  -9  -17.50    7.00
   8  -9   0    8.20    8.00
  -8  -9   0    4.20    8.60
   8  -9   0    2.20    7.00
   0   8  -9    7.80   10.10
   8   9   0    6.30   10.00
  -9   0   8    3.80    3.80
  -9   0   8    1.80    3.60
   0   8   9    1.30    9.70
   9   0  -8   -7.60    6.30
  -8  -9   0   -1.50    6.90
   0  -8   9   -5.10    9.80
   8   9   0   -7.80    9.60
   0   8   9   -0.30    9.10
   9   0   8    9.10    7.80
   0   9  -1   -4.50    6.50
   9   1   0   -1.50    3.10
   9   1   0   -3.20    2.90
   1   0  -9   -4.30    6.80
   0  -9  -1   -4.70    6.60
  -1   0   9   -1.20    4.70
   1   0   9    0.20    7.00
   0  -9  -1   -5.70    6.50
   0  -9   1   -1.90    6.60
   0   9  -1   -1.40    4.60
   0   9   1   -1.80    6.20
   0   9   1   -5.70    5.90
  -1   0  -9  -13.00    5.20
  -1   0  -9   10.50    7.90
   1   0  -9    5.90    7.20
   0  -9   1    1.00    5.60
  -1   0   9   -6.50    3.40
   1   0   9    5.20    5.50
   9  -1  -1    2.20    1.10
   1  -1  -9    8.70    7.90
   1   1   9    7.50    6.40
   1   1   9    7.00    7.70
   1  -9  -1    2.90    6.20
   9   1   1    5.10    3.50
   1  -1  -9   -0.60    5.00
  -1  -1   9   -1.80    4.80
  -1  -9   1   -1.00    7.30
   1   9   1   -0.30    7.00
  -1  -9   1    2.20    5.20
   1  -9  -1    9.80    8.10
   9  -1  -1    2.90    1.00
  -1   1  -9   -7.80    5.80
  -1   1  -9   11.50    7.90
  -1   9  -1    3.80    6.60
  -1   9  -1   -2.10    6.30
  -1  -1   9   13.30    8.20
   9   1   1    4.30    3.60
  -1  -1  -9   -0.90    6.80
  -1  -9  -1    6.10    7.70
   1  -9   1    8.70    8.20
  -1  -1  -9    7.10    7.00
  -1   1   9    1.40    6.90
  -1   1   9    2.40    6.60
   1   9  -1    8.60    6.40
   1  -1   9    0.90    5.20
  -1   9   1    8.00    6.00
   1  -9   1    8.20    6.10
  -1  -9  -1    3.00    6.10
   1   9  -1   12.00    8.50
   9   1  -1    3.40    3.60
   1  -1   9    3.10    7.10
   9  -1   1    3.10    1.00
   9   1  -1    7.00    4.00
   1   1  -9   -2.70    6.50
   1   1  -9    3.60    5.30
  -1   9   1    7.80    7.30
  -1   2  -9    2.20    6.40
   1  -2  -9    3.50    5.60
   9  -1  -2    3.70    2.70
   9   1   2    5.20    3.90
   1   2   9   -8.00    6.20
   9  -1  -2    1.60    2.40
   2  -9  -1   -8.00    6.20
  -2  -9   1   -6.10    4.30
  -2  -9   1   -3.00    6.70
  -2   9  -1    7.20    7.50
   2   9   1   11.10    8.20
  -1  -2   9    0.90    6.50
  -1   2  -9   -0.10    6.90
   2  -9  -1    2.40    5.20
  -1  -2   9   -1.90    6.60
   1   2   9    4.20    7.60
   1  -2  -9   -0.40    4.80
  -1   2   9   13.90    8.00
  -1  -2  -9  -12.60    5.30
   2  -9   1   -7.40    6.10
  -2   9   1    4.20    6.60
   1  -2   9   -3.20    7.10
  -2  -9  -1    5.10    8.10
   2   9  -1   13.40    8.20
   1   2  -9    3.60    7.70
   1   2  -9   -4.00    3.90
   2  -9   1   -7.20    6.00
   9  -1   2    5.50    2.60
  -2  -9  -1   -2.00    6.30
  -1   2   9    2.00    5.40
   2   9  -1    3.40    7.30
   9   1  -2    9.50    4.30
   1  -2   9    9.70    7.50
  -2   9   1    4.30    6.20
  -1  -2  -9    0.90    5.00
   3  -9  -1    4.70    7.20
   1   3   9   12.30    6.90
   9   1   3    6.40    4.70
  -1   3  -9    2.40    7.80
  -1  -3   9    1.70    7.60
   3  -9  -1    0.30    6.30
   1   3   9    2.60    8.10
  -3  -9   1   -0.70    5.30
   3   9   1   -1.90    7.20
   3   9   1    6.70    8.30
  -3   9  -1    6.00    6.20
  -1  -3   9    5.90    7.60
  -3  -9   1   -2.60    7.40
   9  -1  -3    4.40    3.60
   9  -1  -3    2.70    3.40
   1  -3  -9    0.40    5.20
   1  -3  -9    7.30    6.30
  -3   9  -1   -6.10    5.50
  -1   3  -9    8.60    8.50
  -1  -3  -9    5.10    7.40
   3  -9   1   10.30    7.10
   9   1  -3    0.80    4.30
   1   3  -9    2.10    7.00
   9  -1   3    4.10    3.60
  -1   3   9    4.90    7.70
   1   3  -9   -0.90    7.10
  -1   3   9   13.00    8.80
   3   9  -1   -2.60    7.20
   3   9  -1    6.60    7.50
   1  -3   9    1.60    7.40
  -1  -3  -9    6.00    7.70
   3  -9   1  -13.40    5.30
  -3   9   1   -8.90    5.90
  -3  -9  -1   -2.70    5.10
   9  -1   3   -1.90    3.00
  -3   9   1   18.90    7.20
   1  -3   9   -0.30    7.40
   1  -4  -9   51.99   12.80
  -4   9  -1   46.00    9.50
   4   9   1   52.59   12.40
   1  -4  -9   35.50    9.80
  -1   4  -9   33.00   10.60
  -4  -9   1   46.30   11.80
  -1  -4   9   41.00   11.90
   9  -1  -4   49.20    7.50
   4   9   1   49.20   12.30
   4  -9  -1   53.59   11.30
   4  -9  -1   52.59   11.70
   1   4   9   47.40   12.20
   9   1   4   45.20    8.10
   1   4   9   59.19   13.70
  -1   4  -9   60.79   12.80
  -4   9  -1   58.59    9.90
  -1  -4   9   36.90   11.50
   9   1   4   53.79    8.60
  -4  -9   1   56.69   12.60
  -4   9   1   42.80    9.50
   9   1  -4   54.99    8.90
  -1   4   9   54.49   12.00
   9  -1   4   52.99    7.90
   4   9  -1   38.60   11.80
   4  -9   1   50.19   11.20
  -4  -9  -1   39.70   11.80
  -4   9   1   51.59    9.70
  -4  -9  -1   33.10   10.70
   4  -9   1   50.19   11.40
   9   1  -4   41.40    8.10
   1   4  -9   56.89   11.80
   1   4  -9   42.00   11.10
  -1   4   9   57.99   12.70
  -1  -4  -9   52.19   12.10
  -1  -4  -9   62.79   13.40
   4   9  -1   34.90   10.90
   1  -4   9   45.70   12.00
   1  -4   9   46.50   12.20
  -1  -5   9   13.30    9.60
  -5  -9   1    5.60    8.60
   1   5   9   18.40   10.30
  -5   9  -1   14.10    6.10
  -1   5  -9   14.10    8.60
   9   1   5   12.40    5.90
   5   9   1    0.50    8.20
   1  -5  -9   -2.50    5.60
  -5   9  -1   11.70    6.00
  -5  -9   1   -0.70    7.40
   5  -9  -1   12.00    7.60
   1   5   9    9.00    8.60
   9   1   5    6.70    6.00
   1  -5  -9  -15.50    6.30
   9  -1  -5    7.10    5.10
  -1  -5   9    4.20    7.40
   5   9   1   12.40    9.20
  -1   5  -9    1.10    8.10
   5  -9  -1   17.80    9.00
   9  -1  -5    5.30    5.40
   9   1  -5    2.00    5.40
   5  -9   1    1.00    7.30
  -1   5   9    8.40    8.50
  -5  -9  -1    9.00    8.10
  -5  -9  -1   -5.40    6.80
   9  -1   5   -2.60    4.70
   5   9  -1   11.80    7.90
  -5   9   1    2.70    4.90
   5   9  -1    6.30    7.10
   5  -9   1   15.40    8.10
  -1   5   9    5.90    7.20
   1  -5   9    6.80    8.70
  -1  -5  -9   10.30    6.90
   9   1  -5    9.20    6.10
  -1  -5  -9   10.10    9.50
   1  -5   9    3.10    8.80
   1   5  -9    9.40    7.20
   1   5  -9   12.70    7.90
  -5   9   1    5.40    5.50
   9  -1   5    8.20    5.70
  -1   6  -9   -7.00    7.80
   6   9   1    2.60    8.70
   1  -6  -9    5.80    8.80
   6  -9  -1    6.60    6.60
  -1  -6   9    5.00    8.30
  -1  -6   9    9.80    9.40
  -6   9  -1    8.70    4.40
  -6   9  -1    1.00    6.50
   9   1   6    5.70    7.00
   9  -1  -6   22.90    7.60
   6  -9  -1    5.60    7.60
  -6  -9   1   11.40    9.00
  -6  -9   1  -15.60    6.10
   6   9   1   -6.80    5.30
   9   1   6   13.00    6.60
  -1   6  -9   11.60    7.40
   1   6   9   14.00    9.50
   1   6   9    6.20    7.10
   9  -1  -6    3.00    6.30
   1  -6  -9    5.10    7.30
  -1  -6  -9    4.50    8.70
  -1   6   9   -2.10    8.00
   9   1  -6    4.10    6.60
  -1  -6  -9    9.80    9.40
  -1   6   9    7.60    7.00
   6   9  -1    6.10    9.40
   9   1  -6   14.90    7.20
   1   6  -9   11.80    9.30
  -6   9   1   11.80    5.50
  -6   9   1    5.70    5.40
   1   6  -9   -7.90    5.40
  -6  -9  -1   19.60   10.00
  -6  -9  -1   -1.30    7.00
   9  -1   6   -2.90    5.70
   6  -9   1    5.70    7.90
   6  -9   1   -0.70    6.80
   1  -6   9    9.40    8.80
   1  -6   9    5.20    7.10
   6   9  -1    1.80    8.40
   9  -1   6    3.50    5.80
  -9  -1   7   -2.00    2.80
  -7  -9   1    8.40    8.70
   7  -9  -1   -8.50    6.60
   9   1   7   11.30    7.30
   1  -7  -9    7.50    9.90
  -1   7  -9    6.10    9.40
   1   7   9    7.80   10.20
   7  -9  -1    2.10    6.00
  -1  -7   9   -4.10    8.50
   7   9   1    3.30    8.80
   9   1   7    5.70    7.40
  -1   7  -9   -6.60    7.90
   9  -1  -7   -6.90    6.10
   9  -1  -7   -1.40    6.20
  -7  -9   1   -8.80    6.90
  -9  -1   7    3.20    2.50
   7   9  -1    6.20    9.60
  -1   7   9    1.80    7.80
   7  -9   1   -9.20    6.30
  -1   7   9   -8.10    7.90
   9   1  -7    9.60    6.60
   1   7  -9   -3.60    6.30
  -7  -9  -1   -8.90    8.00
  -7  -9  -1   -6.50    6.90
   9  -1   7    3.60    6.70
  -9  -1  -7   -0.40    2.50
  -1  -7  -9  -13.80    8.10
   9   1  -7    7.00    7.40
   9  -1   7  -12.40    6.10
   1  -7   9   -0.10    8.60
   7  -9   1  -11.10    5.60
  -9  -1  -7    4.40    2.60
   1  -8  -9   -1.50    9.50
   9  -1  -8    8.80    7.70
   8   9   1    6.20   11.70
   9  -1  -8   -6.30    6.90
  -8  -9   1   -0.40    7.00
   9   1   8   -4.90    7.40
   9   1   8    9.90    7.00
  -1  -8   9   -9.70    8.20
   1   8   9    1.40    9.50
   1  -8  -9    2.60    7.60
  -1   8  -9   -1.60    8.60
   8  -9  -1    6.90    7.30
   1   8   9   10.20   10.70
  -8  -9   1   22.70   10.00
   8  -9  -1   -9.70    6.20
   8   9   1   -3.40    5.60
  -8  -9  -1    0.20    7.50
   8  -9   1   -0.70    6.70
  -8  -9  -1    6.80    8.00
   1  -8   9    2.60    6.60
   9  -1   8   -4.00    6.40
   1   8  -9    7.50   10.60
   9  -1   8    4.40    7.70
  -1   8   9   -8.10    6.00
   8  -9   1   -7.50    5.90
  -9  -1  -8    2.30    5.80
   9   1  -8   11.50    7.60
   9   1  -8    0.70    7.30
   1  -8   9   -3.30    9.00
   8   9  -1   -2.80    8.50
  -1  -8  -9   -3.70    6.80
   1   8  -9   -6.00    5.60
   2   0   9    2.60    7.60
   0   9   2    2.90    7.70
   2   0  -9    0.80    5.40
   0   9  -2   -3.90    4.70
   0   9  -2   -1.00    4.90
   0  -9  -2    1.40    5.70
   0   9   2   -7.50    4.00
   0  -9   2    9.90    8.50
   0  -9   2    7.60    7.80
   9   2   0    3.10    4.50
   9   2   0   -5.60    3.60
   2   0  -9   12.70    8.20
   0  -9  -2    9.30    8.40
  -2   0  -9   -3.10    6.70
   2   0   9    6.10    6.90
  -2   0   9   -1.30    5.50
  -2   0   9   -1.60    6.80
  -2   0  -9   -0.60    6.70
   9   2   1   -2.40    4.10
   1  -9  -2    1.20    5.40
  -2  -1   9   -2.70    6.40
   2   1   9    1.40    7.30
   1   9   2    9.90    8.20
  -1   9  -2    2.20    6.30
   9   2   1    0.30    4.10
   1  -9  -2   -2.40    4.80
  -2  -1   9    5.90    7.10
   2  -1  -9    7.50    7.50
  -1  -9   2    1.10    7.30
  -1  -9   2   -3.90    7.20
  -1   9  -2    0.30    6.30
  -2   1  -9   -4.10    6.30
  -2   1  -9   -9.10    5.40
   1   9   2   -1.10    5.20
   2  -1  -9   10.30    7.70
   2   1   9   11.10    8.10
   2  -1   9   -0.20    4.40
   1  -9   2   -0.10    6.60
   2   1  -9   -5.40    6.10
  -1   9   2   -7.10    5.80
   9   2  -1   -2.30    3.60
  -1  -9  -2   -3.50    5.40
   1   9  -2    2.40    7.00
   1   9  -2    1.30    6.90
   2  -1   9    1.40    5.30
  -2  -1  -9    5.40    7.20
  -2   1   9    3.30    6.50
   2   1  -9    9.80    7.90
  -2   1   9    3.70    7.90
  -1  -9  -2    4.80    7.40
  -2  -1  -9   -4.10    5.80
  -1   9   2    0.60    6.20
   9   2  -1   -3.10    3.90
   1  -9   2   -2.00    4.40
  -2  -2   9    0.80    5.10
   2  -2  -9   -8.90    6.10
   2  -9  -2   -0.20    7.20
  -2  -2   9   -6.30    6.70
   2   9   2   -2.70    6.80
  -2  -9   2   -9.60    6.30
  -2   9  -2    2.50    6.20
  -2   9  -2   15.90    7.90
   9   2   2    4.90    5.10
   9   2   2    6.70    5.40
  -2   2  -9    4.90    6.80
   2  -2  -9    9.70    8.20
  -2  -9   2   12.80    9.00
   2   2   9   -1.00    5.00
   2   9   2   -1.00    7.70
  -2   2  -9   11.20    7.50
   2   2   9    5.90    7.70
   2  -9  -2    2.10    5.60
   9  -2  -2    3.60    2.40
   9  -2  -2   11.00    2.70
   2  -9   2    4.00    7.60
   9  -2   2    5.40    2.30
  -2  -9  -2   -1.30    7.20
  -2   9   2    2.00    6.80
  -2  -2  -9   16.40    7.80
   9   2  -2   10.70    5.40
   2   2  -9    8.00    7.70
   9  -2   2    4.80    2.40
   2   9  -2   -6.10    6.80
   2  -9   2    1.90    7.20
  -2  -9  -2    9.80    8.60
  -2  -2  -9   11.60    8.20
   2   9  -2    5.50    5.80
  -2   2   9    7.60    7.20
   2  -2   9    2.20    5.50
  -2   9   2   16.50    7.40
  -2   2   9    8.80    6.30
   9   2  -2    9.90    5.40
   2  -2   9    5.20    5.90
   2   2  -9   -1.20    4.40
   2  -3  -9   19.40    9.30
   9  -2  -3    3.80    3.60
  -3  -9   2   22.50   10.30
   3  -9  -2   16.60    8.70
   2   3   9   12.70    8.60
   2   3   9   15.30    9.60
   3  -9  -2    7.50    7.80
  -2  -3   9   21.10   10.00
  -2  -3   9    6.60    8.50
  -3  -9   2   15.40    7.60
   3   9   2   14.00    9.00
   9   2   3   14.20    6.10
   2  -3  -9   19.40    9.60
  -2   3  -9   20.20    8.90
  -3   9  -2   26.90    8.20
   9  -2  -3   22.60    4.80
  -2   3  -9   27.20    9.60
   2  -3   9   16.80    7.40
  -2   3   9   34.80    9.80
  -2   3   9   15.30    9.00
   9  -2   3   17.80    4.40
  -3  -9  -2   14.00    9.00
   2   3  -9    9.60    6.70
  -3   9   2   12.20    7.00
   2   3  -9   21.10    9.50
   3  -9   2   13.30    8.50
   9   2  -3    6.20    5.00
   9  -2   3   10.30    4.00
  -3  -9  -2   20.30    8.40
   3   9  -2   24.60   10.20
  -3   9   2   32.50    8.90
   2  -3   9   12.00    7.70
  -2  -3  -9   13.20    8.90
   9   2  -3   18.90    6.30
   3   9  -2    8.60    8.70
  -2  -3  -9    9.40    7.10
   3  -9   2   12.70    8.20
  -2   4  -9   96.79   15.00
  -4  -9   2   82.29   14.90
  -2  -4   9  101.19   15.80
  -2   4  -9   70.49   13.00
   2   4   9   72.69   14.20
   9  -2  -4   93.19   11.10
  -4   9  -2   96.59   12.90
   9  -2  -4  102.29    9.70
  -4  -9   2   90.49   14.80
   4   9   2  101.49   15.60
   4  -9  -2   86.79   14.20
   9   2   4   84.49   11.40
   4  -9  -2  117.69   15.20
   2   4   9   75.59   14.50
   9   2   4   81.59   11.20
   2  -4  -9   98.89   15.80
  -2  -4   9   87.79   15.80
   2  -4  -9  108.39   16.60
   2  -4   9  104.69   15.90
  -4  -9  -2   80.19   14.40
   4   9  -2  105.29   16.70
   4   9  -2   87.69   14.50
   9  -2   4  108.89    9.60
  -2   4   9  108.09   15.70
  -2  -4  -9   99.99   15.40
  -2  -4  -9  125.59   17.20
   2  -4   9   80.19   13.40
   4  -9   2   95.89   14.70
  -4  -9  -2   90.89   14.50
  -4   9   2   99.29   12.50
  -4   9   2   92.39   11.90
   2   4  -9   81.59   15.00
  -2   4   9   94.29   14.80
   2   4  -9  103.29   15.20
   9  -2   4   81.39    9.00
   4  -9   2   98.69   14.80
   9   2  -4   94.69   11.40
   9   2  -4  100.49   12.00
  -2  -5   9   -0.90    7.90
  -5  -9   2   14.10    8.80
   5  -9  -2    2.30    6.20
  -2   5  -9   -9.90    6.90
   9   2   5    3.10    5.70
   9   2   5    6.50    6.10
   5   9   2   -4.70    8.10
   2   5   9    2.50    6.80
  -2   5  -9    0.60    7.20
  -5  -9   2    7.80    8.90
  -5   9  -2   -0.80    5.10
   2   5   9   -2.70    5.10
  -2  -5   9    9.40    9.00
   9  -2  -5   -6.30    4.50
   2  -5  -9    7.60    8.60
   5  -9  -2    6.00    7.50
   9  -2  -5   -5.30    4.30
  -5   9  -2   -3.60    5.00
   2  -5  -9  -13.00    7.00
   9  -2   5   -1.40    4.20
  -5   9   2    4.20    5.80
   9   2  -5    9.80    6.40
   9  -2   5   -8.10    3.80
  -2  -5  -9   -2.80    6.00
   2  -5   9   -9.50    4.40
  -2  -5  -9   -3.20    5.10
   5   9  -2   10.10    9.20
  -5  -9  -2    8.10    7.60
   5  -9   2    2.00    7.50
   5  -9   2    3.80    7.00
   9   2  -5    8.20    6.40
   2   5  -9   14.50   10.10
  -5   9   2    2.10    5.20
  -2   5   9   -9.80    6.40
   2   5  -9   -6.80    6.80
   5   9  -2    3.40    6.50
   2  -5   9    6.80    6.10
  -5  -9  -2   -5.80    6.90
  -2   5   9    5.90    7.90
  -2  -6   9   34.70   10.80
  -9  -2   6   28.10    3.70
   6  -9  -2   21.80    8.80
  -2  -6   9   28.30   11.00
  -6  -9   2   25.90   10.70
   2   6   9   31.50   11.70
   6  -9  -2   33.20    9.30
   9  -2  -6   24.20    7.70
  -2   6  -9   28.70   11.00
   9   2   6   18.60    8.50
   2  -6  -9   46.30   11.60
  -9  -2   6   33.60    4.20
  -2   6  -9   31.60   10.50
   9   2   6   25.90    8.60
   2  -6  -9   27.20   11.40
  -6  -9   2   31.40   11.20
   9  -2  -6   34.00    8.60
   6   9   2   63.59   13.80
  -2   6   9   26.40   10.70
  -9  -2  -6   21.60    3.10
  -2  -6  -9   24.40   11.20
   9  -2   6   46.20    9.30
   6  -9   2   43.60   10.90
  -2   6   9   43.90   11.90
  -2  -6  -9   13.90    8.90
   2   6  -9   26.30    9.60
   6  -9   2   33.20    9.70
   2  -6   9   55.89   12.00
   2  -6   9   29.00   11.20
  -6  -9  -2   35.30   11.40
  -9  -2  -6   30.80    3.80
  -6  -9  -2   24.10   10.40
   6   9  -2   10.60   10.20
   9  -2   6   28.60    7.90
   9   2  -6   26.50    9.30
   6   9  -2   31.70   11.40
   9   2  -6   33.10   10.00
   2   7   9   12.90   10.70
   2   7   9   16.70    9.40
  -2  -7   9    0.20    8.80
   9  -2  -7    1.60    6.90
   7  -9  -2   -8.20    6.70
   9   2   7    9.30    7.80
   9   2   7    3.30    7.70
   7  -9  -2    1.80    6.20
  -2   7  -9    2.50    8.40
  -7  -9   2    9.40    8.80
  -2  -7   9   14.00   10.50
   2  -7  -9   -1.00    6.00
  -9  -2   7    9.90    4.40
  -9  -2   7   10.80    7.40
   7   9   2    3.50    7.80
  -7  -9   2   17.00    9.10
   7   9   2    6.10    9.90
  -2   7  -9   13.30    9.50
   9  -2  -7   11.00    7.10
  -9  -2  -7    2.20    5.10
   2  -7   9   10.80    9.70
  -9  -2  -7    6.50    6.40
  -2  -7  -9   11.90   11.30
  -7  -9  -2    8.50    9.00
  -7  -9  -2    8.40    9.60
   7   9  -2    2.50    8.40
   7  -9   2   -1.50    7.50
   7  -9   2   -3.50    6.20
  -2  -7  -9   14.30   12.00
   2   7  -9   -1.40    9.10
  -2   7   9    1.20    8.60
  -2   7   9   11.50    9.40
   9   2  -7    0.40    7.20
   9   2  -7   21.20    8.60
   9  -2   7   26.10    9.40
   9  -2   7    8.00    7.60
   2   7  -9   15.50    9.30
   8  -9  -2    2.30    6.90
   8  -9  -2   20.40    8.60
  -2  -8   9    0.10    5.20
  -2   8  -9    8.40    8.80
   8   9   2   -6.90    7.50
   9  -2  -8   -8.50    6.00
   9  -2  -8    5.80    7.70
   9   2   8  -11.30    5.90
  -2  -8   9    4.60    9.90
   2  -8  -9    8.70   10.40
  -8  -9   2    3.20    7.80
   2   8   9  -18.60    5.60
   2  -8  -9  -12.20    8.10
  -9  -2   8    4.80    5.40
  -9  -2   8    6.70    5.40
  -2   8  -9    3.30    9.90
   9   2   8   -8.00    6.40
  -8  -9   2    9.10    8.20
   2   8   9   -2.10    9.80
   9   2  -8   -3.90    6.70
   8  -9   2   -9.40    6.00
   2  -8   9   -4.80    6.10
   9  -2   8   -7.00    6.70
  -2  -8  -9   -8.70    8.90
   8   9  -2    2.90    9.30
   9  -2   8    2.40    6.80
   2  -8   9    8.40    7.70
   2   8  -9   -6.80    6.80
   2   8  -9  -13.30    6.20
  -2   8   9    5.10   10.00
   9   2  -8    0.00    7.40
  -2   8   9    4.20    8.70
  -9  -2  -8    4.70    5.60
  -9  -2  -8    1.00    4.80
  -8  -9  -2  -17.70    5.90
   8   9  -2    1.40   11.20
   8  -9   2   -3.50    6.40
  -8  -9  -2    2.60    8.60
   3   0  -9   -5.50    4.10
   9   3   0    5.20    5.30
  -3   0   9    2.50    6.40
   3   0  -9    0.00    4.80
   9   3   0   -2.50    4.20
   0  -9  -3   10.20    8.70
   0   9  -3    2.60    5.30
  -3   0  -9    0.40    6.90
   0   9   3   -1.70    6.80
   0   9   3   -1.30    6.50
   0  -9   3   -3.00    7.10
   0   9  -3    2.40    5.30
  -3   0   9    0.00    6.50
   3   0   9   -8.30    6.40
   3   0   9    3.70    7.00
   0  -9   3    0.90    7.30
   0  -9  -3  -12.70    6.30
  -3   0  -9   -2.10    5.60
  -3   1  -9   -6.30    5.90
   9   3   1    8.80    5.60
   1   9   3    4.40    6.20
   1  -9  -3    2.80    7.40
  -3  -1   9    5.80    7.90
  -3  -1   9   -1.10    6.90
   3   1   9    2.00    4.80
   3  -1  -9   12.20    6.80
   9   3   1    0.50    4.60
   1  -9  -3    9.10    8.70
  -1   9  -3    4.70    7.50
  -3   1  -9   -7.00    6.30
   3  -1  -9   17.20    9.00
  -1  -9   3    6.70    8.00
   3   1   9   13.20    8.80
  -1   9  -3    2.40    6.80
  -1  -9   3    0.20    5.70
   1   9   3    6.80    6.70
   9   3  -1    5.20    5.10
   3   1  -9    1.20    7.60
   3  -1   9    0.80    7.10
   1   9  -3    6.10    8.20
   1  -9   3   -1.50    6.80
   1  -9   3   10.60    8.80
  -3   1   9    3.80    7.00
   3   1  -9    8.50    7.90
  -1  -9  -3    3.50    6.30
   1   9  -3    8.30    8.40
  -3   1   9   -6.30    6.50
  -1   9   3   19.30    8.90
  -1   9   3    1.50    6.70
  -3  -1  -9    5.20    7.60
  -3  -1  -9    3.50    7.00
   3  -1   9    0.50    5.70
  -1  -9  -3  -10.50    6.20
   9   3  -1    2.60    5.20
  -2  -9   3    4.30    7.80
  -3  -2   9   24.50   10.00
  -3   2  -9   20.10    8.70
  -2   9  -3    3.50    7.20
   3   2   9   11.40    7.50
  -3   2  -9    8.30    7.10
   3  -2  -9    5.90    6.30
   2   9   3    9.80    8.80
   9   3   2   15.30    6.40
  -2   9  -3    5.00    7.30
   9  -3  -2   13.50    3.10
   2  -9  -3   16.70    8.70
   2  -9  -3    1.00    6.90
  -2  -9   3   22.10    9.60
   9   3   2    9.60    6.00
   2   9   3    4.90    5.70
   3  -2  -9   20.00    9.00
   3   2   9    6.60    7.70
  -3  -2   9   17.10    9.10
   9  -3  -2   13.20    3.00
   3  -2   9    5.00    8.10
   2  -9   3    9.90    6.60
   9   3  -2    5.70    5.80
  -2  -9  -3    4.70    7.80
   9  -3   2   13.60    3.20
   3  -2   9   23.70    9.10
  -2   9   3    9.90    8.00
   2  -9   3    9.70    7.20
   9  -3   2   13.80    3.00
  -3   2   9   11.40    7.50
   2   9  -3   20.30    9.80
   3   2  -9   12.10    8.30
   3   2  -9    5.00    8.40
  -2   9   3   10.40    7.50
  -2  -9  -3   14.60    9.10
   9   3  -2   10.10    5.90
   2   9  -3    5.90    6.40
  -3  -2  -9   11.90    8.30
  -3  -2  -9   25.70    9.80
  -3   2   9   21.50    9.20
  -3  -9   3  294.27   21.50
  -3   3  -9  281.77   20.20
   3  -3  -9  304.47   21.20
   3   9   3  243.08   20.00
  -3  -3   9  248.28   19.60
   3   3   9  267.97   22.00
   3   9   3  272.07   22.10
  -3  -9   3  240.68   21.40
   9  -3  -3  264.87   12.00
  -3   9  -3  267.57   18.40
   9   3   3  273.07   16.90
   3  -9  -3  314.67   21.70
  -3   3  -9  245.78   19.40
  -3   9  -3  259.27   19.10
   3   3   9  291.47   22.20
  -3  -3   9  244.48   20.70
   3  -9  -3  270.57   21.00
   3  -3  -9  265.27   21.30
   9  -3  -3  257.97   11.60
  -3  -3  -9  257.37   20.80
   3   9  -3  260.57   21.80
   9   3  -3  285.37   17.40
   9   3  -3  272.97   17.30
  -3   9   3  276.47   20.00
  -3   9   3  265.57   19.20
  -3   3   9  242.68   19.10
   3  -3   9  272.17   21.90
  -3  -9  -3  248.38   21.20
  -3  -3  -9  259.57   21.00
   9  -3   3  269.37   11.90
  -3   3   9  271.07   20.40
   3   3  -9  251.77   20.10
   3  -9   3  244.08   19.70
  -3  -9  -3  257.47   21.90
   3  -9   3  277.07   21.50
   3   9  -3  267.27   20.90
   9  -3   3  258.07   11.80
   3   3  -9  299.37   22.60
   3  -3   9  254.47   20.80
   9   3   4   10.60    6.40
   3   4   9   17.90    9.70
   3   4   9   15.20    9.40
  -4   9  -3    8.90    7.10
   4   9   3    6.30    8.90
   4   9   3   20.80   10.30
   4  -9  -3    8.60    7.30
  -4  -9   3   10.30    7.30
  -4  -9   3    3.20    8.40
  -3   4  -9   12.30    8.20
   9   3   4   10.10    6.50
   3  -4  -9   13.30    7.60
   3  -4  -9   26.60    9.00
  -3  -4   9    1.10    7.30
   9  -3  -4    3.00    4.30
  -3   4  -9   -1.80    7.50
   4  -9  -3    6.70    7.40
  -3  -4   9    8.40    9.00
   9   3  -4   16.10    7.10
  -3   4   9   17.80    8.30
   3   4  -9   13.80    9.60
   4   9  -3    7.30    9.00
   9   3  -4   10.40    6.90
  -4   9   3   13.20    6.60
  -4  -9  -3    5.50    9.20
  -4  -9  -3   12.50    9.20
   4  -9   3   25.10    9.30
   4  -9   3    6.90    7.80
  -3   4   9   14.20    8.80
   3   4  -9   15.30    9.50
   3  -4   9   18.40    9.50
  -3  -4  -9    2.20    8.40
   9  -3   4    5.90    4.60
  -3  -4  -9    5.60    8.60
  -4   9   3    9.60    7.80
   4   9  -3   11.10    7.40
   3  -4   9   19.20    9.30
   9  -3  -5   -0.10    4.80
  -3  -5   9   -4.40    7.80
  -5  -9   3    0.80    5.20
   3   5   9   -8.90    7.60
  -5   9  -3    1.50    5.50
   5   9   3    0.00    7.90
   5   9   3   -3.20    7.50
   9   3   5    0.10    5.40
   3  -5  -9   -0.40    8.10
   3  -5  -9   -4.50    4.80
  -9  -3   5   -1.30    2.80
  -5  -9   3   -6.70    6.70
   5  -9  -3    5.60    7.90
  -3   5  -9    4.30    7.60
  -3   5  -9  -11.10    5.70
  -9  -3   5    0.50    2.60
   3   5   9   10.70    9.60
   9   3   5   -1.20    6.00
  -3  -5   9   -0.80    7.90
   9  -3  -5    5.20    5.40
   5  -9  -3    4.20    6.40
  -9  -3  -5   -2.20    2.80
   9   3  -5   -2.90    5.40
   9  -3   5    4.30    4.80
   9  -3   5    7.00    5.30
  -3  -5  -9   -2.40    5.90
  -3  -5  -9   -2.00    5.70
   5   9  -3    8.70    7.30
  -9  -3  -5    2.90    2.70
  -3   5   9    4.70    7.30
   3   5  -9    2.20    8.00
   3   5  -9   -5.20    5.60
  -5   9   3    2.70    5.80
  -5   9   3   -5.70    4.60
   9   3  -5    1.10    6.80
   5  -9   3    1.60    6.70
   5  -9   3   12.90    8.30
  -5  -9  -3   -0.40    5.40
   3  -5   9   -2.00    5.60
  -5  -9  -3   -3.10    7.90
   5   9  -3    2.90    6.10
   3  -5   9   -1.40    7.30
  -3   5   9   -3.10    6.50
  -3  -6   9   10.50    9.90
   9  -3  -6    5.30    6.00
  -6   9  -3   18.30   10.10
   9   3   6   -4.40    6.60
   9  -3  -6    9.90    6.60
   6  -9  -3   10.80    7.90
   6  -9  -3   17.70    8.80
  -3  -6   9   10.10    9.80
  -6   9  -3    6.10    7.10
  -3   6  -9   10.20    8.60
  -6  -9   3   14.50    9.00
  -3   6  -9   17.00    9.10
   3   6   9    4.10   11.00
   3  -6  -9    2.90    9.40
   3  -6  -9   18.50   10.80
  -9  -3   6   15.10    5.20
   3   6   9   22.50   10.60
   9   3   6    7.90    7.50
  -6  -9   3   11.70    9.00
  -9  -3   6    5.40    7.60
   6   9   3   11.30    7.50
  -6  -9  -3   12.20    9.10
   6  -9   3   19.70    8.70
  -3  -6  -9   15.30    8.40
   6  -9   3    6.00    7.60
   3  -6   9   10.10    9.80
   3  -6   9    5.70    9.90
  -3   6   9   25.70   10.00
   9  -3   6   20.00    7.00
  -3  -6  -9   10.30    9.00
   9   3  -6   -8.60    6.60
   9   3  -6   18.30    8.60
   3   6  -9   17.80   10.60
  -6   9   3    1.10    4.60
  -6  -9  -3   15.70    9.40
   6   9  -3    6.40    9.40
   3   6  -9    9.00   10.60
  -6   9   3   16.70   10.20
  -9  -3  -6   11.20    5.20
   9  -3   6   26.10    8.10
  -3   6   9   -6.80    7.70
  -9  -3  -6    4.80    4.30
  -3  -7   9   55.19   14.30
   7  -9  -3   69.79   13.30
   7  -9  -3   45.30   10.50
   9  -3  -7   73.99   12.20
   9   3   7   62.49   13.10
  -9  -3   7   58.99    8.50
   3   7   9   52.09   12.90
  -3   7  -9   91.29   15.90
  -3   7  -9   80.39   15.10
  -9  -3   7   71.29    9.20
   9  -3  -7   66.19   11.50
  -7  -9   3   65.19   14.40
  -7  -9   3   82.59   14.70
  -3  -7   9   75.19   15.40
   9   3   7   80.99   13.90
   3  -7  -9   72.19   14.60
   7   9   3   76.39   17.90
   9   3  -7   70.79   13.10
  -7  -9  -3   76.39   14.60
   7   9  -3   60.89   14.60
   9  -3   7   67.79   11.90
  -3   7   9   47.70   12.10
  -3   7   9   56.59   12.80
  -3  -7  -9   67.99   15.20
   7  -9   3   55.09   11.80
  -9  -3  -7   57.39    8.30
  -7  -9  -3   68.79   14.20
   9  -3   7   70.39   11.70
   3   7  -9   57.49   13.70
  -9  -3  -7   70.99    9.80
   9   3  -7   96.69   15.40
   3  -7   9   68.59   15.60
   7  -9   3   72.89   14.10
   9  -3  -8   18.90    8.70
  -8  -9   3   20.30    9.50
   3  -8  -9   23.10   11.50
  -9  -3   8    8.60    6.70
  -3   8  -9    6.80    8.70
  -3  -8   9   26.60   12.90
   9   3   8    4.50    8.20
   8   9   3   10.80    9.40
  -3   8  -9    1.00    7.90
  -8  -9   3   27.60   10.60
   9  -3  -8   33.40   10.00
   8  -9  -3   16.30    8.50
  -3  -8   9    5.40    7.70
   3  -8  -9   12.50   10.60
  -9  -3   8    5.20    6.00
   3   8   9   11.70   10.80
   9   3   8    6.80    8.90
  -8  -9  -3    6.70    8.60
  -3   8   9   -6.90    8.80
  -8  -9  -3   22.80   10.60
   8   9  -3    8.80    8.50
   9  -3   8   12.90    8.50
   9  -3   8   31.30    9.40
  -9  -3  -8   10.90    6.90
   8  -9   3   30.00   10.20
   9   3  -8   18.70    9.40
   3  -8   9    3.50    9.10
   8   9  -3    4.40    9.30
  -3   8   9    0.30    8.30
   3  -8   9   16.60   10.70
   8  -9   3   17.10    8.30
  -3  -8  -9    5.60   11.40
  -9  -3  -8   12.50    6.60
   3   8  -9   36.20   13.50
   9   3  -8   19.70   10.00
   0  -9  -4   -7.50    6.60
   4   0   9   -2.40    6.40
   9   4   0   -2.10    5.80
   9  -4   0    0.40    1.90
   0   9   4    1.20    7.40
   4   0  -9   -5.10    6.40
   4   0  -9   -3.40    4.80
  -4   0   9    4.90    6.60
  -4   0  -9    5.70    7.00
   9   4   0  -11.60    4.80
   0   9   4    6.90    8.20
   0   9  -4    3.10    8.10
   0  -9   4   -1.20    5.50
   0  -9  -4    0.80    7.80
   0   9  -4   -0.90    7.00
   9  -4   0    3.30    2.20
  -4   0   9  -11.00    5.70
   4   0   9   -9.60    6.50
  -4   0  -9    1.60    6.80
   1   9   4   16.30    8.30
   4   1   9   16.00    9.40
  -1  -9   4   10.10    9.50
   9   4   1   22.30    7.50
   9   4   1   11.30    6.30
  -1   9  -4    1.30    7.60
  -4   1  -9   28.20    8.40
   9  -4  -1   17.30    3.30
   4   1   9   11.90    8.40
  -1  -9   4   28.70   10.80
   1   9   4   22.10   10.40
   4  -1  -9   13.60    9.10
  -1   9  -4   15.00    8.30
   1  -9  -4    5.90    7.80
   1  -9  -4   12.80    8.00
   4  -1  -9   14.80    8.80
  -4  -1   9   20.20    8.80
  -4  -1   9   37.80   10.40
  -4   1  -9   28.20    9.20
   9  -4  -1   23.70    3.70
  -4  -1  -9   16.10    8.60
   9  -4   1   21.00    3.60
   9   4  -1   21.10    7.60
   9   4  -1   17.80    7.30
   4  -1   9   11.10    8.50
   4   1  -9   18.40    9.00
  -1  -9  -4   16.80    9.70
  -4   1   9   26.90    9.00
  -1  -9  -4    7.50    8.80
   1  -9   4    4.70    6.10
   4  -1   9   19.80    8.20
   1  -9   4    9.00    8.20
   9  -4   1   17.50    3.20
   4   1  -9   16.00    7.60
   1   9  -4   12.70    8.90
  -4   1   9   16.40    7.80
  -1   9   4   17.90    7.80
  -4  -1  -9   15.60    8.60
   1   9  -4   23.70    9.80
  -1   9   4    7.00    7.90
   2  -9  -4   10.70    9.00
   4  -2  -9    6.40    8.50
  -4   2  -9   14.30    7.90
   9  -4  -2   19.20    4.50
  -2  -9   4   16.00    9.20
  -4   2  -9   22.40    8.30
   2   9   4    9.70    8.90
   4  -2  -9   16.60    8.90
  -4  -2   9   11.80    7.70
   4   2   9   10.30    7.30
  -2  -9   4   10.30    7.20
  -2   9  -4    4.80    7.20
  -2   9  -4   13.90    8.20
   9   4   2   18.00    6.80
   2  -9  -4    2.30    8.00
  -4  -2   9    5.80    7.80
   2   9   4    9.40    9.20
   9  -4  -2   18.70    4.30
   9   4   2    5.00    6.50
   4   2   9   19.30    9.70
  -2   9   4    9.10    8.00
  -4   2   9   14.10    8.30
  -2   9   4    8.70    7.60
   9  -4   2   14.60    4.10
   2  -9   4   13.70    9.00
   2   9  -4   26.40   10.70
   2   9  -4   12.00    7.40
   9  -4   2   14.90    3.90
   4   2  -9    9.40    8.70
   9   4  -2   20.20    7.90
  -4  -2  -9   17.20    8.90
   9   4  -2    9.60    6.80
  -2  -9  -4   10.90    9.40
   4   2  -9   19.20    9.60
  -4  -2  -9   -0.20    7.10
  -2  -9  -4   -2.90    8.50
   2  -9   4    2.90    8.20
   4  -2   9   14.10    8.70
   4  -2   9   11.90    8.90
  -4   2   9   12.70    7.90
  -4  -3   9    3.80    7.70
   4   3   9    5.00    8.40
  -4   3  -9   14.90    7.90
   9  -4  -3    5.40    4.20
  -4  -3   9   14.80    8.90
  -3  -9   4    7.10    6.20
  -3  -9   4    9.00    9.60
  -4   3  -9    9.90    7.50
  -3   9  -4    6.80    7.00
  -3   9  -4   12.30    7.20
   3   9   4   40.00   11.70
   3   9   4   -1.30    7.90
   3  -9  -4   -4.50    7.00
   9   4   3   11.50    7.60
   3  -9  -4   16.90    9.60
   4   3   9    8.90    6.80
   9  -4  -3    8.70    7.10
   4  -3  -9   22.80    9.70
  -9  -4   3    2.40    2.80
   4  -3  -9   19.40    9.70
  -9  -4   3    5.20    2.80
   3  -9   4   15.90    9.00
  -9  -4  -3    6.70    2.50
  -9  -4  -3    5.10    2.90
   9  -4   3    2.30    4.00
  -4  -3  -9   -0.60    7.80
   4   3  -9   11.70    8.70
  -3   9   4   21.20    8.60
   4  -3   9   15.00    9.10
  -4  -3  -9    4.00    8.00
  -3  -9  -4   -5.10    5.60
  -3  -9  -4   -1.40    8.20
   3  -9   4    8.40    6.90
   4   3  -9   11.50    7.40
   4  -3   9   21.00    9.20
   9   4  -3   15.80    7.70
   9  -4   3    4.70    6.40
  -3   9   4   16.40    9.00
   3   9  -4   22.20   10.40
  -4   3   9    6.30    7.50
  -4   3   9    1.90    6.70
   9   4  -3    5.90    7.30
   3   9  -4   11.90    9.50
   9  -4  -4   62.59    8.70
   9  -4  -4   58.89    8.30
  -4   4  -9   42.50   10.80
  -4   4  -9   52.29   11.70
  -4  -9   4   36.80   11.90
  -4  -9   4   60.19   14.40
   4   4   9   46.10   11.10
  -4  -4   9   38.40   11.50
  -4  -4   9   48.70   12.10
   4  -4  -9   56.99   13.30
   4  -4  -9   45.60   10.40
   9   4   4   61.89   11.10
   4   9   4   56.79   13.80
  -9  -4   4   47.70    6.10
   4   9   4   44.40   12.10
   4   4   9   52.79   13.60
  -9  -4   4   37.70    5.60
  -4   9  -4   55.09   10.70
   4  -9  -4   58.39   12.80
   9   4   4   69.19   11.90
  -4   9  -4   63.59   11.00
   4   9  -4   58.59   12.60
  -4   9   4   57.29   10.60
  -9  -4  -4   53.99    6.60
   4  -9   4   44.90   11.70
   4  -4   9   59.79   13.40
  -4  -9  -4   36.30   12.00
   4  -9   4   51.69   12.50
   4   9  -4   55.59   13.90
   9  -4   4   49.99    8.10
  -4   4   9   59.29   11.60
  -4  -9  -4   51.39   12.30
   4   4  -9   43.00   12.10
   9   4  -4   58.09   11.10
  -4   9   4   38.00    9.50
  -4  -4  -9   68.09   12.30
  -4  -4  -9   64.39   13.50
  -9  -4  -4   68.79    7.10
  -4   4   9   65.39   13.30
   9   4  -4   62.49   11.50
   4   4  -9   54.39   13.00
   4  -4   9   59.59   13.00
   9  -4   4   46.80    7.60
   9  -4  -5   -0.30    4.90
   9   4   5    6.40    7.20
   5   9   4   -0.90    6.00
   4   5   9   -4.20    8.00
  -5  -9   4   -3.40    5.70
  -4   5  -9    5.70    8.20
  -4   5  -9   -0.90    6.70
   5  -9  -4   -5.20    6.40
  -5  -9   4   12.80    9.20
  -4  -5   9    2.90    8.00
   4  -5  -9   -1.50    7.70
  -4  -5   9    6.90    8.80
  -5   9  -4   -5.20    5.30
   9   4   5    0.00    6.50
   4  -5  -9   -0.60    8.00
   9  -4  -5    2.40    5.10
  -5  -9  -4   -2.30    7.90
   5   9  -4    4.50    6.80
  -5   9   4    0.20    5.10
   4   5  -9    8.40   10.00
  -4   5   9   -1.10    7.00
   4  -5   9   -2.50    5.80
   5  -9   4    9.80    8.20
   9   4  -5    1.70    6.50
   4  -5   9    9.40    8.50
  -4  -5  -9    1.00    7.50
  -4   5   9   20.40    9.10
   9  -4   5   -0.90    5.20
  -5   9   4   -7.90    5.20
   5  -9   4    2.20    7.20
  -4  -5  -9   12.40    8.90
  -5  -9  -4   13.90    9.40
   9  -4   5    0.60    4.60
   9   4  -5    9.30    8.10
   6  -9  -4   12.20    8.20
   6   9   4   12.70   11.50
  -9  -4   6   20.70    6.30
  -4   6  -9   20.60    9.00
  -4  -6   9    7.00    9.30
  -6  -9   4   13.60    9.80
   9   4   6   34.20   10.40
   4   6   9   29.20   14.80
  -4  -6   9   37.30   11.40
   4  -6  -9   28.60   11.40
  -9  -4   6    8.50    6.30
  -6   9  -4   21.90    6.40
   6   9   4   21.70   11.20
   9   4   6    5.10    7.90
  -4   6  -9   19.40    9.90
   4   6   9    2.70    8.00
  -6  -9   4   20.10   10.30
   9  -4  -6   24.30    7.70
   9  -4  -6   20.70    7.40
  -6   9  -4   13.80    6.30
  -4  -6  -9   22.80   10.30
   4   6  -9   17.00   12.90
  -4   6   9   21.90    9.20
   9  -4   6   28.00    7.90
   4   6  -9   -3.00    6.70
  -9  -4  -6   12.80    6.00
  -9  -4  -6   15.00    5.90
  -6   9   4   15.50    6.10
   6  -9   4   22.60    9.40
   6  -9   4   24.50    9.40
   6   9  -4   29.40   12.50
   6   9  -4   21.70   13.90
   4  -6   9   19.00   10.40
  -6  -9  -4   16.80   10.00
  -6  -9  -4   32.40   11.60
   9  -4   6   22.20    8.20
   9   4  -6   16.30    8.40
  -4   6   9   14.20    8.30
   9   4  -6   36.40   10.50
  -6   9   4   22.40    7.20
  -4  -7   9  -14.20    7.40
  -4  -7   9   -2.80    8.30
  -7  -9   4    1.30    7.80
  -7  -9   4   -3.30    8.00
   9  -4  -7    8.50    7.00
   9  -4  -7    6.30    7.30
  -7   9  -4    4.50    3.40
   4   7   9    8.70    8.10
  -4   7  -9    6.30    7.80
   4   7   9    4.50    8.30
   7  -9  -4   -7.30    5.70
  -9  -4   7   -0.50    5.60
  -4   7  -9   -0.20    8.90
   4  -7  -9    7.30    7.70
  -9  -4   7   -0.70    6.10
   9   4   7    2.30    7.70
  -7   9  -4    4.00    3.30
   7   9   4   17.00   10.30
   7   9   4    4.50    9.40
   9   4   7    3.40    7.80
   7  -9   4   -1.40    7.50
  -9  -4  -7    8.70    6.10
   9  -4   7   -6.10    6.50
   9  -4   7   -6.00    5.90
  -7   9   4    1.00    3.50
  -7  -9  -4    2.70    8.40
  -4   7   9    7.10    7.20
  -7  -9  -4   -1.60    8.10
   4   7  -9  -10.60   16.50
  -9  -4  -7   -8.30    5.70
   9   4  -7    5.10    7.80
   4   7  -9    7.80   10.50
   7   9  -4  -13.10    5.40
   7  -9   4    3.50    7.20
   9   4  -7    7.90    8.80
  -4  -7  -9   18.40   10.40
   4  -7   9   -0.90    9.50
  -4   7   9    3.00    8.70
   7   9  -4   -9.30    8.70
  -7   9   4    3.90    3.30
  -4  -8   9   -1.10    7.30
  -8  -9   4    5.90    8.20
   4   8   9   13.30   11.10
   4  -8  -9   -3.50    9.60
   8  -9  -4    0.00    6.40
  -4   8  -9   -3.70    7.00
  -4  -8   9    5.90    9.30
  -4   8  -9    3.40    7.50
   9  -4  -8    0.70    7.50
   9  -4  -8   -0.10    6.20
  -9  -4   8   15.80    8.00
   9   4   8    3.60    8.50
   9   4   8    4.70    8.00
   4  -8  -9    4.60    9.20
   8   9   4   -0.50    6.30
   8   9   4   14.20   11.10
  -9  -4   8   -5.80    6.60
  -8  -9   4    9.10    8.30
  -8  -9  -4   14.40   10.10
   4   8  -9    2.70   10.40
   8   9  -4    5.00    9.80
  -8  -9  -4   21.30    9.40
  -9  -4  -8    1.40    6.50
  -4  -8  -9   17.90   11.20
   9  -4   8    6.30    8.40
   9   4  -8    3.90    8.10
  -4   8   9   10.50    8.20
   8   9  -4    6.50   10.00
  -4  -8  -9   -6.90    6.50
   9  -4   8   11.00    8.30
  -4   8   9   -3.90    8.00
   8  -9   4   -4.00    7.00
   8  -9   4    6.90    8.00
   4  -8   9    8.10    9.50
   4  -8   9    2.80    7.20
   9   4  -8    9.40    9.20
  -9  -4  -8    3.70    6.20
   0  -9  -5   -3.40    8.00
   0   9   5   -5.80    7.30
  -5   0   9    1.90    6.50
   5   0  -9    2.40    7.30
   5   0   9   -1.60    7.80
   9   5   0    9.90    7.30
   5   0  -9   -2.20    6.70
  -5   0   9    2.40    6.60
  -5   0  -9   -3.50    6.00
  -9  -5   0   -3.70    3.30
   5   0   9    6.40    7.80
  -5   0  -9    2.00    6.10
   0  -9   5   -3.80    5.60
   0  -9   5   -3.60    5.20
   0  -9  -5    5.70    8.30
   0   9  -5   -1.50    5.50
   9  -5   0    1.50    3.10
  -9  -5   0   -0.40    3.40
   9   5   0   -4.90    5.40
   0   9  -5   -5.20    6.90
   0   9   5   -6.20    7.40
  -1  -9   5   -0.90    7.50
   9   5   1   -4.00    6.10
  -5  -1   9   -3.00    5.70
  -1   9  -5   -8.70    6.60
  -5   1  -9    1.60    7.40
   5   1   9   13.20    8.90
   1  -9  -5    6.60    8.50
   1  -9  -5   -6.70    6.00
  -9  -5   1    2.90    3.60
  -9  -5   1   -3.00    3.40
   1   9   5   -9.70    4.30
  -5  -1   9    6.20    6.90
  -1  -9   5   -5.70    7.20
   9   5   1   -5.30    6.20
   5  -1  -9    6.00    7.50
   9  -5  -1   -2.60    3.20
  -1   9  -5  -10.40    4.00
   1   9   5    2.80    8.10
   5   1   9    1.30    7.60
  -5   1  -9    0.00    7.00
   9  -5  -1    2.80    3.50
   5  -1  -9   11.80    7.10
  -9  -5  -1    2.40    3.50
   1   9  -5    0.00    6.40
  -1   9   5   -4.80    6.70
   1  -9   5   -5.70    6.90
   1  -9   5   -6.60    7.60
  -9  -5  -1   -9.30    3.40
  -1  -9  -5   -2.10    7.90
   9   5  -1    2.70    5.80
  -5  -1  -9    0.70    6.20
   1   9  -5   -6.50    6.70
  -1  -9  -5   12.60    9.60
   9  -5   1   -1.50    3.30
  -5   1   9   10.60    7.90
  -5   1   9   -4.50    5.80
   5   1  -9   -1.70    7.30
   5  -1   9    2.90    6.00
  -5  -1  -9   -1.70    7.20
   9   5  -1    8.30    6.80
   9  -5   1    0.00    3.10
  -1   9   5  -14.10    6.00
   5   1  -9    0.50    7.00
   5  -1   9   -2.10    7.10
   2   9   5   43.80   12.50
   9   5   2   57.29   11.10
   9  -5  -2   71.49    7.80
  -2   9  -5   56.19   12.50
   5   2   9   51.09   11.20
   2   9   5   45.40   12.20
   5  -2  -9   67.69   12.80
   2  -9  -5   52.89   13.40
   9   5   2   78.89   12.60
  -5   2  -9   65.19   11.50
  -5   2  -9   54.99   11.10
   5   2   9   63.59   13.60
  -9  -5   2   62.19    7.40
  -2  -9   5   54.79   13.40
  -5  -2   9   64.79   12.70
  -2  -9   5   74.09   14.20
  -9  -5   2   61.69    8.10
  -2   9  -5   50.69   11.80
  -5  -2   9   48.80   11.60
   5  -2  -9   52.99   12.30
  -5  -2  -9   66.29   12.40
  -5   2   9   66.09   12.60
   2  -9   5   74.99   14.60
   2   9  -5   63.99   12.90
  -2  -9  -5   73.19   15.00
  -2   9   5   75.89   13.40
  -2   9   5   64.69   12.80
   2   9  -5   64.89   14.00
   5  -2   9   79.39   13.40
   5  -2   9   64.89   12.80
   9   5  -2   55.69   11.00
  -9  -5  -2   67.09    7.30
   9  -5   2   51.89    7.20
  -5  -2  -9   41.30   11.00
  -9  -5  -2   56.19    7.00
   9   5  -2   63.99   11.60
   2  -9   5   89.09   15.20
  -5   2   9   55.39   10.90
  -2  -9  -5   74.49   15.20
   5   2  -9   69.49   13.80
   5   2  -9   67.59   13.80
   5   3   9   -5.50    8.20
   3  -9  -5    4.80    6.70
  -5  -3   9   11.60    8.70
   3   9   5   11.90    9.50
  -3  -9   5   18.50   10.00
  -3  -9   5    2.20    8.80
  -5   3  -9    9.40    8.40
   9  -5  -3    5.20    4.70
   5  -3  -9   21.60    9.60
  -5  -3   9    0.20    7.20
   3   9   5   15.80   10.60
  -5   3  -9   12.50    7.90
  -3   9  -5    1.70    8.50
  -3   9  -5   10.00    8.70
   5   3   9   -3.20    7.30
   5  -3  -9   23.70    9.90
   9   5   3   10.50    7.20
   5   3  -9    1.90    8.70
  -5   3   9    5.10    7.40
   3  -9   5   20.80    9.80
   9  -5   3    6.00    4.60
  -5  -3  -9   12.70    9.00
  -5   3   9   20.50    9.00
   5   3  -9    1.80    6.10
   3   9  -5   -2.20    9.20
  -5  -3  -9    8.50    8.30
   9   5  -3   -5.20    6.70
   9   5  -3   -4.50    6.40
  -3   9   5    0.00    7.00
  -3   9   5    3.60    7.10
  -3  -9  -5   -4.90    5.30
  -3  -9  -5   13.60    9.80
   3  -9   5   10.60    8.60
   5  -3   9    9.70    8.10
   3   9  -5    4.10    9.20
   5  -3   9    4.60    7.70
   4  -9  -5   13.90    9.00
   5   4   9   16.60    8.40
   9   5   4   11.70    8.00
   9   5   4   38.50   10.70
  -9  -5   4   36.50    7.20
   5  -4  -9   31.60   10.90
   5  -4  -9   18.30    9.60
  -5   4  -9   14.90    8.70
  -5  -4   9   22.50   10.30
   4   9   5   29.00   11.30
   9  -5  -4   21.30    6.50
  -5  -4   9   29.00   10.30
   9  -5  -4   19.30    6.30
  -9  -5   4   23.40    6.10
  -4  -9   5   48.60   12.90
  -4  -9   5   39.50   12.40
  -4   9  -5   19.60    9.30
  -4   9  -5   22.50    8.40
   5   4   9   29.10   11.50
  -5   4  -9   23.40    9.20
  -4  -9  -5   32.10   11.50
  -5   4   9   26.10    9.30
  -4  -9  -5   23.30   11.00
   4  -9   5   26.80   10.50
  -5   4   9   12.80    8.90
  -5  -4  -9   42.30   12.00
   5   4  -9   19.60    9.80
   5   4  -9   13.80    9.50
  -4   9   5   11.10    7.80
   9   5  -4   46.20   11.00
   9   5  -4   10.70    8.70
  -4   9   5   19.50    8.90
   4  -9   5    8.10    8.30
   4   9  -5   33.70   12.50
   5  -4   9   28.00   10.70
   5  -4   9   17.40    9.10
  -9  -5  -4   31.90    7.20
   9  -5   4   25.80    6.50
  -9  -5  -4   26.20    6.40
   9  -5   4   28.80    7.00
  -5  -4  -9   34.70   10.80
   9  -5  -5   30.30    7.80
   5  -9  -5   25.90   10.10
   9  -5  -5   20.00    7.10
  -5   5  -9   34.40   10.10
  -5   5  -9   34.90    9.90
   5   5   9    4.90   10.00
  -5  -9   5   39.90   12.30
  -9  -5   5   32.50    7.60
  -5  -5   9   25.00   10.70
   5  -5  -9   22.40   10.50
  -5   9  -5   27.10    8.50
   9   5   5   14.70    8.50
   9   5   5   18.30    8.60
  -5  -5   9   38.90   11.70
   5   9   5   14.00   10.40
  -5   9  -5    9.70    6.90
   5  -5  -9   31.30   11.50
   5  -9  -5   20.40    9.80
  -9  -5   5   10.30    6.20
   5   5   9   29.90   12.30
  -5  -9   5   33.50   11.30
  -5   5   9   22.70    9.10
   5  -9   5   29.30   10.40
   9  -5   5   26.60    8.10
   5  -9   5   17.50    8.70
  -5  -5  -9   29.90   11.10
   5  -5   9   29.30   10.70
  -5   5   9   26.30    8.90
  -5  -9  -5   32.20   12.10
   5   5  -9    3.10    9.30
  -9  -5  -5   31.10    7.80
  -9  -5  -5    8.60    6.00
  -5   9   5   45.20    9.60
  -5  -9  -5   38.90   12.60
   9   5  -5   27.20    9.80
   5  -5   9   16.50    9.40
   5   5  -9   35.60   11.80
   9  -5   5   38.80    8.50
  -5   9   5   37.50    9.50
   9   5  -5   22.60    9.70
   5   9  -5   45.20   13.10
  -6  -9   5    3.60    9.20
  -5  -6   9   -1.00    8.40
   6   9   5    5.80    6.50
   6  -9  -5    9.60    8.90
   6  -9  -5    9.20    8.50
   9  -5  -6   -7.60    5.00
   9  -5  -6    1.70    6.60
   9   5   6    2.20    8.10
  -9  -5   6    0.90    5.60
  -5   6  -9   -2.80    7.10
  -5   6  -9    8.50    7.00
   5   6   9   22.40   11.50
   5   6   9   -4.50    8.80
  -9  -5   6   -6.80    5.70
  -6  -9   5   -7.70    6.90
  -6   9  -5   -0.30    5.60
   6   9   5   14.20    8.90
   5  -6  -9   -7.30    7.60
   9   5   6    2.90    7.40
  -5  -6   9    9.80    9.10
   5   6  -9    0.70    9.60
  -6   9   5    2.80    5.60
   9  -5   6   -2.00    6.20
  -6   9   5   10.60    6.50
   6  -9   5    1.20    6.90
  -9  -5  -6   -8.30    5.80
   6   9  -5   15.50    9.90
  -5  -6  -9   12.00    9.30
   9   5  -6    1.20    7.40
  -9  -5  -6   -0.20    5.30
   5  -6   9   -6.10    7.30
  -6  -9  -5    2.40    8.70
   5   6  -9    1.20    6.80
  -5   6   9   -2.80    5.90
   6  -9   5   22.00   10.10
   6   9  -5   -1.70    9.50
  -6  -9  -5    7.00    9.20
   9   5  -6    8.30    8.40
  -5   6   9   -2.50    6.90
   9  -5   6    3.10    6.60
  -5   7  -9   10.90    8.50
  -7  -9   5    5.00    8.10
  -7   9  -5   15.40    8.20
   7   9   5    4.60   10.10
   7  -9  -5  -12.90    6.20
   7   9   5    8.80    8.20
   7  -9  -5    9.60    8.80
  -5  -7   9    9.70    9.50
   9  -5  -7   -2.80    5.90
  -5  -7   9    6.70    9.40
  -5   7  -9   -0.50    7.60
   5   7   9  -16.40    8.10
  -7   9  -5   -2.40    4.30
  -7  -9   5   -6.80    9.30
   5  -7  -9   12.20    8.90
  -9  -5   7    4.80    7.20
   9   5   7    3.50    8.90
  -9  -5   7    8.00    6.80
   5   7   9   12.70    8.90
   9  -5  -7   -2.50    6.80
   9   5  -7    0.70    7.80
  -9  -5  -7    4.70    6.10
   9  -5   7   10.00    7.90
  -5  -7  -9   15.70   10.70
  -5   7   9   11.40    8.90
   5   7  -9  -11.40    8.90
  -7  -9  -5    4.50    9.60
   7   9  -5    7.90   10.00
  -5   7   9   11.40    8.00
   5  -7   9   11.50    9.90
  -7  -9  -5   20.60   10.40
   7  -9   5    0.70    7.80
   7   9  -5   -4.80   10.00
   5  -7   9   -1.80   10.10
   5   7  -9   10.10   11.90
  -7   9   5    3.50    5.60
   7  -9   5    5.90    7.80
  -9  -5  -7    3.70    7.10
   9  -5   7    3.80    6.90
  -5  -7  -9   -0.80    8.10
  -5   8  -9   18.00    8.40
  -5  -8   9   -3.00    8.70
  -5  -8   9    6.50    9.60
  -9  -5   8    4.30    6.90
   8   9   5   -4.90    9.70
   9   5   8   19.70   10.70
   5   8   9  -10.80    9.00
   5  -8  -9    8.80    9.80
   5  -8  -9   20.60   11.60
   9  -5  -8    2.50    7.70
   9   5   8  -11.40    7.40
  -8  -9   5   11.50    9.80
  -8  -9   5    7.90    8.20
   8   9   5    8.90    9.80
  -5   8  -9   -4.20    8.40
   9  -5  -8   12.00    8.40
   8  -9  -5   12.90    9.40
   8  -9  -5    3.70    7.10
   5   8   9    9.70   11.40
  -9  -5   8   -2.30    6.50
  -9  -5  -8    2.90    6.40
  -8  -9  -5   11.60    9.20
   9  -5   8   24.40    9.30
   8  -9   5   12.90    8.20
   5   8  -9    8.30   10.10
   5  -8   9   -7.10    8.90
  -5  -8  -9   16.10   10.40
   5  -8   9   11.60   10.10
   8  -9   5    0.70    8.40
   8   9  -5    3.30   10.30
  -5   8   9   22.20    9.40
  -5   8   9   -4.10    7.80
  -8  -9  -5   -8.70    7.00
  -5  -8  -9    6.60   10.30
   9   5  -8    0.70    8.30
   9  -5   8   -1.10    7.00
  -9  -5  -8    2.30    6.90
   8   9  -5    2.90    8.40
   9   5  -8  -16.50    7.90
   5   8  -9   -1.80    9.10
   0  -9   6    0.50    8.40
  -6   0  -9   -5.00    6.50
   6   0  -9    1.70    8.00
  -6   0   9   -1.50    6.40
  -9  -6   0   -6.00    4.60
   0  -9  -6   -3.50    8.30
  -6   0   9    4.60    6.40
   0   9  -6   -2.80    8.60
   9   6   0   -2.70    6.70
   6   0  -9   15.70    8.90
   9  -6   0    1.40    4.50
  -9  -6   0   -2.70    4.40
   9  -6   0    4.00    4.30
   6   0   9   -7.30    7.00
   6   0   9    8.20    8.20
   9   6   0    1.70    6.40
   0   9   6   -9.60    6.80
   0   9  -6   -2.30    5.20
   0  -9   6    6.00    9.10
  -6   0  -9   -1.40    6.00
   0   9   6    5.30    8.30
   0  -9  -6    1.20    8.80
  -1  -9   6   20.40   10.50
  -9  -6   1   18.20    6.30
   1   9   6   36.90   12.30
   9  -6  -1   17.10    5.50
  -9  -6   1   15.70    6.20
   9   6   1   15.60    9.10
  -6  -1   9   23.70    9.60
  -1  -9   6   16.50   10.70
   9   6   1   11.80    7.60
   6  -1  -9   10.40    8.50
  -6   1  -9   10.10    8.10
   6   1   9   10.70    8.80
   6   1   9   30.70   10.80
  -1   9  -6   33.30   10.40
  -6   1  -9   12.00    7.70
   6  -1  -9   20.50    9.50
  -6  -1   9   18.00    8.80
  -1   9  -6   31.10   10.80
   1   9   6    9.60    8.70
   1  -9  -6   17.60    8.80
  -6   1   9   19.60    7.80
   6  -1   9   12.00    8.50
  -1  -9  -6   22.30   11.50
   6   1  -9   19.90    9.60
  -9  -6  -1    5.00    5.40
  -9  -6  -1   17.20    6.00
   9  -6   1   20.50    6.80
   9  -6   1   21.60    5.90
   1   9  -6   25.90    9.60
   1  -9   6    9.10    9.90
   6   1  -9   18.50    9.50
   6  -1   9   17.20   10.00
   1   9  -6   14.80    8.40
   1  -9   6   15.40    8.80
  -6   1   9   20.90    8.00
   9   6  -1   17.60    8.60
  -1   9   6   16.40    9.60
  -1  -9  -6   24.30   10.90
   9   6  -1   15.60    8.30
  -1   9   6   11.50    9.20
  -6  -1  -9   40.30    9.80
  -6  -1  -9   19.30    8.30
  -2  -9   6    1.80    9.40
  -6   2  -9   -1.20    6.70
  -6   2  -9    1.70    6.00
  -2  -9   6  -13.30    6.80
   6  -2  -9   -3.40    6.90
   9  -6  -2    6.30    4.90
  -6  -2   9    5.40    7.20
  -6  -2   9    7.00    8.10
   9   6   2    9.20    7.80
   6   2   9    2.20    8.10
  -2   9  -6    3.30    8.40
   6   2   9   -0.70    7.50
   6  -2  -9   15.50    9.20
   2   9   6   -3.30    7.50
   2   9   6    7.30   10.70
   2  -9  -6   -8.90    7.70
  -9  -6   2   -4.10    4.90
  -9  -6   2   -6.50    4.40
   9   6   2    1.80    6.40
   9  -6  -2   -4.70    4.30
  -2   9  -6   -0.60    7.30
  -9  -6  -2   -0.20    4.60
   9   6  -2   -1.10    6.60
  -6   2   9    4.40    7.10
  -2  -9  -6    8.70   10.80
   2  -9   6   11.00    9.90
  -2   9   6   -1.70    7.90
  -6  -2  -9   -2.90    7.30
  -6  -2  -9   -1.50    6.60
   2  -9   6   -5.70    7.70
   6  -2   9    8.60    7.40
  -2  -9  -6    6.80    8.70
   9  -6   2    2.10    4.60
  -6   2   9   -2.20    6.30
   6  -2   9    4.10    8.10
   9  -6   2   -5.50    4.10
   9   6  -2    1.70    6.60
  -9  -6  -2  -11.60    4.50
   6   2  -9   -7.20    6.70
   2   9  -6  -10.30    7.40
  -2   9   6    4.40    8.30
   6   2  -9    1.90    7.60
   2   9  -6   -6.10    9.30
  -6   3  -9   25.00    8.80
   9   6   3   16.20    9.10
   6  -3  -9    8.70    8.70
  -6  -3   9   27.20   10.80
  -6  -3   9   40.20   11.30
   3  -9  -6   15.30   10.10
   3  -9  -6   16.20    8.60
  -9  -6   3   19.10    7.00
   6  -3  -9   30.30   10.60
   9  -6  -3   28.20    6.80
   3   9   6   30.80   10.60
   6   3   9   21.90    9.10
  -3   9  -6   37.20   10.90
   3   9   6   25.60    9.70
  -3  -9   6   22.10   11.60
  -9  -6   3   21.20    6.80
   6   3   9   17.40   10.10
  -3   9  -6   21.50    9.80
   3  -9   6   32.40   11.40
   9  -6   3   31.80    7.00
   9   6  -3   15.00    8.70
  -6   3   9   28.40    9.00
   3  -9   6   37.70   12.60
  -6  -3  -9    9.30    8.60
  -3  -9  -6   17.30    9.40
   6  -3   9   16.90    9.20
   6  -3   9   25.10   10.30
  -3  -9  -6   41.10   22.40
   6   3  -9   44.90   12.40
  -3   9   6   17.20    9.40
  -6   3   9   36.30    9.40
   9   6  -3   31.30   10.30
   9  -6   3   30.50    7.30
  -9  -6  -3   29.40    7.90
   3   9  -6   16.30   10.20
  -6  -3  -9   25.30    9.40
  -9  -6  -3   29.30    7.50
   6   3  -9   31.00   11.10
   3   9  -6   40.00   14.40
  -3   9   6   11.70    8.90
   6  -4  -9    1.80    8.00
  -6  -4   9    8.10    9.60
  -6  -4   9   -1.00    8.30
   9   6   4   -0.50    7.30
   9   6   4  -12.40    7.00
   4  -9  -6   -4.60    7.30
   4  -9  -6   10.60    8.10
  -4   9  -6    1.00    6.50
  -6   4  -9    4.30    6.30
   4   9   6    0.50    6.70
   4   9   6  -16.50    8.30
  -4  -9   6   19.30   10.40
  -9  -6   4    9.40    6.90
   9  -6  -4   -0.10    6.00
  -6   4  -9    8.80    6.50
   6   4   9   15.10   10.00
   6  -4  -9   10.30    8.70
   9  -6  -4    6.30    6.10
  -4   9  -6   -8.90    7.80
  -9  -6   4   -3.60    5.70
   6  -4   9    1.20    8.10
   4  -9   6  -12.40    6.90
  -4   9   6   -5.90    7.20
   4  -9   6   13.20    9.80
   4   9  -6   -7.50    8.40
  -6  -4  -9   13.50    8.90
  -4  -9  -6    2.60    8.60
   9   6  -4   -3.30    8.10
   6  -4   9    5.40    8.30
   4   9  -6    1.90    9.00
   9  -6   4    4.10    5.60
   9  -6   4    9.10    6.90
  -6   4   9    2.90    6.50
  -6   4   9    9.30    6.60
  -4   9   6    2.20    8.00
   6   4  -9   11.00    9.30
  -9  -6  -4   -8.40    5.30
  -9  -6  -4    0.80    5.70
   9   6  -4   -0.30    7.30
   5   9   6   40.10   12.40
  -6   5  -9   18.60    7.90
   9  -6  -5   17.50    7.60
   9  -6  -5    9.90    7.10
  -6  -5   9   27.10   10.30
  -5   9  -6   32.60    9.20
  -5   9  -6   17.20    8.30
  -5  -9   6   13.50    9.20
   5  -9  -6   16.00   10.00
  -9  -6   5   33.00    8.70
  -9  -6   5   35.60    9.00
  -6  -5   9   26.90   10.50
   9   6   5   16.70    9.90
   6  -5  -9   34.90   10.80
   5   9   6   38.40   13.30
  -6   5  -9   21.00    8.30
   5  -9  -6   19.30   10.40
   9   6   5   25.90   10.40
   6  -5  -9   17.30    9.90
   6   5   9   22.30   11.10
  -6  -5  -9   26.80   10.10
  -6   5   9    7.90    7.70
   6   5  -9   18.70   10.40
   9   6  -5   16.20    9.30
   5  -9   6   21.10   10.40
   5   9  -6   32.60   11.30
  -6  -5  -9   18.70    9.70
  -5  -9  -6    8.70    9.00
  -9  -6  -5   28.50    8.20
   9  -6   5   17.00    7.40
   9   6  -5   16.90    9.80
  -5   9   6   31.80    9.60
  -5   9   6   20.00    7.80
  -9  -6  -5   18.30    7.50
   5  -9   6    6.40    9.50
   5   9  -6   25.20   11.70
  -6   5   9   20.00    8.50
   6  -5   9   16.60   10.30
   6   5  -9    8.00    9.80
   9  -6   5   22.00    8.30
   6  -5   9   38.20   11.10
   6   9   6   -4.20    9.20
  -6  -9   6    1.30    8.80
  -6   9  -6    6.60    6.90
  -6   9  -6   -2.00    5.80
  -6  -6   9    7.30    8.60
  -9  -6   6    2.10    7.00
   9  -6  -6   -4.10    6.20
   6   6   9   -5.20    8.90
   9   6   6    0.60    8.20
  -9  -6   6   13.30    7.80
   6  -6  -9    7.10   11.70
   6  -6  -9   -9.50    6.80
   6  -9  -6    3.70    8.90
  -6  -6   9   -6.90    8.50
   6   6   9   10.80   11.10
  -6   6  -9    0.70    6.30
   9  -6  -6    9.20    8.00
  -6   6  -9   10.30    7.10
   6   9   6   -0.10    9.40
   6  -9  -6   12.10    9.00
   6   9  -6    5.90    7.60
   9  -6   6    1.30    5.90
  -6   6   9   -1.20    6.20
   6  -9   6    8.20    9.10
  -6   6   9    0.80    6.80
  -9  -6  -6   14.20    7.70
   9  -6   6    0.90    6.50
  -6  -9  -6   -1.90    8.30
   6   6  -9    7.00   10.20
   6  -6   9    5.70    9.70
   6   6  -9    3.80    9.40
   6   9  -6    8.00    7.70
  -9  -6  -6    7.10    6.70
  -6   9   6   -4.70    6.10
  -6   9   6   -1.20    5.80
  -6  -6  -9   -2.30    7.60
  -6  -6  -9    2.70    9.00
   6  -6   9   -3.20    7.30
   6  -9   6    8.00    9.20
   9   6  -6   -1.50    7.30
   9  -6  -7   -9.80    6.90
   6   7   9    0.10    9.70
  -6  -7   9   -7.20    7.90
   9  -6  -7  -11.30    6.90
  -6  -7   9    9.80   11.00
  -6   7  -9   -5.80    6.40
   6   7   9    7.60    8.20
  -7  -9   6   12.70   10.30
  -7  -9   6  -25.50   12.00
   7  -9  -6   -0.40    8.40
   9   6   7  -11.00    8.20
   6  -7  -9    4.00    8.20
   6  -7  -9    0.80    9.10
  -6   7  -9   -2.80    6.40
  -9  -6   7   -8.00    6.90
   7  -9  -6   -7.70    6.20
  -9  -6   7  -16.40    6.10
   7   9   6  -10.20    9.20
  -7   9  -6   -1.40    7.00
   9   6   7   11.70   11.10
   7   9   6    2.20    9.20
  -6  -7  -9    6.70   10.90
   6  -7   9    3.20   10.00
   6  -7   9   -2.20    9.10
   9  -6   7   -5.10    6.80
   6   7  -9   -1.90    9.20
   6   7  -9    7.80   11.10
  -7   9   6   14.00    9.10
   9  -6   7   -1.60    7.30
  -7  -9  -6    2.10    8.90
   9   6  -7   -9.40    8.10
  -9  -6  -7   -4.80    6.70
   7   9  -6   13.20   11.40
   7   9  -6    1.50    9.60
  -6  -7  -9    2.00    9.00
   7  -9   6   -5.40    9.00
   7  -9   6   -5.70    8.70
   9   6  -7   21.00   10.30
  -6   7   9   -0.50    7.10
  -9  -6  -7   -0.50    6.40
  -7   9   6    2.60    5.30
  -6   7   9    4.50    6.80
   8   9   6   -2.90   10.80
  -6   8  -9    3.30    8.60
   9   6   8   25.30   11.60
   9  -6  -8   -3.20    8.10
   6   8   9   -2.30   10.00
  -9  -6   8   -2.00    7.80
   9   6   8   -4.50    8.60
  -8  -9   6    0.30    8.90
  -6  -8   9    7.40   10.10
  -6   8  -9  -12.40    7.20
   6  -8  -9    3.60   10.00
   9  -6  -8    8.30    8.60
   8   9   6  -16.00    8.00
   6  -8  -9   10.20    9.80
  -6  -8   9   -1.20    9.90
   6   8   9    3.80   10.90
  -9  -6   8    6.00    8.50
   8  -9  -6    5.80    8.80
   8  -9   6   -4.30    7.40
  -6  -8  -9    0.20   10.30
  -9  -6  -8    6.00    8.00
   9  -6   8   16.20    8.70
   9   6  -8    9.40   10.10
   9  -6   8   -2.90    6.30
   6  -8   9  -20.00    7.70
   6   8  -9    2.70    8.40
   6  -8   9   -2.30    8.90
   8   9  -6    4.30   10.90
   8   9  -6  -12.30    8.80
   8  -9   6    5.90    8.70
  -6   8   9  -11.20    6.20
  -8  -9  -6    4.30    9.50
   6   8  -9   14.40   11.80
   9   6  -8  -14.30    7.30
  -6   8   9   -5.00    7.10
  -6  -8  -9    8.80    9.40
  -8  -9  -6  -12.70    7.70
  -9  -6  -8    0.60    8.40
  -9  -7   0    9.70    6.60
   7   0  -9   -1.70    7.40
   9  -7   0   -3.70    4.50
   0  -9   7   10.40   10.90
   0  -9  -7   -4.20    8.60
  -9  -7   0    6.80    6.40
   7   0  -9   10.70    8.30
   0   9  -7   11.30    9.40
  -7   0  -9    4.30    6.00
   9  -7   0   11.60    5.50
   7   0   9    2.20    8.00
   7   0   9   -7.50    6.70
  -7   0  -9   -0.40    6.30
   0   9   7   -3.80    7.90
  -7   0   9    1.80    6.10
  -7   0   9    8.90    6.20
   9   7   0   -7.40    7.00
   9   7   0   -6.90    7.00
   0   9   7   13.80    9.00
   0   9  -7    8.90    9.50
   9   7   1    0.10    8.70
  -7   1  -9    0.50    6.10
  -7   1  -9   10.70    6.90
  -7  -1   9    2.60    6.80
   9  -7  -1   15.00    6.00
  -7  -1   9    8.90    7.70
   7  -1  -9    0.20    7.30
  -1   9  -7   16.30   10.70
  -1   9  -7   16.50    8.00
   1   9   7   16.80   11.00
   7  -1  -9   22.20   10.40
  -1  -9   7    9.70    9.90
  -1  -9   7    4.20    7.20
   9  -7  -1   12.90    6.10
   1   9   7    3.30   10.50
   9   7   1   10.50    8.70
   1  -9  -7    8.30    9.70
  -9  -7   1    9.50    6.90
  -9  -7   1   12.30    7.20
   7   1   9   15.90    9.30
   7   1   9   19.40    9.80
  -9  -7  -1    5.50    6.80
  -1   9   7    3.00    8.50
  -1  -9  -7   -8.00    6.90
   7   1  -9   11.70    9.00
   9   7  -1   -1.90    7.30
   7  -1   9   12.90    8.90
   9  -7   1   11.50    6.40
  -1  -9  -7   -7.30    6.00
   9  -7   1   13.40    6.10
   1   9  -7   13.50   12.40
   1   9  -7   10.80   11.60
  -1   9   7   28.20   10.20
   7   1  -9   17.00    8.80
  -7  -1  -9    8.90    7.50
  -7   1   9   11.00    7.00
  -7   1   9   18.60    7.60
  -9  -7  -1    4.10    6.50
  -7  -1  -9    0.70    6.50
   1  -9   7   12.90   10.10
   9   7  -1    4.70    8.20
   7  -1   9   13.80    8.90
   2  -9  -7   28.40   12.10
   9  -7  -2   24.20    7.10
  -2  -9   7   36.10   12.80
  -7  -2   9   37.90    9.30
   9   7   2   21.70   11.10
  -2  -9   7   20.70    9.30
  -2   9  -7   28.00   10.50
   2   9   7   26.90   10.30
  -9  -7   2   14.90    7.20
   2  -9  -7   14.80   17.30
  -7   2  -9   27.50    7.60
  -7   2  -9   33.90    8.30
   7   2   9   24.40   10.20
   7   2   9   20.20   10.20
   7  -2  -9    8.10    8.90
   2   9   7   34.30   10.70
   9   7   2   31.50   10.70
  -7  -2   9   27.50    8.70
  -9  -7   2   18.40    7.50
  -2   9  -7   33.00   11.20
   7  -2  -9    8.20    9.50
   7   2  -9   18.80   10.00
  -9  -7  -2   27.40    8.70
  -7   2   9   20.40    7.90
   9  -7   2   23.90    7.40
   9  -7   2   32.70    7.80
  -2   9   7   27.90   10.80
  -7   2   9   12.60    7.30
  -2  -9  -7   18.50   11.60
   9   7  -2   19.30    9.50
   9   7  -2   17.60   10.40
  -9  -7  -2   19.70    7.80
  -7  -2  -9   18.70    8.20
   7  -2   9    5.50    8.00
   2   9  -7   11.50    9.50
   7   2  -9   32.40   11.00
   2  -9   7   23.00   11.70
  -2  -9  -7   17.60   10.90
   2  -9   7   15.10   12.60
  -2   9   7   35.10   10.50
   2   9  -7   44.60   12.70
   7  -2   9    7.40    8.30
   3  -9  -7   28.10   11.40
   9   7   3   30.80   11.00
  -7  -3   9   36.90   11.20
  -9  -7   3   54.79   10.30
   7   3   9   43.20   14.70
  -7   3  -9   37.80    9.00
  -7  -3   9   51.39   11.30
   3   9   7   38.60   13.10
   9  -7  -3   38.50    8.50
   3  -9  -7   60.09   17.30
  -9  -7   3   38.50    9.60
  -3  -9   7   39.60   13.20
  -3  -9   7   37.10   11.00
   7  -3  -9   36.20   11.20
  -3   9  -7   41.20   11.50
  -7   3  -9   24.30    7.90
   7   3   9   21.30   11.00
   9  -7  -3   44.50    9.40
   7  -3  -9   56.59   12.50
  -3   9  -7   33.10   10.70
  -9  -7  -3   27.20    8.50
   7   3  -9   27.40   12.70
  -9  -7  -3   37.70    8.50
   3  -9   7   48.80   16.60
   3  -9   7   55.39   13.90
   7   3  -9   52.39   14.00
   9   7  -3   41.80   11.80
   9  -7   3   46.40    9.60
   9  -7   3   44.90    8.70
  -7   3   9   27.80    8.30
   9   7  -3   22.10   10.10
  -7  -3  -9   33.90   10.70
  -3  -9  -7   39.30   12.80
  -7   3   9   41.70    8.70
   7  -3   9   36.80   11.30
   3   9  -7   46.80   13.60
  -3   9   7   47.40   11.90
   7  -3   9   52.29   12.20
  -3   9   7   38.60   11.10
  -3  -9  -7   56.79   14.30
   9  -7  -4   59.59   10.70
  -7  -4   9   59.79   13.50
   4  -9  -7   66.59   17.30
  -9  -7   4   84.09   12.40
  -4  -9   7   65.19   14.00
   9   7   4   77.49   14.70
   7  -4  -9   84.09   14.50
  -7  -4   9   63.29   12.90
  -4   9  -7   66.99   12.60
   9   7   4   58.29   13.90
  -4  -9   7   76.19   15.20
   4   9   7   88.59   17.30
  -7   4  -9   64.79   10.60
   9  -7  -4   80.89   12.10
   7   4   9   80.09   18.00
   7   4   9   46.20   13.30
  -9  -7   4   68.09   11.80
   4  -9  -7   60.99   13.50
  -7   4  -9   79.49   11.00
  -4   9  -7   61.19   12.30
   7  -4  -9   93.29   15.90
   9  -7   4   61.49   11.10
  -7   4   9   52.89   10.10
   9  -7   4   70.59   11.30
   7   4  -9   71.79   17.60
  -4   9   7   73.79   13.60
  -4   9   7   53.09   12.40
   4  -9   7   82.49   16.00
   7   4  -9   78.19   15.70
  -4  -9  -7   55.39   14.80
  -7   4   9   70.69   10.80
   4  -9   7   51.79   17.40
   9   7  -4   80.99   15.10
  -9  -7  -4   76.99   12.40
  -9  -7  -4   69.09   11.70
   7  -4   9   63.39   13.60
  -4  -9  -7   51.79   13.60
   4   9  -7   57.49   13.30
  -7  -4  -9   76.19   13.90
  -7  -4  -9   65.29   12.90
   7  -4   9   81.69   14.50
   9   7  -4   67.89   13.70
  -7  -5   9    7.20    8.60
  -9  -7   5    2.50    7.10
  -7   5  -9   16.10    7.40
   9   7   5    6.00    9.30
   5   9   7   18.90   10.00
  -5  -9   7   14.10   10.90
   9  -7  -5    1.00    6.70
   9  -7  -5    0.70    6.80
  -5   9  -7   17.20    8.60
  -7   5  -9    4.70    6.10
   5  -9  -7   29.80   13.00
   5  -9  -7   -2.70    8.10
   7   5   9    4.90    7.60
  -7  -5   9    5.40    7.40
  -9  -7   5   21.60    8.40
   7   5   9   15.80    8.50
   7  -5  -9   11.40    9.80
   9   7   5    1.10    8.60
  -5  -9   7    3.90   10.00
   5   9   7    9.20    8.40
  -5   9  -7    8.50    7.50
   7  -5  -9   17.70    9.90
   7  -5   9    9.20    9.80
   5   9  -7    6.60   11.00
   9   7  -5   10.40    9.50
  -9  -7  -5    7.00    7.90
   7   5  -9   21.80   11.60
   5  -9   7   -8.30    9.60
   7  -5   9    2.20    9.20
   5   9  -7   16.10   11.20
  -7   5   9   10.20    6.90
   9   7  -5   14.80   10.10
  -5   9   7    5.60    8.10
  -5   9   7   10.70    7.00
  -5  -9  -7    5.90   10.00
  -7   5   9    8.80    7.10
   5  -9   7   32.30   11.90
  -7  -5  -9    3.70    8.20
   9  -7   5    9.60    8.00
  -7  -5  -9   11.80    9.60
   7   5  -9   10.00    9.70
   9  -7   5    7.40    7.70
  -9  -7  -5   20.10    8.40
  -5  -9  -7   10.40   10.00
  -9  -7   6   13.70    8.90
   6   9   7    1.90   11.30
  -6   9  -7   32.30    9.00
   7   6   9    8.70   10.10
   9   7   6   13.00   10.80
   7  -6  -9   12.50    9.80
  -6  -9   7    6.20    9.80
   7  -6  -9   15.20    9.80
   9   7   6   20.30   11.40
  -7   6  -9   11.80    7.50
   7   6   9   12.20   11.70
   6   9   7   17.20    9.00
  -7  -6   9   25.90   11.90
  -6   9  -7   12.90    8.50
  -7   6  -9   20.70    8.00
   9  -7  -6   16.60    8.40
  -9  -7   6   12.00    8.80
  -7  -6   9   20.50   10.70
  -6  -9   7   -2.80    8.90
   9  -7  -6   27.20    9.60
   6  -9  -7   34.70   12.10
   9   7  -6   24.50   10.50
  -7  -6  -9   14.30    9.70
   9   7  -6    5.20    9.80
   6   9  -7   31.00   13.10
  -6  -9  -7   35.00   12.50
   6  -9   7   31.90   13.50
   6  -9   7   13.70   10.30
   7   6  -9   52.19   14.60
  -6  -9  -7    5.60    9.50
   7   6  -9   19.50   11.50
  -6   9   7   13.80    7.50
  -7   6   9   12.50    7.60
   6   9  -7   17.90   11.50
  -7  -6  -9    6.10    8.50
  -9  -7  -6    8.40    8.10
  -7   6   9   13.70    8.10
  -9  -7  -6   13.90    7.90
   7  -6   9   27.00   10.90
   9  -7   6   18.40    8.50
   9  -7   6   38.30   10.20
  -6   9   7   12.20    8.30
   7  -6   9    4.30    7.70
  -7  -9   7   23.10   11.30
   7   9   7   10.10    8.90
  -7   9  -7    2.80    5.80
  -7  -9   7   10.50   10.20
  -9  -7   7   -1.00    6.90
   9  -7  -7   16.00    9.90
  -7   7  -9    5.20    7.10
   7   9   7   -4.00   10.10
   7  -9  -7   15.50    9.90
  -7   7  -9   10.60    7.20
  -7  -7   9   -5.00   14.80
   7   7   9    8.10   11.50
   7   7   9   11.60    9.30
   9  -7  -7   -5.10    7.90
   9   7   7  -11.10    8.80
   9   7   7   -1.80    8.60
   7  -7  -9   12.70    9.50
   7  -7  -9    7.00    9.50
  -9  -7   7   11.60    8.90
  -7  -7   9   23.20    9.90
  -9  -7  -7   14.40    8.80
   7  -7   9    5.20    8.10
  -9  -7  -7   -3.60    8.90
  -7  -7  -9   -1.40   16.30
   9   7  -7    2.60    9.60
  -7  -9  -7    9.30    9.80
  -7  -9  -7   13.90   10.40
   7  -7   9    8.50    9.30
  -7  -7  -9   19.00    9.50
   9  -7   7    1.40    7.70
   9  -7   7    9.00    8.80
   7   7  -9   14.30   10.60
  -7   7   9   26.30    8.70
  -7   9   7    4.50    6.40
   7   9  -7    2.80    9.70
   7   7  -9    4.10    8.20
  -7   9   7    3.30    6.90
   7   9  -7   -5.30   10.10
   7  -9   7    1.40    8.50
   9   7  -7   -0.40    9.90
  -7   7   9   12.50    8.10
   7   8   9   -3.30   11.70
  -9  -7   8    8.80    9.90
   8   9   7   17.80   12.60
  -7  -8   9    6.70    9.10
   8   9   7  -10.90   10.30
  -7  -8   9   16.50   11.60
   7   8   9   -5.60   10.10
  -7   8  -9   16.70    8.60
   7  -8  -9    5.60    8.70
  -7   8  -9   11.70    7.60
  -8  -9   7   24.60   11.20
   9  -7  -8    6.50    9.40
   8  -9  -7    5.20    9.00
   9   7   8    4.70   10.40
   9   7   8   25.50   12.30
  -9  -7   8   21.20   10.00
   7  -8  -9   10.20   10.20
  -8  -9   7    0.10    9.10
   9  -7  -8   19.50   10.70
   8   9  -7    7.80   12.60
   9  -7   8   11.00    9.50
  -7  -8  -9   -4.20    8.50
  -7   8   9    5.80    8.10
  -7   8   9   -0.10    7.70
   9   7  -8   18.90   11.80
   9   7  -8    9.30   10.70
  -9  -7  -8    9.40    9.40
   9  -7   8   15.90   11.00
   8   9  -7   19.90   10.40
  -8  -9  -7   11.90   10.50
  -9  -7  -8   21.70   10.70
   7   8  -9   20.10   12.40
   7  -8   9    4.90    9.50
  -7  -8  -9   13.50   10.10
   8  -9   7    2.10    8.70
   7  -8   9   15.30   10.50
  -8  -9  -7   -2.30    9.10
   7   8  -9    1.80   11.90
  -8   0   9   -2.10    6.10
   0   9   8  -10.00    8.20
   0   9  -8   -8.50    5.50
  -9  -8   0   -9.60    6.50
   8   0   9    2.20    8.00
   8   0   9   -6.10    6.60
   8   0  -9   11.30    8.50
   9   8   0    4.50   10.30
   8   0  -9    7.00    8.60
  -8   0  -9   -6.30    5.00
   9   8   0   -3.70    8.70
   0  -9  -8   18.70   10.00
  -9  -8   0    2.10    6.80
   9  -8   0   -2.40    5.80
   0   9  -8   -9.00    7.70
  -8   0   9   -7.20    5.40
   0  -9   8   20.90   11.40
   0   9   8  -23.90    7.00
   9  -8   0   12.80    6.70
  -1  -9   8   -2.80    8.90
  -9  -8   1   -6.60    6.60
   9   8   1    4.60    9.60
   8  -1  -9   -5.60    7.50
   8   1   9    4.70    7.80
   8  -1  -9    4.60    7.20
  -9  -8   1   14.60    8.20
  -8   1  -9   -1.00    5.30
   8   1   9    8.90    8.50
   1  -9  -8   -1.40    9.80
  -8  -1   9    8.90    6.70
   9   8   1    7.40    9.80
   9  -8  -1    3.30    6.30
   1   9   8    3.30   10.00
  -8  -1   9    1.90    5.80
   1  -9  -8   16.20   10.90
  -1   9  -8    8.00    8.40
   9  -8  -1    6.10    6.30
   1   9   8  -11.20    8.10
  -1  -9  -8    9.40   11.20
  -8  -1  -9    5.00    5.90
   9   8  -1    6.90   11.40
   9  -8   1    2.80    5.80
   9  -8   1    6.60    6.70
  -9  -8  -1   -2.20    7.20
  -9  -8  -1    7.80    7.00
   1  -9   8  -14.10    7.90
   8  -1   9   12.00    9.20
   9   8  -1   -8.00    7.80
  -1   9   8   16.40    8.40
   8  -1   9    7.30    8.60
   1  -9   8   -7.20    8.70
   1   9  -8   11.60    8.90
   1   9  -8    6.00    8.40
   8   1  -9   15.70    8.90
   8   1  -9   11.50    8.90
  -8   1   9    2.50    6.00
  -8   1   9   -1.90    5.30
   9   8   2   15.60    9.60
   8  -2  -9   24.60    9.70
   8  -2  -9    3.10    8.10
  -8   2  -9    2.20    5.60
  -2   9  -8    8.00    9.70
  -2   9  -8    5.70    8.10
   2   9   8    0.70    6.40
  -2  -9   8   -6.10    6.80
   2  -9  -8    7.10    8.10
   2  -9  -8   -9.80    8.50
  -9  -8   2   -5.50    6.80
  -9  -8   2    3.00    7.30
  -2  -9   8    6.50   10.20
  -8   2  -9    5.00    5.10
  -8  -2   9    7.30    6.70
   2   9   8    3.70   11.10
   9  -8  -2    1.20    6.40
  -8  -2   9    9.40    7.30
   8   2   9    4.50    8.50
   8   2   9   -4.40    8.00
  -8  -2  -9    7.70    6.80
   9  -8   2   11.50    7.70
   8  -2   9    0.50    7.70
   2   9  -8    4.20   11.50
   2   9  -8    1.20    7.20
  -8   2   9    5.70    6.10
  -8   2   9    8.90    5.90
  -9  -8  -2   13.80    7.40
  -2  -9  -8    0.30    6.70
   8  -2   9    1.10    7.30
  -8  -2  -9   13.50    7.30
   8   2  -9    3.20    9.80
   8   2  -9    3.50    7.60
   2  -9   8  -13.30    8.00
   9   8  -2   10.30    9.70
  -2   9   8    4.80    9.00
  -2   9   8    9.70    9.20
  -2  -9  -8   -1.90    9.70
   2  -9   8    7.50    9.80
  -9  -8  -2   -4.30    6.90
   9  -8   2    2.10    6.30
  -8  -3   9    1.70    6.90
  -3   9  -8   -5.60    7.70
   3  -9  -8   -0.10    9.30
  -9  -8   3   14.20    7.30
  -3   9  -8    6.30    8.50
   8  -3  -9   15.80    8.90
   8  -3  -9    0.80    6.90
  -9  -8   3   11.00    7.90
   3  -9  -8   11.30   10.10
  -3  -9   8    4.40   10.30
  -8   3  -9    4.70    5.50
   9   8   3   -7.90    8.20
  -8   3  -9    2.70    5.50
   8   3   9  -17.90    7.00
   9  -8  -3    1.00    6.80
  -8  -3   9   -2.70    6.30
   3   9   8   -2.20    9.50
   8   3   9    1.00    8.80
  -3  -9   8    3.30   10.10
   9  -8   3    1.00    6.60
  -3  -9  -8    2.10    7.20
  -9  -8  -3   11.30    6.60
  -9  -8  -3    3.50    7.00
  -3   9   8    2.90    9.70
   9   8  -3  -13.50    7.80
   8  -3   9   11.10    9.10
  -3   9   8    3.20    7.90
  -8  -3  -9    2.20    6.80
  -8  -3  -9    7.40    7.10
   9  -8   3    1.80    6.70
   3   9  -8   16.90    9.80
  -3  -9  -8    2.20    9.90
   3  -9   8    5.60    8.50
   3  -9   8   -3.10    8.80
  -8   3   9    1.90    5.60
   8  -3   9   13.00    9.00
  -8   3   9   -2.80    5.30
   9   8  -3   17.50   10.00
   8   3  -9    2.60    8.80
   8   3  -9    5.30    8.80
  -8  -4   9   18.70    9.10
  -4  -9   8   16.00   11.30
  -4   9  -8   22.60    9.30
  -4   9  -8   20.20    9.80
   4   9   8   16.70   12.70
  -4  -9   8   26.10   12.30
   9  -8  -4   21.00    8.70
   9  -8  -4   12.10    7.90
  -8  -4   9   13.40    9.30
   9   8   4   22.60   10.60
  -8   4  -9   23.30    8.90
   8  -4  -9   26.80   10.40
  -9  -8   4   16.40    9.30
   4  -9  -8   17.70   10.70
  -9  -8   4   23.70    8.50
  -8   4  -9   22.70    9.00
   8   4   9   22.10   13.60
   8   4   9    4.20    9.20
   9   8   4    5.90   10.50
   8  -4  -9   41.40   11.60
   4  -9  -8   21.50   11.80
   8   4  -9   34.20   12.50
   9   8  -4   34.90   11.90
   9   8  -4   11.40   11.30
   4  -9   8   25.40   10.80
   8  -4   9   13.10    9.60
   8   4  -9   28.60   11.80
  -9  -8  -4   25.50    9.10
   9  -8   4   27.50    9.70
  -9  -8  -4   28.50   10.00
  -8  -4  -9   15.30    8.80
  -4  -9  -8   18.60   12.20
  -4  -9  -8   42.50   12.90
  -8   4   9   12.00    6.60
  -8   4   9   23.00    6.90
  -4   9   8   12.00   10.50
  -4   9   8   22.40   10.00
  -8  -4  -9   35.00   10.50
   8  -4   9   37.40   10.70
   4  -9   8   14.70   10.80
   9  -8   4   24.00    9.00
   4   9  -8   15.60   12.10
   5  -9  -8   15.00   10.40
   5   9   8   -6.80    9.70
  -9  -8   5    2.20    7.50
  -8  -5   9   -7.20    7.10
  -9  -8   5   -2.70    7.70
  -5  -9   8   13.90   11.80
   9   8   5   10.10    9.50
   8   5   9   13.90    9.80
  -8   5  -9   -0.30    5.70
   5   9   8   -5.10    9.10
  -8   5  -9    6.50    6.40
   5  -9  -8   13.80    9.90
  -5   9  -8    6.20    6.20
   8   5   9  -13.00    8.10
   8  -5  -9    0.10    7.40
  -5  -9   8   21.30   11.30
  -8  -5   9   19.80    9.20
   9  -8  -5   -4.70    7.10
   9   8   5   -6.40    8.00
  -5   9  -8    7.50    8.90
   9  -8  -5    5.60    7.90
  -8   5   9    7.90    6.00
   5   9  -8   16.40   10.50
   8   5  -9    2.20    8.90
  -8  -5  -9   13.30    9.40
  -5  -9  -8   13.60   11.40
   9   8  -5   14.70    9.50
   9   8  -5   -2.00    9.20
  -5   9   8   19.30    9.10
  -5   9   8   -6.20    6.80
   5  -9   8   -1.30    8.50
  -5  -9  -8    3.10   10.30
   8   5  -9    1.70    8.80
  -8   5   9    4.10    6.70
   5  -9   8    0.40    9.30
   5   9  -8  -10.70   10.00
   9  -8   5   -7.80    6.60
   9  -8   5   -0.60    7.30
   8  -5   9   10.70    8.60
  -8  -5  -9   -0.30    7.70
  -9  -8  -5   11.50    8.30
  -9  -8  -5    6.10    8.40
   8   6   9    4.10    9.70
   8   6   9    3.20   10.50
  -6  -9   8   -2.00    8.50
  -6  -9   8  -13.20    8.60
   9  -8  -6   -1.70    7.00
  -6   9  -8    1.30    7.10
   9  -8  -6    3.80    8.30
  -9  -8   6   -6.20    7.20
  -8  -6   9   18.70   10.10
  -8  -6   9    4.40    9.30
   9   8   6    6.60   10.20
  -6   9  -8    1.20    7.20
   6  -9  -8   17.70   10.00
   6  -9  -8    8.50   10.30
   8  -6  -9  -12.10    7.90
   9   8   6   10.00   10.20
  -9  -8   6  -14.60    7.80
  -8   6  -9    4.80    6.30
   6   9   8    4.10   10.80
   6   9   8  -19.50    8.60
  -8   6  -9    3.60    5.80
   6  -9   8    9.40    9.90
  -8  -6  -9    3.70    7.80
  -6   9   8   10.70    7.90
   9  -8   6    4.40    8.50
  -8  -6  -9    8.40    8.50
   9  -8   6   -1.60    6.80
   9   8  -6   -0.70    9.10
   6   9  -8   10.40   11.60
   6   9  -8    0.10    8.10
   6  -9   8   12.60    9.70
   8  -6   9   -4.30    7.90
   8  -6   9   -6.20    7.50
  -6   9   8    6.40    8.20
  -8   6   9   -1.50    7.50
  -9  -8  -6  -20.40    7.60
  -9  -8  -6   -4.90    8.50
  -6  -9  -8    6.60   10.80
  -6  -9  -8    0.60    9.80
   9   8  -6    0.80    9.40
   8   6  -9   11.20   10.60
  -8   6   9   -7.40    5.10
   8   6  -9   -1.90    9.80
  -7  -9   8  -14.60    9.20
  -7   9  -8   -3.50    6.40
   7   9   8   11.20   11.00
   7   9   8   -6.60    9.50
   8   7   9   11.70   11.00
   7  -9  -8    2.80    8.00
  -7  -9   8   -6.00    8.40
  -9  -8   7    9.30    9.70
  -9  -8   7    0.30    8.50
   9   8   7   10.50   10.50
   8   7   9  -12.00    9.80
  -8   7  -9    2.50    9.30
   9  -8  -7   -5.30    7.80
  -8  -7   9    6.50   10.20
   7  -9  -8    4.80    9.20
  -8   7  -9   13.40    7.30
   9   8   7    9.30   10.80
   8  -7  -9   -2.20    8.30
   8  -7  -9   17.00   10.60
  -7   9  -8    3.30    7.20
  -8   7   9    8.30    6.20
   8  -7   9    6.90    8.70
   9  -8   7   -7.20    7.10
   7  -9   8   12.70    9.20
  -9  -8  -7   -0.10    8.30
   8   7  -9   -1.60   10.80
   8   7  -9    8.00   10.50
   8  -7   9    3.50    8.30
  -9  -8  -7   13.30    9.70
   9   8  -7   12.20   11.20
   9   8  -7   13.40   11.40
  -7   9   8   -2.50    7.40
  -7   9   8   -8.90    6.30
  -8   7   9    2.10    8.60
  -7  -9  -8  -13.90    8.70
  -7  -9  -8  -14.60    8.40
   7  -9   8    2.70    8.50
   7   9  -8    2.80   11.10
   7   9  -8    4.60   11.10
  -8  -7  -9    3.00   10.80
  -8  -9   8    9.20   10.20
  -8  -9   8   -9.70   10.70
  -8   8  -9    0.50    6.30
   8   8   9   11.50   12.60
   8   8   9   -6.20    9.90
  -8   9  -8   -5.80    5.10
   8  -9  -8   -1.40    8.30
   8  -9  -8  -17.50    8.30
  -9  -8   8  -17.80    9.60
  -9  -8   8   -1.20    9.20
   8  -8  -9    5.60   11.00
   9  -8  -8   -9.80    8.20
  -8  -8   9   -7.60    8.60
  -8  -8   9    4.10    9.20
   8   9   8    7.00   11.60
   8   9   8   -5.00    7.60
   9   8   8    2.80   11.00
   9  -8  -8   -6.60    7.40
  -8   8  -9    2.50    6.50
   8  -8  -9  -12.40    9.70
   9   8   8   -5.50   10.60
   9  -8   8   13.70    9.60
   8  -8   9    4.70    9.50
   8  -8   9   -2.90    9.10
  -8   8   9    0.90    8.60
  -8   8   9    1.60    6.40
  -9  -8  -8  -13.90    9.90
  -8  -9  -8    9.10    9.20
  -8  -9  -8  -11.50   10.70
   8  -9   8  -15.60    7.80
   8   8  -9  -10.40   10.80
   8   8  -9   17.20   12.90
   9  -8   8   -4.70    9.30
  -9  -8  -8    6.20   10.00
   9   8  -8    1.60    7.50
   9   8  -8   -8.50   10.90
  -8   9   8    3.00    9.30
  -8   9   8    4.10    6.30
   8  -9   8   13.70    9.60
  -8  -8  -9   -1.80    9.70
  -8  -8  -9   -6.80    9.20
   8   9  -8   -5.70    9.30
   8   9  -8    8.30   12.60
  -9  -9   0    0.50    8.40
  -9  -9   0   -6.50    7.40
   0  -9   9   -9.10    9.50
   0  -9  -9    1.90   10.10
   9  -9   0   -0.20    6.80
   9  -9   0   -7.30    6.00
  -9   0   9    4.80    5.70
  -9   0   9   -2.80    6.80
  -9   0  -9    0.20    9.40
  -9   0  -9    2.20    9.10
   9   0   9   -8.90    8.10
   9   0   9  -13.80    6.10
   9   0  -9    0.80    7.30
   9   0  -9    3.10    7.60
   0   9   9    0.60    7.10
   0   9   9    7.70   10.60
   0   9  -9   24.30   11.30
   0   9  -9   13.00   11.30
   9   9   0  -19.00    7.80
   9   9   0   -4.30    8.50
  -9  -9   1   51.19   11.70
  -9  -9   1   34.60   11.10
   9   9   1   38.40   12.50
  -9  -1   9   39.50    8.20
  -1  -9   9   33.70   14.30
  -1   9  -9   22.40   11.60
  -1   9  -9   48.10   13.00
   1   9   9   46.00   13.20
   1  -9  -9   66.69   16.30
   1  -9  -9   32.10   13.10
   9   1   9   19.80    9.80
   9   1   9   28.40   10.50
   9  -9  -1   45.20   10.30
   9  -9  -1   47.70   10.50
   9  -1  -9   27.00   10.20
  -9  -1   9   40.60    8.10
   9   9   1   40.70   13.00
  -9   1  -9   34.60    6.40
   9  -1  -9   29.70   10.60
   9  -1   9   24.50   10.30
  -9  -1  -9   51.59    9.70
   9  -1   9   48.40   12.40
  -9   1   9   37.90    9.90
  -9  -1  -9   22.80    6.60
   9  -9   1   45.70   10.30
   9  -9   1   32.50    9.80
  -9  -9  -1   21.10    8.50
   9   1  -9   26.30   11.00
  -1   9   9   44.10   13.10
  -1   9   9   21.00   10.90
  -1  -9  -9   40.30   13.90
   1  -9   9   36.50   12.10
   1  -9   9   44.80   14.70
   1   9  -9   34.10   12.20
   9   1  -9   57.09   15.10
  -9  -9  -1   44.00   11.30
   9   9  -1   30.40   12.90
   9   9  -1   31.80   12.40
  -9  -9   2   12.90    9.10
  -9  -9   2    0.30    6.80
   9   2   9    2.70    9.80
   9   9   2   -1.00    9.30
  -2  -9   9   17.50   11.40
  -9   2  -9    4.20    3.50
  -9   2  -9   10.00    4.20
  -2   9  -9   12.20    9.90
   2  -9  -9   36.00   14.00
   2  -9  -9   19.50   12.10
   9  -2  -9   16.30    8.40
  -2   9  -9    8.50   10.00
   9  -9  -2    1.60    6.80
   9  -9  -2   12.50    7.90
  -9  -2   9   -0.50    7.00
  -9  -2   9    9.50    6.80
   9  -2  -9    9.20    8.30
   2   9   9    3.60   10.00
   9   9   2    7.20   10.50
   9   2   9   23.20   10.60
  -9  -2  -9   10.30    7.50
   9  -9   2   12.60    8.20
   9  -9   2    7.60    7.40
  -9  -2  -9    4.50    6.30
  -2  -9  -9   20.70   13.10
   2  -9   9   29.30   13.10
  -9   2   9    0.70    3.60
  -9  -9  -2   12.00    9.00
   9   2  -9    6.30    9.00
   9   2  -9   21.70   10.50
  -2   9   9   12.50    9.70
  -2   9   9   16.10    9.20
   2  -9   9   18.10   12.30
   9  -2   9    7.90    8.30
  -9   2   9    7.10    4.60
   2   9  -9    5.40   10.80
  -9  -9  -2   14.30    9.10
   9  -2   9    1.20    8.20
   9   9  -2   -4.20    9.00
   9   9  -2    5.90    9.60
  -9  -9   3   48.00   11.90
  -9  -9   3   18.60   10.80
   9   3   9   31.10   11.40
  -9  -3   9   21.30    8.20
  -3  -9   9   41.90   14.00
   3   9   9    8.70   12.20
   9  -3  -9   10.80    8.20
   9   9   3    4.40   10.70
   3  -9  -9   11.90   11.80
   3  -9  -9   14.00   11.60
  -9  -3   9   33.00    9.30
   9  -3  -9    6.00    8.50
   9  -9  -3   10.60    8.80
   9  -9   3   18.00    9.10
  -9  -9  -3   19.60    9.30
  -9  -3  -9   22.70    8.60
  -9  -3  -9   23.50    8.10
   9  -3   9    4.90    8.50
   9  -3   9   30.40   10.60
   9  -9   3   24.20    9.80
   3  -9   9   23.00   12.70
  -9  -9  -3   51.29   12.50
   9   3  -9   20.80   10.80
  -3   9   9   46.80   15.10
  -3  -9  -9   38.60   13.70
   3   9  -9   11.90    9.70
   3  -9   9   -7.70   10.90
   9   9  -3    7.70   10.20
   9   9  -3   16.70   11.50
  -9  -9   4    5.80    8.70
  -9  -9   4   -4.70    7.40
  -4   9  -9    0.40    9.30
   4   9   9   -4.20   10.10
  -4  -9   9   -6.40    9.90
   9   9   4  -10.70    8.60
   9   9   4    8.90   10.10
  -4   9  -9   -6.20    8.20
   4  -9  -9    7.00   10.20
   4  -9  -9  -16.20    8.90
   9   4   9   -3.10    8.20
   9  -4  -9    6.90    8.30
   9  -9  -4   14.60    8.10
  -9  -4   9   -6.50    7.00
  -9  -4   9   -7.90    6.40
   9   4   9    6.80    9.60
  -9  -4  -9    5.80    7.80
   9  -4   9   14.70   10.00
   9  -4   9   -0.40    7.00
   9  -9   4    4.00    7.00
  -9  -4  -9  -11.00    6.10
   9  -9   4    7.90    8.10
   9   4  -9    7.00   10.30
   9   4  -9    4.80    8.80
  -4   9   9    4.60    7.90
  -4   9   9  -18.20    6.40
   4  -9   9    5.50   10.40
  -9  -9  -4    7.80    8.50
  -9  -9  -4   -9.00    7.90
   4   9  -9   14.10   11.60
  -4  -9  -9   -7.70   10.10
   4  -9   9   -2.60   10.80
   9   9  -4    3.50    9.50
   9   9  -4   -7.10    9.60
  -9  -9   5   17.70   10.20
  -9  -9   5   27.50   12.60
   9   9   5   -3.70   10.00
  -5   9  -9   30.90   10.90
  -5  -9   9   31.20   13.70
   5   9   9   -0.60   10.80
   5   9   9   14.00   11.70
   9  -5  -9   28.20   11.10
   5  -9  -9   25.10   12.90
   5  -9  -9   14.20   12.60
  -5   9  -9    9.40    9.80
   9   5   9   30.80   11.10
   9  -9  -5   23.90   10.70
   9  -9  -5   35.30    9.80
  -9  -5   9   30.30   11.40
  -9  -5   9   36.20   11.20
   9  -5  -9   47.80   13.00
   9   5   9   27.80   12.90
   9   9   5   29.10   12.60
   9  -5   9   26.50   10.40
  -9  -5  -9   20.80    9.70
   5  -9   9    8.00   11.30
   9  -5   9   32.90   13.10
  -9  -5  -9   22.90    9.60
   9   5  -9   12.40   11.10
   9   5  -9   21.80   11.40
   9  -9   5   29.30   10.90
  -5   9   9   30.20   10.30
  -9  -9  -5    7.80    9.90
   9  -9   5   12.60    8.80
  -5  -9  -9   32.40   13.90
   5  -9   9   14.10   12.20
   5   9  -9   25.60   13.10
   5   9  -9   23.80   11.50
  -5   9   9   27.50   10.50
  -9  -9  -5   22.70    9.60
   9   9  -5   16.20   12.70
   9   9  -5   30.40   13.00
  -9  -9   6   -0.30    7.50
  -9  -9   6   12.00    9.80
   6   9   9  -10.60    9.80
   9  -6  -9  -14.90    7.20
  -6  -9   9    4.40   10.10
   9   9   6    5.60    8.50
   9   9   6   -4.00   10.50
   6   9   9   -2.50   10.70
   6  -9  -9    9.70   10.30
   6  -9  -9   -4.20    9.60
  -6   9  -9    0.90    8.40
   9  -9  -6    5.10    8.40
  -9  -6   9   -0.80    8.50
  -9  -6   9    3.20    8.60
  -6   9  -9    2.50    8.40
   9   6   9  -12.20    8.80
   9   6   9    4.90   10.00
  -9  -9  -6   19.30   10.60
   9  -6   9   -5.40    7.60
  -9  -6  -9    2.60    8.70
   9   6  -9    5.20    9.60
   9   6  -9   -1.30    9.30
  -6   9   9   12.80    8.70
  -6   9   9   -4.70    7.40
   9  -9   6    8.50    9.10
  -9  -6  -9   -4.90    8.20
   6  -9   9   17.10   10.20
  -9  -9  -6   -0.30    7.70
   6   9  -9    0.30   11.10
   6   9  -9   -4.50   11.60
  -6  -9  -9    6.50   11.00
   6  -9   9    5.90    9.90
   9   9  -6  -17.60    9.10
   9   9  -6   -9.60    9.50
  -7  -9   9  -14.60    8.10
   7   9   9   18.90   13.10
   9  -7  -9   -1.70    8.90
   7  -9  -9  -22.00    8.30
   7  -9  -9   14.00   10.20
   9   9   7   11.30   10.90
   7   9   9   15.10   12.10
   9  -9  -7    2.40    9.50
   9  -9  -7    2.20    8.80
  -9  -7   9    2.90    9.90
  -9  -7   9    4.70    9.90
   9   7   9  -14.60    9.00
  -7   9  -9    7.40    8.30
  -7   9  -9    1.60    8.50
   9   7   9   10.90   11.20
   9  -7  -9   -5.30    8.90
   9   9   7    1.90   11.30
   7  -9   9    8.20   10.60
   9  -7   9  -12.50    8.50
   9   7  -9    3.20   12.30
   9   7  -9  -23.60    9.90
  -9  -7  -9   10.20    9.10
  -7   9   9   16.60    9.20
  -9  -7  -9    4.00    9.90
   9  -7   9  -10.80    7.60
   9  -9   7   -1.20    9.60
   7  -9   9    8.50   10.30
   7   9  -9   27.30   13.30
   7   9  -9  -10.80    7.20
  -7   9   9   -5.20    8.00
   9  -9   7   -3.20    9.60
   9   9  -7   10.40   11.80
   9   9  -7   10.00   12.40
  -9  -9   8    7.80   10.80
  -9  -9   8    8.40   11.00
   9  -8  -9    1.10    9.50
  -8   9  -9  -15.10    7.50
  -8  -9   9    6.60    9.80
   8   9   9  -19.90    9.90
   9  -8  -9  -10.80    8.20
  -9  -8   9  -23.20    9.80
   8  -9  -9   -1.30    9.80
   8  -9  -9    7.40   10.10
   8   9   9   -4.30   11.30
   9   8   9   -7.40   11.50
   9  -9  -8   14.80   12.00
   9  -9  -8   -7.90    8.20
  -9  -8   9   32.90   12.50
   9   8   9   10.10   12.40
   9   9   8    0.20   11.60
   9   9   8   -7.50   11.60
   9  -8   9    5.10   10.20
  -9  -8  -9  -12.40    8.80
  -9  -8  -9   22.90   11.10
  -9  -9  -8   -5.60   11.40
   9  -9   8   11.50   11.30
   8  -9   9   -1.40    9.60
   9   8  -9  -19.50   10.10
   9   8  -9   -2.80   12.20
  -8   9   9   -6.80    8.10
  -8   9   9    1.00    6.30
  -9  -9  -8   -6.90   11.00
   9  -9   8    2.60   10.70
  -8  -9  -9  -17.20   10.60
   8   9  -9   -0.80   11.10
   8   9  -9    8.40   13.30
   9  -8   9   -1.50    8.90
   8  -9   9   12.50   11.70
   9   9  -8   25.70   13.50
   9   9  -8   23.80   14.70
  -9  -9   9   35.00   14.00
   9   9   9   18.00   11.00
   9   9   9   49.00   16.60
   9  -9  -9   24.80   12.50
   9  -9  -9   25.50   12.40
   9  -9   9   23.70   12.10
   9  -9   9   12.50   11.20
  -9  -9  -9   25.30   13.30
   9   9  -9   38.10   14.90
   9   9  -9   31.20   15.80
   0 -10   0 1113.19   42.60
   0 -10   0 1020.20   41.10
   0   0  10 1068.99   40.50
   0   0  10 1046.60   40.70
   0   0 -10  973.20   39.00
   0   0 -10  955.40   39.00
  10   0   0 1016.90   20.80
  10   0   0 1043.80   20.80
   0  10   0  989.00   39.10
   0   1 -10  -11.50    6.10
  -1  10   0   -7.10    5.90
   1  10   0   10.80    8.40
   1  10   0    0.40    7.40
  -1 -10   0    1.30    8.10
  -1 -10   0   -6.30    7.30
   1 -10   0    9.10    9.10
   1 -10   0    4.40    8.10
   0  -1  10    1.40    5.50
   0  -1  10    3.30    8.30
   0  -1 -10   -6.90    4.90
   0  -1 -10   -0.60    7.30
  10   0   1   -0.10    2.80
  10   0   1    1.60    2.80
  10   0  -1   -2.40    2.50
  10   0  -1    0.80    2.90
   0   1  10  -10.10    6.60
   0   1  10   -0.50    7.30
   0   1 -10   -4.70    4.60
   0  -2  10  208.98   19.00
   0  -2 -10  204.58   18.50
   0  -2 -10  261.37   21.80
  10   0   2  238.68   11.10
  -2  10   0  265.77   19.80
  -2  10   0  236.28   18.90
   2  10   0  187.88   19.50
   2  10   0  237.88   21.20
  10   0  -2  212.08   10.70
  10   0  -2  212.38   10.80
   0   2  10  251.37   21.40
   0   2  10  200.58   18.20
   0   2 -10  221.08   19.30
   0   2 -10  217.28   20.10
  -2 -10   0  186.08   20.10
   2 -10   0  216.08   20.10
   2 -10   0  247.98   20.90
   0  -2  10  234.58   21.10
  -2 -10   0  222.08   19.60
  10   0  -3   -3.70    3.30
  10   0  -3    3.70    3.90
   0  -3  10   -2.10    7.60
  -3 -10   0  -10.40    7.10
  -3 -10   0   -4.10    5.90
   3 -10   0    5.70    8.00
   3  10   0   -6.10    7.70
   3 -10   0   13.90    9.00
  -3  10   0   -2.30    5.70
  -3  10   0  -10.00    5.10
   3  10   0   -4.70    7.40
   0   3  10    5.90    6.80
   0   3 -10   -2.40    8.00
  10   0   3   -2.60    3.60
   0  -3  10   -4.10    7.70
   0  -3 -10   -5.90    7.20
   0  -3 -10   -9.40    4.50
  10   0   3    0.60    3.70
   0   3  10   -2.60    8.70
   0   3 -10  -13.40    6.50
   4 -10   0  739.33   34.00
   0   4 -10  736.53   35.80
  10   0  -4  701.83   23.90
   0   4  10  667.23   34.30
   0   4  10  724.53   34.10
  10   0   4  715.83   23.90
  10   0  -4  716.03   23.90
   0  -4  10  682.53   34.90
   0   4 -10  708.93   34.50
  -4  10   0  753.82   29.60
  -4  10   0  691.93   28.10
   4  10   0  665.33   34.80
   0  -4  10  749.33   35.50
   4  10   0  686.43   34.40
  -4 -10   0  720.73   34.70
  -4 -10   0  679.33   34.60
   0  -4 -10  740.93   36.00
   4 -10   0  716.33   33.40
   0  -4 -10  727.73   35.10
  10   0   4  726.83   24.20
  10   0   5    6.30    5.80
  10   0  -5    6.00    5.50
  10   0  -5    9.70    5.80
   0   5  10    0.10    8.50
   0   5  10   -3.70    9.40
   0   5 -10   -2.30   10.30
   0  -5 -10  -10.20    5.10
   0  -5  10   14.80   10.30
  10   0   5   -3.60    4.50
  -5 -10   0   -6.00    7.50
  -5 -10   0    9.90    8.80
   5 -10   0   -3.60    7.00
   5 -10   0   -3.70    6.50
  -5  10   0    2.50    6.10
   0  -5  10    0.90    6.10
   5  10   0   -9.70    8.00
   0  -5 -10    6.20    9.10
   0   5 -10    0.90    8.10
  -5  10   0    1.90    5.80
   5  10   0    3.70    9.70
   0   6 -10  406.36   28.30
  -6  10   0  401.56   17.60
  10   0  -6  393.36   21.50
   6  10   0  446.56   34.30
   0   6  10  379.16   28.00
   6  10   0  389.26   28.90
   6 -10   0  378.56   24.50
   6 -10   0  381.16   24.50
   0  -6  10  411.86   27.80
   0  -6 -10  399.96   29.30
  10   0   6  378.36   21.50
  10   0   6  414.46   21.30
  -6 -10   0  395.16   27.10
  -6 -10   0  356.36   25.60
  10   0  -6  389.36   21.30
   0   7  10    3.30    7.50
  10   0  -7    1.00    7.10
   0  -7  10    4.60    9.80
  10   0   7    4.70    6.60
   0  -7 -10    8.10    8.30
  10   0   7    8.60    7.00
  -7 -10   0    4.80    8.20
  -7 -10   0   -2.10    8.20
   7 -10   0    3.70    6.70
   7 -10   0   -6.40    6.10
  10   0  -7   -2.70    6.40
   7  10   0    4.70   10.40
   7  10   0    0.50    8.70
   0   7 -10    9.50   10.50
   0   7 -10    7.50    9.40
   0   7  10    2.50    9.20
  10   0  -8  517.25   28.20
   0   8 -10  486.45   32.40
  10   0  -8  528.65   28.20
   0   8  10  540.05   41.20
  10   0   8  507.05   28.10
   0   8 -10  543.55   40.30
   0   8  10  499.55   33.10
   8  10   0  489.35   33.20
   8  10   0  551.74   34.00
  -8 -10   0  532.55   29.60
  10   0   8  555.04   29.00
   8 -10   0  527.25   27.90
   0  -8  10  502.55   33.90
   0  -8 -10  512.25   34.30
   8 -10   0  473.25   26.50
  -8 -10   0  537.05   30.60
   0   9 -10  -21.50    8.80
  10   0  -9    8.40    7.80
   0  -9 -10   -1.50   11.10
   9 -10   0    7.30    8.00
  10   0   9   -0.30    7.20
  -9 -10   0   21.60    9.10
  -9 -10   0    5.60    9.80
   9  10   0    5.60   10.90
   0   9  10  -21.70    8.50
   9  10   0    1.60   10.00
   0  -9  10   -0.50   11.50
   9 -10   0    8.50    7.90
   0  10  -1  151.88   19.10
  10   1   0  156.28    9.70
   0 -10   1  130.69   18.50
  -1   0 -10  159.68   19.50
   1   0  10  179.48   19.70
   1   0  10  168.28   16.60
   0 -10  -1  121.69   17.50
   0 -10  -1  178.88   21.00
  10   1   0  156.48    9.80
   1   0 -10  175.58   20.70
   0  10   1  161.88   16.30
   0  10   1  137.29   18.20
  -1   0  10  158.08   19.30
   0 -10   1  164.68   20.30
   1   0 -10  166.88   18.20
  -1   0 -10  151.58   18.80
  -1   0  10  146.79   18.70
   0  10  -1  175.88   18.00
  -1   1 -10    6.10    7.80
   1   1  10   -3.70    6.70
   1  -1 -10    1.30    8.80
  -1 -10   1    2.10    7.90
  -1  10  -1   18.80    8.70
   1 -10  -1    7.40    8.70
  -1  -1  10   -2.40    7.50
  10  -1  -1    7.10    1.90
  10  -1  -1    3.60    1.90
   1 -10  -1    3.00    8.80
  -1   1 -10    8.40    8.70
   1  -1 -10   -2.30    5.30
  -1  10  -1   -5.10    6.30
   1  10   1    4.80    6.80
  -1  -1  10    2.00    7.70
   1   1  10   17.30    9.50
  10   1   1    3.90    3.80
  -1 -10   1    9.80    9.40
  -1  -1 -10    6.90    8.40
  10   1  -1    8.80    4.20
  -1 -10  -1    1.50    8.90
  10  -1   1    6.60    2.00
   1  -1  10   11.80    9.20
  -1   1  10    0.40    5.90
   1  -1  10   21.40   10.10
  10  -1   1    3.10    1.70
   1  10  -1    9.80    8.30
   1  10  -1    3.80    8.10
  -1   1  10   12.00    8.90
  -1 -10  -1    3.10    8.70
  -1  10   1    5.70    7.00
   1 -10   1    9.10    8.70
  -1  -1 -10   13.60    9.60
   1   1 -10    7.80    8.50
   1   1 -10    5.50    6.20
   1 -10   1    4.40    8.40
  -1  10   1   -1.50    6.80
   2 -10  -1   37.90   11.50
  10  -1  -2   38.70    4.90
  -1   2 -10   40.60   10.60
  10   1   2   28.00    6.10
  10   1   2   36.00    6.50
  -1  -2  10   55.19   11.90
   2 -10  -1   38.50   11.50
   2  10   1   35.30   10.10
  -2  10  -1   26.90    9.40
  -2 -10   1   37.10   11.40
  -1   2 -10   32.50   10.90
  -1  -2  10   18.80    9.70
   1   2  10   35.10   11.50
   1  -2 -10   38.90   12.20
   1  -2 -10   32.60   11.20
   1   2  10   18.20    9.70
  -2 -10   1   50.59   12.30
  10  -1  -2   32.20    4.40
   1   2 -10   31.70   11.10
  10   1  -2   42.90    7.00
  10   1  -2   24.20    5.80
   2 -10   1   56.29   12.50
  -2  10   1   29.00   10.30
  -2 -10  -1   51.49   12.50
  -2  10   1   44.00   10.90
   2  10  -1   49.70   13.20
  -1  -2 -10   56.79   13.10
   1  -2  10   49.60   12.20
   2  10  -1   32.20   11.40
  10  -1   2   33.60    4.50
  -2 -10  -1   46.80   13.00
  -1   2  10   29.40    9.80
  -1   2  10   34.10   10.00
   2 -10   1   42.80   12.30
   1   2 -10   34.60   11.30
  -1  -2 -10   33.10   11.20
   1  -2  10   15.50    9.60
  10  -1  -3    9.40    4.20
  10   1   3    7.60    5.10
   1  -3 -10   -4.50    5.20
  -1  -3  10   -7.60    7.20
  10   1   3    7.90    5.00
   1  -3 -10    4.10    8.80
   3 -10  -1   20.80    9.60
  -1  -3  10    7.10    8.30
  -1   3 -10    8.60    8.30
  -3 -10   1   -0.10    8.10
  -1   3 -10   -0.10    5.70
   3 -10  -1   14.80    9.10
   1   3  10    3.20    6.70
  -3  10  -1   -3.90    6.90
  -3  10  -1   -3.50    5.70
   3  10   1    5.20    7.20
   1   3  10    2.90    8.20
  -3 -10   1   -7.20    7.90
   1  -3  10    5.30    6.20
  -1   3  10   24.60   10.40
  -3  10   1    8.70    7.30
  -3 -10  -1   -3.90    8.50
   1   3 -10   -4.90    7.40
   3  10  -1    0.60    8.70
  10   1  -3    6.70    4.80
   3 -10   1   16.20    9.60
  -3  10   1    2.10    6.80
   3  10  -1    4.20    8.90
  -1   3  10    5.40    8.80
  -1  -3 -10    5.80    8.70
   1  -3  10    0.20    6.20
  10  -1   3    6.40    4.30
   3 -10   1    6.10    6.20
  -3 -10  -1    2.30    6.70
  -1  -3 -10   -2.90    5.30
  10  -1   3    5.70    3.70
  10   1  -3    3.30    4.50
   1   3 -10    8.50    8.50
   4  10   1   34.70   12.20
  -4  10  -1   32.80    8.50
   1  -4 -10   34.50   12.20
  -1  -4  10   41.40   11.70
  -4 -10   1   43.90   12.80
   4 -10  -1   31.90    9.30
   1  -4 -10   34.50   10.30
  -4 -10   1   30.90   10.20
  -1  -4  10   32.80   12.50
   1   4  10   45.90   11.50
   1   4  10   20.00   10.90
  -4  10  -1   34.40   10.00
  -1   4 -10   30.70   11.20
  -1   4 -10   20.10   10.30
  10  -1  -4   41.10    8.20
  10   1   4   28.40    7.20
  10   1   4   35.50    7.70
   4 -10  -1   43.50   11.40
  10  -1  -4   33.20    6.70
   4  10   1   25.70   12.00
  -4  10   1   19.10    7.90
  -4 -10  -1   47.40   12.80
   1  -4  10   28.90   11.50
  10   1  -4   41.20    8.00
   4  10  -1   27.00    9.50
   4  10  -1   36.90   12.10
  -1  -4 -10   35.30   11.80
   1   4 -10   24.70   10.50
   1   4 -10   28.40   11.70
  -1   4  10   26.00   10.80
  -4 -10  -1   61.49   13.80
  10  -1   4   30.20    6.60
   1  -4  10   18.10   10.10
  10   1  -4   39.60    8.00
   4 -10   1   18.00   10.00
   4 -10   1   31.10   10.50
  -1  -4 -10   40.20   12.50
  -4  10   1   31.30    9.10
  -1   4  10   33.90    9.60
  -5 -10   1   19.60   10.10
   1  -5 -10    3.60    9.70
  -5 -10   1   -0.50    8.00
   5  10   1    4.10   10.10
   1   5  10    7.00   12.30
  -5  10  -1   -1.30    5.70
  10   1   5   10.40    6.40
   5 -10  -1    7.70    8.40
   5 -10  -1    1.10    7.00
  -1   5 -10   15.70   10.40
  10   1   5   18.10    7.00
  -5  10  -1    6.60    6.50
  -1  -5  10    2.70    8.60
  -1  -5  10    9.90   10.50
  10  -1  -5   11.70    6.40
  -1   5 -10   -1.20    8.10
   1  -5 -10    8.90    9.70
  10  -1  -5    2.80    5.80
   5  10   1    8.10    9.60
   1   5  10    0.70    6.30
  -1   5  10   -5.70    7.70
  10  -1   5   12.80    6.20
  -1  -5 -10    0.50    8.70
  -5 -10  -1    2.90    5.90
   5  10  -1   -4.70    6.10
   5 -10   1    3.30    8.10
   5  10  -1    6.60   10.00
   5 -10   1   20.80    9.30
   1  -5  10    1.10    9.30
  10  -1   5   -3.10    5.20
  -5 -10  -1    9.60    7.30
   1  -5  10    3.90    9.50
  -1   5  10   17.20   10.90
  -5  10   1    7.40    6.10
  10   1  -5   14.70    6.90
  10   1  -5    1.00    5.70
   1   5 -10    1.70   11.00
   1   5 -10    4.10    7.00
  -5  10   1    4.60    6.30
  -1  -5 -10   14.70   11.60
  -1  -6  10  211.18   22.40
   1   6  10  152.98   19.70
  10   1   6  186.48   16.30
   6  10   1  173.98   22.30
  -6 -10   1  193.28   20.50
  -6  10  -1  191.68   12.80
   1  -6 -10  172.28   22.40
  -6  10  -1  223.68   15.40
  -1   6 -10  206.28   20.40
   1   6  10  144.99   21.00
   6 -10  -1  195.28   18.60
   6 -10  -1  186.78   18.60
  10  -1  -6  158.28   14.70
   1  -6 -10  185.28   19.30
  10  -1  -6  175.08   15.10
  10   1   6  185.28   16.30
   6  10   1  194.48   26.50
  -6 -10   1  201.58   20.80
   6 -10   1  178.18   18.90
   1  -6  10  184.08   22.90
  -6 -10  -1  183.58   20.20
   6 -10   1  192.28   19.70
  10  -1   6  196.58   16.10
   1   6 -10  169.88   21.00
  10  -1   6  221.08   16.40
   1   6 -10  214.78   23.00
  10   1  -6  193.18   16.60
  -6 -10  -1  162.78   20.70
  10   1  -6  214.28   16.60
   6  10  -1  194.78   27.30
  -6  10   1  184.58   12.60
  -1  -6 -10  204.48   22.40
   6  10  -1  182.88   23.20
   1  -6  10  201.28   24.10
  -6  10   1  187.58   13.60
  -1   6  10  176.48   22.10
   7  10   1    2.30    9.50
  10  -1  -7    7.30    7.40
  -1  -7  10   -0.40    9.70
  10  -1  -7  -10.90    5.90
   1   7  10   14.00    9.80
  -7 -10   1    8.00    8.40
  -7 -10   1  -10.70    7.80
   1  -7 -10   24.10   14.00
  10   1   7    7.30    7.40
  10   1   7    6.10    7.00
   7  10   1   13.90   10.50
   7 -10  -1  -12.30    7.10
  -1   7 -10   11.80    9.50
   7 -10  -1    1.20    7.60
  -1   7 -10    3.50    9.40
   1   7  10   18.70   11.60
  -1   7  10    9.50   10.60
  10  -1   7   -3.20    6.50
   1   7 -10   10.90    9.20
   1  -7  10    5.70    7.80
   1  -7  10  -14.00    6.00
  -7 -10  -1  -22.70    7.00
   1   7 -10   12.90   11.00
  -1  -7 -10  -16.70    8.20
  -1   7  10   -0.20    8.70
  10  -1   7    4.90    6.90
   7  10  -1   -1.10    6.60
  10   1  -7   17.50    9.10
   7 -10   1   -4.30    8.00
   7 -10   1   16.90    9.40
  -7 -10  -1   13.30    9.80
   7  10  -1   16.80   10.70
  10   1  -7    7.90    7.20
   8 -10  -1   17.60    9.60
  -1   8 -10   49.10   13.90
  10  -1  -8   13.50    9.40
   1  -8 -10    6.40   10.60
  -8 -10   1   13.30   10.10
  10   1   8   41.90   11.30
   8 -10  -1   -3.60    8.00
  10  -1  -8    8.20    7.30
   1  -8 -10   41.70   14.20
  10   1   8   11.60    8.00
  -1  -8  10   16.10   10.90
  -8 -10   1   17.90   10.10
   1   8  10   22.10   12.70
   8  10   1   14.10   10.40
  -1   8 -10   -0.50    9.70
   8  10   1   26.80   11.40
  -8 -10  -1   20.70   10.20
   1  -8  10   21.00   12.90
  10   1  -8   52.19   11.60
  -8 -10  -1   10.10   10.40
   8 -10   1   21.70    9.80
  -1   8  10   24.00   10.10
   8  10  -1   31.30   11.30
  10   1  -8   33.10   10.70
   1  -8  10    0.00   10.60
   1   8 -10   -4.00   10.00
  -1   8  10   27.30   12.70
   8 -10   1   -0.60    8.50
  10  -1   8  -10.10    6.90
   8  10  -1   34.60   12.30
  -1  -8 -10   16.20   11.60
  10  -1   8    9.10    9.10
  10  -1  -9   -5.10   14.40
   9  10   1   12.00   10.60
   9  10   1   21.80   12.10
   1   9  10   -2.00   11.60
 -10  -1   9    1.10    5.80
  -9 -10   1    5.00    8.50
   1  -9 -10    8.10    8.70
 -10  -1   9    7.10    3.70
   9 -10  -1    5.00    7.30
   9 -10  -1    9.20    7.70
  10   1   9    5.80    8.40
  -9 -10   1   22.70   10.20
  -1   9 -10   13.30   11.60
  10  -1  -9   10.30    9.10
   1  -9 -10   11.80    9.30
  -1  -9  10    9.60    9.10
  10   1   9   12.40    8.70
   1   9  10   10.10    9.00
 -10  -1  -9    7.10    3.60
  10  -1   9    7.00    9.60
  10  -1   9    7.70   10.40
  -1  -9 -10   13.70   10.50
 -10  -1  -9    3.90    4.10
  -1   9  10    2.60    9.30
   1   9 -10   -2.10    8.40
   1   9 -10   13.40   11.90
  10   1  -9   13.80   10.80
  -9 -10  -1    9.40    9.00
   9 -10   1    7.60    7.60
  10   1  -9   20.80    9.20
   1  -9  10    4.20   10.60
   9  10  -1   22.90   12.30
   9  10  -1   24.70   12.50
   9 -10   1   15.40    8.80
   1  -9  10   10.20   10.60
  -9 -10  -1   28.90   10.60
   0 -10   2  266.87   22.90
  -2   0  10  214.18   18.40
   0 -10  -2  244.48   20.30
   0  10  -2  265.77   21.50
  10   2   0  258.47   14.20
   2   0  10  326.67   24.30
   2   0 -10  254.97   21.80
  -2   0 -10  266.77   21.40
  -2   0  10  242.28   21.40
   0 -10   2  224.48   21.40
   0  10   2  348.27   22.80
   0  10   2  215.48   20.30
  -2   0 -10  257.27   21.30
   0  10  -2  278.97   21.70
   0 -10  -2  259.37   22.30
   2   0  10  261.47   21.80
   2   0 -10  239.08   20.10
  -2   1 -10   16.20    8.90
   2   1  10   15.00    8.60
   1 -10  -2   10.90    8.90
  -1  10  -2   18.60    9.10
   2  -1 -10   24.10   10.10
  -1 -10   2    6.60    8.80
  -2   1 -10   27.40   10.20
   1 -10  -2   28.70   10.90
  -1 -10   2   10.30    7.40
  -2  -1  10   14.80    9.90
  -2  -1  10   26.50    9.80
   1  10   2   22.50   10.30
   2   1  10   17.40    9.70
   2  -1 -10   17.20    8.00
   1  10   2   16.50    9.30
  10   2   1   11.30    5.50
  10   2   1   15.50    6.50
  -1  10  -2   13.60    8.70
   1  10  -2   26.90   10.60
  -1  10   2   19.40    9.70
  -2  -1 -10   12.70    8.50
  -1 -10  -2   13.60    8.10
   2   1 -10   19.10    8.40
   2   1 -10   17.40    9.20
  -1  10   2   16.30    8.90
   1 -10   2   18.30   10.10
   2  -1  10   16.50    8.20
   1 -10   2   17.30   10.40
   1  10  -2   17.60   10.00
  -2   1  10   17.90    9.90
  -2   1  10   12.30    8.80
  -2  -1 -10   17.90    9.50
  10   2  -1   16.50    5.70
   2  -1  10   27.20   10.80
  -1 -10  -2    8.10    9.60
  10   2   2  258.37   15.20
   2  10   2  263.27   21.30
  -2  10  -2  262.87   20.10
   2  -2 -10  291.07   21.70
  10  -2  -2  283.37    9.30
  -2  10  -2  293.37   21.70
   2   2  10  298.27   23.80
   2   2  10  271.57   22.30
  10   2   2  292.27   15.40
  -2   2 -10  270.87   21.60
  10  -2  -2  269.37    9.20
   2 -10  -2  244.98   21.60
   2 -10  -2  301.27   23.50
  -2  -2  10  258.97   22.00
  -2  -2  10  304.17   21.90
   2  10   2  281.07   22.90
   2  -2 -10  290.57   23.40
  -2   2 -10  277.07   21.60
  -2 -10   2  258.07   23.00
  -2 -10   2  291.57   23.60
   2 -10   2  273.27   22.50
  10  -2   2  270.57    9.20
  -2 -10  -2  278.77   23.30
  -2 -10  -2  289.67   23.90
  -2  -2 -10  245.18   21.90
  -2  -2 -10  303.87   23.20
  -2  10   2  271.97   20.40
  10  -2   2  267.67    9.10
  10   2  -2  255.57   15.00
  10   2  -2  286.37   15.60
   2  10  -2  251.67   21.00
   2  10  -2  248.08   21.80
   2  -2  10  293.67   23.40
   2   2 -10  308.37   23.70
  -2  10   2  303.67   22.00
  -2   2  10  281.77   21.90
   2   2 -10  312.27   22.30
  -2   2  10  289.37   21.20
   2  -2  10  253.27   21.70
   2 -10   2  315.87   23.30
  10  -2  -3    3.00    3.50
  -3 -10   2   -4.70    8.30
  -2   3 -10    0.00    5.90
   3 -10  -2   15.80   10.20
  10  -2  -3    9.00    3.80
   2  -3 -10    1.50    8.90
   2   3  10    0.60    8.30
  -2  -3  10   21.00    8.60
   2  -3 -10   14.70    9.30
  10   2   3   -0.40    5.10
  -2   3 -10    0.30    7.90
   3  10   2    7.70    9.20
   3  10   2    5.60    7.60
  -2  -3  10    5.70    9.10
  -3  10  -2    2.80    7.90
  -3 -10   2   -0.30    5.90
   3 -10  -2   25.00   10.40
   2   3  10    2.80    8.80
  10   2  -3    7.00    5.60
   2  -3  10   -2.50    8.40
  10  -2   3   11.10    3.80
  -2  -3 -10    9.10    9.40
   3  10  -2   12.20    9.30
  -3 -10  -2   15.30   10.90
  -3 -10  -2   14.50    8.00
   2   3 -10   -2.70    7.90
  -3  10   2   -1.80    6.70
   3  10  -2   13.30    9.80
  -2   3  10   -1.40    5.80
  -2  -3 -10    5.30    9.30
   3 -10   2   -9.50    6.60
  -3  10   2   12.10    8.00
  10  -2   3   18.00    4.30
   3 -10   2   24.20    9.90
   2  -3  10    1.40    7.70
  -2   3  10    4.10    8.50
   2   3 -10    5.70    6.40
  10   2  -3   -5.50    5.00
   2  -4 -10  323.37   29.10
   4 -10  -2  331.97   23.90
   4  10   2  323.27   25.60
   2  -4 -10  328.27   25.20
  -4 -10   2  343.47   25.80
  10  -2  -4  336.57   15.20
  -2   4 -10  323.97   23.80
  -4 -10   2  337.97   25.80
   4 -10  -2  312.47   23.50
  -4  10  -2  341.47   21.20
  -4  10  -2  295.17   19.90
  -2  -4  10  326.47   25.20
  -2   4 -10  305.07   23.30
  -2  -4  10  275.77   23.90
  10   2   4  311.07   18.30
  10   2   4  312.27   18.30
   2   4  10  340.57   25.50
  10  -2   4  329.97   15.20
   2   4 -10  298.77   23.00
  -4  10   2  342.67   20.90
  -2   4  10  334.47   22.70
  -4 -10  -2  370.66   26.30
  10   2  -4  327.07   18.80
  -2  -4 -10  342.07   25.80
  -4  10   2  315.87   20.20
   2  -4  10  354.16   26.40
   2  -4  10  298.67   28.20
  10   2  -4  325.47   18.40
   4 -10   2  324.77   24.00
   4 -10   2  332.07   23.70
  -2   4  10  339.37   24.30
  -4 -10  -2  345.87   25.80
   4  10  -2  324.87   25.80
  -2  -4 -10  304.77   22.80
  -2  -5  10   -1.00    9.10
  10   2   5   12.30    6.80
  -5 -10   2   -3.10    5.80
   2  -5 -10    4.50    7.10
   2  -5 -10    3.80   10.40
  10   2   5   19.20    7.90
  -2   5 -10    4.60    8.70
  -2   5 -10   15.80    9.80
  -5 -10   2   20.50   10.30
  -2  -5  10   20.00   10.90
  -5  10  -2    3.80    6.00
   5  10   2    2.30   16.10
  10  -2  -5    5.60    5.50
   5 -10  -2   10.20    8.80
   2   5  10   21.50    8.90
  10  -2  -5   11.70    5.70
   5 -10  -2    5.10    8.10
  -5  10  -2    5.30    6.10
  -5  10   2    8.90    6.80
  -5  10   2    3.90    5.80
   2   5 -10   15.30   10.30
  -5 -10  -2   -1.70    7.90
  -2  -5 -10   16.40   10.60
   5  10  -2    6.10   12.10
  10  -2   5   20.40    6.50
  10  -2   5   11.60    5.60
  -2   5  10   11.60    9.70
  -2   5  10    5.90    9.30
   5 -10   2    6.70    8.20
   2  -5  10   19.00   12.20
   2  -5  10   10.00    9.50
  -2  -5 -10    2.80    9.60
  10   2  -5   10.90    6.80
  10   2  -5   24.10    7.90
   5  10  -2    2.70    7.30
   5 -10   2   24.60    9.80
  -5 -10  -2    7.80    8.60
   2  -6 -10  238.88   22.10
   6  10   2  273.17   23.40
  10  -2  -6  242.68   17.20
  10   2   6  262.47   19.50
   6 -10  -2  256.67   21.60
   6 -10  -2  226.48   19.80
   2  -6 -10  256.27   24.20
   2   6  10  223.48   23.00
  -2   6 -10  230.28   21.50
  10  -2  -6  233.68   16.50
  -2  -6  10  244.28   23.70
  -2   6 -10  259.87   22.50
  -6 -10   2  248.88   22.60
  -6  10  -2  248.38   15.00
  -6 -10   2  251.97   22.60
  -6  10  -2  236.98   14.60
  -2  -6  10  224.68   23.10
  10   2   6  259.87   18.80
  -6  10   2  240.58   14.50
  -6 -10  -2  236.18   22.60
  10   2  -6  274.07   19.60
  -2   6  10  250.17   22.50
  10   2  -6  210.08   17.30
  -2  -6 -10  236.98   21.80
  -2  -6 -10  212.38   22.70
   6  10  -2  223.18   23.40
   6  10  -2  258.87   24.20
  -2   6  10  239.58   22.10
  -6 -10  -2  248.58   22.20
  10  -2   6  261.87   17.60
  -6  10   2  266.17   15.60
   2  -6  10  258.97   24.60
   2  -6  10  241.58   23.30
   6 -10   2  230.68   20.20
   6 -10   2  225.48   20.90
   2   6 -10  241.18   22.10
  10  -2   6  236.98   16.70
   7 -10  -2    7.70    8.60
  -7  10  -2    3.30    2.60
  -2  -7  10    4.40    9.60
  -2  -7  10   -6.30    9.20
  -7 -10   2   -9.60    7.00
  -7 -10   2   -3.40    8.50
   2  -7 -10   14.70   11.20
   2   7  10   -4.30    8.80
  -7  10  -2    5.50    3.10
   2  -7 -10   -4.80    9.00
  10  -2  -7   -3.90    6.40
  10  -2  -7  -12.50    5.80
  10   2   7    9.40    8.20
  10   2   7    1.10    7.10
   7 -10  -2    0.30    7.80
   7  10   2   14.40    8.40
  -2   7 -10    1.00    9.00
  -2   7  10    9.30    9.00
  10  -2   7   -3.50    5.70
   2  -7  10   12.70   10.90
  10  -2   7    3.40    6.70
  -7 -10  -2    2.30    8.50
  -2  -7 -10    2.80    8.70
   7  10  -2   10.30    8.30
   2  -7  10   -1.10    6.40
   2   7 -10    2.40    9.70
  -7 -10  -2    2.50    8.50
  -7  10   2    5.80    2.80
   7  10  -2    0.40   10.40
  10   2  -7   -3.90    6.40
  10   2  -7    7.10    6.70
  -2  -7 -10    0.50   10.20
  -7  10   2    6.80    3.10
   7 -10   2    0.20    6.90
   7 -10   2   -9.30    7.00
   8  10   2  305.47   25.30
   8 -10  -2  336.97   23.70
  -2   8 -10  319.37   25.90
   2   8  10  297.97   27.50
   2  -8 -10  355.26   29.20
  -2  -8  10  328.37   28.80
 -10  -2   8  310.47   11.20
  -8 -10   2  304.27   23.90
   2  -8 -10  338.17   27.10
   8 -10  -2  362.36   24.60
  10  -2  -8  300.87   21.70
  10   2   8  376.86   25.00
  -8 -10   2  303.77   24.00
  10  -2  -8  361.66   23.40
  10   2   8  306.77   23.10
  -2   8 -10  297.37   26.40
  -8 -10  -2  334.47   26.00
   2  -8  10  294.17   27.10
   8  10  -2  333.97   27.70
   2  -8  10  321.47   28.20
  -2  -8 -10  337.57   26.80
  10   2  -8  332.37   24.20
   8 -10   2  324.47   23.40
  10  -2   8  337.87   21.90
  10  -2   8  316.27   22.40
  -2   8  10  329.47   26.30
  -2   8  10  342.97   27.10
 -10  -2  -8  333.87   11.30
  10   2  -8  316.47   23.40
 -10  -2  -8  323.57   11.10
   8 -10   2  324.37   22.90
   8  10  -2  371.86   29.40
   2   8 -10  331.17   28.60
  -8 -10  -2  311.97   23.90
   9  10   2   21.10   11.70
  -9 -10   2  -10.30    8.50
  10  -2  -9    3.90   10.20
   2  -9 -10    7.60    7.90
  10  -2  -9    3.20    8.10
   9 -10  -2    5.80    8.00
   2   9  10   40.80   13.40
 -10  -2   9    4.50    7.00
  10   2   9    4.40    8.30
  -2   9 -10  -11.00    8.30
  -2   9 -10  -17.10    9.70
  -2  -9  10   13.80    8.10
  -2  -9  10    4.30   11.80
   9 -10  -2    6.80    8.00
   2  -9 -10   -2.30    9.80
   2   9  10   22.10   13.80
  -9 -10   2    1.80    8.10
   9  10  -2   -0.10    7.70
   9 -10   2    6.20    6.80
  10  -2   9    6.30    9.40
  -9 -10  -2    9.30    9.80
 -10  -2  -9   -4.30    5.80
   9  10  -2    8.30    9.70
   9 -10   2    3.60    8.40
  -2   9  10  -10.00   12.10
  -9 -10  -2   -8.70    8.00
  -2   9  10  -13.20    8.40
  10   2  -9  -11.90    8.60
   2  -9  10   -7.30    9.40
  -2  -9 -10   12.20   12.90
 -10  -2  -9   -2.60    5.60
   2   9 -10    6.90   11.30
   2   9 -10    1.60    6.90
   2  -9  10    2.70    8.00
  10  -2   9   11.50    9.20
  10   3   0   -1.70    4.80
   0  10   3   10.70    8.30
   0 -10  -3    7.40    9.00
  10   3   0    6.00    5.40
   0  10  -3    7.20    8.00
   3   0 -10   14.90    9.30
   0  10  -3    8.70    8.40
   0  10   3    5.50    6.80
  -3   0  10   10.80    8.80
   0 -10   3   -7.50    7.40
   0 -10   3    1.10    7.60
   0 -10  -3   -0.80    8.40
   3   0 -10    1.60    6.00
   3   0  10   10.20    7.30
   3   0  10    8.80    7.90
  -3   0  10    2.00    7.30
  -3   0 -10    1.20    7.20
  -3   0 -10   -7.00    6.40
  -1 -10   3   11.90    9.50
  10   3   1    4.60    5.40
  -3  -1  10   22.80   10.40
  -1  10  -3   22.20    8.50
  -3   1 -10   11.60    8.90
   1  10   3   12.80    9.80
  -1  10  -3   21.90    9.80
   3   1  10   13.60    9.40
   3  -1 -10   20.10    8.20
  -3   1 -10   49.90   11.30
   1 -10  -3    4.60    8.60
  -1 -10   3   18.80    9.80
   1 -10  -3   -0.40    8.20
   3  -1 -10   11.90    8.00
  -3  -1  10   12.40    8.30
   3   1  10    2.90    8.40
  10   3   1    9.00    6.30
   1  10   3    7.40    9.20
   1 -10   3    5.60    7.00
   1 -10   3    8.60    9.10
  -1 -10  -3   11.60    9.50
   3  -1  10   10.50    9.50
  -1  10   3   36.40   10.40
  -1  10   3   21.40    9.90
   1  10  -3   21.20   11.10
   1  10  -3   20.40   10.00
  -3   1  10   29.00    8.60
  -3  -1 -10   18.50    9.50
  -3   1  10   17.90    7.80
   3   1 -10   20.60    8.50
  -1 -10  -3   14.90    9.80
  10   3  -1    5.50    5.60
  10   3  -1   17.70    6.50
   3   1 -10   18.10    8.30
  -3  -1 -10    8.50    6.10
   3  -1  10    8.10    8.90
  -2  10  -3    2.40    7.50
  10  -3  -2    1.60    2.40
   2 -10  -3   -8.40    7.00
  -3   2 -10   -2.40    5.10
   3   2  10   -0.10    8.80
   3  -2 -10   -3.90    5.40
  -2 -10   3   -2.00    6.20
  -3  -2  10   -8.00    6.90
  -2 -10   3    7.00    8.30
   2  10   3    8.00    9.20
  10   3   2   -9.90    4.40
  10   3   2    4.80    5.80
   3  -2 -10    1.90    7.80
   2  10   3   10.70    7.90
  10  -3  -2   -1.90    2.30
   2 -10  -3    4.20    8.80
  -2  10  -3    2.80    6.90
  -3   2 -10    7.70    7.80
   3   2  10    4.40    8.10
  -3  -2  10   -4.40    7.40
   2 -10   3    0.00    6.10
  -2 -10  -3    7.30    9.10
   2  10  -3   -2.60    8.10
   3  -2  10   -2.30    7.60
  -2 -10  -3   -3.70    5.30
   3  -2  10    7.20    9.60
   3   2 -10    8.60    9.20
   2 -10   3   -5.10    5.10
  -3  -2 -10   -4.90    7.90
  -3   2  10   -8.20    6.80
   3   2 -10    3.00    6.40
  10   3  -2   -9.80    4.50
  10  -3   2    1.80    2.30
  -2  10   3   -2.60    6.60
  -3   2  10   -4.60    6.60
  10  -3   2   -0.70    2.50
  10   3  -2   -2.60    5.50
  -2  10   3    3.30    7.30
  -3  -2 -10    2.90    8.40
   2  10  -3   14.50    9.40
   3  -3 -10   40.10   11.50
  10   3   3   37.00    8.80
  10  -3  -3   43.70    6.10
  -3  10  -3   19.80    9.10
  10  -3  -3   32.00    5.50
   3   3  10   22.30   11.30
  -3  10  -3   42.30   10.50
  -3   3 -10   40.50   11.10
   3  10   3   26.30   10.00
  -3   3 -10   36.60   10.90
   3 -10  -3   30.10   11.10
  -3 -10   3   43.90   13.80
  -3  -3  10   29.80    9.70
   3  -3 -10   53.79   13.30
  -3 -10   3   44.10   12.70
   3  10   3   24.30   11.30
   3 -10  -3   37.30   11.80
  -3  -3  10   32.10   11.20
   3   3  10   43.80   12.70
   3 -10   3   48.30   13.20
  -3 -10  -3   20.00   10.60
  -3   3  10   26.00   10.70
  10   3  -3   29.30    8.70
  10   3  -3   38.00    9.10
   3  10  -3   24.40    9.10
  10  -3   3   38.40    5.70
  -3  -3 -10   20.60   10.40
  10  -3   3   26.50    5.10
   3   3 -10   21.20    9.50
  -3  10   3   20.80    9.30
  -3  10   3   37.70   10.00
  -3   3  10   47.00   11.60
  -3 -10  -3   28.10   12.10
  -3  -3 -10   28.10   11.10
   3 -10   3   28.90    9.80
   3   3 -10   49.40   12.80
   3  10  -3   36.20   12.70
   3  -3  10   25.50   11.20
   3  -3  10   40.80   11.80
  -3  -4  10   -0.30    8.20
   3  -4 -10    2.00    8.10
   4 -10  -3   -9.30    7.20
  -4 -10   3    0.50    6.40
   4  10   3    7.10    9.70
  -4 -10   3    6.00    6.90
   4 -10  -3   -4.70    5.00
  -3  -4  10    4.20    8.90
  10   3   4    1.20    6.30
  -3   4 -10    6.40    9.00
  10   3   4    4.40    6.30
   4  10   3    4.70    7.40
  -3   4 -10    2.40    7.60
  10  -3  -4    1.70    4.50
   3   4  10    2.40    8.90
   3   4  10   13.10   10.10
  -4  10  -3    3.20    7.20
  10  -3   4    2.50    4.20
  -3  -4 -10    1.00    8.80
  -4 -10  -3   -0.20    9.40
  10   3  -4   -3.00    6.10
  10   3  -4    0.70    6.20
  -4  10   3  -11.60    6.30
   3   4 -10   11.90    8.10
  -3   4  10    7.60    8.70
   4 -10   3   -2.30    8.00
   4 -10   3   -7.20    7.60
  -3  -4 -10    1.60    6.90
  -4 -10  -3    1.50    8.10
   3  -4  10    0.40    8.90
   4  10  -3   15.40   10.90
   3   4 -10   -9.70    7.10
   4  10  -3   -7.40    7.30
   3  -4  10   -3.70    5.60
  -4  10   3   -0.90    5.60
  -3   4  10    4.00    7.90
   5  10   3   10.70    8.30
  -5 -10   3   11.40   10.40
   3  -5 -10   -1.60    7.40
   3   5  10   16.90   10.10
  -3  -5  10   15.70   10.20
  -3   5 -10    5.80    8.10
   5 -10  -3   14.20    8.80
  -5 -10   3   22.40   10.80
   5  10   3    3.90    9.50
   5 -10  -3   13.70    9.30
  10  -3  -5    5.70    5.60
  -5  10  -3    7.50    6.40
  -3   5 -10    9.60    8.70
   3   5  10    5.20    7.60
  -5  10  -3    6.80    6.40
  10  -3  -5   10.90    5.80
   3  -5 -10   18.70    8.90
  10   3   5    8.90    6.90
  10   3   5   -9.50    6.70
  10  -3   5    4.20    5.00
   3  -5  10   12.30   10.00
  10   3  -5    7.60    6.80
  10   3  -5    1.90    7.80
   3   5 -10    9.20    8.30
  -5  10   3   13.50    7.20
   5 -10   3   -6.30    8.20
   5 -10   3   11.50    8.30
   3  -5  10   12.70   10.10
  -3  -5 -10   13.50    9.80
  -3   5  10   16.10    9.20
   3   5 -10   10.70   10.60
  -5  10   3    7.20    6.90
  -5 -10  -3   -3.90    8.70
   5  10  -3    2.00    7.40
  10  -3   5   15.80    5.70
   5  10  -3   18.70   12.80
  -3   5  10    9.90    9.20
  -5 -10  -3   30.00   11.60
   6 -10  -3   55.79   12.50
  -3   6 -10   56.09   13.60
  -3  -6  10   57.89   13.20
  -3  -6  10   72.49   16.00
  10  -3  -6   70.89   10.90
   6  10   3   70.79   14.30
   6 -10  -3   54.09   12.10
  -3   6 -10   66.69   14.10
  -6 -10   3   76.19   15.30
   3  -6 -10   45.80   12.20
  10  -3  -6   39.10    9.20
  10   3   6   56.49   11.50
  10   3   6   63.09   12.40
   6  10   3   68.79   15.80
  -6 -10   3   67.09   15.00
  -6  10  -3   45.40    9.10
  -6  10  -3   55.89    9.20
   3   6  10   48.60   14.50
   3  -6 -10   37.50   13.80
   6 -10   3   70.19   14.30
  10  -3   6   53.09    9.80
   3  -6  10   73.79   16.40
  -3  -6 -10   75.69   15.60
  -6 -10  -3   50.69   13.40
   6 -10   3   82.59   14.60
   6  10  -3   79.09   16.10
   3   6 -10   38.40   13.70
  -3  -6 -10   68.29   14.30
   3  -6  10   68.79   15.20
  -3   6  10   86.59   15.80
  -6  10   3   44.70    8.10
  -6 -10  -3   60.99   14.10
  -3   6  10   65.39   14.00
  10   3  -6   73.29   13.10
  -6  10   3   44.90    8.50
  10   3  -6   60.09   12.60
  10  -3   6   60.59   10.70
   6  10  -3   42.70   13.60
  -7 -10   3   14.10   11.90
  10   3   7    4.20    7.70
   3  -7 -10   26.30   12.90
  -3   7 -10   27.20   11.10
   3  -7 -10   14.60   11.30
 -10  -3   7   21.70    4.90
   7  10   3    7.00   10.70
   7  10   3   33.60   13.20
  10   3   7   16.10    8.50
   3   7  10   22.70   12.00
  -7  10  -3   14.30    4.10
  -7  10  -3   14.70    4.20
  -3  -7  10   29.00   11.00
  10  -3  -7   28.40    8.80
 -10  -3   7    7.70    3.70
  -3  -7  10   24.10   11.70
   7 -10  -3   10.00    9.10
  10  -3  -7   11.80    6.90
  -7 -10   3   19.70   10.60
  -3   7 -10   12.50   10.40
   7 -10  -3   -2.30    8.30
  -7  10   3   17.80    4.50
   3  -7  10   18.80   11.10
  -3  -7 -10   36.00   12.70
   3  -7  10    8.30   11.10
   7  10  -3   22.70   12.90
   7  10  -3   15.20   11.80
  -3   7  10   -4.50    8.10
 -10  -3  -7   14.10    3.90
  -7 -10  -3   10.50    9.30
   3   7 -10   26.90   13.00
 -10  -3  -7   17.50    4.30
  10  -3   7   23.90    8.70
  -7 -10  -3   15.80   10.10
   7 -10   3   -2.40    7.20
  -3   7  10   38.90   12.00
  10   3  -7    0.10    8.20
  10   3  -7    9.10    8.50
  10  -3   7   22.90    8.90
  -3  -7 -10    8.90   10.20
   7 -10   3   11.30    9.80
  -7  10   3   10.60    4.10
   8  10   3    8.20    7.50
  -8 -10   3   10.80    9.50
   3  -8 -10    0.70    9.80
   8 -10  -3   11.60    8.60
  -3  -8  10    0.50    7.60
  -8 -10   3    3.90    8.60
  10  -3  -8    7.40    8.30
 -10  -3   8   13.50    9.20
  10   3   8    3.30    8.00
   8  10   3   -2.70    9.40
   8 -10  -3   15.70    8.60
   3  -8 -10   28.00   12.30
  -3   8 -10  -15.60    7.30
  10  -3  -8    2.70    6.70
   3   8  10    9.30   12.30
  -3   8 -10   -2.60    9.30
   3   8 -10    4.20   10.90
  -8 -10  -3    6.50    9.70
  10   3  -8    2.70    8.40
  -3   8  10   -5.40    8.50
   8 -10   3    9.10    9.40
  -3   8  10   -6.70    7.90
  10  -3   8   -3.20    6.30
  10  -3   8    0.50    7.70
   3  -8  10   19.90   11.20
   8  10  -3    8.90   10.30
   3  -8  10   13.00   11.40
   8  10  -3   -1.70    9.60
  -8 -10  -3   -0.10    8.10
   8 -10   3   11.00    7.70
  -3  -8 -10    7.10   10.50
   9  10   3    3.40   10.00
  10   3   9    7.10    9.30
  10  -3  -9    3.40    7.60
  -9 -10   3  -13.80    8.70
   3  -9 -10   -8.20    6.60
  -3   9 -10   -7.00    8.60
   3   9  10   -5.20    8.30
  10   3   9  -17.70    7.50
 -10  -3   9   -9.00    5.70
   3   9  10   12.70   11.80
 -10  -3   9   -7.00    6.30
   3  -9 -10    6.20   11.20
  -3  -9  10   11.50   10.80
  -3  -9  10   17.20   12.50
   9  10   3   14.30   10.60
  -3   9 -10   11.40    8.70
  -9 -10   3   -2.60    7.50
   9 -10  -3   -1.50    8.50
   9 -10  -3   10.50    8.00
   3  -9  10    9.60   11.30
  -3  -9 -10   27.70   13.10
   3  -9  10   -0.10    8.50
   9 -10   3    6.50    7.90
   9  10  -3    9.50   10.90
   3   9 -10   -4.00    6.40
  10  -3   9   -1.60    8.70
  -3  -9 -10    2.70    8.10
   9  10  -3   -0.90    9.30
  -9 -10  -3    6.80    9.20
  10   3  -9  -24.20    8.50
  -9 -10  -3   12.10   10.20
  10   3  -9   -1.00    8.80
  -3   9  10   10.60   10.20
   9 -10   3    2.80    8.30
  -3   9  10   17.40   10.50
 -10  -3  -9   -1.90    6.20
 -10  -3  -9   -6.10    6.40
   3   9 -10  -16.00    8.60
  -4   0 -10  958.40   37.50
   0 -10   4  979.00   41.00
  -4   0  10  935.81   37.20
  10  -4   0  929.41   17.10
   0 -10   4  932.91   41.20
   4   0 -10  907.21   38.70
   0 -10  -4  906.41   39.80
   0 -10  -4  923.71   40.70
   4   0 -10  998.90   39.90
  10   4   0  956.60   32.70
   4   0  10  924.01   39.90
   0  10   4  968.50   40.20
   0  10   4  960.60   39.60
   0  10  -4  995.90   40.40
   0  10  -4  909.51   37.90
  -4   0  10  954.30   37.60
  10  -4   0  913.51   16.90
  -4   0 -10 1001.90   38.40
  10   4   0  930.41   32.30
   4   0  10  941.91   39.50
   4   1  10    2.50    8.40
   1 -10  -4    1.80    6.20
  -4  -1  10    5.60    8.30
  -4  -1  10    8.30    8.60
  -1  10  -4   -0.40    8.60
  -1 -10   4    2.30    8.00
   1  10   4    7.70    8.90
  -1  10  -4   10.60    8.50
   1  10   4   13.90    8.30
  -4   1 -10    8.90    7.80
   4   1  10    9.60    9.10
   1 -10  -4   17.10    9.80
   4  -1 -10    3.50    7.30
   4  -1 -10    8.40    9.20
  10  -4  -1    8.30    2.80
  -1 -10   4    0.00    8.30
  10   4   1    1.50    5.70
  -4   1 -10    1.70    7.20
  10  -4  -1    5.00    2.60
  10   4   1   -9.50    4.50
   4  -1  10   -7.50    7.60
   1  10  -4  -11.40    7.40
  -4   1  10   -6.10    7.10
  -1 -10  -4    4.30    6.20
   1 -10   4    9.70    9.20
   1 -10   4   -5.20    7.60
   1  10  -4    0.10    8.80
  -1  10   4    6.80    6.70
  -1  10   4   -2.20    7.50
  -4   1  10   17.50    9.10
   4   1 -10    5.80    8.30
  10   4  -1   -7.60    5.80
  10   4  -1    3.30    6.00
  -4  -1 -10    1.20    7.80
  10  -4   1    5.20    2.60
  10  -4   1    5.30    2.40
  -1 -10  -4    4.30    9.30
  -4  -1 -10    1.80    7.40
   4   1 -10    6.60    6.70
   4  -1  10   -2.40    7.80
  -2  10  -4  120.49   16.60
   2  10   4  142.09   20.10
  -2 -10   4  116.29   18.30
  -2 -10   4  114.69   20.50
   4   2  10  114.49   16.50
  10  -4  -2  134.09    8.30
  10   4   2  122.99   14.80
  10   4   2  135.09   13.50
   4   2  10  117.09   18.10
   4  -2 -10  120.79   18.00
   4  -2 -10  131.09   18.20
  -2  10  -4  113.69   16.70
   2 -10  -4  113.49   16.80
  -4   2 -10  124.39   16.40
  10  -4  -2  111.69    7.90
  -4  -2  10  123.59   17.20
  -4  -2  10  116.39   16.80
  -4   2 -10  111.29   15.90
   2  10   4  104.79   18.00
   2 -10  -4  117.29   18.00
  -4   2  10  126.29   16.30
   2 -10   4  144.09   19.90
  10  -4   2  124.09    7.70
  -4  -2 -10  116.99   16.50
   4  -2  10  103.89   16.90
  -4   2  10  110.29   15.80
  -4  -2 -10  137.69   17.40
  -2 -10  -4  117.69   20.40
  -2  10   4  114.29   16.00
  10   4  -2  112.89   14.10
   2  10  -4  123.59   18.80
   2  10  -4  120.59   17.00
  10  -4   2  125.89    8.30
   4  -2  10  108.79   16.70
   2 -10   4  124.09   18.20
  10   4  -2  122.09   14.40
  -2  10   4  112.99   16.50
  -2 -10  -4  120.99   18.10
   4   2 -10  108.39   16.40
   4   2 -10  105.69   16.90
   4  -3 -10    9.30    9.10
   4   3  10   -6.90    7.90
   3  10   4    4.50    6.60
   3  10   4    2.10   10.70
  -4   3 -10    0.90    6.90
  10   4   3    3.00    6.50
  -3 -10   4    0.10    7.80
  10  -4  -3   -8.50    3.00
  -4  -3  10    8.60    9.40
   3 -10  -4    7.80    6.90
  -4  -3  10  -15.60    6.10
   3 -10  -4   10.50    9.10
  -3  10  -4   -6.90    6.70
  -4   3 -10   -0.70    7.10
  10  -4  -3   -7.90    3.40
   4  -3 -10   -4.10    8.00
  -3  10  -4   14.50    8.10
  10  -4   3   -6.40    3.30
   3 -10   4   -1.10    8.10
  10  -4   3   -3.50    3.80
  -3 -10  -4    6.70    9.40
   4  -3  10   -5.30    5.00
   3  10  -4    3.20   11.60
  -4  -3 -10  -12.10    6.70
  -4   3  10   -0.90    6.70
   4  -3  10  -12.70    6.50
   3 -10   4   -1.30    7.30
  -3 -10  -4    3.10   15.80
  -4  -3 -10   -8.80    7.40
   4   3 -10  -10.30    7.00
  -4   3  10   11.00    9.50
  10   4  -3   13.00    7.60
  10   4  -3   12.00    7.00
  -3  10   4   15.30    8.40
   3  10  -4    1.60    5.60
  -3  10   4    1.80    7.10
   4 -10  -4  700.53   35.10
  10   4   4  660.83   29.40
  -4 -10   4  670.93   35.50
  10  -4  -4  688.63   23.10
  -4  10  -4  657.73   29.70
  -4  10  -4  707.73   29.90
   4 -10  -4  762.42   35.70
   4  -4 -10  652.33   33.70
  -4  -4  10  666.03   33.70
   4  10   4  711.73   37.20
  10   4   4  645.34   28.90
  -4   4 -10  686.43   32.70
  -4  -4  10  722.63   35.10
   4  10   4  694.03   43.50
  10  -4  -4  655.23   22.80
   4   4  10  676.93   35.80
  -4   4 -10  633.64   31.20
   4 -10   4  711.93   33.80
   4  -4  10  639.64   34.50
  10   4  -4  725.33   30.90
  -4 -10  -4  673.33   35.50
  -4   4  10  652.93   31.90
  -4   4  10  716.53   32.30
  -4  -4 -10  694.53   34.30
  10  -4   4  670.03   22.60
   4 -10   4  717.63   35.40
  10  -4   4  713.93   23.80
   4  10  -4  685.43   36.50
  -4  -4 -10  670.83   34.30
   4   4 -10  702.63   35.40
  -4  10   4  699.13   29.70
   4  10  -4  645.44   40.80
  -4  10   4  695.43   30.80
  10   4  -4  687.83   29.50
   4   5  10    8.70    8.40
  -4   5 -10    7.70    9.50
   5  10   4    0.60    7.00
  10  -4  -5   12.30    6.20
   4   5  10   25.50   11.70
   4  -5 -10   35.80   11.50
   5  10   4   21.10   10.40
  10  -4  -5   10.10    6.10
  -4  -5  10   33.10   11.80
  -4   5 -10    0.40    7.80
  10   4   5   15.70    8.30
  -5 -10   4   27.90   11.70
  10   4   5    2.60    7.00
  -5  10  -4   10.00    7.30
   5 -10  -4    9.90    8.80
   5 -10  -4   16.30    9.50
  -4   5  10   19.60    9.90
   4  -5  10   32.50   12.20
  -5  10   4   19.00    8.20
  -5  10   4   17.30    8.10
  10   4  -5   19.30    9.50
  10  -4   5   15.90    6.70
  10  -4   5   10.20    6.10
   5  10  -4   29.20   12.70
   5 -10   4   23.80   10.30
  -5 -10  -4   25.10   10.10
  -4   5  10    2.50    8.20
   5  10  -4    2.80    9.10
   4   5 -10   13.10    8.40
   5 -10   4   27.60   10.60
   4   5 -10   44.30   12.80
  -4  -5 -10   33.30   11.50
  10   4  -5    6.10    7.40
  -6  10  -4  250.87   15.90
  -6 -10   4  185.78   27.00
  -6 -10   4  234.58   29.80
 -10  -4   6  225.88   11.10
  10  -4  -6  204.28   16.20
   4   6  10  186.28   24.10
   6  10   4  228.08   22.40
   6 -10  -4  248.38   22.20
   6 -10  -4  206.58   20.10
  -4  -6  10  202.38   21.70
   4   6  10  231.28   24.70
  -6  10  -4  217.38   15.40
  10   4   6  206.08   20.10
  -4  -6  10  183.68   19.20
   6  10   4  219.48   23.40
  -4   6 -10  212.08   20.10
  10   4   6  191.18   18.60
  -4   6 -10  248.38   22.60
   4  -6 -10  209.28   22.60
   4  -6 -10  229.98   21.90
  10  -4  -6  214.78   16.90
  10  -4   6  200.88   16.00
   6 -10   4  198.08   20.20
  -6 -10  -4  202.18   28.80
  -6  10   4  211.28   15.10
  -4   6  10  199.38   19.40
  -4   6  10  241.68   22.30
  10   4  -6  200.28   18.70
   6  10  -4  204.28   25.00
 -10  -4  -6  221.48   11.20
  10  -4   6  189.48   16.10
  -4  -6 -10  234.18   23.00
  -6 -10  -4  198.68   27.80
   4  -6  10  261.77   24.20
   4   6 -10  198.98   24.60
   4   6 -10  206.28   29.10
  -6  10   4  216.88   15.60
  10   4  -6  217.58   19.40
   6  10  -4  169.98   22.30
   6 -10   4  232.28   21.10
   4  -6  10  214.18   22.60
 -10  -4  -6  229.78   11.40
  -4  -6 -10  241.88   21.40
  10   4   7   -4.70    8.30
  -4  -7  10    5.10    9.60
   7 -10  -4   12.60    8.70
   7  10   4    0.70    7.40
   4  -7 -10   -5.80    8.60
  -4  -7  10   -3.60    8.70
 -10  -4   7    6.20    9.50
  10  -4  -7  -10.70    5.80
  10  -4  -7   -3.70    5.80
   7 -10  -4    8.40    7.90
  -7  10  -4   -4.50    4.50
  -7  10  -4    5.60    5.10
   4  -7 -10  -14.40    7.80
  10   4   7    4.70    8.20
  -7 -10   4    4.20   11.80
  -4   7 -10   -8.60    6.90
  -4   7 -10    1.50    7.60
   4   7  10   -5.80    9.10
  -7 -10  -4   10.20   12.40
   4  -7  10   14.50    9.20
  -7  10   4   -1.00    4.70
  10  -4   7  -11.10    6.10
  10   4  -7   -1.40    7.60
   7  10  -4   -6.60    8.90
   7  10  -4  -10.90    8.60
   7 -10   4    4.70    7.40
   7 -10   4   -6.80    6.80
 -10  -4  -7    1.40    8.20
  -4   7  10   -7.00    7.70
   4   7 -10   -4.00    6.50
  10   4  -7  -13.10    6.60
  -4  -7 -10    7.90   10.00
  -7  10   4   -2.70    4.80
   4  -7  10    2.50    9.10
  -4   7  10   -7.50    8.30
  10  -4   7    2.80    6.70
   4   8  10  433.06   32.90
   8 -10  -4  471.75   27.30
  -8 -10   4  360.26   50.79
  -4  -8  10  497.75   34.00
   8 -10  -4  436.46   28.00
   8  10   4  495.45   32.50
  -4   8 -10  486.55   30.30
   8  10   4  485.75   33.80
  10  -4  -8  469.65   26.90
   4  -8 -10  463.65   32.70
  10   4   8  456.75   30.20
  -4   8 -10  496.25   30.40
   4  -8 -10  459.75   33.10
  -8 -10   4  573.64   38.60
  10  -4  -8  544.25   28.60
 -10  -4  -8  496.95   22.20
  10  -4   8  460.15   27.10
   4  -8  10  475.85   33.30
   8  10  -4  471.45   33.40
   4  -8  10  459.65   32.90
  -8 -10  -4  405.56   51.09
  -8 -10  -4  541.05   37.30
  10   4  -8  521.05   31.00
  10  -4   8  490.15   27.20
   4   8 -10  506.85   35.30
   8 -10   4  476.35   28.00
  -4  -8 -10  486.65   33.20
   8  10  -4  503.65   33.40
   8 -10   4  499.15   29.70
  -4   8  10  509.55   30.00
  -4   8  10  475.65   33.70
  -4  -9  10    9.30   12.30
  10   4   9    4.90   10.00
   4  -9 -10   28.90   12.80
   9  10   4   10.10   12.20
  -9 -10   4    5.20    9.50
  10  -4  -9    4.50    8.70
  -4  -9  10   28.90   12.90
 -10  -4   9    5.80    7.70
  -4   9 -10   22.70   11.20
   9  10   4   62.89   15.90
  -4   9 -10   16.90    9.70
  -9 -10   4   21.10    9.60
   4   9  10   28.10   14.00
  10   4   9   24.10   10.80
 -10  -4   9   10.80    8.20
   9 -10  -4    0.60    7.20
   4   9  10    2.10    7.50
   9 -10  -4   12.20    9.10
   4  -9 -10    6.40   11.60
   9  10  -4   11.80    9.40
   4   9 -10   -1.30    8.20
  10   4  -9    6.40    9.80
  -4   9  10   10.10   10.20
  -9 -10  -4   21.30   11.70
  -9 -10  -4   -3.70    8.90
 -10  -4  -9    3.00    7.60
 -10  -4  -9    5.10    7.10
   9 -10   4    1.50    8.30
   4  -9  10   32.60   13.00
   9 -10   4   -5.90    7.90
   9  10  -4    2.80    8.40
  -4   9  10   16.90    9.30
  -4  -9 -10    2.90   11.00
   4  -9  10   15.10   12.20
  10   4  -9   32.50   12.50
  10  -4   9  -10.10    6.80
   4   9 -10    5.20   11.20
  -4  -9 -10   28.80   12.90
  10  -5   0   11.70    3.80
   0  10   5    9.10    9.40
   0 -10   5   21.60   10.30
   0 -10  -5    3.40    7.10
  -5   0  10   17.40    9.50
   0  10   5    2.20    8.70
   0 -10  -5   13.70    9.90
  -5   0 -10   -4.10    6.90
  -5   0 -10    6.40    7.80
   5   0  10    1.80    9.00
   5   0  10   15.20    9.90
   5   0 -10    0.90    8.20
   5   0 -10   14.90    8.40
  10   5   0   12.50    7.00
  10   5   0   10.10    7.10
   0  10  -5   11.60    9.80
  -5   0  10   12.90    9.00
   0 -10   5   16.00   10.60
   0  10  -5   16.90   10.60
  -1 -10   5   39.00   11.90
   5   1  10   29.10   11.30
  -1 -10   5   23.50   11.40
   1 -10  -5   37.50   15.60
  -5  -1  10   21.90    9.80
  10  -5  -1   28.60    5.40
   5  -1 -10   43.90   12.80
  -1  10  -5   36.50   11.60
  -5   1 -10   14.60    8.80
   1  10   5   -0.90   11.10
   5   1  10   46.30   12.60
   1  10   5   25.10   12.40
  -5   1 -10   23.30   10.20
  -1  10  -5   30.80   11.50
  -5  -1  10   20.70   10.00
   1 -10  -5   26.80   10.00
  10   5   1   29.50    9.10
  10  -5  -1   32.90    5.50
  10   5   1   36.30    9.90
   5  -1 -10   22.20   10.60
   1  10  -5   13.10   12.20
  -5  -1 -10   28.70   10.30
   1 -10   5   20.30   11.10
   1  10  -5   16.30    8.40
  10   5  -1   21.90    8.90
  -1  10   5   20.40   10.00
  -1 -10  -5   20.40    9.20
  -1  10   5   33.40   11.50
   5  -1  10   37.00   11.80
   5   1 -10   51.49   12.90
  -5   1  10   30.40    9.80
   5  -1  10   19.40   10.90
  -1 -10  -5   10.70   12.20
  -5  -1 -10   37.40   10.60
   5   1 -10   20.70   10.40
  -5   1  10   39.20   11.80
  10  -5   1   30.70    5.20
  10   5  -1   27.30    8.70
  10  -5   1   31.70    5.30
  -2  10  -5   61.79   13.90
   2  10   5   45.40   12.80
   2 -10  -5   86.09   15.60
  -5  -2  10   67.99   13.70
   5   2  10   53.39   13.70
  -2 -10   5   74.39   15.90
   5  -2 -10   68.69   14.60
  10   5   2   67.99   12.00
  -5   2 -10   71.39   13.40
  -2  10  -5   67.09   13.50
  10  -5  -2   61.99    7.50
   2  10   5   78.09   18.30
   5  -2 -10   49.50   13.40
  10   5   2   76.79   12.50
  -5   2 -10   79.49   13.50
  -5  -2  10   49.30   12.30
  -2  10   5   46.10   11.90
  -2 -10  -5   53.99   14.00
  -2  10   5   57.89   13.10
  10   5  -2   79.69   13.30
  10   5  -2   69.19   12.50
  -5   2  10   54.79   11.90
   2  10  -5   63.09   16.60
   5   2 -10   91.19   15.90
[truncated: 526,496 more chars]
