# Supplementary material for: Order–disorder transition of a rigid cage cation embedded in a cubic perovskite
Source: Nat Commun. 2021 Jun 10;12:3548. doi: 10.1038/s41467-021-23917-z (PMC8192939; doi:10.1038/s41467-021-23917-z)
Supplement: Supplementary file 10 — Dataset 8 [file 41467_2021_23917_MOESM10_ESM.cif]

data_mo_szf_q_330k_0m
_audit_creation_date               2020-12-09
_audit_creation_method
;
Olex2 1.3
(compiled 2020.06.28 svn.raecde09e for OlexSys, GUI svn.r6132)
;
_shelx_SHELXL_version_number       '2018/3'
_audit_contact_author_address      ?
_audit_contact_author_email        ?
_audit_contact_author_name         ''
_audit_contact_author_phone        ?
_publ_contact_author_id_orcid      ?
_publ_section_references
;
Dolomanov, O.V., Bourhis, L.J., Gildea, R.J, Howard, J.A.K. & Puschmann, H.
 (2009), J. Appl. Cryst. 42, 339-341.

Sheldrick, G.M. (2015). Acta Cryst. A71, 3-8.

Sheldrick, G.M. (2015). Acta Cryst. C71, 3-8.
;
_chemical_name_common              ?
_chemical_name_systematic          ?
_chemical_formula_moiety           'Mn N9, C4.355 N0.5, 0.5(C7)'
_chemical_formula_sum              'C7 H14 Mn N10'
_chemical_formula_weight           293.22
_chemical_melting_point            ?
loop_
  _atom_type_symbol
  _atom_type_description
  _atom_type_scat_dispersion_real
  _atom_type_scat_dispersion_imag
  _atom_type_scat_source
 'C' 'C' 0.0033 0.0016 'International Tables Vol C Tables 4.2.6.8 and 6.1.1.4'
 'H' 'H' 0.0000 0.0000 'International Tables Vol C Tables 4.2.6.8 and 6.1.1.4'
 'Mn' 'Mn' 0.3368 0.7283 'International Tables Vol C Tables 4.2.6.8 and 6.1.1.4'
 'N' 'N' 0.0061 0.0033 'International Tables Vol C Tables 4.2.6.8 and 6.1.1.4'

_shelx_space_group_comment
;
The symmetry employed for this shelxl refinement is uniquely defined
by the following loop, which should always be used as a source of
symmetry information in preference to the above space-group names.
They are only intended as comments.
;
_space_group_crystal_system        'tetragonal'
_space_group_IT_number             129
_space_group_name_H-M_alt          'P 4/n m m'
_space_group_name_Hall             '-P 4a 2a'
loop_
  _space_group_symop_operation_xyz
 'x, y, z'
 '-x+1/2, -y+1/2, z'
 '-y+1/2, x, z'
 'y, -x+1/2, z'
 '-x, y+1/2, -z'
 'x+1/2, -y, -z'
 'y+1/2, x+1/2, -z'
 '-y, -x, -z'
 '-x, -y, -z'
 'x-1/2, y-1/2, -z'
 'y-1/2, -x, -z'
 '-y, x-1/2, -z'
 'x, -y-1/2, z'
 '-x-1/2, y, z'
 '-y-1/2, -x-1/2, z'
 'y, x, z'

_cell_length_a                     13.2165(19)
_cell_length_b                     13.2165(19)
_cell_length_c                     6.6036(10)
_cell_angle_alpha                  90
_cell_angle_beta                   90
_cell_angle_gamma                  90
_cell_volume                       1153.5(4)
_cell_formula_units_Z              4
_cell_measurement_reflns_used      2480
_cell_measurement_temperature      330.0
_cell_measurement_theta_max        26.34
_cell_measurement_theta_min        3.08
_shelx_estimated_absorpt_T_max     ?
_shelx_estimated_absorpt_T_min     ?
_exptl_absorpt_coefficient_mu      1.146
_exptl_absorpt_correction_T_max    0.7349
_exptl_absorpt_correction_T_min    0.6491
_exptl_absorpt_correction_type     multi-scan
_exptl_absorpt_process_details    
 'SADABS-2016/2 (Bruker,2016/2) was used for absorption correction. wR2(int) was 0.1038 before and 0.0868 after correction. The Ratio of minimum to maximum transmission is 0.8832. The \l/2 correction factor is Not present.'
_exptl_absorpt_special_details     ?
_exptl_crystal_colour              'clear light colourless'
_exptl_crystal_colour_lustre       clear
_exptl_crystal_colour_modifier     light
_exptl_crystal_colour_primary      colourless
_exptl_crystal_density_diffrn      1.688
_exptl_crystal_density_meas        ?
_exptl_crystal_density_method      ?
_exptl_crystal_description         cube
_exptl_crystal_F_000               604
_exptl_crystal_size_max            ?
_exptl_crystal_size_mid            ?
_exptl_crystal_size_min            ?
_exptl_transmission_factor_max     ?
_exptl_transmission_factor_min     ?
_diffrn_reflns_av_R_equivalents    0.1035
_diffrn_reflns_av_unetI/netI       0.0383
_diffrn_reflns_Laue_measured_fraction_full  0.982
_diffrn_reflns_Laue_measured_fraction_max  0.984
_diffrn_reflns_limit_h_max         16
_diffrn_reflns_limit_h_min         -16
_diffrn_reflns_limit_k_max         12
_diffrn_reflns_limit_k_min         -16
_diffrn_reflns_limit_l_max         8
_diffrn_reflns_limit_l_min         -8
_diffrn_reflns_number              13005
_diffrn_reflns_point_group_measured_fraction_full  0.982
_diffrn_reflns_point_group_measured_fraction_max  0.984
_diffrn_reflns_theta_full          25.242
_diffrn_reflns_theta_max           26.343
_diffrn_reflns_theta_min           2.179
_diffrn_ambient_temperature        330.0
_diffrn_detector_area_resol_mean   ?
_diffrn_measured_fraction_theta_full  0.982
_diffrn_measured_fraction_theta_max  0.984
_diffrn_measurement_device_type    'Bruker APEX-II CCD'
_diffrn_measurement_method         '\f and \w scans'
_diffrn_radiation_type             MoK\a
_diffrn_radiation_wavelength       0.71073
_diffrn_source                     ?
_diffrn_source_current             30.0
_diffrn_source_power               1.5
_diffrn_source_voltage             50.0
_diffrn_standards_number           0
_reflns_Friedel_coverage           0.000
_reflns_Friedel_fraction_full      .
_reflns_Friedel_fraction_max       .
_reflns_number_gt                  434
_reflns_number_total               678
_reflns_special_details
;
 Reflections were merged by SHELXL according to the crystal
 class for the calculation of statistics and refinement.
 
 _reflns_Friedel_fraction is defined as the number of unique
 Friedel pairs measured divided by the number that would be
 possible theoretically, ignoring centric projections and
 systematic absences.
;
_reflns_threshold_expression       'I > 2\s(I)'
_computing_cell_refinement         'SAINT v8.37A (Bruker, 2015)'
_computing_data_collection         ?
_computing_data_reduction          'SAINT v8.37A (Bruker, 2015)'
_computing_molecular_graphics      'Olex2 1.3 (Dolomanov et al., 2009)'
_computing_publication_material    'Olex2 1.3 (Dolomanov et al., 2009)'
_computing_structure_refinement    'SHELXL 2018/3 (Sheldrick, 2015)'
_computing_structure_solution      'SHELXT 2018/2 (Sheldrick, 2018)'
_refine_diff_density_max           0.750
_refine_diff_density_min           -1.488
_refine_diff_density_rms           0.150
_refine_ls_extinction_coef         .
_refine_ls_extinction_method       none
_refine_ls_goodness_of_fit_ref     1.109
_refine_ls_hydrogen_treatment      undef
_refine_ls_matrix_type             full
_refine_ls_number_parameters       65
_refine_ls_number_reflns           678
_refine_ls_number_restraints       0
_refine_ls_R_factor_all            0.1433
_refine_ls_R_factor_gt             0.1034
_refine_ls_restrained_S_all        1.109
_refine_ls_shift/su_max            0.000
_refine_ls_shift/su_mean           0.000
_refine_ls_structure_factor_coef   Fsqd
_refine_ls_weighting_details      
 'w=1/[\s^2^(Fo^2^)+27.0586P] where P=(Fo^2^+2Fc^2^)/3'
_refine_ls_weighting_scheme        calc
_refine_ls_wR_factor_gt            0.2096
_refine_ls_wR_factor_ref           0.2320
_refine_special_details            ?
_olex2_refinement_description
;
1. Others
 Fixed Sof: C1AA(0.375) C1(0.375) C2(0.75) C3(0.125)
;
_atom_sites_solution_hydrogens     .
_atom_sites_solution_primary       dual
_atom_sites_solution_secondary     ?
loop_
  _atom_site_label
  _atom_site_type_symbol
  _atom_site_fract_x
  _atom_site_fract_y
  _atom_site_fract_z
  _atom_site_U_iso_or_equiv
  _atom_site_adp_type
  _atom_site_occupancy
  _atom_site_site_symmetry_order
  _atom_site_calc_flag
  _atom_site_refinement_flags_posn
  _atom_site_refinement_flags_adp
  _atom_site_refinement_flags_occupancy
  _atom_site_disorder_assembly
  _atom_site_disorder_group
 Mn01 Mn 0.500000 0.500000 0.500000 0.0207(7) Uani 1 4 d S T P . .
 N003 N 0.750000 0.4978(8) 0.5288(15) 0.036(2) Uani 1 2 d S T P . .
 N004 N 0.500000 0.500000 0.000000 0.060(5) Uani 1 4 d S T P . .
 N005 N 0.6670(6) 0.4974(11) 0.528(3) 0.106(5) Uani 1 1 d . . . . .
 N006 N 0.5150(7) 0.5150(7) 0.1640(16) 0.082(6) Uani 1 2 d S T P . .
 N1 N 0.750000 0.750000 0.283(5) 0.096(12) Uani 1 8 d S T P . .
 C1AA C 0.6750(14) 0.6750(14) 0.159(3) 0.075(7) Uani 0.75 2 d S T P . .
 C0AA C 0.7008(17) 0.7008(17) -0.075(4) 0.074(9) Uani 0.68(3) 2 d S T . . .
 C1 C 0.750000 0.6091(17) 0.030(4) 0.072(7) Uani 0.75 2 d S T P . .
 C2 C 0.6679(18) 0.2946(16) 0.890(3) 0.116(9) Uani 0.75 1 d . . P . .
 C3 C 0.750000 0.250000 0.740(6) 0.062(13) Uani 0.5 4 d S T P . .

loop_
  _atom_site_aniso_label
  _atom_site_aniso_U_11
  _atom_site_aniso_U_22
  _atom_site_aniso_U_33
  _atom_site_aniso_U_23
  _atom_site_aniso_U_13
  _atom_site_aniso_U_12
 Mn01 0.0205(8) 0.0205(8) 0.0211(10) -0.0013(7) -0.0013(7) -0.0003(10)
 N003 0.027(5) 0.053(6) 0.029(5) 0.002(6) 0.000 0.000
 N004 0.077(8) 0.077(8) 0.026(7) 0.013(6) 0.013(6) -0.018(12)
 N005 0.021(5) 0.168(12) 0.130(11) -0.035(11) -0.001(6) -0.011(6)
 N006 0.111(9) 0.111(9) 0.022(6) -0.001(4) -0.001(4) -0.080(11)
 N1 0.13(2) 0.13(2) 0.033(15) 0.000 0.000 0.000
 C1AA 0.101(12) 0.101(12) 0.021(8) 0.006(7) 0.006(7) -0.034(15)
 C0AA 0.084(13) 0.084(13) 0.054(13) -0.016(10) -0.016(10) 0.065(13)
 C1 0.11(2) 0.049(12) 0.051(12) -0.010(11) 0.000 0.000
 C2 0.117(17) 0.114(19) 0.117(15) 0.015(12) -0.079(14) 0.033(13)
 C3 0.04(3) 0.11(4) 0.03(2) 0.000 0.000 0.000

_geom_special_details
;
 All esds (except the esd in the dihedral angle between two l.s. planes)
 are estimated using the full covariance matrix.  The cell esds are taken
 into account individually in the estimation of esds in distances, angles
 and torsion angles; correlations between esds in cell parameters are only
 used when they are defined by crystal symmetry.  An approximate (isotropic)
 treatment of cell esds is used for estimating esds involving l.s. planes.
;
loop_
  _geom_bond_atom_site_label_1
  _geom_bond_atom_site_label_2
  _geom_bond_distance
  _geom_bond_site_symmetry_2
  _geom_bond_publ_flag
 Mn01 N005 2.215(9) . ?
 Mn01 N005 2.215(9) 9_666 ?
 Mn01 N005 2.215(8) 16 ?
 Mn01 N005 2.215(8) 8_666 ?
 Mn01 N006 2.237(10) . ?
 Mn01 N006 2.237(10) 9_666 ?
 N003 N005 1.097(8) 14_755 ?
 N003 N005 1.097(8) . ?
 N004 N006 1.119(10) 9_665 ?
 N004 N006 1.119(10) . ?
 N1 C1AA 1.62(3) 2_665 ?
 N1 C1AA 1.62(3) 4_565 ?
 N1 C1AA 1.62(3) 3_655 ?
 N1 C1AA 1.62(3) . ?
 C1AA C1AA 1.98(4) 4_565 ?
 C1AA C1AA 1.98(4) 3_655 ?
 C1AA C0AA 1.62(3) . ?
 C1AA C1 1.57(2) 4_565 ?
 C1AA C1 1.57(2) . ?
 C0AA C0AA 1.30(5) 4_565 ?
 C0AA C0AA 1.30(5) 3_655 ?
 C0AA C0AA 1.84(6) 2_665 ?
 C0AA C1 1.54(2) . ?
 C0AA C1 1.54(2) 4_565 ?
 C2 C2 1.18(4) 13_565 ?
 C2 C2 1.61(4) 8_667 ?
 C2 C3 1.59(3) . ?

loop_
  _geom_angle_atom_site_label_1
  _geom_angle_atom_site_label_2
  _geom_angle_atom_site_label_3
  _geom_angle
  _geom_angle_site_symmetry_1
  _geom_angle_site_symmetry_3
  _geom_angle_publ_flag
 N005 Mn01 N005 180.0 . 9_666 ?
 N005 Mn01 N005 88.6(7) 9_666 16 ?
 N005 Mn01 N005 91.4(7) . 16 ?
 N005 Mn01 N005 91.4(7) 9_666 8_666 ?
 N005 Mn01 N005 88.6(7) . 8_666 ?
 N005 Mn01 N005 180.0 16 8_666 ?
 N005 Mn01 N006 90.3(5) 16 9_666 ?
 N005 Mn01 N006 89.7(5) 16 . ?
 N005 Mn01 N006 89.7(5) 9_666 9_666 ?
 N005 Mn01 N006 90.3(5) . 9_666 ?
 N005 Mn01 N006 89.7(5) . . ?
 N005 Mn01 N006 90.3(5) 9_666 . ?
 N005 Mn01 N006 89.7(5) 8_666 9_666 ?
 N005 Mn01 N006 90.3(5) 8_666 . ?
 N006 Mn01 N006 180.0 . 9_666 ?
 N005 N003 N005 179(2) 14_755 . ?
 N006 N004 N006 180.0 9_665 . ?
 N003 N005 Mn01 175.5(15) . . ?
 N004 N006 Mn01 158.3(10) . . ?
 C1AA N1 C1AA 119(2) 2_665 . ?
 C1AA N1 C1AA 119(2) 4_565 3_655 ?
 C1AA N1 C1AA 75.2(10) 2_665 3_655 ?
 C1AA N1 C1AA 75.2(10) 2_665 4_565 ?
 C1AA N1 C1AA 75.2(10) 3_655 . ?
 C1AA N1 C1AA 75.2(10) 4_565 . ?
 N1 C1AA C1AA 52.4(5) . 4_565 ?
 N1 C1AA C1AA 52.4(5) . 3_655 ?
 C1AA C1AA C1AA 89.998(4) 3_655 4_565 ?
 C0AA C1AA N1 103(2) . . ?
 C0AA C1AA C1AA 77.8(10) . 4_565 ?
 C0AA C1AA C1AA 77.8(10) . 3_655 ?
 C1 C1AA N1 103.2(13) 4_565 . ?
 C1 C1AA N1 103.2(13) . . ?
 C1 C1AA C1AA 123.6(12) . 4_565 ?
 C1 C1AA C1AA 50.9(10) 4_565 4_565 ?
 C1 C1AA C1AA 123.6(12) 4_565 3_655 ?
 C1 C1AA C1AA 50.9(10) . 3_655 ?
 C1 C1AA C0AA 57.7(11) . . ?
 C1 C1AA C0AA 57.7(11) 4_565 . ?
 C1 C1AA C1 114(2) 4_565 . ?
 C1AA C0AA C0AA 107.4(14) . 2_665 ?
 C0AA C0AA C1AA 102.2(10) 3_655 . ?
 C0AA C0AA C1AA 102.2(10) 4_565 . ?
 C0AA C0AA C0AA 90.002(10) 4_565 3_655 ?
 C0AA C0AA C0AA 45.001(3) 3_655 2_665 ?
 C0AA C0AA C0AA 45.001(9) 4_565 2_665 ?
 C0AA C0AA C1 65.0(12) 4_565 4_565 ?
 C0AA C0AA C1 142.0(12) 4_565 . ?
 C0AA C0AA C1 142.0(12) 3_655 4_565 ?
 C0AA C0AA C1 65.0(12) 3_655 . ?
 C1 C0AA C1AA 59.7(11) . . ?
 C1 C0AA C1AA 59.7(11) 4_565 . ?
 C1 C0AA C0AA 105.0(12) 4_565 2_665 ?
 C1 C0AA C0AA 105.0(12) . 2_665 ?
 C1 C0AA C1 118(2) 4_565 . ?
 C1AA C1 C1AA 78(2) 3_655 . ?
 C0AA C1 C1AA 94.2(19) 3_655 . ?
 C0AA C1 C1AA 94.2(19) . 3_655 ?
 C0AA C1 C1AA 62.6(13) 3_655 3_655 ?
 C0AA C1 C1AA 62.6(13) . . ?
 C0AA C1 C0AA 50(2) 3_655 . ?
 C2 C2 C2 107.9(12) 13_565 8_667 ?
 C2 C2 C3 68.2(9) 13_565 . ?
 C3 C2 C2 118.0(18) . 8_667 ?
 C2 C3 C2 102(3) 2_655 . ?
 C2 C3 C2 43.7(18) 14_755 2_655 ?
 C2 C3 C2 86(2) 14_755 . ?
 C2 C3 C2 43.7(18) 13_565 . ?
 C2 C3 C2 102(3) 14_755 13_565 ?
 C2 C3 C2 86(2) 2_655 13_565 ?

loop_
  _geom_torsion_atom_site_label_1
  _geom_torsion_atom_site_label_2
  _geom_torsion_atom_site_label_3
  _geom_torsion_atom_site_label_4
  _geom_torsion
  _geom_torsion_site_symmetry_1
  _geom_torsion_site_symmetry_2
  _geom_torsion_site_symmetry_3
  _geom_torsion_site_symmetry_4
  _geom_torsion_publ_flag
 N1 C1AA C0AA C0AA 46.3(2) . . . 3_655 ?
 N1 C1AA C0AA C0AA 0.000(4) . . . 2_665 ?
 N1 C1AA C0AA C0AA -46.3(2) . . . 4_565 ?
 N1 C1AA C0AA C1 -97.5(11) . . . 4_565 ?
 N1 C1AA C0AA C1 97.5(11) . . . . ?
 N1 C1AA C1 C1AA 3.9(18) . . . 3_655 ?
 N1 C1AA C1 C0AA -56.9(16) . . . 3_655 ?
 N1 C1AA C1 C0AA -97.2(19) . . . . ?
 C1AA N1 C1AA C1AA -63.2(8) 2_665 . . 4_565 ?
 C1AA N1 C1AA C1AA 126.4(16) 4_565 . . 3_655 ?
 C1AA N1 C1AA C1AA 63.2(8) 2_665 . . 3_655 ?
 C1AA N1 C1AA C1AA -126.4(16) 3_655 . . 4_565 ?
 C1AA N1 C1AA C0AA -63.2(8) 3_655 . . . ?
 C1AA N1 C1AA C0AA 0.000(6) 2_665 . . . ?
 C1AA N1 C1AA C0AA 63.2(8) 4_565 . . . ?
 C1AA N1 C1AA C1 59.3(13) 2_665 . . . ?
 C1AA N1 C1AA C1 -59.3(13) 2_665 . . 4_565 ?
 C1AA N1 C1AA C1 -3.8(18) 3_655 . . . ?
 C1AA N1 C1AA C1 -122.5(11) 3_655 . . 4_565 ?
 C1AA N1 C1AA C1 3.8(18) 4_565 . . 4_565 ?
 C1AA N1 C1AA C1 122.5(11) 4_565 . . . ?
 C1AA C1AA C0AA C0AA 0.002(1) 3_655 . . 3_655 ?
 C1AA C1AA C0AA C0AA -0.002(7) 4_565 . . 4_565 ?
 C1AA C1AA C0AA C0AA 92.7(5) 4_565 . . 3_655 ?
 C1AA C1AA C0AA C0AA -92.7(5) 3_655 . . 4_565 ?
 C1AA C1AA C0AA C0AA 46.3(2) 4_565 . . 2_665 ?
 C1AA C1AA C0AA C0AA -46.3(2) 3_655 . . 2_665 ?
 C1AA C1AA C0AA C1 51.2(10) 3_655 . . . ?
 C1AA C1AA C0AA C1 -51.2(10) 4_565 . . 4_565 ?
 C1AA C1AA C0AA C1 -143.9(11) 3_655 . . 4_565 ?
 C1AA C1AA C0AA C1 143.9(11) 4_565 . . . ?
 C1AA C1AA C1 C1AA 57.3(13) 4_565 . . 3_655 ?
 C1AA C1AA C1 C0AA -101.1(17) 3_655 . . . ?
 C1AA C1AA C1 C0AA -3.6(15) 4_565 . . 3_655 ?
 C1AA C1AA C1 C0AA -60.9(12) 3_655 . . 3_655 ?
 C1AA C1AA C1 C0AA -43.8(14) 4_565 . . . ?
 C1AA C0AA C1 C1AA -74(2) . . . 3_655 ?
 C1AA C0AA C1 C0AA -122.8(14) . . . 3_655 ?
 C0AA C1AA C1 C1AA 101.1(17) . . . 3_655 ?
 C0AA C1AA C1 C0AA 40(2) . . . 3_655 ?
 C0AA C0AA C1 C1AA 69.5(15) 4_565 . . . ?
 C0AA C0AA C1 C1AA 101.6(13) 2_665 . . . ?
 C0AA C0AA C1 C1AA -5(2) 4_565 . . 3_655 ?
 C0AA C0AA C1 C1AA 122.8(14) 3_655 . . . ?
 C0AA C0AA C1 C1AA 48.4(9) 3_655 . . 3_655 ?
 C0AA C0AA C1 C1AA 27.3(12) 2_665 . . 3_655 ?
 C0AA C0AA C1 C0AA -53.3(17) 4_565 . . 3_655 ?
 C0AA C0AA C1 C0AA -21.2(8) 2_665 . . 3_655 ?
 C1 C1AA C0AA C0AA 143.9(11) 4_565 . . 3_655 ?
 C1 C1AA C0AA C0AA -143.9(11) . . . 4_565 ?
 C1 C1AA C0AA C0AA 51.2(10) 4_565 . . 4_565 ?
 C1 C1AA C0AA C0AA -97.5(11) . . . 2_665 ?
 C1 C1AA C0AA C0AA -51.2(10) . . . 3_655 ?
 C1 C1AA C0AA C0AA 97.5(11) 4_565 . . 2_665 ?
 C1 C1AA C0AA C1 -165(2) 4_565 . . . ?
 C1 C1AA C0AA C1 165(2) . . . 4_565 ?
 C1 C1AA C1 C1AA 115.0(14) 4_565 . . 3_655 ?
 C1 C1AA C1 C0AA 14(2) 4_565 . . . ?
 C1 C1AA C1 C0AA 54(2) 4_565 . . 3_655 ?
 C1 C0AA C1 C1AA -15(2) 4_565 . . . ?
 C1 C0AA C1 C1AA -89(2) 4_565 . . 3_655 ?
 C1 C0AA C1 C0AA -137.5(17) 4_565 . . 3_655 ?
 C2 C2 C3 C2 99(2) 8_667 . . 13_565 ?
 C2 C2 C3 C2 -71.2(10) 13_565 . . 2_655 ?
 C2 C2 C3 C2 -13(3) 8_667 . . 14_755 ?
 C2 C2 C3 C2 -112.1(14) 13_565 . . 14_755 ?
 C2 C2 C3 C2 28.2(16) 8_667 . . 2_655 ?

_shelx_res_file
;
TITL mo_szf_q_330k_0m_a.res in P4/nmm
    mo_szf_q_330k_0m.res
    created by SHELXL-2018/3 at 19:49:08 on 09-Dec-2020
REM Old TITL mo_szf_q_330k_0m_a.res in P4/nmm
REM SHELXT solution in P4/nmm: R1 0.238, Rweak 0.006, Alpha 0.096
REM <I/s> 3.276 for 55 systematic absences, Orientation as input
REM Formula found by SHELXT: C8 N13 Mn2
CELL 0.71073 13.2165 13.2165 6.6036 90 90 90
ZERR 4 0.0019 0.0019 0.001 0 0 0
LATT 1
SYMM 0.5-X,0.5-Y,+Z
SYMM 0.5-Y,+X,+Z
SYMM +Y,0.5-X,+Z
SYMM -X,0.5+Y,-Z
SYMM 0.5+X,-Y,-Z
SYMM 0.5+Y,0.5+X,-Z
SYMM -Y,-X,-Z
SFAC C H Mn N
UNIT 28 56 4 40

L.S. 20 0 0
PLAN  5
TEMP 56.85
CONF
list 4
MORE -1
fmap 2 53
acta
REM <olex2.extras>
REM <HklSrc "%.\\mo_SZF_Q_330K_0m.hkl">
REM </olex2.extras>

WGHT    0.000000   27.058599
FVAR       0.63757
MN01  3    0.500000    0.500000    0.500000    10.25000    0.02054    0.02054 =
         0.02106   -0.00130   -0.00130   -0.00031
N003  4    0.750000    0.497830    0.528834    10.50000    0.02704    0.05348 =
         0.02864    0.00200    0.00000    0.00000
N004  4    0.500000    0.500000    0.000000    10.25000    0.07666    0.07666 =
         0.02641    0.01285    0.01285   -0.01825
N005  4    0.666986    0.497402    0.527653    11.00000    0.02070    0.16777 =
         0.12984   -0.03548   -0.00055   -0.01051
N006  4    0.515000    0.515000    0.163980    10.50000    0.11142    0.11142 =
         0.02189   -0.00123   -0.00123   -0.07973
N1    4    0.750000    0.750000    0.283270    10.12500    0.12772    0.12772 =
         0.03253    0.00000    0.00000    0.00000
C1AA  1    0.674998    0.674998    0.158965    10.37500    0.10133    0.10133 =
         0.02089    0.00608    0.00608   -0.03437
C0AA  1    0.700801    0.700801   -0.074510     0.33864    0.08412    0.08412 =
         0.05423   -0.01580   -0.01580    0.06541
C1    1    0.750000    0.609117    0.029585    10.37500    0.11469    0.04924 =
         0.05116   -0.01022    0.00000    0.00000
C2    1    0.667926    0.294612    0.890442    10.75000    0.11674    0.11413 =
         0.11666    0.01550   -0.07853    0.03281
C3    1    0.750000    0.250000    0.739709    10.12500    0.04397    0.10807 =
         0.03367    0.00000    0.00000    0.00000
HKLF 4


REM  mo_szf_q_330k_0m_a.res in P4/nmm
REM wR2 = 0.2320, GooF = S = 1.109, Restrained GooF = 1.109 for all data
REM R1 = 0.1034 for 434 Fo > 4sig(Fo) and 0.1433 for all 678 data
REM 65 parameters refined using 0 restraints

END

WGHT      0.0000     27.0585

REM Highest difference peak  0.750,  deepest hole -1.488,  1-sigma level  0.150
Q1    1   0.6118  0.2500  0.9523  10.50000  0.05    0.75
Q2    1   0.7063  0.2500  0.9545  10.50000  0.05    0.72
Q3    1   0.6762  0.3107  0.8516  11.00000  0.05    0.54
Q4    1   0.7500  0.7500  0.3512  10.12500  0.05    0.53
Q5    1   0.7500  0.3945  0.3544  10.50000  0.05    0.51
;
_shelx_res_checksum                11373
_shelx_hkl_file
;
   1  -1   0   -1.70    1.60
   1  -1   0   -1.30    1.50
   1   1   0    4.60    1.90
   1   1   0    5.00    1.60
  -1   1   0    6.10    2.50
  -1   1   0    5.90    2.10
  -1  -1   0   -1.70    1.40
  -1  -1   0    0.00    1.40
  -2   0   0 1330.47  103.29
   2   0   0 1399.26  103.29
   2   0   0 1351.96  103.19
  -2   0   0 1374.36  103.29
   3   2   0    3.10    3.90
   2  -3   0    1.30    3.80
  -2   3   0    0.60    3.10
   3   2   0    5.30    4.50
  -3  -2   0    7.50    4.90
  -2   3   0    0.30    3.10
  -3  -2   0   -0.30    4.20
   2  -3   0   -2.00    3.30
  -3  -1   0    3.70    5.50
   1  -3   0    1.70    2.50
   3   1   0   -1.40    4.90
   1  -3   0    1.60    2.40
  -3  -1   0    2.20    4.10
   3   1   0    0.20    3.50
  -3   0   0    9.80    6.30
   3   0   0    3.20    4.40
  -3   0   0    8.00    4.80
   3   0   0    4.20    5.70
   3  -1   0   -0.10    4.10
   3  -1   0    0.80    4.20
  -3   1   0   -3.60    5.00
  -3   1   0   -4.20    5.20
  -2  -3   0   -0.30    3.00
  -3   2   0    4.90    4.80
  -3   2   0    1.50    4.70
  -2  -3   0    1.60    2.80
   3  -2   0    5.00    4.20
   3  -2   0    1.60    3.90
  -3  -3   0    5.80    4.70
   3  -3   0   -2.50    3.80
   3  -3   0   -1.50    4.30
   3   3   0    1.90    3.10
  -3   3   0   -1.20    3.70
  -3   3   0   -0.30    3.70
  -3   4   0   13.60    4.90
   3  -4   0   15.80    6.10
  -3   4   0   21.10    5.40
   3  -4   0   15.10    6.00
   4   3   0    1.40    4.50
  -4  -3   0    1.70    4.80
   4   3   0    2.10    4.30
  -4  -2   0 3524.55  285.07
  -4  -2   0 3380.06  285.17
  -2   4   0 3989.60  281.77
  -2   4   0 4161.08  281.87
   2  -4   0 4139.09  283.57
   4   2   0 3473.05  284.57
   2  -4   0 3888.71  283.37
   4  -1   0   -4.40    3.60
   4  -1   0    3.80    6.60
  -4   1   0    2.50    6.10
   4  -2   0 3305.37  274.67
   4  -2   0 3426.76  274.87
  -4   2   0 3433.26  274.67
  -2  -4   0 4112.69  271.47
  -2  -4   0 3948.00  271.37
   3   4   0   19.20    2.80
   3   4   0   23.70    2.90
   4  -3   0    2.40    5.30
  -3  -4   0   21.50    5.50
  -3  -4   0   18.30    5.30
   4   4   0 4060.09  304.67
  -4  -4   0 4092.39  306.37
   4  -4   0 4020.30  307.27
  -4   4   0 4104.19  306.77
   4   4   0 4189.48  304.77
  -4  -4   0 3953.50  306.17
  -4   4   0 4201.78  306.57
  -5  -4   0   51.39   10.90
   5   4   0   53.09    9.90
   5   4   0   71.69   10.30
  -5  -4   0   80.49   13.10
  -5  -3   0   -0.20    5.90
   3  -5   0    0.20    4.70
   5   3   0    2.90    5.10
  -5  -3   0   -5.10    5.00
   5   3   0    0.70    4.70
   3  -5   0    0.10    4.70
   5   1   0   -2.40    5.20
  -5  -1   0   -4.20    3.80
   1  -5   0   -3.30    1.70
  -5  -1   0   -6.60    5.60
   1  -5   0   -0.10    1.60
   5   1   0    0.90    5.80
  -5   0   0   -0.70    6.00
  -5   0   0   -0.80    4.60
   5   0   0   -0.80    5.80
   5   0   0   -5.10    6.10
  -5   1   0    3.60    4.90
   5  -1   0    5.30    6.70
   5  -1   0   -1.60    6.20
  -5   1   0   -4.70    4.20
   5  -2   0  760.52   61.19
   5  -2   0  721.03   60.99
  -5   2   0  723.33   60.79
  -5   2   0  736.03   60.99
  -5   3   0    5.30    7.00
   5  -3   0    2.20    6.30
  -3  -5   0   -0.30    3.40
  -3  -5   0    1.30    3.40
  -5   3   0   -5.90    5.40
   5  -3   0    3.60    6.60
  -5   4   0   57.99   11.40
  -5   4   0   55.69   10.80
   5  -4   0   53.49   11.10
   5  -4   0   53.09   11.70
  -5   5   0    8.30    6.20
   5   5   0   -2.60    3.70
   5  -5   0    4.90    6.60
  -5  -5   0   -7.50    4.00
   5  -5   0    6.40    6.60
   5   5   0   -2.80    3.20
  -5  -5   0   -3.10    6.00
  -5   6   0   82.39   12.10
   5  -6   0   90.99   15.30
   5  -6   0   85.59   14.80
  -4   6   0 3530.55  245.08
  -4   6   0 3509.15  245.08
   6   4   0 2938.31  246.98
   4  -6   0 3453.35  248.08
   4  -6   0 3631.44  248.58
  -6  -4   0 2831.02  248.28
  -6  -4   0 2997.10  248.78
  -6  -3   0    7.50    7.10
  -6  -2   0 2703.73  204.18
  -6  -2   0 2750.82  204.18
   6   2   0 2693.93  203.28
   6   2   0 2677.93  203.18
   2  -6   0 2617.94  199.28
   2  -6   0 2533.75  199.18
   6   0   0 9691.83  729.33
   6   0   0 9999.00  729.73
  -6   0   0 9761.32  729.63
  -6   0   0 9682.53  729.83
  -6   1   0    7.00    8.00
   6  -1   0    6.80    7.60
   6  -1   0    2.20    5.60
  -6   1   0    5.10    7.80
  -6   2   0 2723.93  202.78
  -2  -6   0 2397.76  195.38
   6  -2   0 2665.23  202.68
   6  -2   0 2772.12  203.18
  -6   2   0 2674.83  202.68
  -2  -6   0 2648.44  195.58
  -6   3   0    9.20    8.10
  -6   4   0 2787.32  218.38
   6  -4   0 2858.91  219.58
  -6   4   0 2826.72  218.58
   6  -4   0 2974.80  220.18
   6  -5   0    1.70    6.80
  -6   6   0 3514.45  265.87
  -6  -6   0 3597.14  266.97
  -6  -6   0 3506.35  266.67
   6  -6   0 3464.95  267.97
  -6   6   0 3358.66  265.57
   6   6   0 3581.44  262.47
   6  -6   0 3531.85  268.47
   6   6   0 3538.25  262.37
  -6   7   0   -3.00    4.90
   6  -7   0   -0.40    6.80
   7   6   0    0.30    4.80
  -7  -6   0    8.10    8.20
  -7  -6   0    5.10    8.80
  -5   7   0    2.50    4.30
  -7  -5   0   -6.60    6.00
  -5   7   0    2.10    4.30
   7   5   0    6.60    6.10
   7   5   0   -6.60    4.50
  -7  -5   0    0.50    6.40
   5  -7   0   -1.10    5.30
   5  -7   0   -6.40    5.80
   7   4   0    9.60    6.80
   7   4   0    2.10    6.40
   4  -7   0   -6.00    5.00
  -7  -4   0    2.70    7.80
  -7  -4   0    5.30    7.10
   4  -7   0    3.10    5.80
   7   3   0  -11.30    4.60
   3  -7   0   -5.00    4.30
  -7  -3   0    4.90    7.70
   3  -7   0   -5.10    4.10
  -7  -3   0    0.40    7.20
   7   3   0   -5.10    5.30
   7   2   0   25.70    9.90
   7   2   0   29.90   10.40
  -7  -2   0   28.80    9.30
  -7  -2   0   53.59   13.20
   1  -7   0    0.00    2.00
  -7  -1   0    9.60    8.60
   7   1   0    6.00    5.60
  -7  -1   0   -4.10    7.80
   7   1   0   -1.60    7.20
  -7   0   0    0.80    6.00
  -7   0   0   -0.30    7.40
   7   0   0    1.20    5.20
   7   0   0    1.60    7.30
   7  -1   0   -1.30    7.10
  -7   1   0   -4.10    6.70
  -7   1   0   -3.20    7.00
   7  -1   0   -5.50    4.50
   7  -2   0   31.10   10.70
  -7   2   0   20.80   10.10
   7  -2   0   25.30   10.50
  -7   2   0   14.30    9.30
   7  -3   0    2.90    7.30
  -3  -7   0    0.70    3.20
  -3  -7   0    2.70    3.50
   7  -3   0   -2.80    7.00
  -7   3   0   -1.70    7.20
  -7   3   0   -7.70    4.20
  -7   4   0    2.60    7.80
  -7   4   0    6.10    7.60
  -4  -7   0   -6.70    4.00
   7  -4   0    3.70    8.00
   7  -4   0    6.40    8.90
  -4  -7   0   -1.70    4.50
  -7   5   0   -4.60    6.90
  -5  -7   0   -2.00    6.00
  -5  -7   0   -7.90    4.40
   7  -5   0    1.60    7.80
   7  -5   0   -3.10    6.80
  -7   5   0   -2.20    6.40
  -7   6   0   -0.20    7.10
  -7   6   0   -1.40    6.90
   7  -6   0   -3.00    7.10
  -6  -7   0    4.20    5.90
   7  -6   0    2.70    7.80
  -7   7   0    3.10    7.00
   7  -7   0    6.20    8.60
   7  -7   0    9.10    8.80
   7   7   0    0.10    2.90
   7   7   0    3.40    3.30
  -7  -7   0   -4.60    6.10
  -7   7   0    0.70    6.60
  -7  -7   0    3.00    7.00
   7  -8   0  165.38   23.80
   7  -8   0  175.68   23.60
  -6   8   0  800.42   55.79
  -8  -6   0  565.64   59.59
   8   6   0  562.14   56.39
   6  -8   0  820.22   61.89
   8   6   0  546.55   55.99
  -6   8   0  819.42   55.79
   6  -8   0  823.62   61.69
  -8  -6   0  571.84   59.99
   5  -8   0   19.60    8.00
  -8  -5   0    1.00    7.90
   8   5   0    8.10    6.80
   8   5   0    2.10    6.60
  -8  -5   0    6.60    8.40
   5  -8   0   11.40    8.40
   8   4   0 2418.26  187.58
  -8  -4   0 2421.76  189.58
   8   4   0 2415.26  187.38
  -8  -4   0 2451.25  189.98
  -8  -2   0 1391.96  111.59
  -8  -2   0 1329.87  110.69
   8   2   0 1370.36  110.19
  -8  -1   0  -16.90    7.00
  -8  -1   0   -6.10    7.10
   8   1   0   -1.00    7.20
   8   1   0    0.10    7.10
  -8   0   0 2658.83  200.58
  -8   0   0 2613.94  200.68
   8   0   0 2531.15  199.58
   8   0   0 2475.85  199.48
   8  -1   0   -3.60    6.90
   8  -1   0   -6.40    7.00
  -8   1   0    0.20    7.70
  -8   1   0    2.90    6.30
  -8   2   0 1385.06  114.09
  -8   2   0 1377.26  113.99
   8  -2   0 1404.36  113.89
   8  -2   0 1445.36  114.89
   8  -4   0 2250.87  174.08
  -8   4   0 2367.16  174.08
  -8   4   0 2304.27  173.78
  -4  -8   0 1882.91  166.78
   8  -4   0 2323.47  174.88
  -5  -8   0    9.10    7.10
   8  -5   0   -2.20    5.70
   8  -5   0    2.60    8.70
  -8   5   0    0.00    7.70
  -8   5   0    3.90    8.20
  -8   6   0  534.65   48.80
   8  -6   0  520.85   50.29
   8  -6   0  537.35   51.19
  -8   6   0  518.15   48.90
  -8   8   0 1488.35  118.29
   8  -8   0 1510.65  122.79
  -8  -8   0 1488.05  121.39
  -8  -8   0 1554.04  121.29
   8  -8   0 1455.55  122.79
  -8   8   0 1456.95  118.19
   8  -9   0   15.40   11.40
  -9  -8   0    9.90   10.10
  -8   9   0   -5.90    6.20
  -9  -8   0  -11.10    9.30
  -8   9   0   -5.30    6.10
   9   8   0   -1.50    4.10
   8  -9   0    3.50   10.60
   9   8   0    2.90    3.90
  -9  -7   0   -4.90    8.60
  -9  -7   0    2.30    9.50
   9   7   0   -0.30    5.90
   7  -9   0   -6.50    7.90
   7  -9   0   -5.50    8.30
  -7   9   0    0.80    4.70
   9   7   0    3.90    6.10
   9   6   0    5.20    7.10
  -9  -6   0    1.10    9.50
   6  -9   0   -4.00    7.90
   6  -9   0    4.80    8.80
  -9  -6   0    0.90    9.80
   9   6   0    9.20    7.00
   5  -9   0   -8.40    4.90
   9   5   0    1.30    7.90
   9   5   0    2.80    8.30
   5  -9   0   -5.10    6.70
  -9  -5   0    4.00    9.20
   9   4   0   88.49   16.50
  -9  -4   0   74.99   18.00
  -9  -4   0   65.69   17.20
   9   4   0   87.59   16.20
   9   3   0   -5.20    6.50
   3  -9   0    7.60    5.60
  -9  -3   0   -6.20    8.00
   3  -9   0    0.60    5.50
  -9  -3   0   -9.80    4.80
   9   3   0  -11.90    5.90
  -9  -2   0  107.79   20.00
   9   2   0   85.79   17.80
  -9  -2   0   88.79   19.20
   9   1   0   -0.80    7.80
   1  -9   0   -2.10    2.60
  -9  -1   0    2.90    9.30
  -9  -1   0    0.20    8.60
   1  -9   0   -2.50    2.60
   9   1   0   -2.50    5.30
   9   0   0   -5.80    5.80
   9   0   0    6.70    9.20
  -9   0   0   12.10   10.00
   9  -1   0   -1.50    7.40
   9  -1   0   -8.00    7.10
  -9   1   0   13.40   10.50
  -9   1   0    4.90    7.60
   9  -2   0   84.59   18.50
  -9   2   0   75.09   17.00
   9  -2   0   94.49   18.10
  -9   2   0   74.39   17.10
   9  -3   0   -0.90    8.50
  -3  -9   0    4.70    3.50
  -3  -9   0   -6.70    2.70
  -9   3   0   -1.10    8.50
  -9   3   0   -4.90    8.20
   9  -3   0   -5.60    8.20
   9  -4   0   74.69   17.40
   9  -4   0   98.99   20.20
  -9   4   0   90.59   19.00
  -9   4   0   64.09   17.10
   9  -5   0  -11.60    8.50
  -9   5   0   -2.40    7.80
  -5  -9   0   -8.30    4.60
   9  -5   0   -4.70    8.60
  -9   5   0   -3.80    8.20
  -6  -9   0    6.10    7.30
   9  -6   0    7.10   11.40
  -9   6   0   16.50   11.10
   9  -6   0   -3.00    8.70
  -6  -9   0   -2.00    6.30
  -9   6   0    5.90   10.40
  -7  -9   0    1.10    7.60
  -9   7   0    1.60    9.40
  -7  -9   0   -0.60    7.10
   9  -7   0   -0.20   10.10
   9  -7   0   -5.50    8.80
  -9   7   0    1.30    8.10
   9  -8   0   -1.00   11.50
  -9   8   0   -2.10    8.10
  -9   8   0   -1.30    8.10
   9  -8   0   15.30   12.60
  -8  -9   0    5.90    9.20
  -8  -9   0   -0.90    8.80
  -9  -9   0   14.40   11.50
   9  -9   0    1.70   11.80
  -9   9   0    2.30    7.10
  -9   9   0    6.10    8.50
  -9  -9   0   -5.50   10.20
   9  -9   0   -5.20    9.20
   9 -10   0    5.20   11.30
  -9  10   0   -1.10    6.50
 -10  -9   0   -0.20   10.80
   9 -10   0  -12.00   10.50
   8 -10   0  229.68   31.90
  -8  10   0  249.18   22.70
   8 -10   0  278.07   32.00
  -8  10   0  268.67   23.10
 -10  -7   0   15.30   11.10
 -10  -7   0   12.80   11.80
   7 -10   0    7.00    9.70
  10   7   0    5.30    7.30
   7 -10   0   13.20   11.10
  10   7   0    5.90    7.10
   6 -10   0  385.36   39.10
 -10  -6   0  384.16   42.40
   6 -10   0  432.26   40.50
  10   6   0  409.06   38.50
 -10  -6   0  388.66   43.00
  10   6   0  342.77   37.50
 -10  -5   0   -8.10    9.10
   5 -10   0   11.00    8.50
 -10  -5   0    1.90   10.80
   5 -10   0   14.90    8.80
  10   5   0   16.20    9.30
  10   5   0    4.10    9.70
 -10  -4   0  638.94   65.99
  10   4   0  624.14   63.49
 -10  -4   0  676.53   67.09
   4 -10   0  871.21   62.49
   4 -10   0  860.41   62.29
  10   4   0  646.44   63.69
   3 -10   0    0.10    5.40
 -10  -3   0   -1.50    9.80
  10   3   0   -7.00    7.60
 -10  -3   0    2.50   10.50
  10   3   0    5.40    8.80
 -10  -2   0  215.78   29.30
 -10  -2   0  191.08   29.40
   2 -10   0  258.47   22.20
   2 -10   0  256.87   21.90
  10   2   0  171.68   26.80
  10   1   0   11.70   10.90
   0 -10   0  977.60   72.09
 -10   0   0 1010.30   84.69
   0 -10   0  881.81   71.89
 -10   0   0  995.50   84.79
  10   0   0  981.70   83.39
  10   0   0  981.20   84.09
  10  -1   0   -7.80    8.50
  10  -1   0    3.40    9.70
 -10   1   0   11.40   11.20
 -10   1   0  -18.70    7.80
  10  -2   0  191.38   27.20
  10  -2   0  209.88   27.50
 -10   2   0  182.28   28.30
  -2 -10   0  228.78   17.90
  -2 -10   0  239.98   18.30
 -10   2   0  217.98   29.70
  10  -3   0    1.00    9.90
 -10   3   0   -2.90    9.50
  -3 -10   0    7.30    3.80
  -3 -10   0    4.50    3.90
  10  -3   0    3.40   10.50
 -10   3   0   -7.00    8.60
  -4 -10   0  862.41   61.89
  10  -4   0  701.83   69.99
  10  -4   0  677.33   68.79
 -10   4   0  673.53   68.49
  -4 -10   0  892.41   61.79
 -10   4   0  663.73   68.29
  10  -5   0   -9.10    6.50
 -10   5   0    1.10    9.60
  -5 -10   0   -1.30    5.80
 -10   5   0   -5.20    9.10
 -10   6   0  398.36   42.20
  -6 -10   0  428.86   38.30
  10  -6   0  382.16   44.40
 -10   6   0  349.47   41.90
  -6 -10   0  440.36   38.20
  10  -6   0  374.46   42.20
  -7 -10   0   33.30   11.30
  10  -7   0   -3.30   11.60
 -10   7   0   -0.50    9.50
 -10   7   0   -0.80    8.80
  10  -7   0    3.00    9.70
  -7 -10   0    6.60    7.70
 -10   8   0  486.65   43.20
  10  -8   0  437.26   46.00
  -8 -10   0  303.67   39.60
 -10   8   0  392.26   41.00
  10  -8   0  489.25   52.99
 -10   9   0    2.80    8.60
  -9 -10   0    1.60   10.90
  -9 -10   0    3.50   10.40
  10  -9   0    3.60   12.00
  10  -9   0    7.40   11.20
 -10   9   0    4.20    9.50
 -10  10   0  178.38   24.40
  10 -10   0  173.38   30.90
 -10  10   0  207.48   24.00
  10 -10   0  193.98   32.80
 -10 -10   0  163.98   28.70
  10 -11   0    4.40   13.50
 -10  11   0   -2.20    6.20
 -11 -10   0    6.70   14.80
  10 -11   0  -11.90   11.60
 -11 -10   0   -6.50   11.70
   9 -11   0  -12.80   11.70
   9 -11   0    3.40   10.80
 -11  -9   0   -4.80   11.00
 -11  -9   0   -3.80   13.20
 -11  -8   0  131.79   28.40
  11   8   0  123.99   17.20
  11   8   0  101.49   16.30
 -11  -8   0  113.09   24.60
 -11  -7   0   -4.30   10.90
   7 -11   0   -0.70    7.80
   7 -11   0    6.70   10.10
  11   7   0   -5.30    7.00
  11   7   0    3.30    8.70
   6 -11   0  -10.30    7.70
  11   6   0   11.90   10.20
  11   6   0   25.00   10.70
 -11  -6   0   11.40   14.20
 -11  -6   0   21.70   14.50
   6 -11   0   14.10    9.50
  11   5   0   -6.50    7.90
   5 -11   0   -2.50    7.10
   5 -11   0   -2.60    6.80
 -11  -5   0   -3.20   11.60
 -11  -5   0    0.30   10.60
  11   5   0   -3.90    8.20
 -11  -4   0   28.70   14.00
  11   4   0   19.70   12.50
 -11  -4   0   41.90   16.90
  11   4   0   26.50   12.80
 -11  -3   0   18.50   13.80
   3 -11   0   -5.40    5.50
   3 -11   0    3.90    6.10
 -11  -3   0   -1.80   10.10
  11   3   0    6.30   10.10
  11   3   0   -5.40    8.20
 -11  -2   0   44.70   16.20
  11   2   0   42.60   15.60
 -11  -2   0   39.60   16.90
 -11  -1   0   10.60   14.80
   1 -11   0    4.00    4.00
  11   1   0    4.00   10.10
  11   1   0    4.00   10.10
   1 -11   0   -1.10    3.20
 -11  -1   0    3.70   10.90
 -11   0   0   13.10   12.40
   0 -11   0    3.50    2.90
  11   0   0   -0.80   10.00
   0 -11   0    3.10    2.60
 -11   0   0    1.80    8.90
 -11   1   0   -5.60   11.50
  11  -1   0    9.20   11.80
  11  -1   0  -14.20    8.90
 -11   1   0    7.40   12.40
  -1 -11   0   -1.20    1.60
  -1 -11   0    1.80    1.90
  11  -2   0   25.90   11.90
 -11   2   0   41.90   16.40
 -11   2   0   49.20   16.60
  11  -2   0   41.60   14.50
  -3 -11   0   -0.90    3.40
  11  -3   0   -3.10    7.30
 -11   3   0   12.30   11.50
  11  -3   0    7.70   12.10
  -4 -11   0   -3.90    7.60
  -4 -11   0   -1.20    4.60
 -11   4   0   31.20   14.40
  11  -4   0   12.40   12.60
 -11   5   0   -7.10   10.20
  11  -5   0   10.70   13.60
  11  -5   0   -1.50    7.80
  -5 -11   0   -2.20    5.80
  -6 -11   0    5.80    7.50
 -11   6   0   28.10   15.20
 -11   6   0   23.00   13.70
  11  -6   0    9.10   13.20
  -6 -11   0    6.30    7.50
  11  -6   0    5.80    9.30
  -7 -11   0    6.60    8.70
  -7 -11   0    0.10    7.80
 -11   7   0    3.70   11.10
  11  -7   0  -16.10    9.90
 -11   7   0   11.00   11.00
  11  -7   0   -2.80   11.50
  11  -8   0  115.29   25.50
 -11   8   0  112.49   21.90
 -11   8   0  122.79   22.80
  11  -8   0  127.89   27.20
  -9 -11   0   15.90   12.40
  -9 -11   0   -1.50   10.50
 -11   9   0  -18.30   11.00
  11  -9   0   -3.30   11.80
  11  -9   0    3.10   13.30
 -11   9   0   -7.30    9.50
  11 -10   0   19.00   14.00
 -11  10   0  -10.90   10.00
 -11  10   0   -0.20   10.50
 -10 -11   0   -9.30   11.70
 -10 -11   0    5.00   12.90
  11 -10   0  -11.20   12.20
  11 -11   0   -9.20   13.70
 -11  11   0   17.30    9.00
 -11 -11   0   -6.00   13.70
 -11 -11   0    9.00   14.20
  11 -11   0   -1.20   14.80
 -11  11   0   -8.70    7.30
  11 -12   0   17.50   16.90
 -12 -11   0  -10.90   14.10
  11 -12   0   15.00   16.10
 -12 -11   0    7.20   18.50
  10 -12   0  354.96   43.70
 -12 -10   0  233.58   43.00
 -12 -10   0  268.57   38.90
  10 -12   0  363.96   44.10
   9 -12   0   28.20   15.50
   9 -12   0    5.40   11.90
 -12  -9   0  -30.40   14.60
  12   9   0    6.90   10.30
 -12  -9   0   12.90   15.60
   8 -12   0  388.66   46.30
  12   8   0  452.25   41.40
   8 -12   0  476.55   48.50
 -12  -8   0  423.76   51.69
 -12  -8   0  378.76   48.30
  12   8   0  467.35   42.30
  12   7   0   -5.10    8.20
   7 -12   0   15.90   12.70
 -12  -7   0    2.10   14.40
   7 -12   0   19.80   12.40
  12   7   0   -5.50   10.00
 -12  -7   0   10.80   12.90
  12   6   0  601.44   56.89
 -12  -6   0  638.14   63.29
 -12  -6   0  587.04   63.19
  12   6   0  634.64   57.89
   5 -12   0   17.60    9.70
 -12  -5   0   -0.80   12.50
  12   5   0   -1.90   10.60
 -12  -5   0   -9.60   12.70
   5 -12   0    8.40    8.90
  12   5   0    1.50    9.80
  12   4   0 1071.29   83.79
   4 -12   0  745.93   75.29
 -12  -4   0 1131.79   88.39
  12   4   0 1021.80   83.89
   4 -12   0  775.12   75.39
 -12  -4   0 1026.90   87.59
 -12  -3   0    9.90   14.70
  12   3   0   -1.20   10.00
   3 -12   0    6.00    7.30
  12   3   0   10.90   12.50
   3 -12   0    8.60    7.40
 -12  -3   0   23.40   14.00
 -12  -2   0  860.01   79.19
 -12  -2   0  883.01   80.09
  12   2   0  792.02   75.99
   1 -12   0    3.30    4.60
   1 -12   0   -2.80    4.10
 -12  -1   0   11.80   13.70
  12   1   0   -7.60   10.20
 -12   0   0 1502.25  125.99
  12   0   0 1455.95  129.89
   0 -12   0 1439.06  111.29
   0 -12   0 1450.75  111.09
  12   0   0 1562.74  125.29
 -12   1   0   -2.20    8.30
  12  -1   0    2.50   12.10
  -1 -12   0   -2.00    2.50
  12  -1   0   -4.10   10.40
 -12   1   0    6.90   11.10
  -1 -12   0   -2.00    2.40
  -2 -12   0 1212.48   84.89
  -2 -12   0 1150.48   84.89
 -12   2   0  879.61   96.49
  -3 -12   0    9.30    4.80
  -3 -12   0    8.80    4.60
 -12   3   0    2.60   13.60
 -12   3   0    7.80   10.30
  12  -3   0  -12.90   11.00
 -12   4   0 1007.60   92.59
 -12   4   0 1067.09   93.69
  12  -4   0 1049.40   94.49
 -12   5   0  -19.30   12.00
  12  -5   0   -0.60    9.30
 -12   5   0   -5.00   11.90
  -5 -12   0   -3.30    5.80
  12  -5   0   -3.10   12.50
 -12   6   0  627.44   68.89
  -6 -12   0  879.11   64.59
  -6 -12   0  880.71   64.49
  12  -6   0  613.84   69.99
  12  -6   0  636.94   69.89
 -12   7   0    2.80   11.00
  12  -7   0   10.40   13.70
  12  -7   0   -1.40   14.40
 -12   7   0  -24.10    9.90
  -7 -12   0   13.10   10.10
  -7 -12   0    6.20   10.00
  12  -8   0  462.55   53.09
  -8 -12   0  450.95   45.90
  12  -8   0  385.06   50.69
 -12   8   0  490.95   48.80
  -8 -12   0  460.65   45.10
 -12   8   0  448.86   47.70
  12  -9   0   -2.40   12.80
 -12   9   0    5.90   12.10
 -12   9   0    1.10   17.10
  -9 -12   0   -4.40   11.40
  -9 -12   0    9.00   12.10
  12  -9   0  -13.40   13.40
  12 -10   0  214.88   37.00
 -12  10   0  170.98   28.00
  12 -10   0  191.68   35.40
 -12  10   0  207.38   28.40
  12 -11   0   12.80   18.00
 -11 -12   0   24.50   17.20
 -11 -12   0   13.50   18.00
 -12  11   0    6.20   10.20
  12 -11   0   11.70   15.00
 -12  11   0    2.10   11.30
 -13 -10   0    7.70   16.40
 -13 -10   0    3.20   19.30
  10 -13   0  -18.10   13.90
  10 -13   0   -3.10   15.50
   9 -13   0   -8.50   10.60
 -13  -9   0    3.80   16.20
  13   9   0  -10.20   10.10
 -13  -9   0    4.10   17.20
   9 -13   0   -4.20   14.70
  13   9   0   21.80    9.70
 -13  -8   0    5.30   16.20
  13   8   0    5.40   11.00
  13   8   0   11.90   10.10
 -13  -8   0  -14.10   14.50
   8 -13   0   -4.10   11.70
   8 -13   0    2.70   11.70
 -13  -7   0   -4.10   14.90
  13   7   0   -5.70   10.10
   7 -13   0    3.30    9.50
  13   7   0  -11.40   11.20
 -13  -7   0   -8.90   12.30
   7 -13   0    4.00   11.80
   6 -13   0    4.20   10.00
 -13  -6   0    3.90   13.40
 -13  -6   0   22.40   13.80
  13   6   0   -5.90    8.60
  13   6   0   -9.70    9.30
   6 -13   0  -10.40    8.70
  13   5   0    6.10   10.50
   5 -13   0    0.90    8.70
 -13  -5   0   -2.00   14.70
 -13  -5   0   -1.80   13.40
   5 -13   0    6.00    8.30
  13   5   0   -2.00    9.80
  13   4   0   41.80   15.80
 -13  -4   0   46.70   18.90
 -13  -4   0   46.70   17.50
   3 -13   0   -8.50    5.70
   3 -13   0    0.30    6.50
  13   3   0   -9.30   11.30
 -13  -3   0   15.00   14.50
  13   3   0    4.10   10.60
 -13  -3   0   19.50   14.90
  13   2   0   -1.10   11.20
 -13  -2   0   -6.80   12.00
   2 -13   0    3.60    5.60
 -13  -2   0   14.00   15.40
  13   1   0   -0.60   11.90
   1 -13   0   -3.50    4.30
 -13  -1   0  -13.00   11.60
  13   0   0   -4.80   11.00
   0 -13   0    4.40    3.80
   0 -13   0    5.10    4.00
 -13   0   0    9.50   13.60
  -1 -13   0    3.60    3.20
 -13   1   0   14.70   14.40
  13  -1   0    4.30   13.30
  -2 -13   0    0.50    3.40
 -13   2   0   10.80   14.80
  13  -2   0    3.90   12.70
  -3 -13   0   -5.80    3.50
  -3 -13   0   -6.00    3.70
  13  -3   0    2.70   13.60
 -13   3   0    3.50   13.80
 -13   4   0   47.60   18.50
  13  -4   0   38.20   19.30
 -13   5   0   16.60   14.60
  -5 -13   0   11.80    6.80
  13  -5   0    5.70   10.70
  13  -5   0   14.90   13.40
  13  -6   0   -8.90    9.90
  -6 -13   0    1.70    8.20
  13  -6   0   -3.90   12.30
 -13   6   0  -17.60    9.90
  -6 -13   0   -8.50    7.30
  -7 -13   0    2.20    8.40
  13  -7   0   14.30   16.70
 -13   7   0  -16.90   11.10
  13  -7   0    0.50   13.60
  13  -8   0   15.80   16.80
 -13   8   0   -1.10   15.50
  -8 -13   0  -10.90   10.40
  13  -8   0  -25.70   12.50
 -13   8   0    1.60   12.20
  -8 -13   0  -16.50    8.60
  -9 -13   0    2.20   13.70
 -13   9   0   11.60   15.20
  -9 -13   0   -9.90   11.80
  13  -9   0   15.50   16.40
 -13  10   0    6.60   13.60
 -10 -13   0    8.00   14.50
 -10 -13   0  -14.10   13.90
  13 -10   0    9.90   17.40
  13 -10   0    7.60   17.00
  14   8   0  155.68   25.10
   8 -14   0  183.98   30.90
  14   8   0  216.98   27.10
   8 -14   0  139.09   26.80
 -14  -8   0  146.59   38.80
 -14  -8   0  176.68   33.90
 -14  -7   0    0.20   14.60
  14   7   0   -5.60   12.20
   7 -14   0   31.60   13.90
 -14  -7   0    1.40   17.20
   7 -14   0   -1.00   13.60
 -14  -6   0   42.40   23.50
 -14  -6   0   78.39   23.10
   6 -14   0  104.09   20.20
   6 -14   0   81.29   18.60
  14   6   0   57.89   20.40
  14   6   0   52.49   19.90
   5 -14   0    8.50    9.70
  14   5   0   -3.20   14.00
  14   5   0    1.90   12.80
 -14  -5   0   11.80   15.80
 -14  -5   0  -25.70   15.90
   5 -14   0   13.20    9.50
  14   4   0  139.49   26.90
   4 -14   0  219.38   24.30
 -14  -4   0  156.08   32.70
   4 -14   0  217.68   24.40
 -14  -4   0  162.78   34.70
 -14  -3   0   20.00   14.30
 -14  -3   0  -11.10   13.30
   3 -14   0    6.90    8.60
   3 -14   0   23.10    8.30
  14   3   0   -1.10   11.60
   2 -14   0  224.58   23.00
  14   2   0  165.08   36.00
  14   2   0  200.08   33.80
 -14  -2   0  206.68   37.10
   2 -14   0  249.08   23.30
 -14  -2   0  199.48   35.20
 -14  -1   0   15.40   16.20
  14   1   0    1.40   12.10
 -14  -1   0   15.30   18.20
   1 -14   0    6.00    5.60
 -14   0   0   66.29   20.40
  14   0   0   81.19   22.30
   0 -14   0   68.09    9.40
   0 -14   0   77.09   10.10
  14  -1   0   -8.20   13.20
  14  -1   0  -16.80   12.20
 -14   1   0   -9.10   13.50
 -14   1   0   -9.20   12.90
  -1 -14   0   12.60    4.30
 -14   2   0  279.57   37.60
  14  -2   0  203.08   36.00
 -14   2   0  245.18   36.10
  14  -2   0  228.38   32.90
  -2 -14   0  228.08   20.00
  -2 -14   0  217.98   19.80
  -3 -14   0   21.70    5.70
  14  -3   0   19.00   14.30
 -14   3   0    1.60   15.70
  -3 -14   0   19.20    5.80
  14  -3   0   -3.70   12.70
 -14   3   0   14.30   14.80
  14  -4   0  144.69   30.60
 -14   4   0  147.59   30.60
  14  -4   0  130.99   30.10
 -14   4   0  161.68   31.40
 -14   5   0   -0.20   15.00
 -14   5   0  -14.60   13.20
  14  -5   0   11.90   11.50
  -5 -14   0   10.00    7.10
  -5 -14   0   -2.20    7.20
  14  -6   0   54.99   22.10
 -14   6   0   46.30   19.40
 -14   6   0   79.19   23.00
  -7 -14   0   31.20   10.70
 -14   7   0    0.20   16.70
  -7 -14   0  -18.20    9.90
  14  -7   0    8.70   14.90
  14  -7   0    3.70   15.60
 -14   7   0   14.50   15.20
 -14   8   0  145.49   31.90
  -8 -14   0  163.88   25.70
  14  -8   0  221.48   37.60
  14  -8   0  152.38   33.90
  -8 -14   0  140.79   24.60
   6 -15   0    7.30   11.60
  15   6   0  -10.60   14.20
 -15  -6   0   -7.90   21.70
   6 -15   0  -13.10   10.40
 -15  -6   0  -15.80   15.50
  15   5   0   -0.60   12.80
   5 -15   0   10.60   11.30
   5 -15   0    0.40    9.50
 -15  -5   0   -2.90   19.00
 -15  -5   0  -15.60   14.70
 -15  -4   0  -19.80   18.10
   4 -15   0   10.80    8.70
  15   4   0   10.70   16.70
  15   4   0  -13.30   10.20
   4 -15   0  -13.20    8.10
 -15  -4   0    9.20   14.60
  15   3   0    5.40   14.70
   3 -15   0    8.30    7.90
  15   3   0  -10.00   12.80
 -15  -3   0   -2.50   15.40
   3 -15   0   -6.20    7.60
  15   2   0   -7.60   14.30
 -15  -2   0   -3.80   10.60
   2 -15   0    5.50    7.10
   2 -15   0    8.70    7.10
  15   2   0   14.20   14.10
 -15  -1   0  -30.30   12.80
  15   1   0   12.30   13.10
 -15  -1   0  -12.70   18.50
   1 -15   0   -1.00    5.60
  15   1   0  -19.90   12.90
 -15   0   0   -9.50   17.60
   0 -15   0    9.40    4.40
  15   0   0  -20.60   12.30
 -15   0   0    8.50   12.00
   0 -15   0    2.50    4.50
 -15   1   0  -11.90   14.90
  -1 -15   0   -9.30    3.30
  -1 -15   0   -0.40    3.80
  15  -1   0   12.80   15.90
 -15   1   0    6.50   17.00
  15  -2   0  -15.70   13.90
  15  -2   0   -9.30   12.00
 -15   2   0  -26.90   15.60
  -2 -15   0   -0.10    3.70
 -15   2   0   -9.30   14.50
  -2 -15   0    2.90    3.90
 -15   3   0   -6.00   17.10
  15  -3   0    2.50   15.30
  15  -3   0    2.20   17.40
 -15   3   0   -3.30   15.60
  -3 -15   0   -3.10    4.80
  -3 -15   0   -9.60    4.50
  -4 -15   0   -8.40    6.10
  15  -4   0   -1.20   15.10
 -15   4   0    6.90   17.40
  15  -4   0  -27.60   15.10
 -15   4   0  -21.90   15.50
  15  -5   0   11.90   17.30
 -15   5   0    6.10   18.50
  -5 -15   0  -15.10    6.40
 -15   5   0   -3.10   16.60
  -5 -15   0    7.90    7.90
  15  -5   0    5.40   13.00
 -15   6   0  -29.20   16.90
 -15   6   0    2.10   15.60
  -6 -15   0   11.30   10.20
  -6 -15   0   12.80    9.20
  15  -6   0   13.20   12.90
 -16  -4   0  216.58   40.50
  16   4   0  173.18   34.00
 -16  -4   0  179.38   43.40
   4 -16   0  137.49   23.50
   4 -16   0  144.69   22.70
  16   4   0  193.38   36.90
   3 -16   0   14.80    9.80
   3 -16   0   25.20    9.40
 -16  -3   0   15.60   16.20
  16   3   0    2.80   18.00
  16   3   0  -16.20   14.50
 -16  -3   0  -24.80   14.50
 -16  -2   0  114.09   31.70
   2 -16   0  185.68   20.70
 -16  -2   0  117.29   34.00
  16   1   0    2.00   15.00
 -16  -1   0   27.70   21.10
   1 -16   0   26.80    8.50
  16   1   0  -12.80   16.90
   1 -16   0   22.40    7.80
   0 -16   0  200.18   19.60
  16   0   0  237.48   39.70
   0 -16   0  201.08   20.50
 -16   0   0  185.18   38.70
  16  -1   0   27.50   17.90
  -1 -16   0   17.20    5.90
  -1 -16   0   19.80    5.90
 -16   1   0    0.70   20.80
 -16   2   0  138.09   33.00
  -2 -16   0  186.48   16.90
  16  -2   0  102.89   28.50
  -2 -16   0  197.08   17.30
  -3 -16   0   15.90    6.00
  16  -3   0    1.70   21.10
  16  -3   0   16.30   19.80
 -16   3   0   -9.30   18.90
 -16   3   0   14.70   15.20
 -16   4   0  197.58   41.00
  -4 -16   0  126.39   16.80
  16  -4   0  162.08   35.40
 -16   4   0  189.98   38.10
  -4 -16   0  139.89   16.30
   0   0  -1 1296.77  101.29
   0   0  -1 1350.56  101.39
   0   0   1 1380.96  101.39
   0   0   1 1335.37  101.49
   1  -1  -1    3.80    4.90
  -1   1  -1    9.50    4.70
  -1  -1  -1   14.70    5.30
   1   1  -1    8.30    4.10
   1   1  -1    9.50    4.40
   1  -1  -1   12.40    5.00
  -1  -1  -1    4.90    3.70
  -1   1  -1    9.30    4.50
  -1   1   1    3.90    3.70
   1   1   1   12.40    5.10
   1   1   1    4.00    4.20
  -1   1   1   11.20    4.20
   1  -1   1    7.50    4.50
   1  -1   1   13.10    4.80
  -1  -1   1   11.00    4.40
  -1  -1   1    7.70    4.50
  -2  -1  -1  129.99   14.50
  -1   2  -1  145.49   13.10
  -1   2  -1  151.08   13.10
   1  -2  -1  125.99   13.60
   2   1  -1  121.89   13.90
   1  -2  -1  146.09   14.00
  -2  -1  -1  155.28   15.00
   2   1  -1  121.99   13.50
  -2  -1   1  133.29   14.40
  -1   2   1  146.99   13.70
   1  -2   1  134.89   13.60
  -2  -1   1  130.49   13.30
  -1   2   1  123.69   13.50
   1  -2   1  129.29   13.40
   2   1   1  124.69   14.30
   2   1   1  140.49   14.50
  -2   1  -1  127.79   14.30
   2  -1  -1  137.69   14.10
   2  -1  -1  129.89   14.80
  -1  -2  -1  137.49   13.60
   1   2  -1  126.69   12.30
  -1  -2  -1  118.09   13.50
   1   2  -1  132.79   12.40
   1   2   1  152.68   13.70
  -1  -2   1  141.09   12.90
   1   2   1  146.99   14.00
   2  -1   1  128.59   14.60
   2  -1   1  140.19   14.00
  -2   1   1  150.38   14.90
  -2   1   1  142.79   14.90
  -1  -2   1  129.59   12.70
   2   2  -1 1414.26  105.19
  -2  -2  -1 1382.56  106.09
   2  -2  -1 1449.06  106.69
  -2  -2  -1 1426.66  106.39
   2  -2  -1 1359.86  106.29
   2   2  -1 1356.46  105.29
  -2   2  -1 1429.86  105.89
  -2   2  -1 1419.36  105.99
   2  -2   1 1339.67  105.99
   2   2   1 1367.16  105.79
  -2   2   1 1415.56  106.39
  -2  -2   1 1312.07  105.59
  -2   2   1 1415.56  106.39
   2   2   1 1368.86  105.79
  -2  -2   1 1402.66  105.59
   2  -3  -1  289.77   24.80
   3   2  -1  275.97   24.30
  -3  -2  -1  261.77   25.00
  -2   3  -1  283.17   23.50
   3   2  -1  258.57   23.90
   2  -3  -1  261.87   24.50
  -3  -2  -1  275.27   25.20
  -2   3  -1  279.97   23.30
  -3  -2   1  305.87   24.90
  -3  -2   1  254.07   24.60
  -2   3   1  269.97   24.00
   3   2   1  280.47   24.70
  -2   3   1  271.77   24.10
   2  -3   1  272.87   24.10
   2  -3   1  269.17   24.00
   3   2   1  286.47   25.00
  -1   3  -1   36.10    4.70
   3   1  -1   25.40    6.80
   1  -3  -1   35.90    6.60
  -3  -1  -1   21.40    7.20
   1  -3  -1   30.50    6.60
  -3  -1  -1   24.80    6.60
   3   1  -1   23.80    7.20
  -1   3   1   40.50    6.40
   1  -3   1   41.70    6.00
  -3  -1   1   18.40    6.90
   3   1   1   24.20    7.40
  -3  -1   1   19.60    6.80
   3   1   1   21.60    6.30
  -3   0  -1    2.30    5.50
   0  -3  -1    7.50    4.40
   0  -3  -1    3.90    3.70
   3   0  -1    3.00    5.60
   3   0  -1    1.90    5.30
  -3   0   1    1.70    5.60
   3   0   1   -0.30    4.00
   0   3   1    1.80    3.30
   0  -3   1    2.30    2.80
   0   3   1    5.40    3.70
   0  -3   1    2.20    2.90
   3   0   1   -2.70    5.30
  -3   0   1    1.70    4.30
  -1  -3  -1   34.80    6.40
   3  -1  -1   23.00    7.70
  -1  -3  -1   43.30    7.00
   3  -1  -1   24.90    7.90
  -3   1  -1   24.80    7.30
   3  -1   1   29.40    7.90
  -1  -3   1   33.80    5.10
   1   3   1   41.50    6.10
  -3   1   1   27.00    7.70
   1   3   1   37.20    5.80
  -1  -3   1   37.10    5.40
  -3   1   1   29.20    7.90
   2   3  -1  271.97   22.10
  -2  -3  -1  282.27   24.10
  -2  -3  -1  303.97   24.40
   2   3  -1  250.07   21.80
  -3   2  -1  268.17   25.10
   3  -2  -1  308.17   26.10
  -3   2  -1  267.77   24.70
  -3   2   1  283.07   25.30
  -2  -3   1  276.87   23.10
  -2  -3   1  246.78   23.10
  -3   2   1  273.77   25.30
   3  -2   1  259.97   24.90
   2   3   1  275.67   23.50
   3  -2   1  268.87   25.10
   2   3   1  286.77   23.40
  -3   3  -1  101.29   12.20
  -3  -3  -1   98.79   12.20
   3  -3  -1   93.19   12.80
  -3  -3  -1   88.89   12.00
   3   3  -1   90.29   10.30
  -3   3  -1   94.49   12.20
   3  -3  -1   86.59   12.90
   3   3  -1  100.99   11.00
  -3   3   1  103.19   12.50
   3   3   1   96.49   11.80
   3  -3   1  103.79   12.60
  -3  -3   1   87.99   11.30
   3   3   1  100.49   11.70
   3  -3   1   95.49   12.80
  -3  -3   1   85.89   11.40
  -3   3   1  101.49   12.50
   3  -4  -1   10.60    6.00
   4   2  -1   14.00    6.10
  -4  -2  -1   13.50    6.80
   4   2  -1   10.30    5.60
  -2   4  -1   13.50    3.70
  -2   4  -1   11.10    3.40
   2  -4  -1   10.80    5.50
   2  -4  -1   14.40    5.70
  -2   4   1   17.00    5.20
   2  -4   1   15.80    5.30
  -4  -2   1    4.20    6.00
   4   2   1   16.70    6.70
  -4  -2   1    7.80    4.80
  -2   4   1   16.00    5.30
   4   2   1   10.10    6.00
   2  -4   1   13.60    4.90
  -4   0  -1 4014.90  280.37
  -4   0  -1 3993.20  278.17
   0  -4  -1 3362.26  274.77
   4   0  -1 4034.10  278.57
   0  -4  -1 3240.48  274.67
   4   0  -1 4004.60  278.07
   4   0   1 3736.73  280.27
  -4   0   1 3916.21  280.27
   4   0   1 4035.00  278.17
   0   4   1 3305.07  273.57
  -4   0   1 3947.21  278.27
   0  -4   1 3254.97  273.27
   0   4   1 3315.57  273.57
   4  -2  -1    4.20    6.00
  -4   2  -1    8.50    5.10
   4  -2  -1    2.20    6.10
  -2  -4  -1    8.30    4.80
  -2  -4  -1   11.60    5.00
  -4   2  -1    9.00    5.60
   4  -2   1   11.80    5.60
  -2  -4   1   13.10    3.80
  -4   2   1    7.30    6.20
  -2  -4   1   16.80    4.30
   2   4   1   12.00    4.00
   2   4   1   11.90    3.70
  -4   3  -1   57.29   10.60
   4  -3  -1   68.89   12.30
   4  -3  -1   79.29   13.00
  -4   3  -1   69.49   11.60
   4  -3   1   67.79   13.40
  -4   3   1   63.59   11.50
   4  -4  -1 1835.62  144.09
  -4  -4  -1 1808.72  143.09
   4   4  -1 1870.21  140.79
  -4   4  -1 1902.51  142.59
   4  -4  -1 1950.01  144.49
   4  -4   1 1774.42  143.29
  -4  -4   1 1972.40  142.89
   4   4   1 1797.92  141.79
   4  -4   1 1910.21  144.29
  -4   4   1 1839.72  143.19
   4  -5  -1  122.59   14.90
  -5  -4  -1   73.79   13.80
   5   4  -1   80.39   11.60
   4  -5  -1  124.39   14.90
  -4   5  -1  101.59   12.20
  -5  -4  -1   60.59   12.90
  -4   5  -1  106.59   12.10
   5   4   1   74.69   11.80
  -4   5   1  111.39   13.70
  -5  -4   1   73.69   13.50
  -4   5   1  125.79   14.00
   4  -5   1   95.69   14.60
  -5  -4   1   72.19   13.80
   5   4   1   80.39   13.30
   4  -5   1  106.39   13.80
   2  -5  -1   22.00    6.20
  -5  -2  -1   13.10    7.50
   5   2  -1    8.30    6.60
   5   2  -1   12.00    7.90
   2  -5  -1    2.80    5.00
  -5  -2  -1   17.40    8.10
  -2   5   1   12.40    4.50
   5   2   1   21.10    7.90
  -5  -2   1   20.90    8.30
  -5  -2   1   12.60    7.00
   2  -5   1   13.70    5.20
   2  -5   1   15.80    5.00
   5   2   1   14.80    7.50
  -2   5   1   14.90    4.40
  -5  -1  -1   10.40    6.30
   5   1  -1    7.50    6.70
   5   1  -1   11.20    7.30
  -5  -1  -1    6.80    7.20
   5   1   1    7.30    6.50
   5   1   1   14.60    7.70
  -5  -1   1   14.80    7.70
  -5  -1   1   17.60    6.90
   5  -1  -1   10.10    7.40
   5  -1  -1   17.90    7.10
  -5   1  -1    5.30    5.90
  -5   1  -1   15.70    8.00
  -5   1   1    5.80    7.00
  -5   1   1    8.40    5.90
   5  -1   1    8.40    7.40
  -5   2  -1    8.40    7.50
   5  -2  -1   11.40    7.70
   5  -2  -1   14.20    8.20
  -5   2  -1   12.10    7.80
  -2  -5  -1   12.10    5.00
  -2  -5  -1    3.80    4.50
  -2  -5   1   11.80    3.30
  -2  -5   1   11.50    3.70
  -5   2   1   15.90    7.80
   5  -2   1    4.60    6.90
  -5   2   1   10.80    7.70
   5  -2   1    9.90    7.60
  -5   3  -1  156.38   19.20
  -5   3  -1  172.28   19.90
   5  -3  -1  165.38   19.30
   5  -3  -1  141.49   19.50
  -5   3   1  193.18   20.30
  -5   3   1  174.08   20.20
   5  -3   1  182.38   20.30
   5  -3   1  156.88   18.70
   5  -4  -1   85.69   14.70
  -5   4  -1   84.09   13.80
  -5   4  -1   72.09   13.50
   5  -4  -1   82.09   15.00
  -4  -5  -1  112.69   14.00
   5  -4   1   73.29   14.10
   4   5   1  103.79   11.10
  -4  -5   1   90.39   12.50
  -4  -5   1  103.09   12.50
  -5   4   1   73.79   13.90
   5  -4   1   86.89   15.10
   4   5   1  104.89   11.30
  -5   4   1   85.19   14.70
   5  -5  -1   -0.90    6.20
  -5  -5  -1    5.40    6.60
  -5  -5  -1   -1.20    5.40
   5  -5  -1    4.00    7.20
  -5   5  -1    2.50    5.20
   5   5  -1    3.30    3.90
   5   5  -1    6.10    4.30
  -5   5   1    4.00    6.10
  -5   5   1    1.80    5.70
   5   5   1    0.80    4.60
  -5  -5   1   -2.30    4.80
   5  -5   1    8.00    7.00
   5  -5   1   -1.30    5.70
  -5  -5   1    2.10    6.30
  -6  -5  -1    0.80    6.50
   5  -6  -1   -1.70    6.30
   6   5  -1    3.80    5.00
   5  -6  -1    1.80    6.20
   5  -6   1    7.60    7.70
  -6  -5   1   10.30    7.00
  -5   6   1    0.60    6.00
  -6  -5   1   -1.80    6.60
   5  -6   1    7.70    6.70
   6   5   1    3.40    5.40
   6   5   1   -0.90    5.10
  -5   6   1   -0.70    5.00
  -4   6  -1 1018.20   83.59
   6   4  -1 1213.78   89.69
  -4   6  -1  986.30   83.49
  -6  -4  -1 1247.18   89.89
  -6  -4  -1 1328.67   90.29
   4  -6  -1  986.10   87.09
   4  -6  -1  961.90   86.89
   4  -6   1  951.70   86.19
   6   4   1 1334.87   88.49
  -4   6   1 1032.00   86.59
   4  -6   1  993.40   86.69
   6   4   1 1310.07   88.69
  -4   6   1  995.90   85.19
  -6  -3  -1   51.59   12.40
   6   3  -1   42.50   10.20
   6   3  -1   49.90   10.80
  -6  -3  -1   44.60   11.50
   3  -6   1   28.20    8.80
   6   3   1   51.29   11.00
   6   3   1   49.10   10.80
  -3   6   1   26.40    6.50
  -6  -3   1   55.59   12.00
  -6  -3   1   55.59   11.80
   2  -6  -1  870.01   71.39
  -6  -2  -1  899.61   74.69
   2  -6  -1  887.91   71.19
  -6  -2  -1  880.51   74.69
   6   2  -1  874.91   73.59
   6   2  -1  894.71   73.99
   6   2   1  891.61   74.19
  -6  -2   1  915.41   74.69
   2  -6   1  908.41   70.09
  -6  -2   1  935.01   74.99
   6   2   1  935.11   74.29
   2  -6   1  919.91   70.29
  -2   6   1  912.71   68.09
   6   1  -1    4.90    5.50
  -6  -1  -1   -3.10    5.10
   1  -6  -1    2.80    4.30
   6   1  -1    0.50    7.10
   6   1   1   -3.30    6.10
  -6  -1   1    2.60    7.60
   6   1   1   -3.50    6.60
  -6  -1   1    1.60    7.30
  -6   0  -1 2524.55  195.88
   6   0  -1 2505.25  195.58
   6   0  -1 2627.04  196.08
   0  -6  -1 2652.53  191.08
   0  -6  -1 2690.63  191.18
  -6   0  -1 2544.45  196.28
   6   0   1 2481.75  195.58
  -6   0   1 2452.65  195.58
  -6   0   1 2393.96  195.68
  -1  -6  -1    1.10    3.50
  -6   1  -1    3.10    7.50
   6  -1  -1    2.40    7.60
  -1  -6  -1    0.90    3.40
  -6   1  -1   -0.90    5.30
   6  -1  -1    0.10    7.30
   6  -1   1    3.90    5.70
  -6   1   1    0.60    7.40
   6  -1   1   -6.70    6.70
  -6   1   1    2.90    6.70
   6  -2  -1  916.91   75.09
  -6   2  -1  902.01   74.49
  -6   2  -1  900.71   74.19
  -2  -6  -1  915.71   70.29
  -2  -6  -1  913.61   70.09
   6  -2  -1  923.71   75.29
  -2  -6   1  891.81   67.89
   6  -2   1  896.41   74.79
  -6   2   1  920.61   74.89
  -6   2   1  891.81   74.39
   6  -2   1  792.82   73.89
  -2  -6   1  915.91   68.19
  -3  -6  -1   21.20    6.80
  -3  -6  -1   22.00    6.90
   6  -3  -1   64.59   12.60
  -6   3  -1   45.00   11.30
  -6   3  -1   46.80   11.50
   6  -3  -1   41.60   11.90
  -6   3   1   36.40   10.60
  -6   3   1   40.50   11.50
   6  -3   1   42.10   10.40
  -3  -6   1   18.60    5.40
  -3  -6   1   24.50    6.10
   6  -3   1   60.39   12.90
  -6   4  -1 1366.06   98.19
  -6   4  -1 1304.57   97.99
   6  -4  -1 1348.07   99.69
   6  -4  -1 1319.47   99.29
  -6   4   1 1289.57   98.09
  -4  -6   1  965.00   93.59
   4   6   1 1023.30   90.99
  -6   4   1 1283.37   98.39
   6  -4   1 1380.96   99.29
  -4  -6   1  993.60   93.49
   6  -4   1 1341.87   99.39
  -6   5  -1    3.80    6.40
  -5  -6  -1   -3.50    5.80
   6  -5  -1    2.80    7.30
  -5  -6  -1    6.20    6.70
   6  -5  -1    5.60    7.70
  -6   5  -1    2.00    6.70
  -5  -6   1    1.70    5.80
   5   6   1    0.50    3.80
   5   6   1    2.70    4.20
  -6   5   1   -1.80    5.70
  -5  -6   1   -2.00    4.90
   6  -5   1   -2.70    5.80
   6  -5   1    2.30    6.80
  -6   5   1    9.20    7.90
   6   6  -1  467.55   38.80
   6  -6  -1  495.65   45.40
  -6   6  -1  485.75   42.60
  -6   6  -1  487.25   42.90
   6   6  -1  500.35   39.00
   6  -6  -1  508.55   46.00
  -6  -6  -1  492.25   44.40
  -6  -6   1  491.95   43.50
  -6   6   1  483.85   43.90
   6  -6   1  466.65   44.60
  -6  -6   1  506.65   44.40
   6   6   1  492.25   40.90
  -6   6   1  464.75   43.10
   6  -6   1  477.05   45.10
   6  -7  -1   76.89   16.50
   6  -7  -1   79.79   16.30
  -6   7  -1   91.09   13.30
   6  -7   1  106.59   18.00
  -6   7   1   84.39   14.30
   6  -7   1   94.59   16.70
  -6   7   1   94.19   15.20
   5  -7  -1   49.20   11.60
  -5   7  -1   47.30    7.70
  -5   7  -1   45.40    7.60
   5  -7  -1   35.30   11.20
  -7  -5   1   13.80   10.30
   5  -7   1   29.50    9.50
  -5   7   1   48.80   10.20
   5  -7   1   50.29   12.30
  -5   7   1   50.19   10.70
  -7  -4  -1  127.69   18.20
   7   4  -1  105.29   15.40
  -7  -4  -1  112.89   19.10
   7   4  -1  113.69   16.30
   7   4   1  110.89   16.30
   7   4   1  112.89   16.30
  -7  -4   1  120.49   19.10
  -7  -4   1  115.89   19.00
   7   3  -1    0.70    5.90
  -7  -3  -1    2.30    7.80
   7   3  -1   -2.40    6.10
  -7  -3  -1   -0.40    7.50
  -7  -3   1    4.50    7.80
   7   3   1    1.30    6.90
  -7  -3   1   -2.30    4.60
   7   3   1   10.20    7.50
   7   2  -1   92.79   16.20
  -7  -2  -1   99.39   17.50
   2  -7  -1   92.79   12.30
  -7  -2  -1  113.69   18.80
   7   2  -1   86.99   15.90
  -7  -2   1  106.99   17.90
   2  -7   1   97.89   11.30
  -7  -2   1  119.99   17.10
   7   2   1   80.59   15.50
   7   2   1   76.19   15.60
   2  -7   1   81.09   10.80
   7   1  -1   34.10   11.00
  -7  -1  -1   20.20   10.30
   7   1  -1   34.50   11.00
  -7  -1  -1   22.90   10.60
   7   1   1   35.30   11.10
   7   1   1   22.30   10.20
  -7  -1   1   36.50   11.60
  -7  -1   1   24.90   10.90
   7   0  -1   12.90    8.80
   7   0  -1   -0.90    5.30
  -7   0  -1   -7.60    7.10
  -7   0  -1    2.70    8.10
  -7   0   1   -2.30    7.30
  -7   0   1   -0.60    7.30
   7   0   1   -4.70    6.30
   7  -1  -1   28.80   10.90
   7  -1  -1   40.10   10.90
  -7   1  -1   30.30   11.80
  -7   1  -1   27.70   10.70
  -7   1   1   32.50   11.60
   7  -1   1   27.30    9.40
  -7   1   1   33.20   10.40
   7  -1   1   35.20   11.20
  -2  -7  -1   90.69   10.90
   7  -2  -1   84.59   16.70
  -2  -7  -1   92.69   11.10
   7  -2  -1   91.69   17.30
  -7   2  -1   74.19   15.40
  -7   2  -1   99.99   17.70
   7  -2   1   77.49   15.50
  -2  -7   1   84.99    7.70
  -7   2   1   96.99   17.60
  -2  -7   1   87.29    8.00
   7  -2   1   87.39   15.80
  -7   2   1  100.99   17.50
  -7   3  -1    2.10    7.40
   7  -3  -1    0.90    7.40
  -3  -7  -1   36.30    8.30
  -3  -7  -1   46.40    8.30
   7  -3  -1    1.50    8.00
   7  -3   1    0.60    7.40
   7  -3   1   -5.20    6.80
  -7   3   1    4.10    7.80
  -7   3   1    3.00    8.00
  -7   4  -1  106.19   18.90
   7  -4  -1  106.29   19.80
  -7   4  -1  127.99   17.90
   7  -4  -1  115.89   17.10
   7  -4   1  111.39   18.80
  -7   4   1  132.29   18.60
  -7   4   1  119.59   19.30
   7  -4   1  127.09   18.80
  -7   5  -1   15.80    8.10
   7  -5  -1   -1.70    8.00
  -7   5  -1   14.50    9.00
   7  -5  -1    0.40    8.10
  -5  -7  -1   49.40   10.30
  -5  -7  -1   36.80    9.30
  -5  -7   1   44.80    9.40
   7  -5   1    3.00    8.10
  -7   5   1   15.10    8.50
   7  -5   1    9.20    6.70
  -5  -7   1   50.39   11.10
  -7   5   1   21.50    8.80
  -7   6  -1   21.90    9.40
   7  -6  -1   23.70   10.60
  -7   6  -1    3.90    7.70
   7  -6  -1    9.20    9.30
  -7   6   1   24.30    9.70
  -7   6   1   18.00    9.00
  -6  -7   1   66.89   11.80
   7  -6   1   31.00   11.00
   7  -7  -1   21.00   11.00
  -7  -7  -1   20.00   10.20
  -7   7  -1   27.00    9.20
  -7   7  -1   34.30    9.60
   7  -7  -1   20.70   11.00
  -7   7   1   33.20   10.80
  -7  -7   1   30.40   10.90
  -7   7   1   22.50    9.60
   7   7   1   29.30    7.00
   7  -7   1   41.30   12.90
  -7  -7   1   21.00    9.20
   7  -7   1   38.50   12.40
   8   7  -1    7.00    4.60
   8   7  -1   14.30    5.30
  -8  -7  -1  -10.20    7.70
   7  -8  -1    4.10    9.20
  -8  -7  -1   11.50   10.30
  -7   8  -1   -2.10    5.90
   7  -8  -1   13.50    9.70
  -7   8   1   -3.60    6.40
  -8  -7   1    7.70    9.70
  -8  -7   1    0.70    8.20
   7  -8   1   -1.00    9.10
   8   7   1    0.70    6.00
   7  -8   1    6.50    9.80
   8   7   1   -2.70    6.10
  -7   8   1    0.90    6.50
  -8  -6  -1  898.71   80.09
  -8  -6  -1  908.81   80.09
  -6   8  -1 1010.70   73.29
   8   6  -1  918.91   75.69
  -6   8  -1  956.10   73.09
   8   6  -1  939.91   75.59
   6  -8  -1 1038.40   80.69
   6  -8  -1  964.30   79.89
   8   6   1  912.31   76.69
   6  -8   1  993.70   79.69
   6  -8   1  914.11   78.79
  -8  -6   1  881.81   79.89
  -8  -6   1  863.81   79.09
   8   6   1  876.31   76.39
  -6   8   1  961.90   75.29
   8   5  -1   23.00    9.00
   5  -8  -1   24.80    9.80
   8   5  -1   41.20   10.90
  -8  -5  -1   26.40   11.60
  -8  -5  -1   27.30   11.80
   5  -8  -1    8.80    9.00
   5  -8   1   17.70    8.70
  -5   8   1   11.90    5.30
   8   5   1   20.90   10.40
  -8  -5   1   37.50   12.60
  -5   8   1   13.80    5.60
   5  -8   1   26.80    9.60
   8   5   1   18.20    8.50
  -8  -5   1   29.00   11.80
   4  -8  -1  842.52   68.49
   8   4  -1  832.02   69.09
   4  -8  -1  829.92   68.19
  -8  -4  -1  769.52   70.99
  -8  -4  -1  796.62   71.29
  -8  -4   1  813.32   70.99
   8   4   1  795.42   69.29
   4  -8   1  828.72   67.19
  -8  -4   1  819.22   71.49
   4  -8   1  871.91   67.79
   8   4   1  792.72   69.09
  -8  -3  -1    4.40    6.60
   8   3  -1    7.50    7.90
  -8  -3  -1  -13.20    6.40
   8   3  -1   -4.30    6.30
   8   3   1   -5.10    6.30
   8   3   1   -3.20    7.10
  -8  -3   1   -7.80    7.00
  -8  -3   1   -3.50    7.20
   2  -8  -1  277.27   26.00
   8   2  -1  296.77   30.50
   8   2  -1  321.77   31.20
   2  -8  -1  241.18   25.40
  -8  -2  -1  265.77   31.20
  -8  -2  -1  256.17   30.70
   8   2   1  277.57   30.20
   2  -8   1  278.27   24.20
  -8  -2   1  297.37   31.40
  -8  -2   1  283.27   31.30
   2  -8   1  277.77   24.50
   8   2   1  257.57   29.90
  -8   0  -1 2104.59  169.18
  -8   0  -1 2270.57  169.98
   8   0  -1 2067.69  168.68
   8   0  -1 2127.39  168.88
  -8   0   1 2220.78  169.98
   8   0   1 2084.49  168.78
  -8   0   1 2160.88  169.48
  -8   1   1   13.80    9.50
   8  -2  -1  256.27   30.30
  -2  -8  -1  244.98   23.10
  -8   2  -1  239.68   29.50
  -8   2  -1  282.37   30.90
   8  -2  -1  286.47   30.60
  -2  -8  -1  277.07   23.70
  -8   2   1  270.27   30.30
  -2  -8   1  245.48   19.90
   8  -2   1  242.58   28.50
  -8   2   1  279.17   30.60
   8  -2   1  293.07   30.90
  -8   3  -1   -3.30    8.70
   8  -3  -1   -5.40    7.70
  -8   3  -1   -4.10    7.00
   8  -3  -1    1.50    6.70
  -3  -8  -1   36.70    7.60
   8  -3   1    1.80    5.80
   8  -3   1   -1.30    7.90
  -8   3   1   -8.80    7.30
  -4  -8  -1  864.41   68.39
   8  -4  -1  827.12   73.29
  -8   4  -1  773.32   71.59
  -8   4  -1  811.02   72.19
   8  -4  -1  838.92   73.49
  -4  -8  -1  824.22   67.69
  -4  -8   1  871.61   66.79
   8  -4   1  829.42   73.09
  -4  -8   1  886.91   66.69
  -8   4   1  859.71   73.19
  -8   4   1  785.82   72.19
   8  -4   1  870.51   73.79
   8  -5  -1   29.80   12.60
  -5  -8  -1   23.80    8.20
  -8   5  -1   19.60   10.80
  -5  -8  -1   17.10    7.80
  -8   5  -1   33.40   11.20
   8  -5  -1   28.00   11.20
  -5  -8   1   19.70    8.90
   8  -5   1   25.90   12.20
  -8   5   1   36.90   12.10
  -8   5   1   28.00   11.30
  -5  -8   1   22.70    8.10
   8  -5   1   40.00   11.70
  -8   6  -1  896.71   77.79
  -8   6  -1  871.81   77.29
   8  -6  -1  918.81   80.99
  -6  -8  -1 1012.10   77.69
   8  -6  -1  924.31   80.59
  -6  -8  -1  949.31   76.99
   8  -6   1  878.91   79.59
   8  -6   1  896.71   80.19
  -6  -8   1  979.20   76.69
  -6  -8   1  982.80   76.29
  -8   6   1  902.41   78.29
  -8   6   1  864.41   78.39
  -7  -8  -1   12.60    8.70
   8  -7  -1    1.10    9.40
  -8   7  -1   17.30    8.50
  -8   7  -1    2.00    6.90
  -7  -8   1    9.20    8.30
   8  -7   1   15.20   10.40
  -8   7   1    2.80    7.70
   8  -7   1   13.60   10.70
  -7  -8   1    5.50    9.60
  -8   7   1    0.00    8.00
  -8  -8  -1  317.17   35.40
  -8   8  -1  324.17   32.40
  -8   8  -1  348.27   33.00
   8  -8  -1  353.86   38.00
   8  -8  -1  321.97   37.90
  -8  -8  -1  331.57   36.10
   8  -8   1  366.96   38.40
   8   8   1  346.07   28.60
  -8  -8   1  329.07   35.40
  -8   8   1  336.97   34.20
  -8   8   1  339.47   34.10
   8   8   1  327.07   28.20
  -8  -8   1  352.56   37.20
   8  -8   1  296.87   36.80
  -9  -8  -1   -1.00   10.00
   9   8  -1    0.50    1.20
  -9  -8  -1   -2.00    8.90
  -8   9  -1    5.10    7.00
   8  -9  -1   33.90   12.80
   8  -9  -1    5.80    8.80
   9   8  -1    1.20    1.30
  -9  -8   1   -6.30   10.00
  -8   9   1    0.80    6.80
   8  -9   1    1.80    9.30
  -9  -8   1  -12.30    7.50
  -8   9   1   -5.40    6.90
   8  -9   1   -0.70   10.20
  -9  -7  -1   -4.80    9.00
  -9  -7  -1    3.50   10.20
   9   7  -1   11.70    6.70
   7  -9  -1   33.70   11.50
   7  -9  -1   16.50   10.70
  -7   9  -1    7.40    4.40
  -7   9  -1   15.00    5.30
  -9  -7   1   13.30   10.40
  -9  -7   1   -9.00    9.30
  -7   9   1   21.60    7.50
   9   7   1    3.30    7.30
   9   7   1    3.70    7.30
   7  -9   1   19.60   10.90
   7  -9   1    7.70    9.40
  -7   9   1   19.90    9.70
  -9  -6  -1   30.70   13.10
  -9  -6  -1   25.60   12.80
   9   6  -1   24.70    9.40
   9   6  -1   22.60    9.40
   6  -9   1   -1.50    7.30
  -9  -6   1   42.90   14.10
   9   6   1   28.70   10.00
   9   6   1   30.00   10.30
  -9  -6   1   20.10   10.70
   6  -9   1    4.20    8.60
   5  -9  -1   35.60   11.70
   9   5  -1   -1.90    7.70
   9   5  -1    2.60    7.90
  -9  -5  -1    6.80   10.10
  -9  -5  -1   14.70   10.30
   9   5   1    3.60    7.20
   9   5   1   -1.70    7.50
  -9  -5   1   -7.10    7.50
  -9  -5   1   -7.10    8.20
   9   4  -1   96.79   17.30
  -9  -4  -1   60.69   15.70
  -9  -4  -1   86.59   19.10
   9   4   1   95.69   17.70
  -9  -4   1   52.99   16.80
   9   4   1   81.39   17.70
  -9  -4   1   72.89   17.30
   3  -9  -1   10.00    7.00
  -9  -3  -1   11.60   10.30
   9   3  -1   17.60    9.10
  -9  -3  -1   12.60   11.30
   9   3  -1   17.70   10.00
   3  -9  -1    8.00    6.80
  -9  -3   1   10.20    9.90
  -9  -3   1    8.00   10.60
   3  -9   1    8.30    5.90
   9   3   1    8.60    9.20
   9   3   1   14.30    9.50
   9   2  -1   -6.70    7.10
  -9  -2  -1    0.40   10.60
  -9  -2  -1   18.10    9.60
   2  -9  -1    7.80    5.90
   9   2  -1   -3.90    7.50
  -9  -2   1    6.70   10.20
   2  -9   1    7.70    5.00
   9   2   1   11.80   10.20
   9   2   1    4.30    8.10
   2  -9   1    6.00    4.50
  -9  -2   1   -5.30    7.30
  -9  -1  -1    0.80    7.00
  -9  -1  -1    5.80    9.50
   9   1  -1   -2.00    8.00
   9   1  -1    9.00    9.70
   9   1   1   -1.50    8.00
   9   1   1   -6.70    7.50
   1  -9   1    1.70    2.80
  -9  -1   1  -11.70    5.00
  -9  -1   1   -4.50    8.00
   1  -9   1   -0.30    2.90
   9   0  -1   -4.60    8.10
   9   0  -1   -5.40    8.00
  -9   0  -1    0.20    9.30
  -9   0  -1    3.90    9.10
  -9   0   1   -1.70    8.30
  -9   0   1    2.70    9.20
   9   0   1    1.00    8.20
  -9   1  -1    9.80   10.40
   9  -1  -1   -5.40    8.10
   9  -1  -1   -0.20    8.80
  -1  -9  -1    2.20    4.20
  -9   1  -1   -8.00    7.70
  -1  -9  -1    2.70    3.80
  -9   1   1    2.80    9.40
   9  -1   1    4.50    9.30
  -9   1   1    2.20    6.80
  -9   2  -1    8.90    9.50
  -2  -9  -1    7.80    4.80
   9  -2  -1    3.80    8.90
  -2  -9  -1    7.40    4.80
  -9   2  -1    7.40   10.40
   9  -2  -1   13.10   10.70
  -9   2   1   11.90    8.60
   9  -2   1    8.00    9.50
   9  -2   1    7.40    9.20
  -9   2   1   -4.50    8.30
  -9   3  -1   19.20   12.00
  -3  -9  -1    5.30    5.40
  -9   3  -1    8.60   10.00
   9  -3  -1   16.90   10.10
   9  -3  -1   23.70   10.40
  -3  -9   1    6.40    3.40
  -9   3   1   12.30    9.00
   9  -3   1   29.70   12.30
  -9   3   1   17.70   11.00
  -3  -9   1    7.60    4.10
   9  -3   1   16.30   10.60
  -9   4  -1   70.59   16.10
   9  -4  -1   77.49   18.00
   9  -4  -1   69.29   16.70
  -9   4  -1  107.99   20.30
   9  -4   1   82.29   18.60
  -9   4   1   76.69   18.10
   9  -4   1   74.69   17.20
  -9   4   1   73.09   17.50
  -9   5  -1    1.80    8.50
   9  -5  -1    9.50   10.20
   9  -5  -1   -5.10    9.20
  -9   5  -1    0.70    8.30
  -9   5   1   -4.90    9.00
  -9   5   1    2.00    8.90
   9  -5   1    7.60    9.50
   9  -5   1   -9.70    9.00
   9  -6  -1   37.90   15.40
  -9   6  -1   26.60   12.50
   9  -6  -1   24.90   12.50
  -9   6  -1   20.30   11.10
  -9   6   1   16.50   12.80
   9  -6   1   22.30   10.80
  -9   6   1   28.60   12.30
   9  -6   1   22.40   12.90
  -9   7  -1   14.70   10.30
   9  -7  -1   13.00   13.20
   9  -7  -1    5.60   10.30
  -7  -9  -1   13.10   10.20
  -9   7  -1    3.60    9.70
  -7  -9   1    0.10    8.50
   9  -7   1   13.20   11.60
   9  -7   1    0.50    9.80
  -7  -9   1   12.00    8.70
  -9   7   1    7.40   11.00
  -9   7   1    6.10    9.40
   9  -8  -1    7.40    9.90
   9  -8  -1    6.30   11.70
  -8  -9  -1    9.70   10.70
  -9   8  -1    1.80    7.80
  -8  -9  -1   10.40    8.30
  -9   8  -1   -1.20    7.40
  -9   8   1   -7.90    7.80
  -8  -9   1   -6.00    9.80
  -8  -9   1    9.20    9.50
   9  -8   1   -0.50   10.60
  -9   8   1   -1.10    8.30
  -9  -9  -1   17.60   12.70
  -9   9  -1   14.60    9.00
  -9  -9  -1   42.90   14.50
   9  -9  -1   21.70   14.50
   9  -9  -1   30.10   13.10
  -9   9  -1   10.80    7.80
  -9   9   1   -1.60    8.20
  -9   9   1   10.90    9.00
  -9  -9   1   -2.50   10.80
   9  -9   1    7.80   11.00
   9  -9   1    7.90   11.10
  -9  -9   1    5.50   10.30
   9 -10  -1   63.89   17.00
  -9  10  -1   64.89   15.10
   9 -10  -1   81.89   20.20
  -9  10   1   50.39   12.90
  -9  10   1   48.60   12.30
   9 -10   1   88.49   20.90
   8 -10  -1  217.98   33.20
 -10  -8  -1  273.97   34.50
  10   8  -1  305.47   26.00
   8 -10   1  215.88   31.70
 -10  -8   1  286.07   34.90
 -10  -8   1  318.07   36.20
  -8  10   1  320.27   34.00
  10   8   1  302.27   29.00
   8 -10   1  215.88   32.30
  10   8   1  331.17   28.80
   7 -10  -1    0.20    9.80
  10   7  -1   -4.20    6.70
   7 -10  -1   -7.20    8.10
 -10  -7  -1    4.20   10.80
  10   7  -1    0.70    6.60
  -7  10   1    6.50    3.70
  10   7   1    2.90    8.10
   7 -10   1    6.50    9.40
  -7  10   1   10.60    4.10
   7 -10   1    8.30    9.40
 -10  -7   1    3.10   11.20
  10   7   1    2.80    7.20
 -10  -7   1    2.30   10.40
 -10  -6  -1  220.78   29.70
  10   6  -1  217.58   25.00
  10   6  -1  214.68   24.40
   6 -10  -1  203.78   26.10
 -10  -6  -1  216.88   30.20
   6 -10  -1  166.68   24.80
   6 -10   1  200.58   25.50
 -10  -6   1  206.78   28.60
   6 -10   1  183.38   24.90
 -10  -6   1  204.58   29.30
  10   6   1  183.48   24.90
  10   6   1  215.28   25.50
   5 -10  -1   45.40   12.90
  10   5  -1    7.20    9.20
 -10  -5  -1    2.00   10.90
  10   5  -1   10.00    9.60
 -10  -5  -1   18.20   12.80
  10   5   1   29.40   11.90
   5 -10   1   49.80   11.90
  10   5   1    6.90    9.20
 -10  -5   1    1.40   10.90
 -10  -5   1   12.50   11.70
 -10  -4  -1  267.47   34.50
 -10  -4  -1  284.17   34.10
  10   4  -1  295.67   32.30
 -10  -4   1  301.07   35.60
  10   4   1  281.27   32.30
  10   4   1  253.47   31.70
 -10  -4   1  279.47   34.70
   3 -10  -1   -4.30    6.00
  10   3  -1   19.40   11.10
 -10  -3  -1    4.20    8.10
 -10  -3  -1    6.80    8.80
   3 -10  -1    3.90    6.10
  10   3  -1    9.60    9.60
   3 -10   1   -1.90    5.20
  10   3   1    9.70   10.30
 -10  -3   1   12.70   10.30
 -10  -3   1   15.00    9.60
  10   3   1   13.20   10.10
   2 -10  -1  219.48   23.80
   2 -10  -1  226.08   23.70
  10   2  -1  234.08   29.60
  10   2  -1  264.97   30.20
 -10  -2  -1  247.08   31.60
 -10  -2  -1  237.98   31.30
 -10  -2   1  248.98   31.70
 -10  -2   1  257.07   31.60
   2 -10   1  249.18   22.10
   2 -10   1  241.48   22.30
  10   2   1  230.38   29.30
  10   2   1  215.78   29.30
 -10  -1  -1    6.00    9.30
   1 -10  -1   34.30    8.90
 -10  -1  -1    7.90   11.30
  10   1  -1    8.30    8.60
  10   1  -1    5.80   10.80
   1 -10  -1   28.10    7.10
 -10  -1   1    6.10    8.60
 -10  -1   1   15.80   12.50
  10   1   1   20.60   11.60
  10   1   1   -3.00    8.70
   0 -10  -1  214.08   22.10
 -10   0  -1  254.67   29.70
  10   0  -1  220.68   29.50
   0 -10  -1  211.68   21.30
  10   0  -1  251.67   30.90
 -10   0  -1  256.97   31.40
 -10   0   1  238.28   30.50
  10   0   1  235.08   29.70
 -10   0   1  195.88   29.30
 -10   1  -1   11.00   10.90
 -10   1  -1   22.60   12.40
  10  -1  -1   16.80   11.00
  -1 -10  -1   35.10    7.00
  10  -1  -1    4.30   10.10
  -1 -10  -1   30.10    7.00
  10  -1   1   12.80    9.40
 -10   1   1   22.20   12.70
 -10   1   1   15.10   12.30
  10  -2  -1  237.08   30.30
 -10   2  -1  262.57   32.10
  -2 -10  -1  223.38   22.60
  -2 -10  -1  243.28   23.90
 -10   2  -1  255.57   32.10
  10  -2  -1  255.17   30.00
 -10   2   1  221.78   30.90
  10  -2   1  224.28   30.70
  10  -2   1  268.97   31.80
 -10   2   1  261.47   30.70
  -3 -10  -1    5.40    5.70
  10  -3  -1   16.20   12.60
  -3 -10  -1    4.00    5.20
 -10   3  -1   17.30   12.60
 -10   3  -1   16.60   11.70
  10  -3  -1   25.80   12.20
  -3 -10   1    3.10    3.20
 -10   3   1   -0.80   10.60
  -3 -10   1    2.20    3.60
 -10   3   1   12.50    9.70
  10  -3   1    6.70    8.50
  10  -3   1   13.50   11.20
  10  -4  -1  302.37   34.90
 -10   4  -1  244.88   32.00
 -10   4  -1  263.97   32.70
  10  -4   1  231.68   32.30
 -10   4   1  252.37   32.60
 -10   4   1  262.67   32.60
  10  -5  -1   12.40   10.10
  10  -5  -1   24.60   13.20
 -10   5  -1   24.10   13.70
  -5 -10  -1   54.29   11.90
 -10   5  -1   14.40   11.40
  10  -5   1   -5.20    9.80
 -10   5   1    4.90   10.90
 -10   5   1   10.70   10.90
  10  -5   1   -9.00   10.30
  -6 -10  -1  177.28   23.40
  10  -6  -1  191.68   35.80
 -10   6  -1  187.48   27.10
 -10   6  -1  206.98   29.20
  10  -6  -1  257.17   31.40
  -6 -10  -1  201.78   23.90
  -6 -10   1  203.68   23.80
  10  -6   1  211.78   30.60
 -10   6   1  233.78   28.90
  10  -6   1  245.28   30.70
  -6 -10   1  192.58   23.10
 -10   6   1  200.48   29.40
  10  -7  -1   16.50   12.20
  -7 -10  -1   14.80    9.50
  10  -7  -1    6.90   10.90
 -10   7  -1   -9.40    8.20
 -10   7  -1   -4.80    9.30
  -7 -10   1    7.50    8.80
 -10   7   1   -7.80    8.20
 -10   7   1   11.70   11.90
  -7 -10   1    5.80    8.30
  10  -7   1   -9.80   10.50
  -8 -10  -1  254.47   32.20
  10  -8  -1  278.87   37.30
  -8 -10  -1  242.48   31.50
  10  -8  -1  293.57   36.10
 -10   8  -1  312.07   32.80
 -10   8  -1  313.87   32.50
  10  -8   1  333.27   38.10
  -8 -10   1  247.38   31.20
  -8 -10   1  226.28   31.30
  10  -8   1  279.77   35.90
 -10   8   1  270.67   32.70
 -10   8   1  326.57   34.10
 -10   9  -1    5.00    9.20
  -9 -10  -1   64.19   17.90
  -9 -10  -1   53.19   16.40
 -10   9  -1    0.40    9.50
  10  -9  -1  -10.80   10.80
  10  -9  -1    9.80   11.10
 -10   9   1   -3.70    9.00
 -10   9   1  -11.20    8.00
  -9 -10   1   60.99   17.20
  10  -9   1   14.80   12.50
  10  -9   1   12.30   12.60
  -9 -10   1   74.19   17.10
  10 -10  -1  123.89   27.70
 -10 -10  -1  154.28   27.30
  10 -10  -1  140.79   28.00
 -10  10  -1  154.38   21.20
 -10  10  -1  159.48   20.40
  10 -10   1  146.79   27.70
 -10  10   1  153.78   22.70
 -10  10   1  171.08   23.30
 -10 -10   1  187.58   29.00
  10 -10   1  137.79   27.80
 -11 -10  -1   -4.70   12.50
  10 -11  -1   18.60   15.40
  10 -11  -1   -2.30   12.40
 -11 -10  -1    6.30   12.60
  10 -11   1   -8.50   12.60
 -10  11   1    4.70    9.40
  10 -11   1   -5.60   12.20
 -11 -10   1    9.90   12.50
 -10  11   1   -5.90    7.70
 -11 -10   1    7.00   13.70
   9 -11  -1    8.40   12.20
 -11  -9  -1   -3.80   10.30
   9 -11  -1   13.20   14.20
 -11  -9  -1    1.50   12.70
  11   9   1    1.20    6.30
  -9  11   1    6.70   10.90
 -11  -9   1   -3.90   13.20
  -9  11   1    4.90    8.80
 -11  -9   1    0.50   11.80
   9 -11   1    2.70    9.90
   9 -11   1    3.20   12.70
 -11  -8  -1   30.40   15.60
   8 -11  -1    5.70   11.90
   8 -11  -1    1.00   12.00
  11   8  -1   29.50    8.70
 -11  -8  -1   23.10   14.00
 -11  -8   1   19.90   18.50
   8 -11   1   -2.70   11.60
  11   8   1   17.20    9.40
  11   8   1   18.20   10.50
 -11  -8   1   35.90   15.30
  11   7  -1   -1.60    8.90
   7 -11  -1   27.00   12.80
   7 -11  -1   17.70   11.90
 -11  -7  -1   -2.10   11.90
  11   7  -1   -5.50    7.70
 -11  -7  -1    9.80   12.10
  11   7   1   -0.70    9.00
   7 -11   1   17.80   11.60
   7 -11   1   11.80   11.30
  11   7   1    2.10    9.20
 -11  -7   1   -2.20   11.30
   6 -11  -1   11.10   10.10
  11   6  -1   26.90   11.30
 -11  -6  -1   43.40   17.30
  11   6  -1   37.60   12.00
   6 -11  -1   16.30   12.10
 -11  -6  -1   26.00   17.70
   6 -11   1   24.20   11.00
 -11  -6   1   43.50   16.50
   6 -11   1   13.60   10.00
  11   6   1   31.00   12.40
  11   6   1   42.80   13.90
 -11  -5  -1   -1.10    7.70
  11   5  -1    7.50    9.70
   5 -11  -1   43.60   13.20
  11   5  -1    0.90    7.80
   5 -11  -1   48.10   12.50
   5 -11   1   53.29   12.60
  11   5   1   11.80   10.90
 -11  -5   1    6.70   13.70
  11   5   1   13.30   10.00
 -11  -5   1   -9.70   11.20
   4 -11  -1   19.40    9.50
 -11  -4  -1   -7.50   12.30
  11   4  -1    4.80   10.20
 -11  -4  -1    2.70   11.60
   4 -11  -1   40.90   11.50
   4 -11   1   28.40   10.00
 -11  -4   1   18.70   13.30
  11   4   1    9.00   11.10
 -11  -4   1   -1.90    8.70
   4 -11   1   26.60    9.20
  11   4   1    6.10   11.30
 -11  -3  -1   18.10   14.00
   3 -11  -1    1.60    6.50
 -11  -3  -1   29.00   15.20
  11   3  -1   23.90   12.40
   3 -11  -1    4.50    7.20
  11   3  -1    8.30   12.40
   3 -11   1    9.40    6.40
   3 -11   1    2.00    6.60
 -11  -3   1   14.00   13.20
 -11  -3   1   15.80   12.80
  11   3   1    4.10   11.20
  11   3   1    6.70   11.40
 -11  -2  -1   38.80   16.20
  11   2  -1   23.80   14.40
 -11  -2  -1   41.90   16.90
   2 -11  -1   39.50   10.00
   2 -11  -1   46.70   10.30
  11   2  -1   30.40   14.50
 -11  -2   1   34.90   13.40
   2 -11   1   33.70    8.00
   2 -11   1   44.50    8.30
  11   2   1   57.89   16.20
 -11  -2   1   35.50   16.50
  11   2   1   50.09   15.70
  11   1  -1    4.60   10.60
  11   1  -1   -1.00   10.60
 -11  -1  -1   11.50   12.00
   1 -11  -1    6.10    5.70
 -11  -1  -1    5.90    8.80
   1 -11   1    1.30    3.40
 -11  -1   1   -4.00   11.10
   1 -11   1    1.00    3.40
  11   1   1   -2.90    9.70
 -11  -1   1    2.40   11.40
  11   0  -1    4.30   11.10
 -11   0  -1   -6.10    9.60
 -11   0  -1   -4.70    6.80
  11   0   1    4.70   11.70
 -11   0   1   -3.10    6.10
 -11   0   1    7.90    8.90
  11  -1  -1    7.60   11.80
  11  -1  -1    1.50   10.40
 -11   1  -1   -5.10    9.80
 -11   1  -1   14.50   12.50
  -1 -11  -1    1.00    4.60
  11  -1   1   -0.10    9.10
 -11   1   1   -2.50    7.30
 -11   1   1    8.60   11.50
 -11   2  -1   33.50   15.70
  11  -2  -1   54.79   16.30
  -2 -11  -1   35.90    8.30
  11  -2  -1   38.60   16.00
 -11   2  -1   36.60   16.20
  11  -2   1   52.09   16.80
  11  -2   1   48.70   15.90
 -11   2   1   45.80   15.40
 -11   2   1   18.80   11.40
  11  -3  -1   11.00   10.50
  -3 -11  -1    0.10    4.90
 -11   3  -1    5.20   11.80
 -11   3  -1   15.10   13.00
  -3 -11   1    6.70    4.20
  11  -3   1   42.00   16.20
 -11   3   1   43.90   15.20
  -3 -11   1    4.90    3.40
 -11   3   1   29.90   14.90
 -11   4  -1    5.90   12.90
 -11   4  -1    7.40   11.70
  -4 -11  -1   28.60    8.40
  -4 -11  -1   34.70    9.20
  11  -4  -1   15.20   13.70
  11  -4  -1   16.00   12.70
  11  -4   1    3.60    9.30
  11  -4   1   -8.50   10.40
  -4 -11   1   26.60    7.10
 -11   4   1   -1.00   11.00
 -11   4   1   23.80   13.90
  -5 -11  -1   51.69   11.40
  11  -5  -1    0.00   11.70
  -5 -11  -1   49.80   10.80
  11  -5  -1   10.30   11.80
 -11   5  -1   -7.40   10.10
 -11   5   1   11.30   11.40
 -11   5   1    9.90   12.10
  11  -5   1   11.80   12.60
  11  -5   1  -11.40    7.70
  -6 -11  -1    5.90    8.70
 -11   6  -1   39.80   14.80
  -6 -11  -1   12.50    9.00
  11  -6  -1   19.10   15.00
 -11   6  -1   42.70   16.50
  11  -6  -1   51.49   16.80
 -11   6   1   29.70   16.10
  -6 -11   1   12.00    8.70
  11  -6   1   45.10   17.30
  -6 -11   1   21.20    9.30
 -11   6   1   23.10   14.80
  11  -6   1   23.20   13.00
 -11   7  -1  -10.40    8.50
  11  -7  -1   -1.70   12.70
 -11   7  -1   -1.10    9.90
  11  -7  -1    8.90   12.00
  -7 -11  -1   25.20   11.70
  -7 -11   1   19.20   10.60
 -11   7   1  -12.10    8.30
  11  -7   1  -13.30    9.20
  -7 -11   1    5.60    8.80
  11  -7   1   -5.40   10.30
 -11   8  -1   28.90   13.30
  11  -8  -1   37.80   17.40
  -8 -11  -1    9.40    9.70
  -8 -11  -1    0.00    9.00
 -11   8  -1   32.40   14.00
  11  -8  -1   30.20   15.80
  11  -8   1   40.40   17.20
 -11   8   1   44.60   14.90
 -11   8   1   26.30   14.50
  11  -8   1   32.60   16.00
  -8 -11   1    1.40   10.70
  -9 -11  -1   13.80   12.70
 -11   9  -1   10.40   11.80
 -11   9  -1    5.60   10.80
  -9 -11  -1    8.70   11.60
  11  -9  -1    5.00   13.00
  11  -9  -1    4.60   13.20
  -9 -11   1    4.00   10.30
 -11   9   1    1.60   10.50
 -11   9   1  -10.00   11.10
  11  -9   1   15.60   14.20
  -9 -11   1   -0.70   10.40
  11  -9   1   -4.10   11.20
 -10 -11  -1    2.60   11.30
  11 -10  -1    1.90   13.20
 -10 -11  -1    7.20   12.10
 -11  10  -1    8.10   10.40
  11 -10  -1   13.20   14.40
 -11  10  -1   12.40   10.20
  11 -10   1   -5.70   12.90
  11 -10   1   16.20   15.80
 -11  10   1    0.10   11.60
 -11  10   1   -0.60   10.30
 -10 -11   1  -12.40    9.00
 -10 -11   1    3.40   12.80
  11 -11  -1   -7.00   14.30
  11 -11  -1    2.70   14.80
 -11  11  -1   21.20   11.40
 -11  11  -1   12.00   10.80
 -11 -11  -1  -23.40   12.50
 -11 -11  -1    2.40   11.70
  11 -11   1    9.20   14.90
 -11 -11   1   -2.60   12.40
  11 -11   1   22.00   16.00
 -11  11   1  -11.90    9.60
 -11  11   1    4.80   10.10
 -11 -11   1    3.80   13.90
 -12 -11  -1   -6.80   17.10
 -12 -11  -1    4.20   16.60
  11 -12  -1  -13.10   14.80
  11 -12  -1   17.10   17.40
  11 -12   1   -1.30   15.30
  11 -12   1  -17.30   16.30
 -12 -11   1   -6.00   16.00
 -12 -11   1    2.10   16.00
  10 -12  -1  177.28   33.20
  10 -12  -1  187.78   33.60
 -12 -10  -1  130.29   31.20
 -12 -10  -1  206.18   36.30
 -12 -10   1  169.18   32.20
  10 -12   1  213.78   35.40
 -12 -10   1  254.47   34.60
  10 -12   1  192.78   33.90
   9 -12  -1   19.60   16.10
   9 -12  -1    3.70   12.30
 -12  -9  -1  -14.40   13.10
 -12  -9  -1   10.70   13.90
   9 -12   1   33.20   15.90
 -12  -9   1   20.40   17.70
   9 -12   1   24.70   15.40
 -12  -9   1    4.70   14.10
  12   9   1   -9.60    7.30
  12   9   1   -1.80    8.60
   8 -12  -1  348.87   47.70
 -12  -8  -1  557.74   54.79
 -12  -8  -1  517.45   54.69
  12   8  -1  525.85   44.10
   8 -12  -1  350.96   50.59
  12   8   1  488.75   45.90
  12   8   1  501.35   45.80
   8 -12   1  424.66   49.70
 -12  -8   1  508.85   53.69
 -12  -8   1  530.85   53.59
   7 -12  -1   -7.80   11.50
 -12  -7  -1    6.50   13.90
   7 -12  -1    1.40   11.80
  12   7  -1   -6.50    9.50
  12   7  -1    6.70   10.00
 -12  -7  -1   -2.00   13.00
   7 -12   1    5.70   11.30
 -12  -7   1  -16.50   12.10
   7 -12   1   -8.70   10.40
  12   7   1   12.80   10.80
 -12  -7   1    6.90   14.10
  12   7   1   14.20   11.10
   6 -12  -1  401.76   37.40
  12   6  -1  300.17   34.30
 -12  -6  -1  283.97   38.90
  12   6  -1  296.27   33.90
 -12  -6  -1  277.47   39.40
  12   6   1  316.77   34.90
 -12  -6   1  234.08   37.70
 -12  -6   1  285.47   38.30
  12   6   1  273.97   33.60
   5 -12  -1   23.70   11.10
  12   5  -1    6.70   10.20
 -12  -5  -1    8.50   13.60
   5 -12  -1   16.90   10.10
 -12  -5  -1    3.90   13.20
  12   5  -1    6.40   11.00
  12   5   1   -2.70    8.80
  12   5   1   -4.40    8.80
   5 -12   1   13.40    9.20
 -12  -5   1  -13.90   12.50
 -12  -5   1    1.10   12.90
   5 -12   1   -4.80    8.30
   4 -12  -1  875.71   78.09
 -12  -4  -1  934.81   86.79
   4 -12  -1  901.81   78.49
 -12  -4  -1 1027.90   88.39
  12   4  -1 1003.70   84.59
  12   4   1 1013.60   89.39
   4 -12   1  854.11   77.09
 -12  -4   1  988.50   87.19
 -12  -4   1 1007.00   88.09
  12   4   1  987.70   84.39
   4 -12   1  866.61   76.89
 -12  -3  -1   -6.20   12.00
  12   3  -1    0.00   12.50
  12   3  -1    9.40   11.40
   3 -12  -1    7.60    8.40
 -12  -3  -1   10.80   11.50
   3 -12  -1    6.30    7.80
  12   3   1    2.70   11.40
   3 -12   1   20.40    8.20
 -12  -3   1   -2.40   12.80
   3 -12   1   10.50    7.50
 -12  -3   1    3.90   10.30
  12   3   1    7.90   12.70
 -12  -2  -1  731.53   68.49
  12   2  -1  680.23   65.09
   2 -12  -1  697.03   57.79
 -12  -2  -1  662.23   67.59
  12   2  -1  645.74   64.89
   2 -12  -1  681.03   57.49
  12   2   1  575.84   68.39
  12   2   1  693.43   65.89
   2 -12   1  707.13   55.89
 -12  -2   1  741.03   68.19
 -12  -2   1  677.93   67.89
 -12  -1  -1    3.60   13.20
  12   1  -1   12.40   13.10
 -12  -1   1   15.90   14.50
  12   1   1   25.50   13.90
  12   1   1   -5.20   10.70
  12   0  -1 1268.97   93.89
 -12   0  -1 1184.58   93.99
   0 -12  -1  824.72   78.89
  12   0   1 1162.98   92.29
 -12   0   1 1265.57   94.99
  12   0   1 1154.18   92.29
   0 -12   1  929.91   75.69
   0 -12   1  837.92   75.69
  12  -1  -1   14.50   13.60
 -12   1  -1   17.80   10.30
 -12   1  -1   31.40   16.50
  12  -1  -1    8.10   13.00
  12  -1   1   24.90   12.70
 -12   1   1   -6.50    7.90
 -12   1   1   24.00   15.50
  12  -2  -1  658.33   65.09
 -12   2  -1  719.13   66.99
  -2 -12  -1  679.43   54.29
 -12   2  -1  659.63   64.59
 -12   2   1  638.74   65.49
 -12   2   1  728.83   66.99
  -2 -12   1  629.24   49.70
 -12   3  -1    7.40   12.60
  -3 -12  -1   14.80    7.30
  -3 -12  -1    7.70    7.00
 -12   3  -1   -6.30   11.10
  12  -3  -1    1.40    9.60
 -12   3   1    4.80   13.00
 -12   3   1    1.90   11.90
  12  -3   1   25.30   14.40
  -3 -12   1   20.80    4.80
  -3 -12   1   17.20    5.20
  12  -4  -1  994.10   87.89
 -12   4  -1 1002.30   87.19
  -4 -12  -1  888.41   76.39
  -4 -12  -1  929.71   76.39
 -12   4  -1  959.50   85.79
  -4 -12   1  965.40   74.29
  12  -4   1  923.71   86.59
  -4 -12   1  955.80   74.69
 -12   4   1  939.61   86.59
 -12   4   1  997.30   87.29
  12  -4   1  860.51   85.49
  -5 -12  -1   17.40    8.70
 -12   5  -1  -12.80   11.20
  12  -5  -1    9.40   14.70
 -12   5  -1   15.60   13.60
  -5 -12  -1    7.00    7.80
  12  -5  -1    1.90    8.80
 -12   5   1    2.00   12.90
 -12   5   1   -3.80   11.40
  12  -5   1  -15.50   10.20
  -5 -12   1   10.60    6.60
  -5 -12   1    9.10    7.50
  12  -5   1   17.10   12.60
  -6 -12  -1  358.76   35.30
 -12   6  -1  306.27   39.30
  12  -6  -1  282.07   41.30
  12  -6  -1  327.37   43.50
  -6 -12  -1  383.06   36.30
  12  -6   1  251.27   40.30
  -6 -12   1  430.36   35.90
  -6 -12   1  425.46   35.40
 -12   6   1  328.77   40.50
 -12   6   1  328.57   40.80
  12  -6   1  288.57   41.20
 -12   7  -1   16.80   13.30
  12  -7  -1    7.80   13.10
  -7 -12  -1  -11.80    8.50
 -12   7  -1   -1.40   10.30
  12  -7  -1   -3.50   14.20
  12  -7   1   11.60   15.10
 -12   7   1   18.30   13.10
  12  -7   1   11.30   13.40
 -12   7   1   11.20   14.50
  -7 -12   1    5.60    8.80
  -7 -12   1    7.90    9.20
  -8 -12  -1  337.67   44.10
  12  -8  -1  578.24   55.69
 -12   8  -1  500.35   48.70
  -8 -12  -1  396.26   44.80
 -12   8  -1  599.54   55.89
  12  -8  -1  564.94   56.09
  12  -8   1  462.05   53.09
  12  -8   1  513.25   53.69
  -8 -12   1  420.86   44.40
  -8 -12   1  347.57   43.50
 -12   8   1  516.25   50.59
  12  -9  -1   21.00   17.10
  -9 -12  -1    4.60   12.00
  12  -9  -1   -3.40   14.20
 -12   9  -1   -8.80   12.60
 -12   9  -1   24.10   12.90
  -9 -12   1   16.70   12.40
 -12   9   1   20.60   14.50
 -12   9   1   -9.00   14.20
  -9 -12   1   25.00   13.10
  12  -9   1   -8.30   14.20
  12  -9   1  -14.50   12.50
 -10 -12  -1  189.38   30.00
  12 -10  -1  183.88   35.30
 -10 -12  -1  272.07   33.10
  12 -10  -1  156.18   32.60
 -12  10  -1  185.28   26.40
 -12  10  -1  148.89   26.30
  12 -10   1  179.78   33.00
 -12  10   1  183.48   28.90
 -10 -12   1  136.19   29.20
  12 -10   1  145.89   31.40
 -12  11  -1   -0.60   10.00
 -11 -12  -1   11.90   14.20
  12 -11  -1  -17.10   18.30
 -12  11  -1    8.40   10.90
  12 -11  -1  -25.20   14.40
 -11 -12  -1  -26.80   16.80
 -11 -12   1   11.60   16.10
  12 -11   1   13.60   16.20
 -11 -12   1    6.50   16.10
 -12  11   1   -9.60   11.10
 -12  11   1   -8.90   12.80
  13   9  -1    9.80    7.90
   9 -13  -1    4.50   15.00
 -13  -9  -1  -20.50   15.70
 -13  -9  -1   -6.80   13.50
 -13  -9   1   -3.20   15.70
   9 -13   1   -9.90   12.60
  13   9   1    9.60    9.90
  13   9   1   14.80    9.90
 -13  -9   1    2.30   13.40
   9 -13   1    0.90   12.80
   8 -13  -1   12.20   14.40
 -13  -8  -1    1.70   14.90
  13   8  -1   -7.30   10.10
 -13  -8  -1   11.30   17.20
   8 -13  -1   -0.50   13.70
  13   8  -1    0.60    9.30
 -13  -8   1  -20.60   14.30
 -13  -8   1   24.10   15.70
   8 -13   1  -25.40   11.30
  13   8   1    4.70   11.60
   8 -13   1    2.10   13.90
  13   8   1   -4.60   11.40
   7 -13  -1   15.80   12.40
   7 -13  -1  -10.80   11.50
  13   7  -1   -8.30   11.00
 -13  -7  -1   16.20   13.80
 -13  -7  -1   -1.00   15.00
  13   7  -1    1.40   10.80
  13   7   1   13.30   11.40
   7 -13   1    2.00   10.70
 -13  -7   1    5.80   13.90
   7 -13   1    4.00   10.70
  13   7   1   -3.50   11.50
 -13  -7   1  -23.30   12.30
 -13  -6  -1   33.60   19.10
  13   6  -1   11.60   13.30
   6 -13  -1   -2.40    9.40
 -13  -6  -1   12.80   17.00
  13   6  -1   11.30   11.50
   6 -13  -1  -12.90    8.20
  13   6   1   15.80   13.20
 -13  -6   1   23.90   17.10
   6 -13   1   -6.00    9.40
  13   6   1   27.20   14.60
   6 -13   1   -0.10    9.40
 -13  -6   1  -11.90   13.80
   5 -13  -1   -1.50    8.60
 -13  -5  -1    4.40   14.90
  13   5  -1    5.60   10.30
  13   5  -1   -5.40    9.90
 -13  -5  -1    0.60   14.90
   5 -13  -1   11.40    9.80
   5 -13   1  -18.90    7.60
 -13  -5   1    6.10   11.50
   5 -13   1    4.30    7.90
  13   5   1  -14.40   10.00
  13   5   1  -16.50    8.90
 -13  -5   1    2.60   13.50
 -13  -4  -1   23.30   14.40
  13   4  -1   12.20   13.10
 -13  -4  -1    3.10   15.10
   4 -13  -1   -2.70    7.90
   4 -13   1   -3.60    7.80
 -13  -4   1   29.30   16.50
  13   4   1   20.60   12.80
 -13  -4   1   16.80   15.80
  13   4   1   24.40   13.40
  13   3  -1   12.80   13.30
 -13  -3  -1   11.80   14.40
 -13  -3  -1  -16.70   12.50
   3 -13  -1   22.70    9.20
   3 -13  -1   16.00    8.60
   3 -13   1   17.60    7.90
  13   3   1    7.00   12.50
  13   3   1    6.40   13.60
 -13  -3   1   12.80   14.10
 -13  -3   1  -11.70   13.00
   3 -13   1    0.60    6.90
   2 -13  -1   -4.70    5.70
 -13  -2  -1   12.90   11.80
 -13  -2  -1   -0.50   13.30
  13   2  -1  -14.30   10.30
  13   2  -1   -8.70   10.90
   2 -13  -1    1.70    6.30
  13   2   1   -2.10    9.60
   2 -13   1   -6.10    5.70
  13   2   1    6.40   16.80
 -13  -2   1   -7.30   12.40
   2 -13   1   -3.80    5.50
 -13  -2   1   -2.90    9.80
  13   1  -1   -0.60   11.30
   1 -13  -1    3.80    5.70
 -13  -1  -1   -3.50   12.30
   1 -13  -1    3.70    6.20
  13   1   1   12.40   12.80
 -13  -1   1    6.00   10.50
   1 -13   1   -1.40    4.00
  13   0  -1   -5.70   12.40
   0 -13  -1   -2.70    5.20
 -13   0  -1    2.90   10.40
   0 -13  -1   -2.80    5.50
  13   0   1    1.20    8.40
   0 -13   1    8.50    3.20
   0 -13   1   -2.40    2.80
 -13   0   1    2.90   13.90
 -13   1  -1    9.90   13.30
  -1 -13  -1   -0.80    5.30
  13  -1  -1  -17.60   12.30
 -13   1   1   -8.50   12.10
 -13   1   1    4.60   12.50
 -13   2  -1    5.60   13.40
  -2 -13  -1   -0.10    5.90
  -2 -13  -1   -4.80    5.50
  13  -2  -1   -5.90   12.80
  13  -2  -1   -4.70   10.20
  -2 -13   1    0.40    1.70
 -13   2   1   18.80   16.20
  -2 -13   1    2.80    2.10
  -3 -13  -1    7.30    6.50
  -3 -13  -1   -9.20    5.90
 -13   3  -1    9.90   12.80
  13  -3  -1  -11.20   12.40
  -3 -13   1   15.80    4.60
 -13   3   1   -8.60   13.70
  -3 -13   1   10.10    4.20
 -13   4  -1   12.90   15.20
  13  -4  -1   21.90   16.60
  -4 -13  -1   -1.70    5.80
  -4 -13  -1    4.30    6.80
  13  -4   1   38.90   15.90
  13  -4   1   -0.70   13.90
 -13   4   1   39.30   18.10
  -4 -13   1    0.50    5.10
  13  -5  -1   -4.00   14.40
 -13   5  -1   -7.50   12.40
  13  -5  -1   -7.60    9.60
  -5 -13  -1   -4.70    6.30
  -5 -13  -1    6.20    7.80
  13  -5   1    2.90   10.10
 -13   5   1   -5.70   12.30
  -5 -13   1   -4.60    6.00
  13  -5   1   -0.30   13.90
  -5 -13   1    0.30    6.70
 -13   6  -1   23.20   15.60
  13  -6  -1   23.00   17.40
  13  -6  -1   45.40   19.10
 -13   6   1   40.80   17.80
  13  -6   1   51.39   19.90
  -6 -13   1    4.00    7.80
  13  -6   1   32.60   17.00
 -13   7  -1   -9.00   11.40
  13  -7  -1  -33.30   12.40
  -7 -13  -1  -13.50    8.90
  13  -7  -1   -0.10   12.10
  13  -7   1   -3.50   10.40
  -7 -13   1   14.20   10.20
 -13   7   1   -9.10   13.20
  -7 -13   1   19.30    9.10
  13  -7   1   -2.00   10.80
  13  -8  -1   23.80   15.80
  13  -8  -1    8.60   17.90
  -8 -13  -1   -2.20   10.80
 -13   8  -1  -11.90   12.20
 -13   8  -1   -2.90   13.20
  -8 -13  -1   -1.00   12.10
  -8 -13   1   -4.00    9.80
  -8 -13   1   10.00   10.50
  13  -8   1    1.40   16.30
  13  -8   1   48.40   19.80
 -13   8   1    7.90   15.90
 -13   9  -1    0.20   15.40
  13  -9  -1   -3.70   12.00
  13  -9  -1    0.30   15.80
  -9 -13  -1   29.70   15.90
  -9 -13  -1   15.20   13.00
 -13   9   1   12.60   16.00
 -13   9   1   15.50   14.90
  -9 -13   1    6.20   12.50
  13  -9   1  -10.80   14.50
  -9 -13   1    6.90   12.50
  14   8  -1  150.78   21.50
  14   8  -1   90.29   18.60
 -14  -8  -1  173.08   33.40
   8 -14  -1   69.49   22.30
   8 -14  -1   61.59   20.60
  14   8   1  165.28   25.60
 -14  -8   1  118.39   27.30
   8 -14   1   84.89   23.10
  14   8   1  105.39   21.40
   8 -14   1  113.29   22.20
   7 -14  -1   -8.80   13.60
  14   7  -1    6.10   13.10
  14   7  -1    6.70   13.40
 -14  -7  -1   14.40   16.20
   7 -14  -1   17.30   12.60
   7 -14   1   17.20   12.70
 -14  -7   1  -20.50   14.30
  14   7   1  -10.90   12.40
 -14  -7   1  -30.00   15.70
  14   7   1   13.70   14.30
 -14  -6  -1   82.89   28.80
  14   6  -1   93.99   26.20
 -14  -6  -1   85.89   25.20
   6 -14  -1  103.79   21.30
   6 -14  -1  127.29   33.10
  14   6  -1   99.89   23.10
 -14  -6   1  100.49   29.00
  14   6   1   83.59   22.00
   6 -14   1   99.39   19.70
 -14  -6   1  103.19   27.00
   6 -14   1  120.19   21.80
  14   6   1  131.99   26.10
 -14  -5  -1    6.90   16.50
  14   5  -1    3.30   11.70
  14   5  -1    6.00   12.60
   5 -14  -1   -0.20    8.90
 -14  -5  -1   -0.10   17.40
   5 -14  -1   11.50    9.10
   5 -14   1    9.40    9.20
 -14  -5   1    4.20   17.30
   5 -14   1   14.00   10.00
 -14  -5   1   -6.80   14.60
  14   5   1   21.60   12.20
 -14  -4  -1  220.18   36.80
   4 -14  -1   81.89   18.80
  14   4  -1  204.08   31.20
 -14  -4  -1  177.58   32.30
   4 -14  -1   97.79   18.40
   4 -14   1   99.39   18.00
 -14  -4   1  207.98   35.10
   4 -14   1  130.89   19.10
 -14  -3  -1   35.40   19.10
   3 -14  -1    2.50    8.20
   3 -14  -1   17.40    9.40
 -14  -3  -1   26.60   18.30
   3 -14   1   -0.70    8.00
  14   3   1   -4.50   12.60
   3 -14   1   17.10    8.10
  14   3   1   -7.60   14.80
 -14  -3   1    8.10   12.80
 -14  -3   1  -11.70   13.60
   2 -14  -1   58.59   12.90
 -14  -2  -1   67.79   21.00
 -14  -2  -1   71.09   22.80
   2 -14  -1   58.79   12.80
  14   2  -1   77.79   26.00
  14   2  -1   65.79   20.70
 -14  -2   1   60.19   22.70
  14   2   1   58.09   22.50
   2 -14   1   61.69   11.00
 -14  -2   1   79.79   22.10
  14   2   1   68.29   20.50
   2 -14   1   76.69   17.90
 -14  -1  -1   39.20   16.80
  14   1  -1   42.20   17.60
  14   1  -1   39.50   16.60
   1 -14  -1    6.30    7.20
   1 -14  -1   -4.80    5.70
 -14  -1  -1   16.90   13.00
 -14  -1   1    8.90   17.50
  14   1   1   13.40   11.60
   1 -14   1   -5.40    4.40
  14   1   1    4.50   15.50
 -14  -1   1   40.00   18.60
   1 -14   1   -4.20    4.40
   0 -14  -1  223.18   23.00
  14   0  -1  250.67   35.10
   0 -14  -1  225.78   23.00
 -14   0  -1  196.28   35.60
  14   0  -1  241.78   32.40
 -14   0  -1  219.88   37.90
 -14   0   1  229.48   33.50
   0 -14   1  224.08   19.00
   0 -14   1  213.98   19.10
  14   0   1  237.68   38.50
  14   0   1  200.08   36.10
  14  -1  -1   44.00   18.80
  14  -1  -1   10.00   12.20
 -14   1  -1    5.90   16.00
 -14   1  -1   35.70   18.80
  14  -1   1   31.70   17.40
 -14   1   1   25.00   16.50
  14  -1   1    8.50   16.90
 -14   1   1   58.99   21.00
 -14   2  -1   67.39   21.20
  14  -2  -1   66.69   21.00
 -14   2  -1   85.19   24.70
  -2 -14  -1   55.29   11.30
  14  -2  -1   69.29   22.60
  -2 -14  -1   67.89   11.90
  -2 -14   1   70.19    6.80
  -2 -14   1   74.19    6.70
 -14   2   1   64.69   20.40
 -14   2   1   75.89   23.00
  14  -2   1   65.89   21.10
  14  -3  -1   10.30   16.00
  -3 -14  -1   22.50    7.50
  -3 -14  -1   -1.60    6.40
 -14   3  -1   -8.80   12.70
  14  -3  -1   48.90   19.30
 -14   3  -1   15.40   13.00
 -14   3   1   13.50   16.50
 -14   3   1   25.60   17.50
  -3 -14   1    6.30    4.20
  -3 -14   1    7.50    4.30
  14  -3   1  -10.90   14.50
  -4 -14  -1  113.19   16.50
  -4 -14  -1   93.59   16.00
 -14   4  -1  189.98   33.00
  14  -4  -1  221.18   35.80
 -14   4  -1  159.78   31.20
 -14   4   1  237.08   37.20
  -4 -14   1  107.99   15.10
  14  -4   1  228.08   37.00
  -4 -14   1   89.69   13.60
 -14   5  -1  -30.30   13.40
  14  -5  -1    5.10   17.10
  14  -5  -1   -8.00   15.00
  -5 -14  -1  -13.50    7.70
  -5 -14  -1    2.80    8.00
 -14   5  -1   -6.20   13.30
  14  -5   1   -6.40   14.70
  14  -5   1    6.30   17.90
  -5 -14   1   -1.50    7.30
  -5 -14   1    0.10    6.30
 -14   5   1    8.00   15.60
 -14   5   1   20.70   16.70
 -14   6  -1   83.29   23.00
 -14   6  -1   79.69   22.30
  14  -6  -1   70.89   27.20
  -6 -14  -1   83.49   17.50
  14  -6  -1  125.09   28.60
 -14   6   1   85.79   22.90
  -6 -14   1  125.79   18.60
  -6 -14   1  126.49   17.00
  14  -6   1   75.79   24.70
 -14   6   1  109.49   24.60
  14  -6   1   77.89   28.30
 -14   7  -1   11.70   14.20
 -14   7  -1   11.10   16.70
  14  -7  -1   -2.30   16.90
  -7 -14  -1    6.10   10.40
  14  -7  -1    2.00   16.50
  -7 -14  -1    7.80   11.10
 -14   7   1   27.60   18.50
 -14   7   1    1.60   13.90
  -7 -14   1    3.20   10.50
  14  -7   1   -5.60   11.10
  14  -7   1   10.80   16.50
  -7 -14   1   12.20   10.60
 -14   8  -1  171.78   30.50
  14  -8  -1  117.59   32.10
  -8 -14  -1   91.09   21.00
  -8 -14  -1  108.59   24.90
 -14   8  -1  163.18   37.50
 -14   8   1  107.49   26.40
 -14   8   1  113.09   26.70
  14  -8   1  143.39   33.40
  -8 -14   1   68.69   19.60
  14  -8   1  141.19   34.70
  -8 -14   1  105.09   20.50
 -15  -6  -1   -0.60   16.40
 -15  -6  -1  -16.50   19.10
   6 -15  -1  -22.90   10.80
   6 -15  -1  -14.90   13.60
  15   6  -1   -7.30   14.30
   6 -15   1    8.40   11.20
   6 -15   1   -2.40   11.50
 -15  -6   1    4.10   16.50
 -15  -6   1   17.70   20.50
  15   6   1  -11.50   13.10
 -15  -5  -1   -4.60   18.70
  15   5  -1    7.90   16.10
   5 -15  -1    0.40   10.20
 -15  -5  -1   10.60   16.60
   5 -15  -1   16.50   12.40
 -15  -5   1   -9.50   14.80
  15   5   1  -11.40   14.50
 -15  -5   1   15.70   19.80
   5 -15   1  -10.90    9.00
   5 -15   1  -14.30   10.00
  15   5   1   16.20   16.00
   4 -15  -1   12.40   10.90
   4 -15  -1   -9.90    9.40
 -15  -4  -1   -1.90   16.20
 -15  -4  -1   -8.30   17.80
  15   4  -1   17.00   15.60
  15   4  -1    4.90   12.10
 -15  -4   1   27.10   16.80
  15   4   1  -30.00   14.00
   4 -15   1    1.20    9.20
  15   4   1  -22.90   12.00
   4 -15   1   -4.40    9.20
 -15  -4   1   -3.90   16.90
   3 -15  -1    1.20    8.40
 -15  -3  -1   -4.30   17.90
  15   3  -1   13.60   14.90
 -15  -3  -1   -1.60   11.00
 -15  -3   1    6.80   20.40
 -15  -3   1    3.60   15.70
   3 -15   1    1.70    7.80
  15   3   1   -7.90   15.10
  15   3   1    6.30   14.20
   3 -15   1   -0.10    7.80
   2 -15  -1    4.30    8.00
  15   2  -1  -17.70   14.50
 -15  -2  -1   -8.10   15.80
   2 -15  -1    5.30    7.50
 -15  -2  -1   12.90   22.00
   2 -15   1   -7.80    5.80
  15   2   1    7.70   15.70
   2 -15   1   -0.40    6.60
  15   2   1   15.80   14.80
 -15  -2   1  -16.60   13.70
  15   1  -1   12.20   17.50
  15   1  -1   -0.50   14.10
 -15  -1  -1    3.00   16.10
   1 -15  -1    4.60    7.90
   1 -15  -1   -2.90    7.40
 -15  -1   1   -6.60   15.20
  15   1   1    1.60   13.60
   1 -15   1   -3.20    5.10
   1 -15   1   11.70    5.50
  15   1   1    9.40   15.70
  15   0  -1   -8.10   13.90
 -15   0  -1    0.50   12.60
  15   0  -1  -10.40   15.30
   0 -15  -1    3.80    6.80
   0 -15  -1    9.40    6.80
  15   0   1    4.70   14.30
  15   0   1    7.30   15.10
 -15   0   1    4.10   12.30
   0 -15   1   -5.40    3.60
   0 -15   1    0.60    3.40
   0 -15   1    0.50    3.40
 -15   1  -1  -13.90   14.70
  -1 -15  -1    8.10    6.40
  15  -1  -1  -38.10   13.70
  -1 -15  -1    0.20    6.10
  15  -1  -1   -7.40    9.30
  15  -1   1  -28.00   15.40
  15  -1   1  -13.50   12.10
 -15   1   1   10.00   17.20
  15  -2  -1    2.70   12.60
 -15   2  -1    7.90   18.60
 -15   2  -1    4.70   17.10
  -2 -15  -1    7.50    6.40
  -2 -15  -1    4.30    6.70
 -15   2   1  -10.70   15.70
  15  -2   1  -10.50    9.70
  -3 -15  -1   -3.50    6.50
 -15   3  -1   24.20   18.90
  15  -3  -1   10.70   18.50
 -15   3  -1  -14.60   16.40
  15  -3  -1  -19.70   13.90
  -3 -15  -1    0.10    6.40
  -3 -15   1    7.30    4.10
  15  -3   1  -17.40   15.30
  -3 -15   1   -4.80    3.40
 -15   3   1    0.60   19.40
 -15   3   1   34.00   18.60
  15  -4  -1    2.00   17.00
 -15   4  -1   15.30   19.00
  -4 -15  -1   -6.60    7.50
 -15   4  -1   -9.50   15.30
  -4 -15  -1   16.80    8.50
  15  -4  -1   -6.90   14.80
 -15   4   1    7.50   17.40
  15  -4   1    2.20   17.90
  -4 -15   1   18.90    6.40
  -5 -15  -1   19.30    9.30
 -15   5  -1   -9.70   13.80
  -5 -15  -1    4.80    8.40
 -15   5  -1   -1.00   16.30
  15  -5  -1   -4.50   14.10
  -5 -15   1   10.50    8.30
  15  -5   1  -21.30   18.40
 -15   5   1   -8.40   15.10
  -5 -15   1   10.00    6.70
 -15   5   1   16.00   21.50
  -6 -15  -1   15.30   10.90
  15  -6  -1    3.70   13.80
  15  -6  -1   -7.10   17.30
 -15   6  -1    1.00   18.60
 -15   6  -1   34.60   21.10
  15  -6   1  -11.10   19.20
 -15   6   1   10.80   17.10
  -6 -15   1   11.10    9.00
 -15   6   1    7.90   17.50
  -6 -15   1   -6.90    8.60
  16   3  -1   12.90   18.40
  16   3  -1   17.50   17.30
   3 -16  -1   28.50   11.50
   3 -16  -1  -10.60    9.60
 -16  -3  -1    4.00   25.00
  16   3   1    7.90   16.50
   3 -16   1   20.50   10.20
 -16  -3   1  -13.50   22.70
 -16  -3   1    8.50   17.40
   3 -16   1  -12.90    8.40
   2 -16  -1  166.68   21.60
 -16  -2  -1  100.29   27.60
   2 -16  -1  167.08   21.50
 -16  -2  -1  134.69   36.30
   2 -16   1  130.79   18.50
 -16  -2   1  112.99   30.90
 -16  -2   1  165.68   38.20
  16   2   1  112.49   32.60
  16   2   1  175.08   32.10
   2 -16   1  152.98   17.90
   1 -16  -1   -9.90    8.00
 -16  -1  -1    5.30   20.40
  16   1  -1   -1.00   17.70
 -16  -1  -1  -17.20   18.90
   1 -16  -1    3.60    8.00
  16   1   1   34.80   20.90
  16   1   1    9.70   15.30
 -16  -1   1    2.80   21.20
   1 -16   1   -0.80    5.40
 -16  -1   1   29.20   19.90
   1 -16   1   -8.80    5.70
   0 -16  -1  115.59   16.70
   0 -16  -1  119.09   16.90
 -16   0  -1  189.48   37.40
  16   0  -1  187.08   35.00
  16   0  -1  193.78   38.10
 -16   0   1  171.58   39.60
  16   0   1  183.18   32.10
   0 -16   1   87.39   11.20
  16   0   1  244.68   40.10
 -16   0   1  158.08   32.10
  -1 -16  -1   10.30    7.70
 -16   1  -1   25.70   19.30
  16  -1  -1   16.80   20.20
  16  -1  -1   15.40   20.50
  16  -1   1  -10.40   17.20
 -16   1   1  -14.90   12.90
 -16   2  -1  180.78   36.80
  16  -2  -1  178.78   35.60
  -2 -16  -1  146.39   18.90
  16  -2  -1  131.89   35.30
  -2 -16  -1  148.59   19.00
  16  -2   1  152.18   34.50
 -16   2   1  192.18   37.70
  -3 -16  -1    0.10    7.60
  16  -3  -1   -5.20   17.60
 -16   3  -1   21.00   20.50
 -16   3  -1    3.50   19.80
  -3 -16  -1   14.70    7.90
  16  -3  -1  -15.30   19.40
  -3 -16   1   -2.80    3.30
  -3 -16   1    4.00    3.30
  16  -3   1  -16.10   12.20
  16  -3   1    8.50   15.90
 -16   3   1   36.60   23.00
   1   1  -2   71.79   11.20
   1   1  -2   76.09   11.10
  -1  -1  -2   78.89   10.70
  -1   1  -2   73.79   10.20
  -1  -1  -2   77.39   12.20
   1  -1  -2   68.39   10.20
   1  -1  -2   62.79   11.30
  -1   1   2   80.29   10.70
  -1  -1   2   60.29   10.80
   1   1   2   70.09   10.40
  -1   1   2   63.69   11.40
   1   1   2   70.39   11.80
   1  -1   2   68.39   11.50
   0  -2  -2 3983.20  275.77
   0  -2  -2 4002.30  276.07
   2   0  -2 3338.77  275.47
   0   2  -2 3972.60  274.67
  -2   0  -2 3415.26  277.57
  -2   0  -2 3379.86  275.27
   2   0  -2 3379.46  275.17
   0   2  -2 3897.71  274.77
   0  -2   2 4022.20  275.17
  -2   0   2 3377.76  277.07
   0   2   2 4060.29  275.67
   2   0   2 3417.86  275.47
  -2   0   2 3346.87  275.37
   0  -2   2 3763.92  275.17
   2   0   2 3310.37  277.37
   0   2   2 3910.71  277.87
   2  -2  -2   16.50    7.50
  -2  -2  -2    8.60    6.40
   2   2  -2   17.30    7.00
  -2   2  -2    6.90    5.70
   2  -2  -2   11.40    7.00
   2   2  -2   12.30    5.70
  -2   2  -2   15.00    7.60
  -2  -2  -2   17.10    8.10
  -2  -2   2   13.80    6.50
  -2  -2   2   12.30    5.80
   2   2   2   12.50    7.20
   2  -2   2    9.30    6.20
  -2   2   2    6.30    6.50
   2   2   2    8.60    6.30
   2  -2   2   11.80    5.40
   3   2  -2   65.09   11.60
   3   2  -2   71.69   11.40
  -3  -2  -2   80.69   13.40
  -3  -2  -2   90.09   13.80
   3   2   2   67.29   11.60
  -3  -2   2   70.59   13.40
  -3  -2   2   66.19   11.90
   3   2   2   60.49   11.70
   3   1  -2   33.80    8.60
  -3  -1  -2   33.50    9.30
  -3  -1  -2   36.00    8.70
   3   1   2   36.10    9.20
   3   1   2   35.80    8.80
  -3  -1   2   39.00    9.70
  -3  -1   2   34.40    8.70
  -3   0  -2    0.90    4.60
   0   3  -2   16.10    5.30
   0   3  -2   21.10    5.80
   0  -3  -2    7.20    6.80
   3   0  -2    5.70    6.00
   3   0  -2    0.80    6.10
   0  -3  -2   17.00    7.00
  -3   0  -2   -4.00    5.30
  -3   0   2    1.50    5.90
   3   0   2    0.20    5.90
   0  -3   2   14.70    5.50
   0  -3   2   10.90    5.60
   0   3   2   22.00    6.70
  -3   0   2   -0.50    4.20
   3   0   2   -2.70    5.20
  -3   1  -2   38.60    8.80
   3  -1  -2   44.30   10.60
   3  -1  -2   36.00    9.70
  -3   1  -2   32.70    9.10
  -3   1   2   36.40    9.70
   3  -1   2   31.40    9.30
   3  -1   2   42.10    9.30
  -3   1   2   36.70    9.70
   3  -2  -2   45.20   11.00
  -3   2  -2   62.79   13.30
   3  -2  -2   74.69   12.90
   3  -2   2   83.69   13.20
  -3   2   2   69.09   11.80
   3  -2   2   70.49   12.50
  -3   2   2   69.09   12.00
  -3  -3  -2    2.60    6.00
   3  -3  -2   -1.40    5.40
   3   3  -2    1.70    5.50
   3  -3  -2    0.70    6.20
  -3   3  -2   -4.50    4.50
  -3  -3  -2    1.30    6.00
   3   3  -2    0.80    4.00
  -3   3  -2    2.60    5.90
   3   3   2   -2.30    5.10
  -3  -3   2   -1.70    5.30
   3  -3   2   -2.50    5.20
  -3   3   2   -2.70    5.20
   3  -3   2   -1.60    4.00
  -3   3   2    9.50    6.70
   3   3   2   -3.20    5.10
   4   3  -2  227.98   24.90
  -4  -3  -2  238.38   25.00
   3  -4  -2  231.18   24.60
  -3   4  -2  238.88   22.80
   3  -4  -2  238.28   24.60
   4   3  -2  220.98   23.00
  -4  -3  -2  234.08   24.10
   4   3   2  232.48   24.30
   4   3   2  263.97   24.60
  -4  -3   2  255.47   24.30
  -4  -3   2  220.28   24.10
   3  -4   2  217.98   23.40
  -3   4   2  237.88   24.00
   3  -4   2  243.18   24.00
  -3   4   2  207.88   23.40
  -4  -2  -2 1782.52  139.59
  -2   4  -2 1800.42  136.59
   2  -4  -2 1797.52  138.89
   4   2  -2 1791.52  138.79
   4   2  -2 1758.72  138.29
  -4  -2  -2 1768.52  139.69
   2  -4  -2 1751.92  138.69
  -2   4  -2 1849.61  136.79
  -4  -2   2 1740.33  139.19
   4   2   2 1744.33  139.09
  -4  -2   2 1794.62  139.19
   4   2   2 1884.11  139.69
   2  -4   2 1865.91  138.19
  -2   4   2 1801.92  138.19
   2  -4   2 1786.32  137.89
   1  -4  -2   42.60    9.90
  -1   4  -2   58.29    8.30
   4   1  -2   50.69   10.40
  -4  -1  -2   41.30   10.70
   4   1  -2   49.50   10.60
   1  -4  -2   43.40    9.80
  -1   4  -2   55.99    8.00
  -4  -1  -2   42.20   10.80
  -4  -1   2   36.50   10.30
  -4  -1   2   43.70   10.90
   1  -4   2   39.00    8.90
  -1   4   2   53.99   10.00
  -1   4   2   52.89   11.00
   4   1   2   45.10   11.20
   4   1   2   45.60   10.40
   1  -4   2   41.50    8.50
   4   0  -2 4030.80  304.77
  -4   0  -2 4013.90  305.07
   0  -4  -2 4063.09  303.57
  -4   0  -2 3945.01  304.87
   0   4  -2 4032.20  300.67
   4   0  -2 4024.20  304.97
  -4   0   2 4012.40  305.07
   4   0   2 4117.09  305.17
   0  -4   2 3982.90  302.27
   0   4   2 3918.41  302.47
   0  -4   2 4118.79  302.37
   4   0   2 4114.49  305.07
  -4   0   2 4129.39  305.07
   1   4  -2   55.59    7.40
   4  -1  -2   34.80    9.70
  -4   1  -2   48.10   10.20
  -1  -4  -2   51.69   10.00
   4  -1  -2   59.19   11.00
  -4   1   2   41.30   11.00
  -4   1   2   45.70   11.20
  -1  -4   2   41.80    8.60
   1   4   2   56.49    9.30
  -1  -4   2   47.50    8.70
   4  -1   2   62.89   12.40
  -4   2  -2 1793.02  141.69
   4  -2  -2 1848.12  142.89
   2   4  -2 1810.82  137.89
  -2  -4  -2 1796.02  140.89
   2   4  -2 1795.02  138.09
  -4   2  -2 1772.62  141.49
  -2  -4  -2 1851.01  141.19
   4  -2  -2 1738.73  141.99
  -2  -4   2 1852.41  139.79
   2   4   2 1880.91  141.99
  -2  -4   2 1923.51  142.19
  -4   2   2 1911.91  142.59
   2   4   2 1858.01  140.09
  -4   2   2 1779.02  142.19
   4  -2   2 1857.51  142.39
   4  -2   2 1816.62  142.19
   3   4  -2  238.28   21.80
  -4   3  -2  224.38   23.90
   4  -3  -2  232.98   25.20
  -3  -4  -2  256.37   24.50
  -3  -4  -2  235.98   24.30
  -4   3  -2  238.78   24.30
   4  -3  -2  245.18   25.70
   3   4  -2  233.68   21.10
   4  -3   2  219.58   24.70
  -3  -4   2  226.58   24.70
  -4   3   2  218.48   24.50
   3   4   2  223.18   22.90
  -3  -4   2  238.48   23.10
   4  -3   2  238.28   25.00
  -4   3   2  231.18   24.80
   4  -4  -2 1154.08   91.09
  -4   4  -2 1122.79   89.19
  -4  -4  -2 1129.39   90.29
  -4  -4  -2 1107.99   90.19
   4   4  -2 1186.18   89.29
   4   4  -2 1103.19   87.69
  -4   4  -2 1179.28   89.19
   4  -4  -2 1166.98   91.19
   4   4   2 1125.79   88.99
  -4  -4   2 1073.59   89.19
  -4   4   2 1088.99   89.89
  -4   4   2 1109.49   89.99
   4  -4   2 1087.29   90.09
  -4  -4   2 1129.39   88.99
   4  -4   2 1096.79   90.09
   4   4   2 1091.89   88.89
  -5  -4  -2    6.10    7.40
  -4   5  -2   -0.50    5.20
  -5  -4  -2    7.00    6.40
   4  -5  -2    2.20    7.10
  -4   5  -2    1.80    6.00
   4  -5  -2    1.00    6.90
   5   4  -2    3.60    5.60
  -5  -4   2   13.10    7.80
  -4   5   2   12.30    6.70
  -4   5   2    2.10    5.80
  -5  -4   2    6.60    6.50
   5   4   2    5.20    7.00
   5   4   2    3.20    6.10
  -5  -3  -2   47.10   11.70
   3  -5  -2    4.80    6.60
   5   3  -2   48.60   10.40
   5   3  -2   52.69   10.70
   5   3   2   59.79   11.90
  -5  -3   2   45.60   10.90
   3  -5   2    6.00    6.20
   5   3   2   58.39   11.80
  -5  -3   2   54.29   11.70
   2  -5  -2   66.89   12.90
  -2   5  -2   85.39   10.00
   5   2  -2  121.79   15.40
  -5  -2  -2  101.49   16.40
   2  -5  -2   69.89   12.90
  -2   5  -2   65.59    9.80
   5   2  -2  100.39   14.30
  -5  -2  -2  100.99   16.20
  -5  -2   2  112.79   17.10
   2  -5   2   63.19   11.50
   5   2   2  108.89   15.30
   5   2   2  108.19   15.40
  -5  -2   2   85.49   14.80
  -2   5   2   78.09   12.50
   2  -5   2   84.29   12.50
  -2   5   2   78.49   12.70
   1  -5  -2   41.00    9.70
  -5  -1  -2   15.30    9.00
   1  -5  -2   33.60    8.40
   5   1  -2    8.10    7.20
  -5  -1  -2    4.90    7.30
   5   1  -2    6.40    7.40
  -5  -1   2   15.50    7.70
   1  -5   2   33.40    7.50
   5   1   2    1.80    7.10
  -1   5   2   32.00    7.50
  -5  -1   2    7.40    7.70
   5   1   2    0.80    7.20
  -1   5   2   39.20    9.30
   0  -5  -2   61.99   10.80
   0  -5  -2   50.79   10.10
   0   5   2   60.39    9.30
  -5   0   2    5.30    8.00
  -5   0   2    3.00    7.80
   0  -5   2   54.89    8.70
  -1  -5  -2   36.70    9.20
  -1  -5  -2   27.20    8.20
  -5   1  -2   16.30    8.90
   5  -1  -2   21.00    8.20
   5  -1  -2    7.70    6.40
  -1  -5   2   44.80    7.70
  -5   1   2    9.00    6.70
  -5   1   2    8.40    6.80
   1   5   2   30.80    7.40
  -1  -5   2   29.50    6.80
   5  -1   2    3.50    7.30
   1   5   2   35.40    7.20
  -2  -5  -2   69.79   12.70
  -5   2  -2  105.79   16.40
  -2  -5  -2   74.49   12.90
   5  -2  -2  116.89   16.40
   5  -2  -2  130.79   17.20
  -5   2  -2  113.69   15.80
   5  -2   2  111.29   14.80
   2   5   2   80.99   11.70
  -5   2   2   91.59   16.10
  -2  -5   2   55.39   11.00
   2   5   2   78.19   11.50
  -2  -5   2   74.79   11.10
  -5   2   2   96.69   14.10
   5  -2   2  109.19   14.70
   5  -3  -2   66.99   13.70
  -5   3  -2   60.39   12.80
   5  -3  -2   82.29   15.00
  -5   3  -2   63.89   12.60
   5  -3   2   53.99   12.80
   5  -3   2   57.59   13.00
  -5   3   2   47.00   11.90
  -5   3   2   60.09   13.10
  -4  -5  -2    8.90    7.00
  -4  -5  -2   -1.30    5.60
   5  -4  -2    7.00    8.20
   5  -4  -2    4.90    7.60
  -5   4  -2    5.90    7.40
  -5   4  -2    6.20    6.40
   4   5  -2    5.10    4.00
   4   5  -2    4.30    4.00
  -4  -5   2   11.50    7.40
  -5   4   2   14.70    7.90
   4   5   2    5.90    6.10
   4   5   2    4.00    6.20
   5  -4   2    4.10    7.30
  -4  -5   2    5.10    5.90
   5  -4   2    5.70    7.30
  -5   5  -2    5.40    6.00
   5  -5  -2    0.20    5.60
  -5  -5  -2    6.60    7.20
   5   5  -2    2.40    4.70
  -5  -5  -2    1.10    6.70
   5  -5  -2    6.10    6.10
   5   5  -2    8.30    5.60
  -5   5  -2    3.40    6.20
  -5   5   2   -1.30    6.20
  -5  -5   2   -4.60    5.10
  -5  -5   2    0.60    5.80
   5   5   2    5.30    6.10
   5  -5   2   -2.70    6.30
   5   5   2    1.20    4.90
  -5   5   2   10.20    7.70
  -5   6  -2   57.59   10.20
   5  -6  -2   54.29   13.10
   5  -6  -2   63.19   14.00
  -6  -5  -2    0.30    7.20
   6   5   2    3.40    7.10
   5  -6   2   42.10   11.40
   6   5   2    4.60    7.20
  -5   6   2   44.90   11.10
  -6  -5   2    3.60    7.50
  -5   6   2   50.29   11.40
   6   4  -2 1979.60  154.78
   6   4  -2 1966.10  154.38
   4  -6  -2 2036.00  156.58
  -4   6  -2 2058.99  152.38
  -6  -4  -2 2017.20  157.68
   4  -6  -2 2034.70  156.68
  -6  -4  -2 2022.10  157.38
  -6  -4   2 2059.29  156.78
  -4   6   2 1926.81  154.28
  -4   6   2 1977.00  154.58
   6   4   2 2022.30  156.08
   4  -6   2 1990.70  155.38
   6   4   2 1961.00  155.78
  -6  -4   2 1994.20  156.68
   6   3  -2   58.59   12.60
  -6  -3  -2   38.50   11.90
  -6  -3  -2   55.79   13.40
   6   3  -2   63.39   12.80
   6   3   2   70.09   13.80
  -6  -3   2   49.70   12.00
  -6  -3   2   60.89   13.50
   6   3   2   43.40   11.80
   6   2  -2  962.80   78.89
  -6  -2  -2  979.20   80.49
   6   2  -2  968.90   79.49
  -6  -2   2  941.91   79.79
   6   2   2  934.11   79.49
   6   2   2  960.90   79.79
  -6  -2   2  986.30   80.39
  -6  -1  -2  246.48   26.80
   6   1  -2  222.38   26.40
   6   1  -2  253.67   26.80
  -6  -1   2  231.38   26.90
   6   1   2  271.67   27.90
   6   1   2  248.28   27.50
  -6  -1   2  239.78   27.50
   0  -6  -2 2927.61  242.28
  -6   0  -2 3459.15  246.28
   0  -6  -2 2847.62  241.88
   6   0  -2 3484.95  245.98
   6   0  -2 3540.05  246.58
  -6   0  -2 3501.05  246.68
   0  -6   2 2912.41  240.08
   6   0   2 3498.65  246.38
  -6   0   2 3392.16  246.18
   0   6   2 2822.82  239.68
   0  -6   2 2863.21  240.18
  -6   0   2 3542.75  246.68
   6   0   2 3450.85  246.18
   0   6   2 2898.31  239.88
  -6   1  -2  242.38   26.50
  -6   1  -2  243.68   27.50
   6  -1  -2  257.77   27.80
   6  -1  -2  268.47   28.40
  -6   1   2  223.88   26.20
   6  -1   2  243.88   26.70
   6  -1   2  238.18   27.30
  -6   1   2  245.48   26.70
  -6   2  -2  947.41   84.49
  -6   2  -2  954.00   84.19
   6  -2  -2  900.51   84.09
   6  -2  -2  979.90   85.29
  -2  -6  -2 1331.87   84.09
  -2  -6   2 1307.67   81.39
  -6   2   2  981.20   84.69
  -6   2   2  947.21   84.29
   6  -2   2  948.91   84.59
   6  -2   2  918.61   84.09
  -4  -6  -2 2066.89  154.38
   6  -4  -2 2008.70  156.58
  -4  -6  -2 1994.50  153.88
  -6   4  -2 1902.51  154.78
  -6   4  -2 1931.21  154.48
   6  -4  -2 1962.10  156.58
  -6   4   2 1998.00  155.58
   4   6   2 2040.50  151.38
  -4  -6   2 1974.40  152.18
  -4  -6   2 1955.40  152.48
  -6   4   2 1916.21  155.28
   6  -4   2 2031.90  156.18
   5   6  -2   59.39    6.90
  -5  -6  -2   57.99   13.00
  -5  -6  -2   47.60   12.10
   5   6   2   40.30   10.90
  -5  -6   2   53.79   11.70
  -5  -6   2   49.00   11.40
   5   6   2   57.89   11.20
  -6  -6  -2 1292.37  104.29
  -6   6  -2 1265.77  101.99
   6  -6  -2 1373.56  105.99
  -6   6  -2 1341.07  102.19
   6   6  -2 1244.48   98.39
  -6  -6  -2 1291.27  104.59
   6  -6  -2 1202.08  104.69
   6  -6   2 1267.87  104.59
  -6   6   2 1278.47  103.89
  -6   6   2 1309.97  103.49
  -6  -6   2 1310.47  103.59
  -6  -6   2 1251.77  102.99
   6   6   2 1276.47  101.29
   6   6   2 1237.88  101.39
   6  -7  -2    5.10    9.00
   6  -7  -2    6.40    9.60
   7   6  -2   13.50    7.10
  -6   7  -2   13.50    7.00
  -6   7  -2   15.10    7.70
  -7  -6  -2   22.20   10.30
  -7  -6  -2   14.40   10.30
  -7  -6   2   -1.40    9.00
  -6   7   2   19.50    9.70
  -6   7   2   19.80    9.30
   7   6   2   17.90    7.70
   6  -7   2   16.50    9.50
   7   6   2   11.70    8.40
   7   5  -2   42.80   10.40
  -7  -5  -2   43.90   12.70
  -7  -5  -2   36.30   13.10
   7   5  -2   41.60   10.40
   7   5   2   34.30   10.20
  -7  -5   2   49.90   13.40
   7   5   2   36.90   11.20
  -7  -5   2   47.50   13.00
  -7  -4  -2   54.39   15.20
   4  -7  -2   58.49   13.70
  -4   7  -2   65.59    7.80
   4  -7  -2   64.49   13.70
   7   4  -2   66.89   13.50
  -4   7  -2   57.09    7.50
   7   4  -2   47.70   13.00
   7   4   2   52.79   12.90
  -4   7   2   63.39   11.70
   4  -7   2   52.99   12.60
  -4   7   2   65.49   11.90
  -7  -4   2   49.40   13.80
   7   4   2   72.99   14.80
  -7  -4   2   56.99   14.40
  -7  -3  -2   81.19   16.90
   7   3  -2   71.89   14.40
   7   3  -2   66.09   13.60
  -7  -3   2   46.30   13.40
   7   3   2   70.79   15.30
  -7  -3   2   64.39   15.20
   7   3   2   76.59   15.20
   7   2  -2   23.00   10.40
   2  -7   2   98.09   13.10
   7   1  -2   84.49   16.90
   7   1  -2   74.69   15.50
  -7  -1  -2   91.39   18.00
  -7  -1  -2   78.19   16.80
  -7  -1   2   78.19   16.60
   7   1   2   86.39   16.90
  -7  -1   2   84.09   17.20
   7   1   2   92.49   17.50
  -7   0  -2   -2.10    7.80
   7   0  -2  -10.10    6.80
   7   0  -2   -2.40    5.30
  -7   0  -2   -5.10    7.40
   0  -7  -2    6.30    5.70
   0  -7  -2    7.60    6.50
  -7   0   2    2.50    8.30
  -7   0   2   -6.00    4.90
   0  -7   2    3.00    4.30
   0   7   2   10.00    4.20
   7   0   2    4.80    8.10
   0   7   2    9.10    3.00
   7   0   2    7.50    7.30
   0  -7   2    1.70    4.20
   7  -1  -2   96.29   18.00
   7  -1  -2   90.89   16.60
  -7   1  -2   69.19   16.00
  -7   1  -2  105.49   18.70
  -7   1   2   74.09   16.30
   7  -1   2   96.69   17.60
  -7   1   2   87.79   16.90
   7  -1   2   86.89   17.40
  -2  -7  -2   92.49   13.40
  -7   3  -2   66.59   15.50
   7  -3  -2   64.89   15.50
   7  -3  -2   45.40   12.80
  -7   3  -2   70.29   15.20
   7  -3   2   63.29   15.20
   7  -3   2   66.59   15.30
  -7   3   2   65.29   15.50
  -7   3   2   65.39   15.30
  -4  -7  -2   49.00   11.40
  -4  -7  -2   42.50   11.70
   7  -4  -2   48.30   14.30
   7  -4  -2   49.99   14.40
  -7   4  -2   51.69   14.00
  -7   4  -2   56.19   13.70
   4   7   2   63.79    8.90
  -7   4   2   44.40   13.10
  -4  -7   2   57.49   11.10
  -4  -7   2   37.90    9.30
   7  -4   2   59.29   14.40
   4   7   2   60.39    8.80
  -7   4   2   76.99   15.80
   7  -5  -2   24.80   12.30
  -7   5  -2   32.60   12.50
   7  -5  -2   42.10   13.90
  -7   5  -2   44.00   12.00
  -7   5   2   46.20   13.20
   7  -5   2   45.70   13.50
  -7   5   2   43.70   13.10
  -7   6  -2   10.80    9.00
   7  -6  -2    6.30    9.00
  -7   6  -2   15.60    8.70
   7  -6  -2    9.00   10.50
  -6  -7  -2   10.10   10.30
  -6  -7   2    7.20    8.90
   6   7   2   12.70    6.80
  -6  -7   2   20.50    9.40
  -7   6   2   12.00    9.30
   7  -6   2   10.70    9.20
  -7   6   2    2.70    7.70
  -7   7  -2   16.30    8.00
   7   7  -2    6.60    3.00
  -7  -7  -2    9.70    9.20
   7   7  -2    5.60    3.50
   7  -7  -2    6.90    9.00
  -7   7  -2   -2.20    7.20
  -7  -7  -2   -3.60    7.50
   7  -7  -2    7.60    9.60
  -7   7   2    6.70    9.10
   7  -7   2   -4.40    7.20
   7   7   2    2.90    6.90
  -7  -7   2    6.50    7.60
  -7   7   2    9.90    9.90
   7   7   2    8.70    6.30
  -7  -7   2    3.90    8.40
   7  -7   2    7.90   10.10
   7  -8  -2  -15.80    8.00
   8   7  -2    6.90    5.40
  -7   8  -2    4.20    6.60
  -7   8  -2   -2.80    5.30
   7  -8  -2   10.40   10.50
  -8  -7  -2    6.50   10.10
  -8  -7   2    1.00    9.40
   8   7   2    7.40    7.20
  -7   8   2    3.30    8.50
   7  -8   2   -0.30    8.50
  -8  -7   2   -4.20    8.30
   8   7   2   11.90    8.50
   7  -8   2    8.90   10.20
  -7   8   2    4.40    8.50
   8   6  -2  679.63   60.79
   6  -8  -2  807.82   66.79
  -6   8  -2  773.32   58.99
  -8  -6  -2  687.73   66.29
   6  -8  -2  794.32   66.69
  -6   8   2  783.22   62.79
   6  -8   2  769.32   65.29
  -6   8   2  732.53   62.09
  -8  -6   2  698.53   65.29
  -8  -6   2  681.13   65.79
   8   6   2  677.13   62.79
   6  -8   2  774.92   65.39
   8   6   2  700.63   62.89
  -8  -5  -2   21.40   12.20
   5  -8  -2   32.30   12.10
   8   5  -2   34.50   10.80
   5  -8  -2   25.60   10.90
   8   5  -2   42.40   11.50
   8   5   2   39.80   11.70
   5  -8   2   12.90    9.20
  -5   8   2   14.00    7.80
  -8  -5   2   13.20   10.90
   5  -8   2   13.80    8.60
   8   5   2   37.10   11.90
  -8  -5   2   28.40   12.30
  -5   8   2   21.10    8.30
   4  -8  -2 1226.38   99.89
   4  -8  -2 1272.47  100.29
   8   4  -2 1270.47  100.09
   8   4  -2 1177.78   99.39
  -8  -4  -2 1198.28  102.39
  -8  -4  -2 1254.57  103.09
   4  -8   2 1231.48   98.49
  -8  -4   2 1185.18  101.99
   8   4   2 1205.08  100.69
  -4   8   2 1226.18   95.89
  -8  -4   2 1286.57  102.59
   8   4   2 1178.98  100.29
   3  -8  -2   32.00    9.70
   8   3  -2    2.30    7.60
  -8  -3  -2    7.10    7.90
   3  -8  -2   30.00    9.70
  -8  -3  -2   -4.80    8.20
   8   3  -2   -6.10    6.40
   8   3   2   -0.20    7.90
  -3   8   2   24.60    5.90
   3  -8   2   22.60    7.90
  -3   8   2   16.20    5.10
  -8  -3   2    8.50    8.90
  -8  -3   2   -1.70    8.30
   2  -8  -2  760.62   67.79
   8   2  -2  867.21   71.39
  -8  -2  -2  869.71   73.29
  -8  -2  -2  865.61   73.59
   2  -8  -2  756.92   68.19
   8   2  -2  908.21   72.39
  -8  -2   2  820.82   71.99
   8   2   2  847.62   72.09
  -2   8   2  750.32   62.89
  -8  -2   2  862.21   73.29
   8   2   2  827.92   71.49
  -2   8   2  840.42   64.29
   2  -8   2  841.32   66.69
   8   1  -2   14.70    9.50
   1  -8  -2   35.30    9.50
  -8  -1  -2    1.30    9.40
   8   1  -2    1.30    8.70
  -8  -1  -2    0.20    6.80
   8   1   2    9.10    9.30
   8   1   2    5.30    8.90
  -8  -1   2   16.40   10.60
  -8  -1   2    4.30    9.60
   8   0  -2 1805.02  139.39
  -8   0  -2 1742.43  139.79
  -8   0  -2 1723.83  139.49
   8   0  -2 1797.12  139.59
  -8   0   2 1658.23  138.89
  -8   0   2 1679.93  138.89
   8   0   2 1684.03  138.79
   8   0   2 1738.23  139.19
  -8   1  -2   -3.10    8.40
   8  -1  -2    6.50    9.10
  -8   1  -2    3.70    9.20
   8  -1  -2    2.30    9.60
  -8   1   2    8.50    9.60
   8  -1   2    5.00    9.00
   8  -1   2    6.20    9.80
  -8   1   2   -5.50    5.50
  -2  -8  -2  811.42   67.29
   8  -2  -2  818.22   72.69
  -8   2  -2  812.92   71.99
   8  -2  -2  830.72   72.19
  -8   2  -2  849.61   72.59
  -2  -8  -2  774.62   66.89
   8  -2   2  839.42   72.19
  -2  -8   2  788.92   64.49
   8  -2   2  829.52   72.29
  -8   2   2  867.51   72.69
  -8   2   2  905.01   73.29
  -2  -8   2  772.42   64.29
   8  -3  -2    3.10    7.00
  -3  -8  -2   25.90    9.20
  -8   3  -2   -0.40    7.70
   8  -3  -2    4.70    9.60
  -8   3  -2    0.10    8.50
  -3  -8  -2   18.70    7.90
  -8   3   2    1.30    8.70
   8  -3   2   -7.20    8.00
  -3  -8   2   17.10    5.90
   8  -3   2   16.50    9.60
  -8   3   2   -3.40    8.60
  -8   4  -2 1155.68   98.19
  -8   4  -2 1238.38   98.49
   8  -4  -2 1174.88   99.19
  -4  -8  -2 1159.18   95.19
   8  -4  -2 1177.38   99.59
  -4  -8  -2 1209.28   95.19
  -4  -8   2 1156.68   92.79
  -8   4   2 1180.98   98.79
   8  -4   2 1175.38   99.19
  -4  -8   2 1134.39   92.99
  -8   4   2 1222.78   99.39
  -8   5  -2   32.90   13.00
  -5  -8  -2   10.70    8.30
   8  -5  -2   15.40   12.50
  -8   5  -2   40.70   13.10
   8  -5  -2   33.40   13.10
  -5  -8  -2   20.80    9.40
  -5  -8   2   20.20    8.40
   5   8   2   19.00    3.80
  -8   5   2   25.60   12.30
   8  -5   2   33.90   13.90
   5   8   2   18.30    3.80
  -5  -8   2   12.10    7.60
  -8   5   2   33.30   12.50
  -6  -8  -2  738.63   63.59
  -8   6  -2  704.53   63.89
   8  -6  -2  699.63   66.79
  -8   6  -2  658.03   62.49
   8  -6  -2  610.34   64.99
  -6  -8  -2  774.52   64.29
   8  -6   2  761.72   66.49
  -6  -8   2  805.92   63.29
  -6  -8   2  756.02   62.29
   6   8   2  739.63   56.99
  -8   6   2  698.83   64.29
   6   8   2  738.63   56.89
  -8   6   2  663.93   64.19
   8  -7  -2   -2.80    9.60
  -7  -8  -2    0.60    8.80
  -8   7  -2   -4.00    7.90
  -8   7  -2   -7.10    7.70
   8  -7  -2    2.70   10.10
  -7  -8  -2    1.00    8.20
  -7  -8   2    4.80    8.90
   7   8   2    4.70    5.70
  -8   7   2   -0.30    9.00
   8  -7   2    6.20   10.20
  -7  -8   2   -8.20    6.10
  -8   7   2    0.90   10.10
  -8   8  -2  748.43   66.59
  -8   8  -2  785.12   66.29
   8  -8  -2  841.12   73.69
  -8  -8  -2  803.02   71.69
  -8   8   2  735.53   68.19
  -8  -8   2  808.12   70.49
   8  -8   2  813.82   71.89
  -8   8   2  792.42   69.19
   8  -8   2  737.23   71.09
  -8  -8   2  853.81   70.99
  -9  -8  -2   -2.60   11.50
   8  -9  -2   27.50   14.60
  -8   9  -2   13.90    9.20
   8  -9  -2   16.50   12.70
  -8   9  -2   31.70    9.10
  -9  -8   2   -1.20    9.80
  -8   9   2   23.50   10.10
   8  -9   2    4.50   11.40
   9   8   2    0.70    6.80
  -9  -8   2    7.60   10.50
   8  -9   2   36.40   13.40
   9   8   2    0.20    7.50
  -9  -7  -2   19.60   13.10
   9   7  -2    3.10   11.30
   9   7  -2    3.10    6.60
  -7   9  -2   45.20    7.50
  -9  -7  -2    6.60   11.60
   7  -9  -2   49.90   14.80
   7  -9  -2   47.70   14.60
   7  -9   2   79.39   17.50
   9   7   2    4.70    8.50
  -9  -7   2   -1.20    9.90
   9   7   2    4.10    8.10
  -7   9   2   51.99   11.80
  -7   9   2   61.29   12.60
   7  -9   2   43.70   14.00
  -9  -7   2   -4.50    9.40
   6  -9  -2    8.10    9.10
   6  -9  -2   19.10   10.30
   9   6  -2   24.50    9.20
  -9  -6  -2   27.20   13.20
  -9  -6  -2   12.90   11.90
  -6   9   2    8.50    7.50
  -9  -6   2    6.90   12.30
   9   6   2   10.10    9.40
  -6   9   2    8.20    7.10
   9   6   2   15.70    9.60
  -9  -6   2   22.30   12.10
   6  -9   2   -2.00    8.50
   6  -9   2    2.70    8.70
   9   5  -2    7.60    8.20
   5  -9  -2    9.20    9.10
  -9  -5  -2  -12.90    8.00
   9   5  -2   -2.20    7.90
   5  -9  -2   30.60   11.10
  -9  -5  -2   -9.60    8.70
  -9  -5   2   -1.20    9.90
   5  -9   2   32.70   11.20
  -9  -5   2    6.10   10.40
   9   5   2   -4.20    7.30
  -5   9   2   35.70    8.00
   9   5   2   -3.80    8.70
   5  -9   2   18.60    9.80
  -9  -4  -2   37.90   15.40
   4  -9  -2   42.80   12.30
   9   4  -2   41.50   13.00
  -9  -4  -2   27.80   14.00
   4  -9  -2   55.99   13.70
   9   4  -2   50.39   13.90
   9   4   2   55.09   15.60
   4  -9   2   42.30   11.70
  -4   9   2   38.70    6.10
   9   4   2   39.80   13.70
  -9  -4   2   34.50   14.20
  -9  -4   2   34.60   14.30
  -4   9   2   51.19    7.20
  -9  -3  -2    4.80   10.40
   3  -9  -2   16.90    9.10
  -9  -3  -2   12.00   11.30
   9   3  -2   13.40    9.40
   3  -9  -2    4.30    8.30
   9   3  -2    4.20    9.20
   9   3   2    2.50    8.50
  -9  -3   2   16.20    9.70
  -9  -3   2    6.60   10.60
   3  -9   2    6.70    6.60
   9   3   2   11.40    9.70
   9   2  -2   28.20   12.10
  -9  -2  -2    2.30   10.90
  -9  -2  -2   18.70   11.60
   9   2  -2   18.00   10.30
  -9  -2   2   16.90   11.70
   9   2   2   17.50    9.70
   9   2   2   23.90   11.00
  -9  -2   2    1.00    7.00
   1  -9  -2   48.10   10.50
  -9  -1  -2   28.90   12.80
   9   1  -2    9.10   10.50
  -9  -1  -2   10.80   11.00
   9   1  -2   13.40   10.90
   9   1   2   13.80    8.90
  -9  -1   2   13.30    9.20
  -9  -1   2   11.40   11.40
   1  -9   2   38.70    8.10
   1  -9   2   34.80    7.80
   9   1   2   22.10   11.40
  -9   0  -2   -1.40    7.20
   9   0  -2    0.20    9.00
  -9   0  -2   -1.30    8.50
   0  -9  -2   69.89   12.30
   9   0  -2    3.50    7.60
  -9   0   2   -1.40    9.50
   9   0   2    7.00    9.20
  -9   0   2    5.40    9.60
   9   0   2    0.60    7.00
   9  -1  -2   20.30   12.40
  -1  -9  -2   38.20   10.00
  -9   1  -2   21.10   10.80
  -1  -9  -2   23.90    8.60
  -9   1  -2   14.30   12.20
   9  -1  -2   18.20    9.60
  -9   1   2   11.20    9.30
  -1  -9   2   38.60    6.80
  -1  -9   2   33.80    6.50
   9  -1   2   19.50   10.60
   9  -1   2    6.00   10.40
  -9   1   2    6.10    8.40
   9  -2  -2   19.20   12.40
  -9   2  -2   13.50    9.80
   9  -2  -2   26.50   10.70
  -9   2  -2   -5.40    9.30
   9  -2   2   17.90    9.70
   9  -2   2   20.50   12.30
  -9   2   2    6.80   11.00
  -9   2   2   10.60    8.80
   9  -3  -2   17.30   11.50
  -9   3  -2    5.20    9.70
  -3  -9  -2    9.20    7.40
  -9   3  -2    6.10    9.80
  -3  -9  -2   18.40    8.30
   9  -3  -2    1.30   10.70
  -9   3   2   13.80   11.40
   9  -3   2   22.80   12.10
  -9   3   2    5.00   11.10
   9  -3   2    8.60    9.00
  -3  -9   2   10.90    5.40
  -4  -9  -2   64.29   13.00
  -4  -9  -2   33.50   10.30
  -9   4  -2   45.00   14.50
   9  -4  -2   49.80   16.60
  -9   4  -2   49.80   15.20
   9  -4  -2   44.00   16.40
  -9   4   2   52.39   15.90
  -4  -9   2   41.00   10.20
  -9   4   2   58.59   15.20
   9  -4   2   46.00   15.40
  -4  -9   2   42.20   10.00
  -5  -9  -2   10.30    8.60
  -5  -9  -2   12.80    8.10
   9  -5  -2   -5.70    9.80
  -9   5  -2   -8.90    9.10
   9  -5   2   14.90   11.60
  -5  -9   2    8.00    6.50
  -9   5   2    7.20   10.80
  -9   5   2    5.30   10.10
  -5  -9   2   17.20    8.40
  -6  -9  -2   -1.50    7.50
  -9   6  -2   31.30   12.70
  -9   6  -2   15.60   10.80
   9  -6  -2   28.10   14.60
   9  -6  -2   27.40   13.90
  -6  -9   2    6.60    8.10
  -6  -9   2    3.50    7.60
   9  -6   2   11.20   12.70
  -9   6   2   30.70   13.00
  -9   6   2   23.60   12.40
   9  -7  -2  -10.60   10.50
  -7  -9  -2   43.70   13.80
  -7  -9  -2   47.90   14.20
   9  -7  -2   10.50   12.30
  -9   7  -2   -7.80    9.00
  -9   7  -2    9.10    9.30
  -9   7   2    6.00   10.30
  -7  -9   2   46.50   13.10
  -9   7   2    9.50   12.00
   9  -7   2   12.50   13.50
  -7  -9   2   56.59   13.90
  -8  -9  -2    7.20   10.60
   9  -8  -2   10.30   11.70
  -9   8  -2   12.30    9.00
   9  -8  -2    3.30   11.30
  -9   8  -2    5.30    8.90
   9  -8   2   10.50   12.10
  -8  -9   2    8.80   10.80
  -8  -9   2   22.90   11.30
  -9   8   2   19.30    9.90
  -9   8   2   12.20    9.50
   8   9   2   20.40    5.20
   8   9   2   17.60    5.00
   9  -8   2    4.00   10.90
  -9  -9  -2    8.30   12.00
  -9  -9  -2    3.40   10.90
   9  -9  -2   -6.20   10.10
  -9   9  -2    0.20    7.10
   9  -9  -2   -7.90   10.10
  -9   9  -2  -12.80    7.80
   9  -9   2    7.70   11.10
  -9   9   2   -1.80   10.00
  -9  -9   2   -8.80    9.00
  -9  -9   2    4.00   10.80
   9   9   2    6.80    9.80
  -9   9   2    8.40   10.70
   9 -10  -2   38.60   16.60
 -10  -9  -2   26.30   15.00
 -10  -9  -2   11.20   14.20
   9 -10  -2   45.20   16.80
   9 -10   2   36.20   15.40
 -10  -9   2    3.20   11.30
   9 -10   2   54.79   18.40
 -10  -9   2   -2.60   11.50
  -9  10   2   34.20   13.00
  -9  10   2   33.70   12.70
  10   9   2   11.90    8.50
 -10  -8  -2  445.96   46.40
 -10  -8  -2  419.86   46.10
  10   8  -2  446.36   34.40
   8 -10  -2  323.17   41.90
  10   8  -2  307.27   36.20
  10   8   2  435.86   39.30
 -10  -8   2  465.25   46.70
   8 -10   2  342.57   41.60
 -10  -8   2  391.76   44.90
  10   8   2  448.46   39.80
 -10  -7  -2   -9.20   10.10
  10   7  -2   -3.60    7.30
   7 -10  -2   -0.30    9.20
  10   7  -2   -3.20    7.30
 -10  -7   2   -5.00    9.60
   7 -10   2    2.10    8.90
  -7  10   2   -3.30    6.30
   7 -10   2    9.00   11.00
  10   7   2   -7.10    7.40
  10   7   2   -3.60    8.70
   6 -10  -2  327.17   33.90
  10   6  -2  220.08   29.20
   6 -10  -2  309.27   34.50
 -10  -6  -2  207.78   33.80
 -10  -6  -2  212.08   38.00
  -6  10   2  318.47   25.60
  -6  10   2  285.37   25.00
   6 -10   2  321.57   33.70
   6 -10   2  328.57   33.20
 -10  -6   2  227.78   33.40
 -10  -5  -2    5.00    8.90
  10   5  -2    6.80   10.30
  10   5  -2   14.70   10.40
 -10  -5  -2   20.90   13.40
   5 -10  -2   31.50   11.50
   5 -10  -2   26.40   12.20
  10   5   2   -3.20   10.00
   5 -10   2   30.90   11.30
   5 -10   2   30.90   11.40
  10   5   2   17.40   12.50
 -10  -5   2   18.90   13.30
   4 -10  -2  593.14   54.59
  10   4  -2  601.54   56.79
  10   4  -2  610.84   56.19
 -10  -4  -2  533.55   58.89
   4 -10  -2  647.04   55.49
 -10  -4  -2  608.84   58.79
  10   4   2  571.84   56.59
  10   4   2  616.24   57.39
 -10  -4   2  648.74   59.99
   4 -10   2  597.74   52.79
 -10  -3  -2   -9.70    8.60
  10   3  -2    8.90    9.00
 -10  -3  -2  -11.20   12.30
   3 -10  -2   -6.30    6.10
  10   3  -2    3.70   10.20
   3 -10  -2   -3.50    5.90
   3 -10   2   -2.60    5.80
 -10  -3   2   10.60    9.20
 -10  -3   2    3.90   11.00
  10   3   2    4.50   10.30
  10   3   2    3.10    9.40
  10   2  -2  133.89   23.40
  10   2  -2  109.79   22.10
 -10  -2  -2  127.39   24.40
  10   2   2  112.29   22.40
 -10  -2   2  122.99   26.40
  10   2   2  124.39   23.60
 -10  -2   2  112.19   22.70
 -10  -1  -2    9.30    9.40
  10   1  -2   -1.60    7.00
  10   1  -2    7.50    8.80
   1 -10  -2   29.00    9.70
   1 -10  -2   29.60    9.50
  10   1   2    2.70   10.00
   1 -10   2   20.30    6.50
 -10  -1   2    1.00    7.70
 -10  -1   2    0.60    8.90
  10   1   2   -0.90   10.10
  10   0  -2  824.52   69.79
   0 -10  -2  672.63   61.19
 -10   0  -2  904.91   71.69
 -10   0  -2  830.52   76.09
  10   0  -2  791.62   68.99
   0 -10  -2  690.13   61.49
  10   0   2  818.52   69.89
   0 -10   2  616.44   57.59
  10   0   2  821.22   69.59
   0 -10   2  644.74   57.79
 -10   0   2  794.52   69.39
  10  -1  -2    0.20   10.50
  10  -1  -2    1.70   10.90
 -10   1  -2    5.20   13.30
  -1 -10  -2   31.00    9.70
 -10   1  -2    4.50   11.60
  -1 -10   2   21.60    5.60
  -1 -10   2   20.40    5.70
  10  -1   2    1.40   10.70
 -10   1   2  -10.00    9.60
  10  -2  -2  116.29   24.80
 -10   2  -2  133.49   24.40
  10  -2  -2  110.79   23.90
 -10   2  -2  123.89   24.40
  10  -2   2  114.69   22.80
 -10   2   2  145.89   25.80
  10  -2   2  113.49   25.40
  -3 -10  -2   -3.40    6.30
 -10   3  -2    5.20    8.60
  10  -3  -2    4.30   11.50
  10  -3  -2    0.90    9.40
 -10   3  -2   -9.70   10.00
  -3 -10  -2    0.70    6.80
  10  -3   2    8.80   10.40
  10  -3   2    0.30    7.80
 -10   3   2    1.00    8.70
  -3 -10   2    1.80    4.60
 -10   4  -2  607.54   59.69
  10  -4  -2  691.73   68.49
  -4 -10  -2  615.74   54.69
  10  -4  -2  592.74   60.89
  -4 -10  -2  588.34   54.49
 -10   4  -2  650.13   60.29
  -4 -10   2  648.64   52.49
  -4 -10   2  626.34   53.39
 -10   4   2  600.94   60.09
  10  -4   2  625.54   60.99
 -10   5  -2    9.20   11.50
  10  -5  -2   21.40   14.70
  -5 -10  -2   22.70   10.20
  -5 -10  -2   22.20    9.90
  10  -5  -2   23.80   14.40
 -10   5  -2    8.70   11.90
  -5 -10   2   36.70    9.70
 -10   5   2   30.50   13.30
  10  -5   2   11.50   13.30
  -5 -10   2   21.20    8.90
  10  -6  -2  219.78   35.20
 -10   6  -2  199.68   29.50
  10  -6  -2  209.28   34.40
 -10   6  -2  197.28   27.80
 -10   6   2  251.57   34.70
 -10   6   2  220.08   30.20
  10  -6   2  199.08   33.00
  10  -7  -2   15.20   13.90
  10  -7  -2  -14.30   10.30
 -10   7  -2   15.20   11.80
 -10   7  -2   -3.00    9.30
  -7 -10  -2    5.80   10.20
  -7 -10  -2   -8.60    8.10
 -10   7   2  -13.40   10.70
  -7 -10   2    6.90    8.80
  10  -7   2  -10.80    9.20
  -7 -10   2   -0.40    8.40
 -10   7   2    4.00    9.00
  10  -8  -2  408.76   45.90
  10  -8  -2  415.66   45.10
 -10   8  -2  394.16   38.60
  -8 -10  -2  281.07   37.80
  -8 -10   2  312.17   38.30
 -10   8   2  491.15   43.90
  -8 -10   2  299.37   36.90
 -10   8   2  394.36   41.70
  10  -8   2  376.16   43.00
  -9 -10  -2   39.50   15.30
  10  -9  -2   15.60   13.60
 -10   9  -2    0.60   11.00
  10  -9  -2   -0.60   13.00
  -9 -10  -2   48.50   18.00
 -10   9  -2   -1.00    9.10
  -9 -10   2   36.40   15.60
  -9 -10   2   39.10   15.60
 -10   9   2   -0.90   11.90
  10  -9   2   -4.60   11.30
 -10   9   2   28.00   13.50
 -10 -10  -2  145.49   28.90
 -10 -10  -2  160.38   30.00
 -10  10  -2  146.49   20.00
  10 -10  -2  182.78   32.60
 -10  10  -2  155.48   20.90
  10 -10  -2  143.69   29.60
 -10 -10   2  118.49   27.40
 -10  10   2  184.38   26.50
  10 -10   2  168.18   30.20
 -10  10   2  159.68   25.30
  10 -11  -2   17.10   14.40
 -11 -10  -2   -2.00   14.30
 -11 -10  -2  -16.00   14.50
  10 -11  -2  -10.80   14.20
 -10  11   2   -3.30   10.10
 -10  11   2    3.90    9.50
  10 -11   2   31.00   15.30
 -11 -10   2   -6.60   11.30
 -11 -10   2   13.30   13.60
 -11  -9  -2   -0.70   12.20
   9 -11  -2   -0.90   12.10
   9 -11  -2   -8.60   12.60
 -11  -9  -2   -7.10   12.20
 -11  -9   2   -5.90   14.10
  -9  11   2   -4.50    7.80
  -9  11   2   -2.60    7.70
  11   9   2   -0.40    8.20
 -11  -9   2   -2.60   10.90
   9 -11   2   -2.90   12.80
  11   9   2    2.00    8.40
   8 -11  -2   12.80   12.30
  11   8  -2   44.70   14.00
 -11  -8  -2   52.09   19.10
 -11  -8  -2   42.80   19.10
   8 -11   2    2.30   12.40
 -11  -8   2   35.90   18.40
 -11  -8   2   67.89   18.60
  11   8   2   36.40   12.90
  11   8   2   32.10   12.70
 -11  -7  -2   11.00   12.90
   7 -11  -2  -11.30    8.60
  11   7  -2   10.30    9.60
   7 -11  -2   23.00   12.20
  11   7  -2   -4.30    9.00
 -11  -7  -2  -13.10   10.60
   7 -11   2    4.60   10.60
   7 -11   2    0.00   10.30
 -11  -7   2   -8.70   11.70
  11   7   2   14.80   10.20
  11   7   2  -10.60    9.20
 -11  -7   2   15.30   12.60
   6 -11  -2   14.60   10.00
 -11  -6  -2   22.80   14.50
 -11  -6  -2   13.20   13.40
  11   6  -2   12.40   10.20
   6 -11  -2    0.90    8.30
 -11  -6   2   13.70   13.50
  11   6   2   19.60   12.00
 -11  -6   2   20.80   14.70
   6 -11   2  -16.20    8.20
   6 -11   2    0.00    8.40
  11   6   2    6.40   10.20
   5 -11  -2   -7.40    8.40
 -11  -5  -2   -7.80    7.40
  11   5  -2    9.30    9.10
   5 -11  -2    8.00    9.30
 -11  -5  -2   -8.60    6.90
   5 -11   2    4.00    8.70
   5 -11   2   -5.80    7.80
  11   5   2    6.20   11.40
  11   5   2    3.70   11.00
 -11  -5   2    9.80   10.10
 -11  -5   2    6.20   11.50
 -11  -4  -2   -4.70    8.40
  11   4  -2   -2.10   11.00
   4 -11  -2   11.00    8.30
   4 -11  -2   -6.10    8.20
 -11  -4  -2   -2.80   12.70
  11   4  -2   -5.10    9.70
  11   4   2   -1.60    9.60
 -11  -4   2    3.60   12.30
 -11  -4   2   -5.00   11.50
   4 -11   2  -11.80    5.90
  11   4   2   11.90   13.00
 -11  -3  -2    2.30    8.90
  11   3  -2    0.30   10.70
   3 -11  -2   -0.80    7.70
   3 -11  -2    3.90    8.00
  11   3  -2    3.30   10.50
 -11  -3  -2  -10.00   11.80
  11   3   2    7.40   11.60
 -11  -3   2   -9.10   10.50
   3 -11   2    6.10    7.00
 -11  -3   2    1.50   11.70
  11   3   2   -6.70   10.50
  11   2  -2   37.10   15.00
 -11  -2  -2   30.00   16.10
   2 -11  -2   13.30    8.70
 -11  -2  -2   49.30   17.70
  11   2   2   45.40   15.10
 -11  -2   2   27.20   16.90
  11   2   2   39.40   15.50
 -11  -2   2   38.60   15.00
   1 -11  -2    2.30    6.90
  11   1  -2   11.30   12.00
  11   1  -2   -3.70   10.00
 -11  -1  -2   -4.50    8.00
   1 -11  -2   -1.60    6.90
  11   1   2    2.50   11.60
  11   1   2    4.20   10.90
 -11  -1   2    1.30    8.70
   1 -11   2   -5.90    4.70
 -11  -1   2  -14.00    9.90
 -11   0  -2   -1.30   10.00
   0 -11  -2   20.40    8.50
   0 -11  -2   21.60    8.30
  11   0  -2  -12.40    8.90
  11   0  -2   -1.20    8.40
   0 -11   2   16.00    5.60
   0 -11   2   13.60    5.70
  11   0   2   -5.20   10.20
 -11   0   2    3.70   12.70
  -1 -11  -2   -5.00    5.80
  11  -1  -2    7.90   11.30
 -11   1  -2    5.00   11.70
  -1 -11  -2    7.00    6.80
  -1 -11   2    5.20    4.40
  11  -1   2   -1.10   11.70
 -11   1   2    1.20   13.50
  -1 -11   2    8.00    4.60
 -11   1   2   -6.10    9.80
  11  -2  -2   22.60   15.00
 -11   2  -2   43.00   16.60
 -11   2   2   40.30   14.10
 -11   2   2   36.00   19.30
  11  -2   2   46.60   15.90
 -11   3  -2    1.30   12.40
  11  -3  -2   -8.00   11.30
  -3 -11  -2    1.50    6.80
 -11   3  -2   23.40   13.70
  -3 -11  -2   -6.90    6.60
 -11   3   2    6.30   11.00
 -11   3   2  -16.20   11.20
  -3 -11   2   -0.70    4.70
  11  -3   2    1.50    7.90
  -4 -11  -2   -9.10    5.90
 -11   4  -2    0.80   11.70
  -4 -11  -2   -3.80    6.80
 -11   4  -2   -3.20   11.00
  11  -4  -2    4.20   12.40
  11  -4   2   -2.10    8.80
  -4 -11   2    4.30    6.10
  -4 -11   2    1.60    6.10
 -11   4   2    1.10   10.00
  11  -4   2   10.30   12.00
 -11   4   2   12.60   13.80
 -11   5  -2   -1.90   10.70
  -5 -11  -2   -1.90    8.10
  11  -5  -2   -4.60   11.20
  -5 -11  -2   -1.30    8.60
 -11   5  -2   14.60   12.50
  11  -5  -2   -2.20    8.80
  -5 -11   2   13.20    7.00
  11  -5   2    2.30   12.00
  -5 -11   2    5.80    7.80
 -11   5   2   -0.60   10.70
 -11   5   2   -6.00   11.80
 -11   6  -2   -6.00   11.00
  11  -6  -2   22.00   16.40
 -11   6  -2   22.60   14.70
  -6 -11  -2    4.10    9.60
  -6 -11  -2   -2.10    7.50
  11  -6  -2   -6.20   12.60
  -6 -11   2   -6.20    7.60
  -6 -11   2    0.80    7.10
 -11   6   2   27.10   15.30
  11  -6   2    6.10   11.70
  11  -7  -2    2.70   12.30
 -11   7  -2    2.60   11.60
 -11   7  -2    9.20   12.40
  -7 -11  -2  -18.40    6.80
  -7 -11  -2    4.00    9.20
  11  -7  -2    9.60   14.40
  11  -7   2   -5.30   11.40
 -11   7   2  -18.50    8.30
  -7 -11   2  -16.00    8.80
 -11   7   2   -9.50   12.50
  -7 -11   2    6.40   10.00
 -11   8  -2   35.70   15.00
 -11   8  -2   46.10   13.80
  11  -8  -2   52.19   20.40
  11  -8  -2   19.60   15.60
 -11   8   2   27.80   15.50
 -11   8   2   30.30   15.60
  -8 -11   2    4.10   10.40
  -8 -11   2   13.60   11.60
  11  -8   2   48.60   18.30
  -9 -11  -2   -6.20   10.60
 -11   9  -2  -14.90   11.30
  11  -9  -2   -4.40   13.40
 -11   9  -2    5.20   11.00
  11  -9  -2   12.20   14.20
  -9 -11  -2    6.70   13.60
  -9 -11   2    7.30   11.40
  -9 -11   2   -2.40   11.40
  11  -9   2   -1.80   13.30
 -11   9   2   10.00   12.30
 -11  10  -2   -7.50    8.80
 -10 -11  -2    0.50   13.00
  11 -10  -2   13.10   15.70
  11 -10  -2   12.80   14.40
 -10 -11  -2   13.80   13.00
 -11  10  -2    0.50   11.00
 -10 -11   2  -18.90   13.70
  11 -10   2    5.30   15.60
 -11  10   2   21.10   13.80
 -11  10   2    4.40   12.80
  11 -11  -2  -11.80   15.50
 -11 -11  -2   19.40   17.90
 -11  11  -2   -0.70    8.40
 -11 -11  -2    5.90   15.10
  11 -11  -2   -5.60   13.80
 -11 -11   2    7.50   15.30
 -11  11   2   15.20   14.00
 -11 -11   2  -37.80   13.90
  11 -11   2   -3.70   14.60
 -11  11   2  -13.40   10.40
  10 -12  -2  215.98   37.40
 -12 -10  -2  165.48   35.40
 -12 -10  -2  146.39   34.00
  10 -12  -2  281.27   37.70
 -12 -10   2  167.68   33.80
 -12 -10   2  178.18   35.00
  10 -12   2  242.18   34.20
 -12  -9  -2   -0.20   16.20
   9 -12  -2   25.20   14.70
 -12  -9  -2   -1.20   13.90
   9 -12  -2   -6.50   14.00
  12   9   2    6.50   10.30
   9 -12   2   12.20   14.20
 -12  -9   2   -7.70   14.70
  12   9   2   -9.40    9.30
 -12  -9   2    7.90   15.50
   8 -12  -2  448.76   46.50
  12   8  -2  346.97   36.00
  12   8  -2  332.77   35.60
 -12  -8  -2  409.86   48.90
 -12  -8  -2  357.96   45.80
   8 -12  -2  393.96   45.30
   8 -12   2  407.06   43.50
 -12  -8   2  455.15   48.70
 -12  -8   2  362.76   46.20
  12   8   2  355.26   39.70
  12   8   2  373.06   40.00
   7 -12  -2   12.20   11.80
  12   7  -2   10.70   10.40
 -12  -7  -2  -24.20   12.50
  12   7  -2    9.10   10.30
 -12  -7  -2   10.60   15.40
   7 -12   2    6.10   11.00
  12   7   2    0.40   10.60
 -12  -7   2    1.10   11.50
  12   7   2    5.00   11.00
   7 -12   2   11.00   11.10
 -12  -7   2    0.90   13.90
  12   6  -2  491.85   50.59
   6 -12  -2  578.94   53.79
  12   6  -2  562.74   51.89
 -12  -6  -2  498.15   56.59
 -12  -6  -2  545.95   58.59
   6 -12   2  595.34   51.69
 -12  -6   2  427.96   55.39
  12   6   2  502.95   51.79
 -12  -6   2  505.25   56.19
 -12  -5  -2   -0.50   10.90
 -12  -5  -2   12.20   11.80
  12   5  -2   10.90   12.40
   5 -12  -2   -7.80    9.40
   5 -12  -2    4.00    9.40
 -12  -5   2    1.00   12.80
   5 -12   2   -1.80    8.10
  12   5   2  -11.20   10.30
 -12  -5   2    7.60   15.00
  12   5   2   12.20   12.00
 -12  -4  -2  717.83   67.39
 -12  -4  -2  720.53   69.09
   4 -12  -2  684.83   60.49
   4 -12  -2  623.14   59.89
  12   4  -2  685.63   63.89
 -12  -4   2  591.14   65.49
   4 -12   2  653.13   57.79
  12   4   2  637.74   63.29
 -12  -4   2  688.43   67.59
   3 -12  -2    0.80    8.10
 -12  -3  -2   29.40   17.90
  12   3  -2   22.00   14.10
  12   3  -2   24.80   14.70
 -12  -3  -2   29.00   15.90
   3 -12  -2   -3.90    8.30
  12   3   2   12.60   12.50
 -12  -3   2    3.50   12.90
   3 -12   2   11.90    7.70
 -12  -3   2   21.10   15.80
  12   3   2    9.20   13.00
   2 -12  -2 1017.60   81.29
   2 -12  -2  990.00   80.99
  12   2  -2  960.30   86.49
 -12  -2  -2  928.91   88.79
  12   2   2  899.31   86.09
  12   2   2  883.11   85.99
   2 -12   2 1063.79   78.19
 -12  -2   2  965.90   89.39
 -12  -2   2  906.91   87.49
   1 -12  -2    8.10    7.50
 -12  -1  -2   24.50   13.70
   1 -12  -2   15.10    8.50
  12   1  -2    8.00   13.10
  12   1  -2    4.40   13.10
  12   1   2    3.00   13.70
   1 -12   2    8.70    6.10
  12   1   2    6.70   10.30
 -12  -1   2    1.80   14.20
  12   0  -2  760.52   82.49
   0 -12  -2 1021.70   77.39
 -12   0  -2  757.02   83.59
  12   0  -2  790.62   83.09
   0 -12  -2 1075.79   77.79
   0 -12   2 1094.79   73.09
  12   0   2  717.03   81.09
   0 -12   2 1053.59   72.79
 -12   0   2  757.42   83.39
  -1 -12  -2    2.20    7.10
  -1 -12  -2    7.70    8.10
 -12   1  -2   16.30   14.90
  12  -1  -2   46.70   18.80
  -1 -12   2    6.60    4.90
  12  -1   2   18.90   15.40
 -12   1   2   10.10   11.50
  -1 -12   2    5.90    4.50
 -12   2  -2  797.92   95.69
  12  -2  -2  863.01   86.29
  -2 -12  -2 1047.70   78.79
 -12   2  -2  944.91   87.29
  -2 -12  -2  950.00   77.69
 -12   2   2  888.41   86.29
  -2 -12   2  975.80   73.39
  12  -2   2  923.71   86.69
  -2 -12   2  952.50   73.59
  -3 -12  -2    6.50    7.80
 -12   3  -2   24.50   15.60
  12  -3  -2   16.10   15.90
 -12   3  -2    5.80   13.80
  -3 -12  -2    3.00    7.10
 -12   3   2   16.00   12.20
  12  -3   2    8.90   12.50
  -3 -12   2    8.70    5.40
  -4 -12  -2  702.43   59.19
 -12   4  -2  711.93   67.79
  12  -4  -2  699.53   68.89
  -4 -12  -2  653.53   59.29
 -12   4  -2  652.73   66.59
  12  -4   2  650.73   67.29
  -4 -12   2  628.74   55.69
  12  -4   2  658.83   67.19
 -12   4   2  700.83   67.59
  -4 -12   2  702.93   55.99
 -12   5  -2  -14.30   11.40
  -5 -12  -2   -1.20    7.90
  12  -5  -2    5.50   13.90
 -12   5  -2   19.70   14.10
  -5 -12  -2    1.90    8.70
  12  -5  -2   -1.70   12.70
 -12   5   2    1.70   13.20
  -5 -12   2    4.50    6.60
  -5 -12   2  -10.90    6.70
  12  -5   2   23.20   15.50
  12  -6  -2  502.45   59.39
  -6 -12  -2  616.94   52.89
 -12   6  -2  541.65   55.89
  12  -6  -2  447.96   57.59
  -6 -12  -2  573.44   53.49
 -12   6  -2  456.65   54.99
  -6 -12   2  621.34   50.79
  -6 -12   2  681.63   51.99
 -12   6   2  534.55   57.49
  12  -6   2  491.85   58.49
  -7 -12  -2    4.90   10.30
  12  -7  -2   -8.80   14.40
  -7 -12  -2    2.90   11.50
  12  -7  -2   -6.30    9.10
 -12   7  -2   20.90   14.60
  -7 -12   2  -12.10    8.40
 -12   7   2    3.80   13.40
  12  -7   2  -19.80   14.50
 -12   7   2    2.50   13.60
  -7 -12   2   11.40   10.10
 -12   8  -2  358.16   42.20
  -8 -12  -2  428.46   43.70
 -12   8  -2  337.97   42.60
  12  -8  -2  316.27   46.60
  12  -8  -2  352.56   47.00
 -12   8   2  406.56   45.70
 -12   8   2  350.36   44.30
  12  -8   2  309.77   45.50
  -8 -12   2  389.06   40.70
  -8 -12   2  418.86   40.80
  12  -9  -2    3.00   15.00
 -12   9  -2   -0.20   12.50
  -9 -12  -2   -8.10   13.80
  -9 -12  -2   13.10   14.40
  12  -9  -2   11.10   18.00
 -12   9  -2   -4.10   14.50
 -12   9   2    5.20   13.30
  12  -9   2   19.80   16.40
 -12   9   2    2.30   14.00
  -9 -12   2    2.20   11.40
  12 -10  -2  195.58   35.40
 -12  10  -2  160.58   25.40
 -10 -12  -2  243.58   32.00
  12 -10  -2  164.58   34.90
 -10 -12   2  202.58   31.10
 -12  10   2  144.09   27.80
 -12  10   2   98.09   24.90
   9 -13  -2   -1.40   15.30
   9 -13  -2   18.00   16.40
 -13  -9  -2   59.59   20.70
   9 -13   2   -1.80   14.00
 -13  -9   2   20.80   16.90
  13   9   2   26.30   12.30
 -13  -9   2   41.30   22.90
  13   9   2    3.70   12.10
   8 -13  -2   -2.60   14.10
 -13  -8  -2   20.40   19.50
   8 -13  -2   27.00   16.80
  13   8  -2   -9.20    9.60
 -13  -8  -2  -28.90   13.40
  13   8  -2    1.60   10.20
  13   8   2   -1.50   12.70
 -13  -8   2   -8.70   13.60
 -13  -8   2   -0.80   18.00
  13   8   2    4.10   12.70
   8 -13   2    4.10    9.90
   7 -13  -2    6.10   11.30
 -13  -7  -2   -6.80   14.00
  13   7  -2    3.60   12.00
  13   7  -2   11.10   12.00
 -13  -7  -2   10.00   16.00
   7 -13  -2    0.10   11.60
  13   7   2  -10.20   13.00
   7 -13   2    3.40   11.90
 -13  -7   2   22.70   19.20
  13   7   2    5.40   14.00
 -13  -7   2   -3.60   13.00
  13   6  -2    0.30   12.00
 -13  -6  -2   12.90   15.90
   6 -13  -2    8.60   11.50
  13   6  -2    3.00   14.30
 -13  -6  -2   14.90   16.90
   6 -13  -2   21.80   14.90
   6 -13   2    3.60   11.00
  13   6   2    2.40   11.40
 -13  -6   2   14.60   17.90
 -13  -6   2   23.70   15.60
 -13  -5  -2   -9.10   13.70
   5 -13  -2   20.20   12.30
 -13  -5  -2   -1.60   13.90
  13   5  -2   25.80   13.70
   5 -13  -2   14.30   10.30
  13   5   2    6.00   13.10
   5 -13   2   -0.90    9.30
  13   5   2    6.30   10.10
 -13  -5   2    8.30   16.40
 -13  -5   2   -0.30   12.40
   4 -13  -2   12.20   11.00
  13   4  -2   -5.80   10.20
   4 -13  -2   19.70   10.30
 -13  -4  -2   38.10   18.00
 -13  -4  -2   18.40   17.30
  13   4  -2   10.70   11.80
 -13  -4   2    5.50   16.00
   4 -13   2   21.50    9.50
  13   4   2   16.90   13.40
 -13  -4   2    3.20   14.30
   3 -13  -2    1.50    8.50
  13   3  -2   -3.70   10.20
  13   3  -2   13.60   12.90
 -13  -3  -2   29.10   16.80
 -13  -3  -2   -6.70   14.60
   3 -13  -2   -8.20    8.70
 -13  -3   2    4.70   15.30
   3 -13   2    8.40    7.50
 -13  -3   2   14.90   13.10
  13   3   2   -6.80   11.00
   2 -13  -2   10.30    9.70
 -13  -2  -2   10.00   21.30
 -13  -2  -2  -12.90   11.90
   2 -13  -2   25.20   11.10
  13   2  -2   13.60   13.40
  13   2   2   16.10   14.50
 -13  -2   2    6.80   13.40
   2 -13   2   15.10    7.50
 -13  -2   2  -15.70   11.90
 -13  -1  -2   15.50   15.00
   1 -13  -2   11.30    8.30
   1 -13  -2   -3.50    8.10
  13   1  -2    3.10   12.50
   1 -13   2    3.50    5.90
  13   1   2    3.60   14.00
  13   1   2   27.20   14.70
 -13  -1   2    1.60   13.10
 -13   0  -2   -1.80   10.70
  13   0  -2   -2.70    9.80
  13   0  -2    2.10   11.50
   0 -13  -2   34.00   11.10
 -13   0  -2    4.90   14.50
  13   0   2   -4.60   12.20
  13   0   2  -12.20   11.20
 -13   0   2   11.20   15.30
  13  -1  -2    6.10   11.10
 -13   1  -2    0.70   15.10
 -13   1  -2   -9.40   13.20
  -1 -13  -2   17.80    8.50
  13  -1  -2    4.30   10.20
  -1 -13  -2    5.80    7.50
  -1 -13   2    5.30    4.50
  13  -1   2   16.00   14.30
  -1 -13   2    3.00    4.10
  13  -1   2   15.10   12.00
 -13   1   2    8.30   11.60
 -13   1   2    9.30   14.20
  13  -2  -2   12.40   14.90
  -2 -13  -2   25.60    9.40
  13  -2  -2   20.90   14.50
  -2 -13  -2   15.20    9.30
 -13   2  -2   -8.90   11.70
 -13   2  -2  -13.40    9.60
 -13   2   2  -24.30   11.60
  -2 -13   2   27.20    6.10
  13  -2   2    9.60   14.90
 -13   2   2    2.60   14.50
  -2 -13   2   27.20    6.40
  -3 -13  -2   15.30    8.30
  13  -3  -2  -21.50   10.30
 -13   3  -2   12.20   15.00
  -3 -13  -2    0.00    7.80
 -13   3  -2   -4.90   13.10
  13  -3  -2   13.40   13.10
  -3 -13   2   -4.10    4.60
 -13   3   2    3.10   15.40
  13  -3   2  -22.80   10.10
 -13   3   2  -18.10   12.70
 -13   4  -2   20.80   16.00
  -4 -13  -2    9.70   10.00
  -4 -13  -2    0.00    8.30
  13  -4  -2    6.90   14.70
 -13   4  -2   20.30   16.70
  13  -4  -2    4.70   14.50
  -4 -13   2    8.20    6.40
  13  -4   2   25.80   14.40
 -13   4   2    3.40   13.80
  -4 -13   2    8.40    7.40
 -13   4   2   20.90   16.90
  13  -4   2   30.70   13.90
  -5 -13  -2   -3.30    8.90
  13  -5  -2    9.80   15.60
 -13   5  -2   -9.90   13.50
  -5 -13  -2   -1.30    8.40
  13  -5  -2    5.80   15.90
  13  -5   2    0.40   10.00
  -5 -13   2   -2.70    7.30
 -13   5   2    3.00   14.20
  13  -5   2    0.40   13.60
  -5 -13   2   21.40    8.50
 -13   5   2   -7.20   12.40
  -6 -13  -2   -1.30    9.20
  -6 -13  -2   24.00   10.40
  13  -6  -2   -9.60   12.10
 -13   6  -2    4.40   12.50
  13  -6  -2    2.80   12.20
  13  -6   2   -3.20   11.50
  -6 -13   2    4.70    8.50
 -13   6   2    9.30   13.90
 -13   6   2   35.70   16.40
  -6 -13   2   12.70    8.80
  13  -7  -2   -1.00   14.90
  -7 -13  -2    3.40   11.60
  -7 -13  -2    8.20   10.00
 -13   7  -2   12.30   15.00
  -7 -13   2   -1.60    9.30
  -7 -13   2   -9.40    8.80
 -13   7   2   -2.80   12.80
  13  -7   2    7.20   18.20
 -13   7   2   27.40   16.50
  13  -8  -2   -0.60   16.00
  13  -8  -2    5.90   17.40
 -13   8  -2  -11.40   18.70
 -13   8  -2    3.50   14.50
  13  -8   2   -4.50   18.80
 -13   8   2    8.70   17.70
  -8 -13   2   13.30   11.90
 -13   8   2   10.50   14.00
 -13   9  -2    8.10   16.30
  13  -9  -2   10.60   20.50
  -9 -13  -2   -3.20   13.70
  -9 -13  -2  -18.80   11.30
  -9 -13   2  -22.20   11.40
  13  -9   2    8.60   17.80
  -9 -13   2  -10.20   13.90
 -13   9   2   28.50   17.80
   7 -14  -2   23.40   14.60
 -14  -7  -2   12.10   13.60
  14   7  -2   14.10   13.10
  14   7  -2  -10.30   12.10
   7 -14  -2   32.50   15.90
 -14  -7  -2   24.10   21.50
 -14  -7   2   -4.30   16.20
  14   7   2   28.30   16.90
  14   7   2   13.80   15.40
   7 -14   2  -12.20   12.50
   6 -14  -2  156.68   26.10
 -14  -6  -2   71.59   23.50
  14   6  -2   69.89   21.50
 -14  -6  -2  100.59   32.20
  14   6   2   67.09   21.80
 -14  -6   2   84.19   24.80
   5 -14  -2  -14.70   10.40
  14   5  -2  -17.10   11.90
 -14  -5  -2  -15.80   15.10
   5 -14   2    6.40    9.90
 -14  -5   2    6.80   15.70
 -14  -5   2   18.20   20.00
  14   5   2   12.50   13.10
 -14  -4  -2  157.78   38.30
   4 -14  -2  177.28   25.80
   4 -14  -2  166.08   24.70
 -14  -4  -2  163.48   33.70
  14   4   2  152.78   30.10
  14   4   2  210.58   33.70
 -14  -4   2  170.68   34.90
 -14  -4   2  173.08   33.50
   4 -14   2  158.48   23.30
   3 -14  -2   15.30   10.40
 -14  -3  -2  -11.30   14.40
 -14  -3  -2   -5.20   14.80
  14   3  -2    4.10   14.50
   3 -14  -2   20.70   11.20
 -14  -3   2    0.90    9.90
   3 -14   2   15.50    9.00
  14   3   2  -11.80   15.40
  14   3   2   -3.90   12.90
 -14  -3   2   -9.20   15.60
  14   2  -2  107.39   26.30
  14   2  -2  124.79   25.60
 -14  -2  -2   90.99   26.30
 -14  -2  -2  102.99   25.40
 -14  -2   2   59.39   23.10
  14   2   2  108.19   26.50
  14   2   2   92.79   24.60
 -14  -2   2   77.19   21.80
   1 -14  -2    9.30   10.00
 -14  -1  -2   44.20   19.00
 -14  -1  -2    9.90   16.20
   1 -14  -2   14.40    9.30
  14   1  -2  -11.90    9.50
  14   1  -2   12.50   17.20
 -14  -1   2    4.30   13.00
  14   1   2   12.90   12.60
  14   1   2   -8.40   13.60
 -14  -1   2   17.40   17.60
   1 -14   2   10.70    9.70
   1 -14   2   23.00    7.50
   0 -14  -2  150.88   21.60
  14   0  -2  216.68   37.00
  14   0  -2  209.38   36.80
   0 -14  -2  148.69   21.90
 -14   0  -2  182.08   33.00
 -14   0  -2  189.98   35.60
  14   0   2  224.28   36.30
   0 -14   2  184.68   18.00
 -14   0   2  179.58   35.10
   0 -14   2  158.78   17.60
 -14   0   2  229.48   37.30
  14   0   2  211.78   37.30
 -14   1  -2    6.30   15.20
  14  -1  -2   18.20   15.60
  14  -1  -2  -11.40   15.20
  -1 -14  -2   29.50   10.20
 -14   1  -2   29.10   16.40
  -1 -14  -2    9.00    8.40
  -1 -14   2   23.80    6.20
 -14   1   2    9.00   16.40
  14  -1   2   22.10   15.50
 -14   1   2   12.50   15.70
  14  -1   2    0.30   16.10
  -1 -14   2   16.90    5.50
 -14   2  -2   97.59   25.70
 -14   2  -2  104.19   26.20
  14  -2  -2  102.19   27.40
  14  -2  -2  115.39   28.00
  14  -2   2   65.39   23.20
  14  -2   2   89.89   26.90
 -14   2   2  102.79   26.20
 -14   2   2   93.99   25.10
  14  -3  -2  -25.50   13.70
 -14   3  -2    5.50   15.80
  -3 -14  -2   10.80    9.70
  14  -3  -2   -5.20   15.40
 -14   3  -2    0.60   14.80
  -3 -14  -2   14.50    9.10
  -3 -14   2   17.40    6.30
 -14   3   2   20.40   16.30
 -14   3   2   36.50   16.90
  14  -3   2   15.20   16.20
  14  -3   2  -16.50   11.80
 -14   4  -2  136.99   30.90
  -4 -14  -2  163.78   23.20
  14  -4  -2  173.18   34.10
  -4 -14  -2  186.08   22.10
 -14   4  -2  145.19   32.20
  14  -4   2  106.49   28.10
 -14   4   2  199.98   34.40
 -14   4   2  169.78   32.30
  -4 -14   2  192.38   19.30
  -4 -14   2  157.38   19.00
  -5 -14  -2   12.40    9.10
 -14   5  -2   -8.10   14.50
  14  -5  -2   -1.10   17.60
 -14   5  -2    8.00   15.10
  -5 -14  -2   11.10   10.60
  14  -5  -2   -2.60   14.70
  14  -5   2   -9.80   14.90
  -5 -14   2   -3.80    7.40
 -14   5   2   12.20   16.20
  14  -5   2   10.00   13.50
  -5 -14   2    3.50    7.40
 -14   5   2   32.20   19.10
 -14   6  -2   62.39   24.40
  14  -6  -2   59.09   23.50
 -14   6  -2   33.60   18.10
  14  -6  -2   39.40   21.70
 -14   6   2   87.89   23.90
 -14   6   2   87.59   26.20
  14  -6   2   66.69   24.00
  14  -6   2   56.89   23.40
 -14   7  -2   18.90   16.30
  -7 -14  -2   -2.20   13.30
 -14   7  -2  -19.80   14.90
  14  -7  -2   -3.90   17.50
 -14   7   2    4.10   19.40
  14  -7   2  -20.90   16.20
 -14   7   2   -1.00   17.00
  -7 -14   2   12.90   11.40
  -7 -14   2   40.60   13.20
  15   5  -2   14.00   18.60
  15   5  -2   24.70   17.30
 -15  -5  -2   14.90   21.50
 -15  -5  -2  -16.30   12.40
   5 -15   2    2.10   10.20
  15   5   2   16.00   16.80
 -15  -5   2   -5.60   14.10
  15   5   2   23.60   15.10
   4 -15  -2   -1.30   10.60
  15   4  -2   -2.90   16.70
 -15  -4  -2  -13.20   18.80
  15   4   2  -30.70   15.90
 -15  -4   2   10.30   19.50
 -15  -4   2   -4.10   18.60
  15   4   2  -13.30   12.50
   4 -15   2   11.60   10.10
  15   3  -2  -15.20   17.00
   3 -15  -2  -13.60    9.60
 -15  -3  -2   14.00   21.50
  15   3  -2  -18.00   12.80
   3 -15  -2    3.30   10.70
 -15  -3  -2    6.00   18.70
   3 -15   2   -7.50    8.70
 -15  -3   2    9.40   17.40
   3 -15   2   -1.30    8.40
  15   3   2   -8.40   13.00
 -15  -3   2  -15.50   12.90
  15   3   2  -20.20   16.60
  15   2  -2   -9.40   16.70
   2 -15  -2   20.80   10.70
   2 -15  -2  -15.50    8.80
 -15  -2  -2  -11.50   17.30
  15   2  -2   13.00   14.50
 -15  -2  -2    9.70   17.50
   2 -15   2   -5.40    7.00
   2 -15   2    3.90    7.80
  15   2   2    1.30   18.10
  15   2   2   10.00   15.00
 -15  -2   2   17.30   20.00
 -15  -1  -2    1.50   16.00
  15   1  -2   -2.70   14.50
   1 -15  -2    9.40    9.80
   1 -15  -2    5.00    9.00
 -15  -1  -2   -7.10   11.50
  15   1  -2   16.40   18.30
  15   1   2   -3.10   16.40
   1 -15   2    2.20    6.20
   1 -15   2   -0.10    6.10
 -15  -1   2    4.40   19.10
  15   1   2   -0.30   20.20
 -15  -1   2   -2.00   11.50
  15   0  -2   -5.40   14.60
  15   0  -2   -6.60   18.50
   0 -15  -2   -7.80    7.90
   0 -15  -2    4.40    8.60
 -15   0  -2    5.30   17.90
 -15   0  -2   26.70   17.40
 -15   0   2   -3.20   17.90
   0 -15   2   10.30    6.10
  15   0   2   18.70   14.30
   0 -15   2   11.30    5.30
 -15   0   2   -2.60   16.60
  -1 -15  -2  -10.10    8.20
  -1 -15  -2   -0.80    8.10
 -15   1  -2   15.90   17.20
 -15   1  -2   26.10   18.30
  15  -1  -2   13.10   16.20
 -15   1   2  -14.20   14.80
 -15   1   2   -6.30   18.40
  15  -1   2   23.40   18.30
  -1 -15   2    0.40    4.30
  -1 -15   2    3.90    4.60
  15  -1   2  -16.70   11.80
 -15   2  -2  -14.40   16.80
  15  -2  -2   31.90   18.20
 -15   2  -2   21.70   21.50
  15  -2  -2    4.20   11.60
  -2 -15  -2    0.90    8.80
  -2 -15   2   11.00    4.80
 -15   2   2    9.30   17.20
  15  -2   2  -10.90   16.50
 -15   2   2   16.30   13.60
  -2 -15   2    6.90    4.80
  15  -2   2   20.50   17.50
 -15   3  -2   29.20   19.90
  15  -3  -2   -7.90   18.60
  -3 -15  -2   -1.30    8.90
  15  -3  -2    8.10   16.00
  -3 -15  -2   -3.10    9.00
  15  -3   2  -13.70   17.00
 -15   3   2    6.80   15.90
 -15   3   2   -6.10   16.80
  15  -3   2  -16.00    8.90
  -4 -15  -2   12.80    9.90
  15  -4  -2   11.00   19.70
  -4 -15  -2  -10.90    9.20
 -15   4  -2    4.70   17.80
 -15   4   2    9.70   18.50
 -15   4   2   18.90   17.30
  -4 -15   2    5.10    6.60
  15  -4   2   15.90   18.70
  -4 -15   2    6.30    6.90
  15  -5  -2   23.70   21.90
  15  -5  -2    0.30   17.50
  -5 -15  -2   13.20   11.90
  -5 -15  -2   12.90    9.90
 -15   5  -2   -4.60   15.10
 -15   5   2   -0.50   16.40
  -5 -15   2    5.20    7.60
 -15   5   2    2.90   18.20
  -5 -15   2  -18.80    6.90
  15  -5   2   -4.00   13.80
  15  -5   2   19.80   18.40
  16   0  -2  174.98   37.60
 -16   0  -2   97.69   31.50
   0 -16  -2  153.68   23.10
   0 -16  -2  229.78   26.60
 -16   0   2  113.49   28.70
   0 -16   2  185.78   18.10
   0 -16   2  219.88   20.00
  16   0   2  147.39   38.20
  16   0   2  122.09   34.80
   0   0  -3 9538.75  715.63
   0   0   3 9666.43  715.93
   1   1  -3   12.00    8.10
  -1  -1  -3    6.60    7.80
   1  -1  -3   10.70    6.40
   1   1  -3    8.30    6.80
   1  -1  -3   28.30    9.30
  -1   1  -3    9.80    8.10
  -1   1  -3   16.70    7.90
  -1  -1  -3    9.30    6.40
   1  -1   3   17.10    8.30
   1  -1   3    8.90    7.70
  -1  -1   3   10.60    7.90
  -1   1   3   20.00    8.80
  -1  -1   3    0.70    6.60
   1   1   3    7.90    7.60
   1   1   3   12.40    8.40
  -1   1   3    5.00    7.60
   1  -2  -3    3.30    5.60
  -2  -1  -3   -0.70    6.80
   1  -2  -3    1.50    7.30
  -1   2  -3   -1.60    6.20
  -2  -1  -3  -11.00    5.50
   2   1  -3   34.30    9.30
   2   1  -3   29.40    9.40
  -1   2  -3    3.40    6.30
  -1   2   3    1.10    5.00
   2   1   3    5.40    7.50
  -1   2   3   -2.10    6.70
   1  -2   3   -4.00    5.80
  -2  -1   3    7.80    5.80
  -2  -1   3    4.20    7.20
   2   1   3    2.80    5.40
   1  -2   3   -0.20    6.60
   0   2  -3 2506.85  196.78
   0   2  -3 2564.94  196.78
   2   0  -3 2745.73  198.48
   0  -2  -3 2432.66  197.58
  -2   0  -3 2601.54  197.98
   2   0  -3 2596.74  197.68
  -2   0  -3 2771.62  198.78
   0  -2  -3 2495.05  197.98
  -2   0   3 2663.03  198.28
  -2   0   3 2687.23  198.58
   0   2   3 2494.45  197.38
   0  -2   3 2506.35  197.48
   0   2   3 2486.15  197.58
   0  -2   3 2522.35  197.18
   2   0   3 2635.74  198.38
   2   0   3 2553.74  197.78
   2  -1  -3   15.10    8.30
  -1  -2  -3    3.40    5.60
  -2   1  -3   -1.40    6.10
   1   2  -3    8.10    6.70
  -1  -2  -3   10.60    7.90
   1   2  -3    6.90    6.50
   2  -1  -3   -0.50    5.00
  -2   1  -3    2.90    7.00
   2  -1   3   -1.60    6.60
  -1  -2   3   -3.20    5.90
  -2   1   3   -3.50    6.80
   2  -1   3   -0.70    6.50
   1   2   3   -0.50    5.00
  -1  -2   3    4.60    7.00
  -2   1   3   -6.70    4.10
   1   2   3    0.00    6.60
   2   2  -3  839.72   72.39
   2  -2  -3  902.21   74.49
  -2  -2  -3  908.01   74.19
  -2   2  -3  897.21   73.39
   2   2  -3  916.31   73.19
  -2   2  -3  882.51   72.99
  -2  -2  -3  871.81   74.19
   2  -2  -3  918.51   74.19
   2   2   3  888.41   73.89
  -2   2   3  868.21   73.59
  -2  -2   3  860.31   73.49
   2  -2   3  918.21   73.99
  -2   2   3  893.91   74.09
   2   2   3  911.81   73.79
   2  -2   3  876.21   73.79
  -2  -2   3  944.01   73.89
  -2   3  -3   17.90    8.20
   2  -3  -3   21.70    9.70
   3   2  -3   47.40   10.30
   2  -3  -3   13.90    9.40
  -3  -2  -3   58.49   12.30
   3   2  -3   50.19   11.20
  -2   3  -3   24.70    8.60
  -3  -2  -3   49.50   12.60
  -3  -2   3   52.59   12.10
  -3  -2   3   49.00   11.40
   3   2   3   63.79   12.50
   2  -3   3   22.10    9.30
   2  -3   3   26.40    9.50
  -2   3   3   16.20    8.70
  -2   3   3   23.40    9.90
   3   2   3   50.29   12.00
   1  -3  -3   20.80    9.30
   3   1  -3    0.70    6.30
   3   1  -3    1.00    5.50
  -1   3  -3   20.50    7.50
   1  -3  -3   25.90    9.40
  -1   3  -3   10.90    7.20
  -3  -1  -3    5.90    7.50
  -3  -1  -3    1.50    5.80
  -1   3   3   19.00    8.30
  -3  -1   3    3.00    5.70
  -3  -1   3    8.40    7.60
   1  -3   3   21.30    8.50
   3   1   3   15.90    7.70
   1  -3   3   25.70    8.90
  -1   3   3   37.60   10.70
   3   1   3    8.10    8.20
   0   3  -3   97.09   13.60
   0  -3  -3   98.29   16.10
   0  -3  -3   90.79   16.20
   0   3   3   92.29   15.80
   0   3   3  100.59   15.80
  -3   1  -3    5.40    7.20
  -3   1  -3    8.50    7.80
   3  -1  -3    5.30    6.20
  -1  -3  -3   31.00    9.70
   1   3  -3   31.60    8.60
  -1  -3  -3   33.20   10.40
   1   3  -3   22.30    7.50
   3  -1  -3    4.10    6.80
  -3   1   3    6.50    6.20
   1   3   3   36.00   10.00
  -1  -3   3   22.90    8.10
  -1  -3   3   25.10    8.60
   3  -1   3    5.70    7.90
   1   3   3   15.40    8.50
  -3   1   3    7.20    8.50
  -2  -3  -3   25.30    9.90
   2   3  -3   13.00    7.10
  -3   2  -3   43.50   11.10
  -3   2  -3   51.09   12.10
   2   3  -3   26.00    8.00
  -2  -3  -3   17.90    8.20
   3  -2  -3   65.49   13.10
   3  -2  -3   47.90   12.00
   2   3   3   11.80    8.00
  -2  -3   3   14.80    8.40
  -3   2   3   57.49   13.20
  -2  -3   3   30.80    9.60
   3  -2   3   54.29   12.90
   2   3   3   12.20    8.20
  -3   2   3   56.49   12.40
   3  -2   3   47.60   10.70
   3  -3  -3   41.60   11.50
  -3   3  -3   29.90    9.60
   3   3  -3   32.80    9.00
  -3  -3  -3   43.70   11.80
   3   3  -3   25.70    8.70
  -3  -3  -3   26.10    9.80
   3  -3  -3   44.50   11.90
   3  -3   3   32.70   10.70
  -3   3   3   24.90    9.90
  -3  -3   3   29.20    9.60
   3   3   3   32.40    9.60
   3  -3   3   24.40    9.80
  -3   3   3   37.90   11.30
   3   3   3   37.60   10.50
   4   3  -3  185.78   21.50
   4   3  -3  204.48   22.40
  -4  -3  -3  207.98   24.40
  -4  -3  -3  231.18   25.10
  -4  -3   3  166.08   22.10
   4   3   3  203.88   23.50
  -4  -3   3  191.28   23.20
   4   3   3  201.48   23.60
  -4  -2  -3 1365.36   95.39
   2  -4  -3  957.30   91.99
   4   2  -3 1340.17   93.99
   4   2  -3 1305.87   93.29
   2  -4  -3  942.61   91.99
  -4  -2  -3 1334.57   95.09
  -2   4  -3  956.80   89.89
   2  -4   3  979.30   91.29
  -4  -2   3 1292.67   93.69
   4   2   3 1376.96   95.19
   2  -4   3  964.60   91.09
  -4  -2   3 1358.66   94.89
  -2   4   3  929.01   90.99
   4   2   3 1312.57   94.39
  -2   4   3  978.00   91.49
   4   1  -3  535.75   46.90
   4   1  -3  516.75   46.70
  -4  -1  -3  508.45   47.40
  -4  -1  -3  535.85   48.00
   4   1   3  522.05   47.00
  -4  -1   3  526.95   47.20
  -4  -1   3  498.55   46.80
   4   1   3  512.65   47.60
   4   0  -3 2902.21  243.58
   0  -4  -3 3412.36  244.18
   0   4  -3 3443.86  241.38
   0  -4  -3 3634.04  245.18
  -4   0  -3 3069.59  244.48
  -4   0  -3 2875.01  243.68
   4   0  -3 2855.01  243.68
  -4   0   3 2880.81  243.98
   4   0   3 2853.11  243.88
   4   0   3 2856.31  243.88
   0   4   3 3680.03  243.98
   0  -4   3 3584.14  243.58
   0   4   3 3459.95  243.58
   0  -4   3 3536.05  243.28
  -4   0   3 2845.72  243.48
  -4   1  -3  582.94   49.70
  -4   1  -3  514.75   48.20
   4  -1  -3  527.85   49.00
   4  -1  -3  556.84   49.70
   4  -1   3  590.84   50.19
  -4   1   3  550.14   49.40
  -4   1   3  494.15   48.30
  -4   2  -3 1273.37   92.79
   2   4  -3  952.90   88.29
  -2  -4  -3  953.80   91.09
   4  -2  -3 1313.97   94.39
  -4   2  -3 1336.67   93.59
  -2  -4  -3  976.40   91.09
  -2  -4   3  960.80   89.99
   2   4   3  945.11   90.19
  -4   2   3 1364.26   94.29
   4  -2   3 1379.26   94.59
  -2  -4   3  993.30   89.99
   2   4   3  991.00   90.19
  -4   2   3 1280.07   93.69
   4  -2   3 1376.06   94.49
   4  -3  -3  205.48   24.60
   4  -3  -3  221.28   25.10
  -4   3  -3  183.68   22.50
  -4   3  -3  170.68   22.30
   4  -3   3  221.08   24.70
   4  -3   3  220.38   24.70
  -4   3   3  196.88   23.90
  -4   3   3  194.68   23.10
   4   4  -3 1952.70  153.38
  -4  -4  -3 1925.21  156.28
   4   4  -3 2015.70  153.88
  -4  -4  -3 2112.89  157.08
  -4   4  -3 2046.20  155.18
   4  -4  -3 1951.60  156.68
   4  -4  -3 1989.30  157.08
  -4   4  -3 1976.00  154.78
  -4  -4   3 2024.70  155.48
  -4  -4   3 1937.21  155.48
  -4   4   3 1967.20  156.18
  -4   4   3 1983.40  156.18
   4   4   3 1986.40  155.18
   4  -4   3 2006.80  156.28
   4  -4   3 1972.70  156.18
   4   4   3 2013.70  155.48
   4  -5  -3   38.90   12.50
   4  -5  -3   52.09   13.90
  -4   5  -3   52.89   12.10
  -4   5  -3   66.19   12.40
   4  -5   3   51.39   13.00
  -4   5   3   44.30   12.30
   4  -5   3   31.60   11.70
  -4   5   3   62.89   13.90
   5   3  -3   37.80   11.30
  -5  -3  -3   46.90   13.20
   5   3  -3   46.90   11.40
  -5  -3  -3   49.99   13.10
  -5  -3   3   57.29   13.40
  -5  -3   3   46.40   11.50
   5   3   3   35.30   11.60
   5   3   3   44.10   11.90
   3  -5   3   14.00    8.50
  -5  -2  -3    0.30    5.40
  -2   5  -3   -4.30    4.70
   2  -5  -3    9.00    7.90
  -5  -2  -3    5.30    7.90
   5   2  -3   -1.40    5.70
   5   2  -3   -7.80    5.20
   2  -5  -3    3.80    7.00
   5   2   3   10.10    8.60
   2  -5   3    1.20    5.70
  -5  -2   3    1.00    7.60
   5   2   3    3.90    5.50
  -2   5   3    9.60    7.40
  -2   5   3    3.70    6.80
  -5  -2   3   28.20    8.70
   2  -5   3    3.00    6.10
   1  -5  -3    6.50    7.10
  -5  -1  -3    4.80    6.50
   1  -5  -3   11.10    8.60
   5   1  -3   10.20    8.60
  -1   5  -3    3.80    5.40
   5   1  -3    4.30    7.50
  -5  -1  -3    7.70    6.80
   1  -5   3    2.00    6.10
  -5  -1   3    3.90    7.80
   5   1   3   18.10    9.60
   5   1   3   11.20    9.50
  -1   5   3    9.90    7.50
  -1   5   3    8.20    7.00
  -5  -1   3    1.40    7.70
   1  -5   3   10.10    7.40
   0  -5  -3   83.69   14.60
   0  -5  -3   87.99   16.00
   0  -5   3   82.69   14.10
   0  -5   3   81.29   13.70
   5  -1  -3   19.70    8.00
   5  -1  -3    4.10    6.40
  -5   1  -3    1.20    7.80
  -1  -5  -3    8.00    7.50
   1   5  -3    7.60    5.00
   1   5  -3    5.60    5.30
  -1  -5  -3    5.90    7.00
   5  -1   3   11.00    9.40
   5  -1   3   11.30    9.30
  -5   1   3    4.20    7.80
   1   5   3    8.80    6.60
  -1  -5   3   11.20    7.50
  -5   1   3    9.40    8.80
  -1  -5   3    7.80    6.90
   1   5   3    3.70    6.40
  -2  -5  -3    1.30    7.10
   5  -2  -3   -2.70    7.10
  -2  -5  -3    4.50    7.10
  -5   2  -3   -2.70    7.20
   5  -2  -3    3.40    7.90
   2   5  -3   -0.50    4.40
   2   5  -3    0.10    4.80
   5  -2   3   -5.10    6.90
   5  -2   3   -4.60    7.00
  -5   2   3   -6.90    6.20
   2   5   3    3.00    5.80
   2   5   3    3.00    6.20
  -2  -5   3   -1.40    5.40
  -2  -5   3    1.20    6.40
  -5   2   3   -0.20    5.30
  -3  -5  -3    5.90    7.80
   5  -3  -3   45.60   13.20
   3   5  -3    8.00    5.70
  -5   3  -3   24.90   10.40
  -5   3  -3   41.60   11.60
   5  -3  -3   41.00   12.10
  -3  -5   3    4.70    7.10
   3   5   3   11.00    7.40
   3   5   3   18.00    8.00
   5  -3   3   41.40   12.20
  -5   3   3   45.20   12.00
  -3  -5   3    7.50    8.00
  -5   3   3   40.90   12.00
   5  -3   3   29.50   10.90
  -4  -5  -3   45.60   12.30
   4   5  -3   41.40    9.30
  -4  -5  -3   41.50   12.40
   4   5   3   51.09   11.90
  -4  -5   3   36.80   11.50
   4   5   3   62.99   12.90
  -4  -5   3   58.59   13.40
  -5  -5  -3   26.40   11.40
  -5  -5  -3   16.60    8.40
  -5   5  -3    8.60    7.50
   5  -5  -3   12.40    9.80
   5  -5  -3   25.70    9.70
  -5   5  -3   13.60    8.10
   5   5  -3   16.50    7.50
   5   5  -3    9.50    7.20
   5   5   3   23.50    9.50
  -5  -5   3   12.80    8.70
   5  -5   3   20.80   10.10
   5   5   3   10.20    8.60
  -5  -5   3    9.60    7.90
  -5   5   3   16.10   10.10
  -5   5   3   17.40    9.60
   5  -5   3   26.20   10.60
  -6  -5  -3   12.80   10.60
   5  -6  -3   16.20   10.10
  -6  -5  -3   10.60   10.00
   6   5  -3   16.00    7.80
   5  -6  -3   10.40   10.10
  -5   6  -3   12.50    8.10
  -5   6  -3    8.70    8.10
   6   5  -3   13.30    8.60
   5  -6   3   14.40    9.80
  -5   6   3   -0.30    7.40
   6   5   3    7.60    8.10
  -6  -5   3   13.70    9.30
   6   5   3    2.00    7.40
  -6  -5   3   11.50    9.00
  -5   6   3   16.80    9.80
   5  -6   3   11.90    9.40
   4  -6  -3 1223.28  103.49
   6   4  -3 1282.77  101.79
   6   4  -3 1261.07  100.99
  -4   6  -3 1291.27   99.39
  -4   6  -3 1230.88   99.39
  -6  -4  -3 1258.67  104.19
   4  -6  -3 1229.38  103.39
  -6  -4  -3 1227.98  104.19
  -4   6   3 1225.48  101.59
  -4   6   3 1306.27  102.19
   4  -6   3 1253.57  102.49
  -6  -4   3 1301.47  103.49
  -6  -4   3 1255.37  103.39
   6   4   3 1233.18  102.59
   6   4   3 1266.27  102.69
   4  -6   3 1260.07  102.39
  -6  -3  -3    5.30    7.20
  -3   6  -3    7.40    5.90
   6   3  -3    6.00    7.20
   6   3  -3    3.60    7.50
   3  -6  -3    7.00    7.60
  -6  -3  -3   -3.00    7.20
  -3   6  -3    6.40    7.00
   3  -6  -3    2.70    8.20
  -3   6   3   14.30    8.30
   3  -6   3    7.00    7.50
   6   3   3    7.50    8.60
  -6  -3   3   -3.30    7.00
   3  -6   3    0.90    6.90
   6   3   3    4.10    8.00
  -6  -3   3    4.40    8.20
  -2   6  -3  481.65   40.80
   6   2  -3  552.04   46.60
   2  -6  -3  493.95   45.80
  -6  -2  -3  488.35   47.30
   2  -6  -3  457.35   45.20
  -6  -2  -3  471.75   47.30
  -2   6  -3  489.45   41.00
   6   2  -3  505.75   46.40
  -6  -2   3  501.05   47.10
  -2   6   3  488.15   43.90
  -6  -2   3  506.05   47.50
  -2   6   3  514.95   44.60
   2  -6   3  510.75   44.60
   2  -6   3  485.35   44.10
   6   2   3  482.85   46.80
   6   2   3  464.55   46.40
   6   1  -3    4.60    8.50
   1  -6  -3   12.90    8.10
  -6  -1  -3    1.10    6.60
  -6  -1  -3   10.90    7.40
  -1   6  -3    4.20    4.40
   1  -6  -3    6.90    8.10
  -1   6  -3    0.20    3.90
   6   1  -3   -3.00    7.60
   6   1   3    4.70    8.70
  -1   6   3    1.80    6.80
  -1   6   3   13.80    7.40
   1  -6   3    8.70    7.10
  -6  -1   3    5.90    8.50
  -6  -1   3   15.50   10.10
   6   1   3    4.80    8.90
  -6   0  -3 3435.96  267.57
   0   6  -3 3440.56  259.27
   6   0  -3 3448.25  267.07
   0   6  -3 3468.35  259.37
   6   0  -3 3515.35  267.77
   0  -6  -3 3465.55  265.47
   0  -6  -3 3676.93  266.37
  -6   0   3 3435.36  267.67
   0  -6   3 3596.34  263.87
   0  -6   3 3496.55  263.87
   0   6   3 3476.45  263.57
   6   0   3 3362.46  267.27
  -6   0   3 3383.76  267.27
   6   0   3 3513.05  267.67
  -1  -6  -3   10.70    8.10
   6  -1  -3   -1.40    7.90
   6  -1  -3    0.40    8.30
  -6   1  -3    6.20    7.10
  -1  -6  -3    3.00    6.80
   1   6  -3    8.40    3.30
  -6   1  -3    8.30    7.50
   1   6  -3    5.00    3.50
   6  -1   3   16.00   10.20
   1   6   3    2.40    5.50
   6  -1   3   -7.20    7.40
  -1  -6   3    5.10    6.70
  -1  -6   3   19.00    7.80
   1   6   3    5.00    5.90
  -6   1   3   -8.70    6.60
  -6   1   3   22.70   10.50
  -6   2  -3  463.75   45.60
  -2  -6  -3  469.75   44.10
   2   6  -3  483.15   38.00
  -2  -6  -3  506.85   45.00
   6  -2  -3  479.55   45.80
   6  -2  -3  478.95   46.10
  -6   2  -3  436.06   45.20
   2   6   3  466.85   42.00
   6  -2   3  487.25   45.80
   6  -2   3  482.05   45.90
  -6   2   3  490.55   46.00
   2   6   3  503.85   42.90
  -2  -6   3  454.75   42.00
  -6   2   3  502.55   46.70
  -2  -6   3  501.55   43.20
  -6   3  -3   -8.50    6.50
   6  -3  -3    8.90    8.30
   3   6  -3    0.90    3.50
  -3  -6  -3   -1.50    7.30
  -3  -6  -3    4.40    8.20
   3   6  -3    0.50    3.20
   6  -3  -3    7.20    9.00
  -6   3  -3    0.00    5.60
   3   6   3   -1.00    5.60
   6  -3   3    0.80    8.30
  -6   3   3    2.40    8.00
  -3  -6   3    4.50    6.70
   3   6   3    8.60    6.60
  -3  -6   3    8.20    7.20
   6  -3   3   10.90    9.70
   6  -4  -3 1308.17  104.89
  -4  -6  -3 1279.97  102.79
  -4  -6  -3 1285.47  102.99
   6  -4  -3 1200.88  103.79
   4   6  -3 1223.28   96.19
  -6   4  -3 1342.27  102.99
  -6   4  -3 1319.67  103.49
   6  -4   3 1215.58  103.59
   4   6   3 1253.47  100.29
  -4  -6   3 1229.18  100.59
   6  -4   3 1223.98  103.79
   4   6   3 1267.17  100.39
  -6   4   3 1236.28  103.49
  -6   4   3 1258.97  103.69
  -4  -6   3 1195.08  100.79
   5   6  -3    3.70    5.90
  -5  -6  -3   10.80    9.70
   6  -5  -3    1.80    9.60
   6  -5  -3    7.50    9.00
  -6   5  -3   20.80    9.30
  -5  -6  -3    4.80    8.30
  -6   5  -3    5.80    8.30
   6  -5   3    8.20    9.90
  -6   5   3    3.60    8.30
   5   6   3   13.00    8.50
  -6   5   3    9.80    9.60
  -5  -6   3    9.90    8.80
  -5  -6   3    9.40    8.30
   6  -5   3    3.00    8.80
   5   6   3   12.90    9.10
   6   6  -3  681.43   54.39
  -6  -6  -3  638.04   60.19
   6  -6  -3  683.03   61.89
   6  -6  -3  687.23   61.19
  -6   6  -3  634.34   57.59
  -6   6  -3  624.64   56.99
  -6  -6  -3  623.94   59.49
  -6   6   3  646.64   59.09
  -6  -6   3  674.03   59.09
   6  -6   3  667.23   60.19
  -6   6   3  685.53   59.79
   6   6   3  627.84   57.49
   6  -6   3  678.53   60.59
   6   6   3  598.34   56.69
  -6  -6   3  706.83   59.29
  -6   7  -3   -3.40    6.80
   7   6  -3    9.30    6.90
  -6   7  -3    4.20    7.20
  -7  -6  -3    9.70   10.30
   7   6  -3   -1.90    6.70
  -7  -6  -3   -3.50    8.90
   6  -7  -3    1.60    9.80
   6  -7  -3   -3.30   10.40
  -6   7   3   14.20    9.50
  -6   7   3   -1.60    8.20
  -7  -6   3    2.60   10.00
   7   6   3    0.20    8.90
   6  -7   3    5.10    9.30
   6  -7   3    6.10    9.50
  -7  -6   3   11.00    9.70
   7   6   3    4.30    8.30
   7   5  -3    2.10    8.00
  -5   7  -3    2.70    6.60
  -5   7  -3   18.70    7.90
   7   5  -3    7.40    7.80
   5  -7  -3   30.40   12.20
  -7  -5  -3    0.40    9.00
  -7  -5  -3   12.80   11.30
   5  -7  -3   25.20   11.30
  -5   7   3    2.80    8.10
  -7  -5   3    6.10    9.30
   7   5   3    4.70    9.00
  -7  -5   3   14.40   10.10
   5  -7   3   21.60   10.70
   5  -7   3   14.70    9.50
   7   5   3   14.60    9.40
  -5   7   3   12.00    8.90
   4  -7  -3    4.10    9.30
   4  -7  -3    3.50    9.10
  -7  -4  -3   17.40   11.20
   7   4  -3   23.20   11.00
  -7  -4  -3   12.60   10.50
  -4   7  -3   13.30    6.00
   7   4  -3   12.70   10.10
   7   4   3   15.00   10.40
  -4   7   3    8.50    8.70
  -4   7   3   21.40    9.60
   4  -7   3   18.70    9.20
   4  -7   3    5.20    8.50
  -7  -4   3   12.90   10.10
   7   4   3    5.60    9.10
  -7  -4   3   13.70   11.10
   7   3  -3    7.00    8.70
   3  -7  -3   -4.40    6.20
  -3   7  -3    3.40    4.00
   7   3  -3    0.20    7.20
  -7  -3  -3   -0.10    6.20
   3  -7  -3   -3.40    6.50
  -3   7  -3   -3.00    3.70
  -7  -3  -3   -1.30    8.10
   7   3   3  -14.30    6.00
  -7  -3   3   -6.80    7.00
   3  -7   3   -1.90    5.80
  -3   7   3   -3.60    6.40
   7   3   3    4.80    6.80
  -3   7   3   -1.40    5.90
   3  -7   3  -12.80    5.90
  -7  -3   3    7.00    6.60
   7   2  -3   76.89   17.40
  -7  -2  -3   82.79   17.70
   7   2  -3   82.09   16.70
  -7  -2   3   99.79   19.30
  -7  -2   3   96.19   19.10
   7   2   3   87.29   18.50
   7   2   3   91.29   18.60
   1  -7  -3   -2.60    7.20
  -7  -1  -3   -8.60    7.70
   7   1  -3    4.00    8.30
   1  -7  -3   -7.80    5.50
   7   1  -3   -3.50    8.50
  -7  -1   3   -3.70    8.20
  -7  -1   3   -3.50    6.60
   7   1   3   -1.40    8.80
   1  -7   3   -0.70    6.30
   1  -7   3    4.60    6.60
   7   1   3   -5.80    5.20
  -1   7   3   -2.30    6.00
  -1   7   3    8.70    6.80
  -7   0  -3  -16.90    6.70
   7   0  -3    7.70    9.30
   0  -7  -3   -3.00    5.90
  -7   0  -3  -13.00    7.20
   7   0  -3   -9.80    7.30
   0  -7  -3   -2.20    6.90
   7   0   3   -4.20    8.10
   0  -7   3   -2.30    5.90
   0  -7   3   -1.80    5.10
   0   7   3    0.60    5.50
  -7   0   3   -7.20    8.20
  -7   0   3   -7.80    7.60
   0   7   3   -0.80    5.90
   7   0   3   -3.70    5.70
  -1  -7  -3    6.70    7.20
  -7   1  -3    7.10    9.60
  -7   1  -3   -2.50    8.40
   7  -1  -3    2.50    6.70
  -1  -7  -3    8.40    8.00
   7  -1  -3  -10.90    7.20
   7  -1   3    6.10    9.40
  -1  -7   3   -1.70    5.70
   1   7   3    0.70    5.20
   1   7   3    0.40    6.20
  -1  -7   3   -0.40    5.50
   7  -1   3    0.30    8.50
  -7   1   3   -7.80    6.60
  -7   1   3    4.50    6.80
   7  -2  -3   99.59   19.80
   7  -2  -3   60.79   16.00
  -7   2  -3   66.49   17.20
  -7   2  -3   93.49   19.40
   7  -2   3   72.49   18.00
  -7   2   3   82.19   17.70
   7  -2   3  104.19   18.80
  -7   2   3   92.39   18.90
  -7   3  -3   -8.00    7.50
  -3  -7  -3   -8.70    5.50
   7  -3  -3   -4.40    9.50
  -3  -7  -3   -2.10    6.70
   7  -3  -3   -1.90    7.70
  -7   3  -3   -4.40    7.60
   3   7   3    3.00    6.30
  -7   3   3    2.00    7.30
  -7   3   3   -5.00    6.00
   7  -3   3   -7.30    7.60
   3   7   3   -6.10    5.40
  -3  -7   3    0.60    6.30
   7  -3   3    3.20    8.90
  -3  -7   3   -3.30    5.30
  -4  -7  -3   17.30    9.40
  -7   4  -3    8.40    9.80
   7  -4  -3    7.30    7.90
  -7   4  -3   15.30   10.20
  -4  -7  -3   15.10    9.60
   7  -4  -3   13.60   10.70
  -4  -7   3   11.10    8.00
  -7   4   3    1.90    8.70
   7  -4   3   34.90   12.80
  -4  -7   3   10.30    7.80
   7  -4   3    8.30   10.30
  -7   4   3    7.10    9.80
   4   7   3   15.20    7.60
   4   7   3   22.70    8.40
  -5  -7  -3    9.60   11.10
   7  -5  -3   15.70   11.50
   7  -5  -3   -1.60    9.10
  -7   5  -3    6.80    9.00
  -5  -7  -3   18.80   10.60
  -7   5  -3   11.00    9.80
   7  -5   3    9.20   10.30
  -5  -7   3   18.00    9.20
   7  -5   3   20.80   12.10
   5   7   3    5.30    7.60
  -5  -7   3   18.70   10.10
  -7   5   3    8.10    9.20
  -7   5   3   11.60   10.90
   5   7   3   13.40    7.90
  -7   6  -3   -3.90    8.80
  -6  -7  -3    7.60   10.30
   7  -6  -3   12.90   10.60
  -6  -7  -3   -4.70    8.30
  -7   6  -3    6.80    9.50
   7  -6  -3    4.10   10.10
   6   7  -3    0.00    3.30
   6   7   3    3.60    7.20
   7  -6   3   -0.90   10.90
  -7   6   3    0.00    9.10
  -7   6   3   -2.50    8.90
   7  -6   3    5.40   10.10
   6   7   3    6.20    7.40
  -6  -7   3    8.00    9.50
  -6  -7   3    0.40    8.70
  -7   7  -3   -1.90    7.90
  -7  -7  -3    1.20   10.20
  -7   7  -3  -10.50    5.90
  -7  -7  -3    7.90    9.60
   7  -7  -3    1.20   10.10
   7  -7   3   -5.50    8.50
  -7  -7   3   -6.70    8.50
   7   7   3   -8.30    6.50
  -7  -7   3   -5.90    8.60
  -7   7   3   -0.10   10.40
   7   7   3   -5.00    6.40
   7  -7   3   -2.30    8.20
  -7   7   3   15.30   11.20
  -7   8  -3   37.20   10.30
  -8  -7  -3    3.10   10.40
   7  -8  -3   53.19   16.80
  -8  -7  -3    5.60   11.20
  -7   8  -3   34.10   10.60
   7  -8  -3   57.69   17.40
  -7   8   3   34.60   13.10
   7  -8   3   58.69   15.60
   8   7   3   13.50    9.40
   7  -8   3   26.30   13.10
  -7   8   3   41.10   14.10
  -6   8  -3  524.95   45.80
  -8  -6  -3  504.45   56.99
   8   6  -3  516.65   47.70
   6  -8  -3  566.94   53.89
   8   6  -3  578.64   47.80
  -8  -6  -3  530.85   53.59
   6  -8  -3  499.85   52.09
  -6   8   3  525.05   49.50
  -8  -6   3  544.95   52.99
  -8  -6   3  517.45   52.39
  -6   8   3  547.05   49.80
   8   6   3  558.64   50.39
   8   6   3  512.45   50.49
   6  -8   3  538.95   51.49
   6  -8   3  532.15   52.09
   5  -8  -3  -10.10    7.70
   8   5  -3  -11.30    6.30
  -8  -5  -3  -11.80    8.20
   8   5  -3   -5.90    7.60
   5  -8  -3   16.00   10.10
  -5   8  -3    8.30    5.30
  -8  -5  -3    0.70    7.90
  -5   8  -3   10.50    5.30
   5  -8   3    1.70    9.20
  -8  -5   3    5.60    9.40
  -5   8   3   10.00    9.30
  -5   8   3   10.10    8.50
  -8  -5   3    5.20   10.50
   8   5   3   -1.80    8.20
   5  -8   3    7.60   10.10
   8   5   3    6.70   10.60
  -8  -4  -3  686.03   65.49
   8   4  -3  740.53   64.19
   4  -8  -3  662.03   63.89
   8   4  -3  765.92   64.09
   4  -8  -3  645.34   63.39
   8   4   3  804.82   65.99
  -4   8   3  704.13   60.89
   4  -8   3  695.03   62.59
  -8  -4   3  749.03   66.49
  -4   8   3  686.13   60.79
   4  -8   3  727.13   62.69
  -8  -4   3  793.42   66.69
   8   4   3  663.13   63.99
   3  -8  -3    0.10    8.60
   8   3  -3   -1.60    8.80
  -8  -3  -3    1.90    9.70
   8   3  -3    3.20    8.10
   3  -8  -3   13.70    9.60
  -8  -3   3    8.70    8.20
   3  -8   3    1.80    7.50
   8   3   3   18.00   11.30
   3  -8   3   16.80    9.10
  -3   8   3   -0.70    5.70
  -8  -3   3    4.90    9.80
   8   3   3    9.00    9.50
  -3   8   3   -1.20    6.60
   2  -8  -3  907.11   78.79
  -8  -2  -3  954.50   82.19
   2  -8  -3  886.21   78.19
   8   2  -3  996.90   81.09
   8   2  -3  945.61   80.19
  -8  -2  -3  900.01   80.99
   8   2   3  946.01   80.99
  -2   8   3  903.31   74.69
  -2   8   3  865.61   74.29
  -8  -2   3  956.10   81.79
   2  -8   3  893.71   76.09
  -8  -2   3 1012.30   82.39
   2  -8   3  959.30   76.69
   8   2   3  898.81   80.69
   8   1  -3    4.50    7.90
  -8  -1  -3   10.20   11.10
   8   1  -3   20.30   11.60
   1  -8  -3    7.10    7.70
   1  -8  -3  -11.90    6.10
  -8  -1  -3    4.20   10.80
   1  -8   3    5.40    6.90
   8   1   3    3.50    9.60
  -1   8   3    4.10    5.60
   1  -8   3   24.20    8.50
  -8  -1   3    7.50   10.50
  -8  -1   3    0.00   10.00
   8   1   3    7.20    8.40
   8   0  -3  773.72   63.29
   0  -8  -3  545.25   56.69
   8   0  -3  776.82   62.09
  -8   0  -3  769.62   62.49
  -8   0  -3  772.32   62.99
   0  -8  -3  518.05   56.09
   8   0   3  757.42   62.49
  -8   0   3  794.22   63.49
   8   0   3  811.32   63.09
   0  -8   3  515.95   54.19
   0   8   3  549.15   52.99
  -8   0   3  751.72   62.49
   0  -8   3  570.14   54.69
  -1  -8  -3    5.30    7.30
  -8   1  -3   -5.00    9.40
   8  -1  -3    9.90   11.50
  -8   1  -3   -8.70    9.00
  -1  -8  -3    9.10    9.30
   8  -1  -3   10.00    9.70
   8  -1   3    4.60   10.10
  -8   1   3   -4.50    9.40
   8  -1   3    1.30    9.70
  -1  -8   3    7.80    6.60
  -1  -8   3   11.80    7.10
   1   8   3    3.60    5.30
  -8   1   3    5.80   10.80
  -2  -8  -3  901.31   76.99
   8  -2  -3  910.31   81.49
  -2  -8  -3  868.91   77.09
  -8   2  -3  934.01   80.49
   8  -2  -3  982.80   81.39
  -8   2  -3  947.21   81.19
   8  -2   3  956.40   81.09
  -8   2   3  865.51   79.79
   8  -2   3  880.21   80.59
  -8   2   3 1017.40   82.09
  -2  -8   3  879.31   74.69
   2   8   3  929.41   72.89
  -2  -8   3  899.01   74.49
   8  -3  -3    1.70    6.50
  -8   3  -3    0.80    6.80
   8  -3  -3    7.50   11.30
  -8   3  -3   -3.20    9.20
  -3  -8  -3    6.40    8.60
  -3  -8  -3   11.00    9.30
  -3  -8   3   -1.80    6.30
   8  -3   3   -6.80    7.70
  -8   3   3   10.90    9.70
   3   8   3   12.10    8.70
   8  -3   3   -0.20   10.20
  -3  -8   3   15.60    7.30
  -8   3   3    0.60   10.40
  -4  -8  -3  650.63   63.19
  -8   4  -3  786.22   65.89
  -8   4  -3  752.12   65.99
   8  -4  -3  744.63   68.09
   8  -4  -3  712.83   71.69
  -4  -8  -3  685.43   63.29
  -8   4   3  749.03   66.59
   8  -4   3  751.82   67.19
   8  -4   3  784.22   67.89
  -4  -8   3  705.13   60.99
  -8   4   3  726.13   66.09
  -4  -8   3  711.73   61.49
   4   8   3  644.44   58.29
   8  -5  -3  -10.90    8.50
  -8   5  -3   -7.20    7.70
  -5  -8  -3   10.50   10.10
  -5  -8  -3    7.70   10.00
  -8   5  -3   -6.60    7.90
   8  -5  -3    1.00    8.40
   8  -5   3   -6.00    9.40
   5   8   3   13.10    6.90
  -8   5   3   14.20   11.90
  -5  -8   3   -3.90    7.80
  -5  -8   3    3.50    7.50
  -8   5   3    7.40   10.60
   5   8   3    6.40    6.40
   8  -5   3    2.60   10.00
  -6  -8  -3  532.95   51.69
  -6  -8  -3  570.04   51.59
  -8   6  -3  524.15   50.49
   8  -6  -3  541.05   54.69
  -8   6  -3  522.75   51.49
   8  -6  -3  549.15   54.29
   6   8   3  589.64   47.10
  -8   6   3  527.85   51.89
  -6  -8   3  508.15   48.90
  -6  -8   3  492.65   49.40
  -8   6   3  512.75   51.89
   8  -6   3  528.05   52.39
   6   8   3  501.25   46.00
  -8   7  -3    2.70    8.90
  -8   7  -3   16.50   10.30
   8  -7  -3    0.30   11.80
  -7  -8  -3   37.40   12.90
  -7  -8  -3   55.69   14.50
   8  -7   3   17.10   12.00
  -7  -8   3   45.50   14.70
  -7  -8   3   51.79   14.90
   7   8   3   29.10   10.10
   8  -7   3   22.30   14.20
  -8   7   3   10.90   11.10
   7   8   3   45.10   10.90
  -8   7   3   21.90   13.00
   8  -8  -3  484.85   52.69
   8  -8  -3  512.15   53.09
  -8  -8  -3  514.15   52.19
  -8   8  -3  522.65   47.60
  -8  -8  -3  489.75   51.19
  -8   8  -3  498.25   46.40
  -8  -8   3  463.05   49.00
  -8  -8   3  473.45   50.59
   8  -8   3  532.45   52.39
   8  -8   3  556.24   53.99
  -8   8   3  548.95   50.59
   8   8   3  485.45   46.10
  -8   8   3  501.25   50.39
   8   8   3  502.65   46.30
   9   8  -3   -0.80    3.70
  -8   9  -3   -5.80    7.20
   8  -9  -3  -18.60    9.50
   8  -9  -3   -2.30   10.70
   9   8  -3    2.60    4.60
  -9  -8  -3   -9.70    9.90
  -8   9  -3    0.50    7.30
  -9  -8   3    3.50   11.10
  -8   9   3   11.60   11.40
  -9  -8   3   -4.70    9.10
  -8   9   3    8.30   10.60
   9   8   3   -2.10    8.50
   8  -9   3   -4.80   10.40
   9   8   3   18.70    9.30
   7  -9  -3    8.40   12.40
   9   7  -3    0.80    7.20
  -9  -7  -3   11.20   11.70
   9   7   3    3.50    8.20
  -7   9   3   14.70   10.30
   7  -9   3    9.40   10.90
  -9  -7   3    8.00   11.40
   7  -9   3   13.20   11.30
   9   7   3    9.60    9.60
  -7   9   3   13.10   10.30
  -6   9  -3   -0.30    5.80
   9   6  -3   -1.60    7.20
   6  -9  -3    6.60   10.60
   9   6  -3   10.60    8.30
  -6   9  -3    8.90    3.70
   9   6   3   -0.30    9.40
  -9  -6   3   -0.30    9.60
  -6   9   3    9.30    8.40
   6  -9   3   -8.60    9.10
  -6   9   3   10.10    9.90
   6  -9   3   10.90   10.00
   9   6   3    1.60    9.50
   9   5  -3   15.60   11.50
   5  -9  -3    9.20   11.00
  -9  -5  -3   23.10   16.00
   5  -9  -3   -1.00    8.90
   9   5  -3   21.60   11.10
   5  -9   3    8.20    8.90
  -5   9   3   11.00    8.20
   5  -9   3    2.20    9.50
   9   5   3   23.40   13.90
  -9  -5   3   23.50   12.70
  -5   9   3    4.00    6.80
   9   5   3   12.00   12.30
   9   4  -3   19.10   10.60
   4  -9  -3   24.50   12.60
  -9  -4  -3    2.60   11.40
   4  -9  -3   42.60   13.40
  -9  -4  -3    5.10   11.10
   9   4  -3    0.60   10.70
   9   4   3    0.20    8.80
  -9  -4   3    4.10   11.10
   4  -9   3   29.90   11.70
   9   4   3   -5.80    9.50
   4  -9   3   19.40   10.30
  -4   9   3   21.40    8.70
  -4   9   3   33.20    8.70
   9   3  -3   15.10   11.30
   3  -9  -3   19.20   11.00
   3  -9  -3    8.50    8.40
   9   3  -3   26.80   13.60
  -9  -3  -3   23.10   13.80
  -9  -3  -3   21.20   12.30
   9   3   3   12.60   10.10
   3  -9   3    9.70    8.70
  -9  -3   3   11.20   12.30
   3  -9   3    7.70    7.60
   9   3   3   41.90   14.10
  -3   9   3    2.00    6.60
   9   2  -3    7.00    9.60
  -9  -2  -3    4.70   10.80
   2  -9  -3   26.00   10.90
  -9  -2  -3   -3.10   11.20
   2  -9  -3   22.20   10.40
   9   2  -3  -11.60    7.40
   2  -9   3   24.10    9.10
  -2   9   3   25.20    6.80
   2  -9   3   11.80    8.00
   9   2   3    5.90   10.60
   9   2   3   -6.60    8.60
  -9  -2   3   -3.00    9.10
  -9  -1  -3   14.10   11.90
   9   1  -3    6.10    9.50
   1  -9  -3   11.10    9.60
   9   1  -3    5.80   10.60
   1  -9  -3    9.30    8.30
  -9  -1   3    7.60   11.80
   9   1   3   24.40   13.30
   1  -9   3    3.30    6.60
   1  -9   3   13.10    7.40
  -1   9   3    3.70    3.90
  -1   9   3    1.40    4.30
   9   1   3    4.90    8.30
   9   0  -3    1.30    6.90
   0  -9  -3    4.10    7.30
  -9   0  -3    4.40    8.30
   0  -9  -3    5.50    8.70
   9   0  -3   -5.00   10.30
   0   9   3    1.90    3.90
  -9   0   3    8.40   10.70
   9   0   3    1.10   10.60
   9   0   3  -12.40    9.60
   0  -9   3    2.10    6.20
   0   9   3   -0.40    2.80
   0  -9   3    6.20    6.80
   9  -1  -3   15.90   12.40
  -1  -9  -3    7.10    7.80
   9  -1  -3   -2.80   11.00
  -1  -9  -3   15.50    9.60
  -9   1  -3   13.30   12.90
  -9   1  -3    6.80   10.90
  -1  -9   3   12.80    6.70
   1   9   3    6.20    3.10
   1   9   3    3.70    3.20
  -1  -9   3    4.00    5.90
  -9   1   3   -0.40   11.10
   9  -1   3   14.50   12.70
   9  -2  -3    2.60    8.10
  -9   2  -3    8.10   11.30
  -2  -9  -3   29.30   11.30
   9  -2  -3    0.70    7.90
  -9   2  -3   -2.70    9.70
  -2  -9  -3   24.20   10.20
  -2  -9   3   21.90    8.50
  -2  -9   3   27.90    8.30
   9  -2   3  -10.90   10.00
  -9   2   3   -8.40    8.50
   9  -2   3  -15.90    8.50
  -3  -9  -3   10.30    8.00
  -9   3  -3   22.70   12.60
  -9   3  -3   20.40   12.60
   9  -3  -3   21.50   12.00
  -3  -9  -3   15.90    9.80
   9  -3  -3   18.80   12.50
   3   9   3    5.60    3.00
  -3  -9   3    8.40    6.90
  -3  -9   3    9.60    7.70
   9  -3   3    4.30    8.90
   9  -3   3   16.80   12.90
   3   9   3    8.40    3.50
  -9   3   3   15.50   10.10
   9  -4  -3    4.20   11.90
  -9   4  -3   -2.20   10.60
  -4  -9  -3   10.40    9.20
  -9   4  -3   -3.10    9.80
  -4  -9  -3   20.60   10.70
  -9   4   3   -2.10   10.90
  -4  -9   3   13.90    9.10
   9  -4   3   -2.30   10.70
   9  -4   3    2.30   10.10
  -4  -9   3   13.60    8.80
   4   9   3   12.90    4.60
   4   9   3   14.30    4.60
  -5  -9  -3    5.60    8.40
  -9   5  -3   14.30   10.70
  -9   5  -3    9.60   11.30
   9  -5  -3   22.50   14.20
  -5  -9  -3    5.60    8.70
   9  -5  -3   -5.20   11.30
  -9   5   3   13.40   11.30
   9  -5   3   12.90   11.60
   5   9   3    2.00    4.50
  -5  -9   3   -3.40    7.10
  -5  -9   3   10.20    8.50
  -9   6  -3   17.10   11.60
  -9   6  -3   11.50    9.80
   9  -6  -3    2.90   11.20
  -6  -9  -3    5.20    8.70
   9  -6  -3    2.80    9.20
  -6  -9  -3    6.50    9.40
  -6  -9   3   10.80    9.30
   6   9   3    8.70    8.30
   6   9   3    7.10    8.30
  -6  -9   3   15.20    8.80
   9  -6   3   12.70   12.10
  -9   6   3   -1.90   11.50
   9  -7  -3    4.80   12.60
  -9   7  -3    3.70    9.20
  -9   7  -3    8.50   10.00
   9  -7  -3    3.90    8.80
  -7  -9  -3   15.50   12.60
  -7  -9  -3    4.10   10.20
  -7  -9   3   -2.50    9.10
   9  -7   3  -12.10    9.70
   7   9   3    1.40    6.50
  -9   7   3   -8.40   10.60
   9  -7   3  -12.30   10.00
  -7  -9   3   15.50   10.20
  -9   7   3    6.90   11.10
  -8  -9  -3   -1.20   10.20
   9  -8  -3  -20.00    9.90
  -9   8  -3   10.50   11.00
  -9   8  -3   -9.60    7.50
   9  -8  -3   -4.10    8.10
  -8  -9   3    0.20   10.50
   8   9   3    6.50    7.60
  -8  -9   3   12.70   11.50
  -9   8   3   -2.00    9.70
   8   9   3    2.30    7.30
  -9   8   3   -3.90   10.50
   9  -8   3    4.00   10.80
   9  -8   3    2.00   11.80
  -9  -9  -3    2.10   11.90
  -9   9  -3    0.10    9.30
  -9   9  -3  -11.90    7.70
   9  -9  -3    2.50   11.90
   9  -9  -3  -25.90   10.90
   9   9   3    3.10    8.80
  -9   9   3    0.50   11.30
  -9   9   3   25.80   14.00
   9   9   3   -2.10    8.10
  -9  -9   3   -2.20   10.10
   9  -9   3   -8.20    9.80
  -9  -9   3  -11.90    9.70
   9  -9   3   11.60   11.80
 -10  -9  -3  -14.60   12.70
   9 -10  -3   15.10   13.40
  -9  10  -3    5.10    7.80
   9 -10  -3   14.20   15.10
  -9  10  -3    5.00    7.70
 -10  -9  -3  -22.40   12.20
  -9  10   3   11.30   12.60
  -9  10   3   -9.20   11.80
 -10  -9   3   -0.90   11.40
 -10  -9   3  -31.70   12.10
  10   9   3    3.40    8.80
  10   9   3   -3.20    9.20
   9 -10   3    8.30   12.40
   9 -10   3   21.80   12.90
   8 -10  -3  196.98   33.00
 -10  -8  -3  206.38   33.50
   8 -10  -3  170.08   30.80
 -10  -8  -3  189.38   32.40
  -8  10   3  177.78   26.00
  10   8   3  228.88   26.40
 -10  -8   3  179.88   32.20
 -10  -8   3  208.58   30.00
   8 -10   3  143.79   28.40
  -8  10   3  184.88   26.30
  10   8   3  189.18   25.60
   8 -10   3  211.58   29.30
 -10  -7  -3    9.40   12.70
 -10  -7  -3  -22.20   10.20
   7 -10  -3    5.00   10.80
  10   7  -3   -2.90    8.10
   7 -10  -3    0.60   12.30
 -10  -7   3   -5.50   11.90
  -7  10   3   10.20    9.30
   7 -10   3   21.20   12.70
 -10  -7   3  -12.00   10.60
  -7  10   3   -2.30    8.80
  10   7   3   16.00   11.60
  10   7   3   -2.80    9.60
  10   6  -3  257.27   29.30
  10   6  -3  247.98   28.70
   6 -10  -3  250.77   33.30
 -10  -6  -3  216.08   36.40
 -10  -6  -3  241.38   34.10
   6 -10  -3  217.68   31.60
   6 -10   3  249.18   31.80
   6 -10   3  220.88   30.00
  10   6   3  240.48   29.80
  -6  10   3  244.78   26.40
 -10  -6   3  250.57   34.20
  10   6   3  238.48   31.10
  -6  10   3  238.68   26.10
 -10  -6   3  256.17   34.10
 -10  -5  -3   -0.60   12.30
   5 -10  -3   -9.60    8.60
  10   5  -3    3.10    8.10
   5 -10  -3    6.30   10.50
  10   5  -3    9.40    9.60
 -10  -5  -3  -11.90   10.20
   5 -10   3    2.70    9.10
 -10  -5   3   29.10   16.80
  10   5   3   -3.30   10.00
  -5  10   3    6.40    7.30
 -10  -5   3   42.40   16.40
   5 -10   3    4.70    9.90
  10   5   3    4.30    9.80
 -10  -4  -3  350.16   37.90
 -10  -4  -3  315.07   36.80
   4 -10  -3  195.68   31.70
   4 -10  -3  226.68   29.50
   4 -10   3  194.98   27.30
   4 -10   3  222.18   27.70
  10   4   3  295.37   33.50
 -10  -3  -3    1.00   11.80
  10   3  -3    6.10   10.60
 -10  -3  -3    3.70   11.90
   3 -10  -3   44.00   13.00
  10   3  -3    1.50   11.10
   3 -10  -3   35.10   13.70
 -10  -3   3    4.40   12.30
  10   3   3    9.50   12.10
  10   3   3   12.40   11.80
 -10  -2  -3  226.08   32.00
   2 -10  -3  221.48   27.20
   2 -10  -3  182.28   26.80
  10   2  -3  184.98   28.80
  10   2  -3  188.88   30.90
 -10  -2  -3  198.08   41.40
   2 -10   3  231.98   24.60
 -10  -2   3  238.58   32.40
  10   2   3  221.68   30.50
   2 -10   3  232.18   24.80
  10   2   3  186.78   31.40
 -10  -1  -3   13.30   14.60
  10   0  -3  396.86   43.90
   0 -10  -3  396.96   40.40
  10   0  -3  485.05   47.00
 -10   0  -3  397.86   44.80
   0 -10  -3  367.66   38.90
   0 -10   3  410.86   37.20
   0 -10   3  378.26   36.50
  10   0   3  426.36   45.30
  10  -2  -3  166.08   29.40
  -2 -10  -3  200.28   25.60
  -2 -10  -3  218.58   24.70
  10  -2  -3  171.98   31.30
 -10   2  -3  193.48   32.00
 -10   2  -3  177.48   27.00
 -10   2   3  193.58   28.30
 -10   2   3  198.08   36.20
  -2 -10   3  193.88   21.50
  10  -2   3  183.28   31.30
  -2 -10   3  232.88   22.90
  10  -3  -3   15.90   13.80
 -10   3  -3   -1.50   10.70
 -10   3  -3    8.20   12.80
  -3 -10  -3   41.00   12.40
  10  -3   3   -1.50    8.40
  10  -3   3  -11.10   10.50
  -3 -10   3   44.50   10.80
 -10   3   3   -1.70    9.90
 -10   3   3    8.60   13.10
 -10   4  -3  324.57   35.10
  -4 -10  -3  224.88   27.90
  -4 -10  -3  179.48   26.60
  10  -4   3  271.57   32.20
  10  -4   3  344.67   35.40
  -4 -10   3  159.38   24.10
 -10   4   3  322.07   39.90
 -10   4   3  309.57   34.50
  -4 -10   3  166.48   23.30
  -5 -10  -3    4.90   10.20
 -10   5  -3   19.10   15.10
  10  -5  -3    5.30    9.70
 -10   5  -3    3.50   10.10
  10  -5  -3  -10.00   10.20
  -5 -10  -3   11.70    9.20
  10  -5   3   -0.30   12.10
  -5 -10   3    8.60    8.10
 -10   5   3  -10.60    9.30
 -10   5   3   -0.70   12.40
  10  -5   3   12.10    8.90
  -5 -10   3    0.80    8.00
  10  -6  -3  241.08   35.20
  -6 -10  -3  215.38   28.70
  -6 -10  -3  247.08   32.00
  10  -6  -3  233.48   34.60
 -10   6  -3  264.27   32.40
 -10   6  -3  249.88   31.80
 -10   6   3  262.97   33.50
  10  -6   3  213.58   33.20
  -6 -10   3  249.58   28.70
  10  -6   3  247.28   32.20
  -6 -10   3  227.78   28.10
 -10   7  -3  -11.00   11.10
  -7 -10  -3    8.30   10.70
  -7 -10  -3   10.00   11.50
 -10   7  -3   -9.40    9.90
  10  -7  -3   -2.50   11.00
  10  -7  -3   -9.20   13.40
  10  -7   3  -16.10   11.40
  -7 -10   3   10.50   10.00
  10  -7   3   26.70   14.70
 -10   7   3   15.20   12.20
  -7 -10   3   -1.80    9.30
  -8 -10  -3  194.18   31.30
  10  -8  -3  172.98   32.40
  10  -8  -3  177.68   34.20
  -8 -10  -3  153.28   27.50
 -10   8  -3  182.38   28.60
 -10   8  -3  185.38   26.50
  10  -8   3  207.48   34.20
  -8 -10   3  187.88   26.50
 -10   8   3  226.68   30.10
  -8 -10   3  147.59   26.60
 -10   8   3  191.88   30.50
  10  -8   3  238.48   32.90
 -10   9  -3   -1.10   11.10
  10  -9  -3   -4.80   14.60
 -10   9  -3    2.80   10.70
  -9 -10  -3   -5.00   11.30
  10  -9  -3   21.90   15.00
  -9 -10   3   24.50   14.80
  10  -9   3   17.80   14.50
   9  10   3    0.40    5.60
 -10   9   3    1.40   13.30
  10  -9   3   18.90   12.90
  -9 -10   3    8.60   14.10
  10 -10  -3  133.79   29.00
 -10  10  -3  105.79   18.10
 -10  10  -3  154.88   21.10
  10 -10  -3  148.99   30.30
 -10 -10  -3  129.29   28.20
 -10 -10   3  206.58   32.60
 -10 -10   3  170.88   30.40
 -10  10   3  128.59   25.50
  10 -10   3  157.08   30.50
 -10  10   3  162.88   26.80
  10 -10   3  183.78   31.30
  10  10   3  106.09   15.90
 -11 -10  -3    3.30   14.20
  10 -11  -3   13.10   15.00
  10 -11  -3    0.50   16.40
 -11 -10  -3    0.50   16.80
 -10  11   3   20.30   12.70
  11  10   3    3.00   11.60
 -10  11   3  -18.10   11.20
 -11 -10   3   -0.70   16.80
  10 -11   3   13.00   12.30
  10 -11   3    0.10   13.80
  11  10   3    6.10   12.00
 -11 -10   3   11.20   18.00
 -11  -9  -3   12.60   15.40
   9 -11  -3  -10.80   12.70
 -11  -9  -3   28.90   18.50
   9 -11  -3    6.30   12.70
  11   9   3   -9.00    9.80
 -11  -9   3    3.40   17.00
  -9  11   3   -1.60   10.50
  -9  11   3   -1.50   10.10
 -11  -9   3   -1.30   13.10
   9 -11   3   -8.40   10.90
  11   9   3   -7.10    9.60
   9 -11   3  -13.50   11.60
   8 -11  -3   -3.50   12.00
  11   8  -3    4.90    9.50
   8 -11  -3    2.30   12.10
 -11  -8  -3   13.50   14.60
  11   8  -3    3.70    7.50
 -11  -8  -3    6.50   14.60
 -11  -8   3   20.10   17.00
   8 -11   3   -3.50   11.10
 -11  -8   3   13.00   15.80
  -8  11   3   -6.30    8.20
  11   8   3    5.80   10.40
  11   8   3    1.80   12.00
   8 -11   3    9.60   13.60
  -8  11   3   -6.20    8.80
   7 -11  -3   11.00   12.30
 -11  -7  -3   35.20   16.40
  11   7  -3    2.00    9.80
   7 -11  -3    9.10   11.50
 -11  -7  -3    4.20   14.00
  -7  11   3    5.60    7.70
  11   7   3    7.20   12.30
 -11  -7   3  -23.60   13.30
  -7  11   3    6.30    7.80
   7 -11   3   -1.00   10.80
  11   7   3   10.80   11.70
 -11  -7   3   29.30   15.20
   7 -11   3   -9.50   11.80
 -11  -6  -3   25.90   17.10
  11   6  -3   44.50   14.10
   6 -11  -3   28.50   15.40
 -11  -6  -3   23.30   16.60
  11   6  -3   36.10   14.00
   6 -11  -3   29.80   13.60
 -11  -6   3   10.60   14.70
   6 -11   3   28.10   11.40
 -11  -6   3    7.20   15.00
  -6  11   3   27.40    8.40
  11   6   3   33.30   13.00
  11   6   3   45.50   14.80
   6 -11   3   38.90   14.90
  11   5  -3   -1.80   10.70
 -11  -5  -3    3.00   13.00
  11   5  -3   -7.90    9.70
 -11  -5  -3   -6.50    9.30
   5 -11  -3   16.00   10.50
   5 -11   3   10.70    9.60
 -11  -5   3  -18.70   11.00
  11   5   3    5.20   11.40
   5 -11   3    1.40   10.30
  11   5   3    6.50   12.20
 -11  -5   3   21.90   15.90
  11   4  -3  -11.40   10.30
   4 -11  -3   21.90   12.70
   4 -11  -3   11.40   10.20
 -11  -4  -3    8.80   13.40
 -11  -4  -3   -1.30   13.50
  11   4  -3   -0.20    9.70
 -11  -4   3    7.10   13.00
   4 -11   3   27.30   10.70
  11   4   3   -2.10   13.00
   4 -11   3   11.70   10.20
 -11  -4   3   -5.50    7.70
 -11  -3  -3   -8.50   12.10
  11   3  -3    3.30   11.10
 -11  -3  -3  -10.60   11.80
   3 -11  -3  -18.70    8.40
  11   3  -3    0.00   10.50
   3 -11  -3   13.60    9.80
   3 -11   3    6.50    7.70
  11   3   3  -10.90   10.70
  11   3   3   15.00   12.80
   3 -11   3    1.60    7.40
 -11  -3   3   23.60   14.90
 -11  -3   3    2.30   12.60
  11   2  -3   19.00   16.40
   2 -11  -3   29.90   11.40
   2 -11  -3   11.90   11.40
  11   2  -3   33.90   15.40
 -11  -2  -3   14.30   13.90
  11   2   3    6.70   13.40
   2 -11   3   42.50   11.40
 -11  -2   3   34.50   17.30
  11   2   3   20.80   13.90
   2 -11   3   46.30   11.40
 -11  -2   3   -3.90   12.60
  11   1  -3   11.20   13.00
   1 -11  -3   25.40   11.60
  11   1  -3    6.80   11.20
   1 -11  -3   10.60   10.10
 -11  -1  -3   13.60   13.30
 -11  -1   3    8.60   10.40
   1 -11   3   25.80    8.40
   1 -11   3   25.40    9.30
  11   1   3   28.30   14.90
  11   1   3    0.60    8.70
   0 -11  -3    7.90   10.20
  11   0  -3  -13.70   10.90
 -11   0  -3    9.50   14.50
 -11   0  -3   16.30   13.70
  11   0  -3   -3.70    8.10
   0 -11  -3   13.10   10.10
   0 -11   3   22.00    8.40
  11   0   3   25.80   15.50
   0 -11   3   21.20    8.90
  11   0   3   19.10   14.20
 -11   0   3  -19.50   10.10
  -1 -11  -3   17.00   10.80
  -1 -11  -3   18.00   10.60
 -11   1  -3   -8.30   11.90
  11  -1  -3   -1.50    9.00
  11  -1  -3  -12.20   11.90
 -11   1  -3   -4.80   13.10
  -1 -11   3   17.40    8.30
  11  -1   3   -9.40   10.50
  -1 -11   3   23.60    8.20
 -11   1   3    2.40   13.00
  -2 -11  -3   41.20   13.30
 -11   2  -3    1.30   11.80
 -11   2  -3   11.70   12.40
  11  -2  -3    6.90   13.90
  -2 -11  -3   21.90   10.90
 -11   2   3   14.00   14.50
  -2 -11   3   32.10    8.90
  -2 -11   3   44.00   10.10
  11  -2   3   11.20   10.80
  11  -3  -3   13.40   14.10
  -3 -11  -3   -9.80    7.70
 -11   3  -3    3.40   12.50
 -11   3  -3   18.10   14.70
  -3 -11  -3    3.20    8.50
  11  -3   3   -7.10    8.00
  -3 -11   3    2.70    7.10
 -11   3   3    6.00   13.10
  -3 -11   3    0.40    6.40
 -11   4  -3    2.30   12.50
  -4 -11  -3   20.80   10.90
 -11   4  -3    5.70   12.90
  11  -4  -3   -5.00   11.50
  -4 -11  -3   10.70   10.90
  -4 -11   3   16.70    8.60
 -11   4   3    2.00    8.80
  11  -4   3    3.60    8.70
  11  -4   3    7.20   11.60
  -4 -11   3    9.80    8.00
  11  -5  -3    4.70   10.50
  11  -5  -3   18.00   15.00
  -5 -11  -3    5.20    9.70
 -11   5  -3   12.30   13.30
  -5 -11  -3   -3.30    8.80
 -11   5  -3    6.80   12.00
  -5 -11   3   10.40    7.80
  -5 -11   3   10.50    9.00
  11  -5   3   -5.60   10.00
 -11   5   3   -0.10   12.30
  11  -5   3    3.70   12.30
 -11   6  -3   49.10   16.10
  11  -6  -3   33.30   17.70
  11  -6  -3   47.60   19.80
  -6 -11  -3   22.30   13.40
  -6 -11  -3   24.40   11.40
 -11   6   3   40.40   16.30
  11  -6   3   30.70   17.50
  11  -6   3   34.80   17.20
  -6 -11   3   42.30   13.20
  -6 -11   3   22.50   11.50
  11  -7  -3  -22.40   12.70
 -11   7  -3   -9.30   11.70
 -11   7  -3    6.70   12.40
  11  -7  -3    2.60   13.30
  -7 -11  -3   -3.70    9.30
  -7 -11  -3   16.10   14.50
  11  -7   3   20.20   14.40
  -7 -11   3  -10.20    9.10
  -7 -11   3    5.00    9.40
 -11   7   3    2.90   12.80
  11  -7   3   22.20   16.90
 -11   7   3    5.30   16.10
  11  -8  -3   -8.30   15.50
  -8 -11  -3    6.30   12.30
  -8 -11  -3    4.60   13.00
 -11   8  -3   13.70   11.40
  11  -8  -3  -14.20   10.80
  11  -8   3    1.90   15.00
  -8 -11   3    9.50   12.40
 -11   8   3   20.20   14.70
 -11   8   3   17.30   14.50
  -8 -11   3   -5.20    9.90
  11  -8   3    1.10   12.20
 -11   9  -3   21.20   14.30
 -11   9  -3    3.60   11.70
  -9 -11  -3    1.40   12.00
  11  -9  -3    0.60   17.40
  11  -9  -3    6.80   10.60
  11  -9   3   29.00   14.80
  -9 -11   3    7.20   13.20
 -11   9   3   -1.40   14.50
  11  -9   3    2.00   15.60
 -11   9   3   -2.90   14.70
  11 -10  -3   -7.40   17.00
 -11  10  -3    8.50   12.40
  11 -10  -3   24.40   15.50
 -10 -11  -3   -4.60   14.50
 -11  10  -3    2.90    9.90
 -10 -11  -3   -3.80   14.20
 -10 -11   3  -27.10   13.60
  11 -10   3   -0.20   16.30
 -11  10   3   -5.50   15.50
 -10 -11   3    4.00   16.70
  11 -10   3    0.10   14.00
 -11  10   3    6.10   15.50
   9 -12  -3   27.70   17.50
 -12  -9  -3  -20.70   18.40
 -12  -9  -3   23.80   17.70
   9 -12  -3    8.20   15.30
 -12  -9   3   26.80   17.00
  12   9   3    7.30   12.20
   9 -12   3    2.90   16.20
   9 -12   3    8.00   14.40
 -12  -9   3   16.60   20.50
  12   9   3   27.50   13.00
   8 -12  -3  231.18   36.70
 -12  -8  -3  322.37   45.20
   8 -12  -3  220.68   38.60
  12   8  -3  338.67   31.40
 -12  -8  -3  320.87   43.30
   8 -12   3  223.38   35.30
 -12  -8   3  307.97   41.10
  12   8   3  333.77   41.60
 -12  -8   3  354.66   46.30
   8 -12   3  266.77   39.00
  12   8   3  324.27   36.30
  12   7  -3   15.50   12.90
  12   7  -3   27.60   13.10
   7 -12  -3   29.00   16.40
   7 -12  -3   15.00   14.00
 -12  -7  -3   17.20   17.50
 -12  -7  -3   21.10   16.90
   7 -12   3    6.30   11.60
 -12  -7   3   50.39   22.10
 -12  -7   3   17.50   14.00
  12   7   3   35.90   16.20
   7 -12   3   20.90   15.30
  12   7   3   20.50   14.00
 -12  -6  -3  311.77   44.30
 -12  -6  -3  291.87   41.60
   6 -12  -3  338.87   39.10
   6 -12  -3  338.67   39.90
  12   6  -3  292.77   36.40
  12   6   3  300.77   39.10
   6 -12   3  312.37   39.60
   6 -12   3  285.47   36.90
 -12  -6   3  291.67   41.40
 -12  -6   3  310.37   42.90
  12   6   3  376.16   44.60
 -12  -5  -3   15.30   15.60
  12   5  -3   -0.30   11.60
 -12  -5  -3   17.10   14.90
   5 -12  -3    3.90   10.30
 -12  -5   3  -16.70   12.20
 -12  -5   3   20.50   18.00
   5 -12   3   12.00   11.70
  12   5   3   34.10   13.80
   5 -12   3    7.80   10.20
  12   5   3  -14.70    9.50
 -12  -4  -3  619.64   62.79
   4 -12  -3  506.35   54.49
  12   4  -3  624.34   56.99
 -12  -4  -3  573.04   60.79
 -12  -4   3  639.44   61.89
   4 -12   3  496.25   51.49
  12   4   3  553.94   57.59
   4 -12   3  501.45   51.29
 -12  -4   3  623.14   61.89
 -12  -3  -3   -8.80   13.40
 -12  -3  -3   10.00   15.20
   3 -12  -3    4.70    9.60
  12   3  -3    0.60   12.20
   3 -12  -3   13.40   10.70
  12   3  -3    6.60   13.40
   3 -12   3   13.40    9.10
 -12  -3   3   -0.30   14.60
 -12  -3   3    0.30   13.90
   3 -12   3    7.50    8.90
  12   3   3   11.00   14.10
  12   2  -3  449.66   45.70
  12   2  -3  396.66   43.80
   2 -12  -3  294.87   37.20
 -12  -2  -3  358.16   44.70
   2 -12  -3  324.17   37.20
   2 -12   3  316.07   34.20
 -12  -2   3  351.06   44.20
   2 -12   3  310.37   34.10
  12   2   3  451.45   46.00
 -12  -2   3  407.86   47.20
 -12  -1  -3  -13.30    8.80
   1 -12  -3   -3.60   10.00
   1 -12  -3   18.00   10.30
  12   1  -3    1.60   13.40
  12   1   3  -17.80   11.20
   1 -12   3    5.50    7.10
 -12  -1   3   -8.20    8.50
   1 -12   3    6.50    7.90
 -12   0  -3  812.52   71.59
   0 -12  -3  612.04   60.59
   0 -12  -3  615.84   59.89
   0 -12   3  613.84   56.29
 -12   0   3  846.92   71.59
   0 -12   3  636.84   56.59
  12   0   3  809.52   76.39
  -1 -12  -3   15.80   10.50
  12  -1  -3    2.80   13.60
  12  -1  -3   24.70   16.20
 -12   1  -3    4.20   10.60
  -1 -12  -3   11.30    9.60
 -12   1  -3   -3.70   12.30
  12  -1   3    1.40    9.40
  12  -1   3   -7.10    6.70
 -12   1   3   -5.20   12.30
  -1 -12   3   -8.10    5.90
 -12   2  -3  334.17   42.30
 -12   2  -3  245.58   56.79
  12  -2  -3  392.36   42.10
  12  -2  -3  436.96   46.50
  -2 -12  -3  278.67   33.90
  -2 -12  -3  304.37   35.30
  -2 -12   3  300.57   31.30
  -2 -12   3  290.17   30.50
 -12   2   3  364.26   43.80
  12  -2   3  399.06   43.00
 -12   2   3  417.26   45.40
  -3 -12  -3   18.20   10.90
  -3 -12  -3    0.20    9.20
  12  -3  -3    1.20   13.20
  12  -3  -3   -8.10   14.10
 -12   3  -3   26.60   15.70
  -3 -12   3    3.70    7.80
  -3 -12   3    1.40    6.80
 -12   3   3   20.30   15.90
  12  -3   3   -2.00    9.60
 -12   3   3    2.40   14.00
  12  -4  -3  516.85   58.19
  -4 -12  -3  489.75   50.59
  -4 -12  -3  450.45   49.10
 -12   4  -3  570.54   57.19
  12  -4   3  603.24   58.49
 -12   4   3  517.85   54.99
 -12   4   3  556.44   58.09
  -4 -12   3  502.05   46.70
  12  -4   3  526.05   57.39
  -4 -12   3  525.65   46.50
  -5 -12  -3  -14.40    9.80
  -5 -12  -3   24.10   12.40
  12  -5  -3   13.50   15.30
  12  -5  -3   -6.80    9.40
 -12   5  -3    0.80   12.60
 -12   5   3  -26.00   13.00
  -5 -12   3    5.90    9.00
  12  -5   3   -3.80   10.90
 -12   5   3    5.60   13.90
  12  -5   3    0.70   14.40
  -5 -12   3   -0.80    7.50
  -6 -12  -3  321.97   35.80
 -12   6  -3  292.77   37.30
  12  -6  -3  320.47   42.90
  -6 -12  -3  261.17   37.20
  12  -6  -3  299.37   42.20
  12  -6   3  275.57   38.30
  -6 -12   3  277.37   32.10
 -12   6   3  242.28   37.90
  12  -6   3  340.17   40.70
 -12   6   3  280.87   38.60
  -6 -12   3  302.47   32.90
 -12   7  -3    2.00   14.40
 -12   7  -3   16.80   15.10
  -7 -12  -3   25.20   15.60
  12  -7  -3  -13.30   15.10
  -7 -12  -3   18.80   13.50
  12  -7  -3   37.00   22.50
  12  -7   3   33.10   19.10
 -12   7   3   20.90   16.40
 -12   7   3    3.80   15.20
  -7 -12   3    6.00   10.70
  -7 -12   3    9.40   10.70
  12  -7   3   22.00   17.70
  -8 -12  -3  224.58   34.90
  12  -8  -3  359.76   55.59
  12  -8  -3  299.77   40.80
  -8 -12  -3  229.78   35.40
 -12   8  -3  336.97   39.90
  12  -8   3  297.17   40.80
 -12   8   3  331.47   42.00
  12  -8   3  324.77   52.49
  -8 -12   3  224.18   33.50
  12  -9  -3   10.10   13.60
 -12   9  -3  -36.30   23.60
  12  -9  -3   -8.60   17.70
 -12   9  -3   -0.20   12.60
  -9 -12  -3  -11.40   12.80
  -9 -12   3    5.90   16.10
  12  -9   3  -20.40   15.40
  -9 -12   3   12.50   13.80
  12  -9   3   11.80   14.60
 -12   9   3   10.80   17.30
  13   8  -3    1.00   10.90
   8 -13  -3  -14.60   15.60
   8 -13  -3   10.60   17.90
 -13  -8  -3    9.10   18.10
  13   8  -3   17.40   11.30
   8 -13   3   24.00   15.60
  13   8   3  -10.60   14.90
 -13  -8   3   14.50   14.70
  13   8   3   -6.60   14.40
   8 -13   3   25.50   15.20
  13   7  -3  -15.20   10.50
 -13  -7  -3   13.70   18.90
  13   7  -3   -3.60   13.20
 -13  -7  -3   19.10   17.20
   7 -13  -3   36.10   16.60
   7 -13  -3   -9.40   11.90
 -13  -7   3   15.40   15.20
   7 -13   3   13.10   13.90
   7 -13   3   19.50   14.70
 -13  -7   3   17.10   20.50
  13   7   3    4.20   16.10
  13   7   3   10.20   14.60
   6 -13  -3   37.60   16.20
 -13  -6  -3  -12.70   16.30
  13   6  -3   28.20   18.60
   6 -13  -3   22.30   15.70
  13   6   3   29.80   14.40
 -13  -6   3   33.20   20.20
 -13  -6   3   19.80   14.80
   6 -13   3    5.90   12.00
   5 -13  -3    8.60   14.40
  13   5  -3    7.40   12.80
  13   5  -3    6.80   11.40
 -13  -5  -3  -10.00   12.10
 -13  -5  -3    1.30   11.40
   5 -13  -3   18.00   12.10
 -13  -5   3   -2.30   17.10
   5 -13   3   31.30   12.00
   5 -13   3   14.10   11.50
 -13  -5   3    7.90   13.30
  13   5   3   14.40   14.10
 -13  -4  -3    4.10   18.20
  13   4  -3  -15.40   13.30
   4 -13  -3   -9.10    9.90
 -13  -4  -3    0.60   11.90
   4 -13  -3   -5.00   12.50
  13   4  -3   20.30   14.60
  13   4   3   20.50   14.00
   4 -13   3  -17.20    8.80
 -13  -4   3   -9.00   12.50
 -13  -4   3    0.70   12.70
  13   4   3    5.60   14.50
   4 -13   3  -15.10    8.30
   3 -13  -3   -1.80   10.20
 -13  -3  -3  -13.70   14.50
  13   3  -3   -7.60   10.30
 -13  -3  -3   -6.50   13.60
   3 -13   3   -9.50    7.90
  13   3   3    9.60   14.10
   3 -13   3   10.80    8.90
 -13  -3   3   11.00   16.50
 -13  -3   3    9.20   11.20
  13   3   3   -2.40   12.20
   2 -13  -3   31.00   14.10
 -13  -2  -3   20.30   15.50
 -13  -2  -3   -8.60   14.40
   2 -13  -3   14.30   11.60
  13   2  -3   15.10   14.40
  13   2  -3  -16.80   15.50
 -13  -2   3    8.50   14.70
  13   2   3   -6.90    9.70
  13   2   3    3.50   13.80
   2 -13   3   11.10    8.30
   2 -13   3   31.50   10.30
 -13  -2   3    6.90   17.00
  13   1  -3  -24.90   11.90
   1 -13  -3    3.50    9.40
   1 -13  -3    3.70    9.90
 -13  -1  -3   10.80   15.60
 -13  -1  -3   25.70   17.00
  13   1  -3    8.60   14.50
   1 -13   3   -4.60    6.50
 -13  -1   3    7.70   12.20
   1 -13   3   -6.10    7.20
 -13  -1   3   13.70   13.90
  13   1   3   -6.10   12.50
  13   1   3    2.20   11.70
   0 -13  -3    1.60    9.90
   0 -13  -3  -11.90    8.30
  13   0  -3   -7.20   13.70
 -13   0  -3   -5.20   13.30
  13   0  -3    1.40   15.10
 -13   0  -3   14.80   16.50
 -13   0   3   17.00   12.40
   0 -13   3   -1.60    6.90
   0 -13   3    9.30    6.90
  13   0   3   15.90   16.60
  13   0   3   -6.20   12.30
 -13   0   3   10.00   14.50
  13  -1  -3  -28.80   12.20
 -13   1  -3   -6.00   15.60
  -1 -13  -3    7.50    9.60
  13  -1  -3   -5.90    9.10
  -1 -13  -3   -4.70    8.90
 -13   1  -3   12.30   11.50
  -1 -13   3   -0.80    6.60
 -13   1   3   -4.70    8.90
 -13   1   3   11.00   15.20
  13  -1   3   -4.20   11.70
  -1 -13   3   -5.10    6.20
  13  -1   3   -2.90   13.80
  13  -2  -3   -4.20   10.80
 -13   2  -3    6.50   11.50
  -2 -13  -3   13.10   11.30
  13  -2  -3    1.70   12.10
  -2 -13  -3   13.00   10.40
 -13   2  -3    3.30   12.90
 -13   2   3   -1.70   11.40
 -13   2   3    3.80   11.70
  13  -2   3   12.40   14.40
  13  -2   3    4.90   13.90
  -2 -13   3   21.80    8.40
  -2 -13   3   34.30    9.40
  -3 -13  -3  -14.20    8.80
 -13   3  -3  -16.10   13.00
  13  -3  -3  -12.40   12.60
  -3 -13  -3   18.70   11.70
 -13   3  -3   17.40   16.60
  13  -3  -3  -12.30   14.10
 -13   3   3   -9.90   13.30
  -3 -13   3    7.20    7.60
  13  -3   3    4.40   15.00
  -3 -13   3   10.50    6.70
  13  -3   3   16.40   12.70
  13  -4  -3    4.10   15.60
 -13   4  -3   -9.30   13.00
  -4 -13  -3    0.90    9.50
  13  -4  -3    9.30   13.50
  -4 -13  -3    3.20   10.20
 -13   4  -3   -1.30   15.00
  -4 -13   3   -6.50    7.30
  13  -4   3   -2.30   15.80
  -4 -13   3    4.80    7.80
 -13   4   3    9.40   16.50
  13  -4   3   17.20   15.80
 -13   4   3    7.60   11.50
 -13   5  -3    0.50   14.10
  -5 -13  -3  -10.20   11.30
  13  -5  -3   -2.70   14.30
  13  -5   3   21.00   15.70
 -13   5   3   41.00   18.40
  -5 -13   3   -4.50    8.20
  -5 -13   3   11.50    9.60
 -13   5   3    9.80   15.80
 -13   6  -3   23.70   17.40
  13  -6  -3   26.60   20.90
  -6 -13  -3    1.80   11.30
 -13   6  -3   31.30   16.80
  13  -6  -3   12.50   19.50
  13  -6   3    5.90   18.70
 -13   6   3   16.50   17.60
  -6 -13   3   26.10   11.00
  13  -6   3   21.10   15.80
 -13   6   3   24.10   16.90
  -6 -13   3    8.10   10.30
 -13   7  -3  -19.30   12.40
  -7 -13  -3    9.70   10.70
  13  -7  -3   30.60   19.90
 -13   7  -3  -18.80   15.80
  13  -7  -3   -6.60   18.10
  -7 -13  -3   -1.50   13.00
 -13   7   3  -16.50   16.70
  -7 -13   3  -14.10   10.70
  13  -7   3   11.80   14.70
  -7 -13   3   14.90   11.20
 -13   7   3   -1.10   14.60
  13  -7   3   22.20   18.30
  13  -8  -3   14.30   21.30
  -8 -13  -3   -5.70   11.50
  13  -8  -3    8.60   17.90
 -13   8  -3   -4.60   15.50
  -8 -13  -3   -3.50   14.00
  13  -8   3  -15.90   19.20
 -13   8   3   -6.10   19.80
 -13   8   3   19.80   18.80
  -8 -13   3   20.40   14.10
  -8 -13   3  -13.90   12.50
   6 -14  -3   81.79   21.20
 -14  -6  -3   34.10   25.40
  14   6  -3   28.60   19.00
   6 -14  -3   54.79   19.20
  14   6   3   64.79   25.40
  14   6   3   34.60   21.00
 -14  -6   3  117.39   31.50
 -14  -6   3   50.09   21.90
   6 -14   3   24.30   16.50
   5 -14  -3   10.00   11.90
   5 -14  -3  -30.80   13.30
 -14  -5  -3    6.10   20.30
   5 -14   3    7.10   11.90
  14   5   3    0.20   16.40
  14   5   3   -3.90   15.00
   5 -14   3   -3.80   11.70
 -14  -5   3    4.30   16.30
 -14  -5   3   -0.10   19.20
  14   4  -3  182.08   31.40
 -14  -4  -3  194.48   36.20
 -14  -4  -3  218.48   40.30
  14   4  -3  202.28   35.60
 -14  -4   3  158.68   36.60
  14   4   3  167.18   32.10
 -14  -4   3  201.68   37.10
  14   4   3  217.98   38.60
   3 -14  -3    5.50   13.00
   3 -14  -3    8.80   11.90
 -14  -3  -3   14.30   17.00
  14   3  -3   -1.30   13.40
  14   3  -3  -19.60   14.90
 -14  -3  -3    4.80   18.80
   3 -14   3   14.30    9.60
  14   3   3   14.80   17.80
 -14  -3   3   22.20   17.10
   3 -14   3    7.80    8.80
 -14  -3   3    2.70   18.90
  14   3   3    5.10   14.60
  14   2  -3   84.99   26.20
 -14  -2  -3  110.39   27.40
   2 -14  -3   82.59   19.80
 -14  -2  -3   73.59   26.80
  14   2  -3  109.69   25.40
 -14  -2   3   97.69   24.60
  14   2   3   78.39   25.40
   2 -14   3  102.99   17.00
   2 -14   3   61.79   14.70
 -14  -2   3   88.39   31.40
  14   2   3  102.29   26.40
 -14  -1  -3    0.80   12.00
  14   1  -3    2.70   17.10
   1 -14  -3    1.30   10.20
  14   1  -3   19.20   15.60
   1 -14  -3   -0.30    9.90
   1 -14   3    0.00    8.00
 -14  -1   3   24.80   21.90
  14   1   3   -5.00   13.40
 -14  -1   3   30.70   20.10
  14   1   3   15.30   17.30
   1 -14   3   12.40    7.70
  14   0  -3  106.19   26.10
   0 -14  -3   63.79   15.70
  14   0  -3   78.89   25.10
   0 -14  -3   57.19   15.80
 -14   0  -3  111.69   28.90
   0 -14   3   58.99   12.60
   0 -14   3   68.39   13.20
  14   0   3   80.29   28.50
  14   0   3   96.69   26.10
 -14   0   3  135.69   27.50
 -14   0   3   53.59   22.90
  -1 -14  -3   11.30   11.50
  -1 -14  -3    5.90    9.80
 -14   1  -3   -3.20   12.20
  14  -1  -3   21.80   17.40
  14  -1  -3   52.79   19.90
 -14   1   3    6.50   15.70
  14  -1   3   13.00   15.60
  -1 -14   3    1.80    5.80
  -1 -14   3    3.60    6.90
  14  -2  -3   87.29   26.10
 -14   2  -3  132.89   34.80
  -2 -14  -3   79.09   18.50
  -2 -14  -3   97.69   19.90
 -14   2  -3   99.69   25.80
  -2 -14   3   92.09   15.30
  -2 -14   3  102.79   15.20
  14  -2   3  132.89   29.20
  14  -2   3  112.79   27.80
 -14   2   3  120.69   28.70
 -14   3  -3   -3.60   17.70
 -14   3  -3  -14.70   16.80
  14  -3  -3    6.90   18.00
  -3 -14  -3    5.00   12.30
  14  -3  -3    9.00   18.20
  -3 -14  -3   -1.70    9.90
  14  -3   3   12.30   18.10
  14  -3   3    2.00   16.80
  -3 -14   3    0.40    6.80
  -3 -14   3    5.70    7.90
 -14   3   3   25.50   18.20
  14  -4  -3  168.28   35.30
  14  -4  -3  193.58   38.70
 -14   4  -3  172.08   34.30
 -14   4  -3  188.48   34.60
  14  -4   3  143.89   32.00
  14  -4   3  185.18   36.30
 -14   4   3  145.49   33.00
  14  -5  -3   11.90   14.50
 -14   5  -3   29.70   16.80
  -5 -14  -3   -8.10   11.00
 -14   5  -3    8.00   17.60
  14  -5   3   42.30   21.60
 -14   5   3   38.60   20.90
  -5 -14   3    5.90    8.50
  -5 -14   3   -2.10    8.60
  14  -6  -3   67.39   31.70
 -14   6  -3   49.40   23.00
  -6 -14  -3   63.09   18.70
  -6 -14  -3   64.29   17.60
  14  -6  -3   17.50   19.90
 -14   6  -3   54.29   20.50
 -14   6   3   46.90   22.00
  -6 -14   3   50.29   14.60
  14  -6   3   36.20   22.60
  14  -6   3   43.80   24.70
  -6 -14   3   54.79   14.80
 -15  -3  -3   12.30   20.10
   3 -15  -3    7.90   12.40
  15   3  -3   -3.80   14.20
  15   3  -3    4.60   18.30
   3 -15  -3   11.30   14.10
  15   3   3  -13.60   15.40
 -15  -3   3  -29.20   18.80
 -15  -3   3    4.70   18.60
  15   3   3   -9.80   17.70
   3 -15   3   -9.10    9.80
   3 -15   3   23.90   11.80
  15   2  -3   10.80   15.50
  15   2  -3    7.10   20.70
 -15  -2  -3   20.60   19.80
 -15  -2  -3    6.30   21.30
   2 -15   3   26.20    9.70
 -15  -2   3   -6.70   22.10
  15   2   3    5.60   17.80
 -15  -2   3  -37.50   15.60
  15   2   3   14.30   20.10
   2 -15   3  -17.40    8.50
  15   1  -3    9.60   22.80
 -15  -1  -3    7.30   15.40
 -15  -1  -3   22.50   20.80
   1 -15  -3  -24.90   11.30
  15   1  -3    7.00   17.10
   1 -15  -3   -4.20   11.90
 -15  -1   3   -5.90   16.10
   1 -15   3   -1.00    8.20
   1 -15   3    9.30    8.70
  15   1   3  -10.10   19.90
  15   1   3   10.70   13.60
 -15  -1   3   23.80   21.40
 -15   0  -3   -1.60   21.40
  15   0  -3   15.80   17.80
  15   0  -3    8.60   18.40
   0 -15  -3  -28.50   10.30
 -15   0   3  -10.00   18.10
  15   0   3   -3.70   16.20
  15   0   3   27.10   19.60
   0 -15   3   -1.90    7.30
 -15   0   3   13.50   19.50
   0 -15   3    9.70    7.80
  15  -1  -3  -24.70   16.60
  -1 -15  -3    9.90   12.50
  15  -1  -3   -4.60   18.10
 -15   1  -3   12.50   19.20
  15  -1   3   30.50   18.70
  -1 -15   3   -6.60    7.30
 -15   1   3    4.50   20.50
 -15   1   3   27.10   17.20
  -1 -15   3   13.90    7.70
 -15   2  -3  -30.00   15.70
  15  -2  -3    0.60   18.30
 -15   2  -3  -18.30   17.80
  -2 -15  -3   -7.10   12.20
  15  -2   3  -15.20   19.10
  -2 -15   3   10.10    7.20
 -15   2   3   19.00   17.60
 -15   2   3  -10.40   18.70
  -2 -15   3  -16.30    7.20
  15  -2   3  -14.50   14.80
  -3 -15  -3  -10.20   11.90
  15  -3  -3    1.40   22.20
  15  -3  -3    3.60   19.10
 -15   3  -3    0.90   18.50
 -15   3  -3   15.80   19.00
  -3 -15   3    3.10    7.20
 -15   3   3  -20.40   18.00
  -3 -15   3    2.60    8.20
  15  -3   3    6.60   16.70
   0   0  -4 2617.94  201.38
   0   0  -4 2571.94  201.48
   0   0   4 2513.35  201.28
   0   0   4 2675.23  201.68
   1   0  -4    2.50    6.00
   1   0  -4   -1.70    6.90
  -1   0  -4    4.70    8.20
   0   1  -4   26.40   10.00
   0  -1  -4   19.00    8.80
   0  -1  -4   32.40   11.10
   0   1   4   24.90   10.80
  -1   0   4    0.70    7.80
  -1   0   4   -3.90    6.80
   1   0   4   -1.00    7.20
   1   0   4   -1.60    7.50
   0  -1   4   16.50   10.10
   0   1   4   20.60    9.20
   0  -1   4   19.30    9.50
  -1   1  -4   28.20   10.30
  -1  -1  -4    6.30    8.70
  -1   1  -4   20.40    8.50
   1   1  -4   15.90    9.10
   1  -1  -4   18.50    9.60
   1   1  -4   21.10   10.00
   1  -1  -4   13.40    9.00
  -1  -1  -4   27.70    9.70
   1  -1   4    2.20    8.00
   1  -1   4   23.90    8.80
  -1   1   4    9.10    7.00
  -1  -1   4   27.00    9.60
   1   1   4   20.00   10.30
  -1   1   4    5.80    8.60
  -1  -1   4   16.60   10.00
   1   1   4   28.70   11.20
  -2  -1  -4  168.78   22.80
   2   0  -4 1387.46  112.09
   2   0  -4 1394.76  112.59
  -2   0  -4 1308.37  112.09
  -2   0  -4 1432.56  112.69
   2   0   4 1354.46  112.29
  -2   0   4 1423.46  113.19
   2   0   4 1430.46  112.99
  -2   0   4 1359.86  112.19
  -2  -2  -4  256.57   29.80
   2   2  -4  288.87   29.10
  -2  -2  -4  259.27   29.10
   2  -2  -4  260.47   29.10
   2  -2  -4  276.67   30.50
   2   2  -4  252.27   28.10
  -2   2  -4  260.97   28.40
  -2   2  -4  238.28   27.50
  -2  -2   4  234.28   29.00
   2  -2   4  275.07   29.70
  -2  -2   4  268.67   29.30
   2   2   4  250.37   29.10
   2   2   4  260.97   29.80
   2  -2   4  278.37   30.10
  -2   2   4  232.38   29.00
  -2   2   4  270.27   29.80
   2  -3  -4   51.59   14.60
  -2   3  -4   59.89   13.60
  -2   3  -4   64.39   14.10
   2  -3  -4   59.29   14.40
   2  -3   4   47.40   13.20
  -2   3   4   53.69   14.10
  -2   3   4   49.50   13.50
   2  -3   4   30.70   12.30
   1  -3  -4   25.20   10.50
  -3  -1  -4   14.10    9.90
   1  -3  -4   23.70   11.00
  -3  -1  -4   22.80   11.10
   3   1  -4   18.70    9.20
  -1   3  -4   23.40    9.70
  -1   3  -4   36.00   10.60
   3   1  -4   10.00    7.50
   1  -3   4   41.40   12.30
  -1   3   4   37.00   12.40
  -3  -1   4   19.90   10.60
   1  -3   4   38.30   10.70
   3   1   4   35.30   12.10
  -1   3   4   29.30   11.70
  -3  -1   4   32.30   11.90
   3   1   4   11.00   10.00
   3  -1  -4   12.20    8.20
  -3   1  -4   26.90   10.90
  -3   1  -4   23.90    9.20
   1   3  -4   26.10    9.90
  -1  -3  -4   26.60   11.40
  -1  -3  -4   38.30   11.00
   3  -1  -4   26.90   11.00
  -1  -3   4   21.70   10.20
  -3   1   4   18.00    9.80
  -1  -3   4   18.70    9.90
   1   3   4    6.50    9.20
   3  -1   4   17.80    9.00
   1   3   4   30.90   11.40
  -3   1   4   20.20   11.00
   3  -1   4   23.30   11.10
  -2  -3  -4   63.19   15.00
  -2  -3  -4   50.29   14.40
   2   3  -4   44.10   11.80
   2   3  -4   35.40   11.10
  -2  -3   4   41.80   11.60
  -2  -3   4   51.09   14.10
   2   3   4   60.59   13.60
   2   3   4   57.29   13.40
   3  -2   4   33.20   10.60
  -3  -3  -4   -0.90    8.10
   3  -3  -4    4.40    6.60
   3  -3  -4   10.80    9.30
   3   3  -4    9.60    7.90
  -3  -3  -4   -9.00    7.70
   3   3  -4    4.00    6.60
  -3   3  -4    1.00    7.10
  -3   3  -4    1.20    6.60
   3  -3   4    7.00    7.20
  -3  -3   4   -1.70    7.30
   3   3   4    6.90    8.30
  -3   3   4    9.80    9.40
  -3   3   4  -11.60    6.10
   3   3   4   12.80    9.60
   3  -3   4    9.40    9.90
  -3  -3   4   -6.50    7.30
  -4  -3  -4   19.30    9.80
   4   3  -4   27.70   10.40
   3  -4  -4    1.20    8.30
   3  -4  -4   -4.00    8.40
  -4  -3  -4   20.20    9.90
   4   3  -4   22.10    9.50
  -4  -3   4   28.10   11.30
  -4  -3   4   28.60   11.60
   4   3   4   38.50   13.20
  -3   4   4    6.90    9.30
   3  -4   4    3.20    8.10
   4   3   4   27.00   11.20
  -4  -2  -4  766.52   71.19
  -2   4  -4  801.02   68.59
   4   2  -4  764.32   69.99
   2  -4  -4  820.52   71.39
   4   2  -4  808.42   69.89
  -4  -2  -4  782.92   71.49
   2  -4  -4  854.21   71.79
  -2   4  -4  867.91   69.29
   2  -4   4  835.12   70.79
   4   2   4  832.32   71.49
  -2   4   4  868.61   70.59
   4   2   4  809.22   71.49
  -4  -2   4  764.32   70.89
   2  -4   4  838.62   70.79
  -4  -2   4  764.62   70.49
  -2   4   4  832.62   70.89
  -4  -1  -4   55.09   14.00
   4   1  -4   55.19   13.90
   4   1  -4   54.19   14.80
  -4  -1  -4   50.99   13.40
  -4  -1   4   55.49   15.10
   4   1   4   36.20   13.20
  -4  -1   4   52.09   14.20
   4   1   4   54.79   14.90
  -4   0  -4 2320.27  161.78
   4   0  -4 2337.27  161.68
   4   0  -4 2339.87  162.08
   0   4  -4 1723.43  156.08
  -4   0  -4 2295.77  161.98
   0   4  -4 1764.12  156.38
   0  -4  -4 1829.32  159.58
   0  -4  -4 1750.22  158.88
  -4   0   4 2256.37  161.38
   0  -4   4 1791.02  158.28
   0   4   4 1859.41  158.48
   4   0   4 2261.17  161.98
   0   4   4 1744.73  158.08
  -4   0   4 2212.28  161.98
   4   0   4 2298.47  162.08
   0  -4   4 1821.12  158.18
   4  -1  -4   44.60   13.30
  -4   1  -4   60.79   15.30
  -4   1  -4   67.29   15.70
   4  -1  -4   38.10   13.50
  -4   1   4   52.79   15.30
  -4   1   4   43.20   13.60
   4  -1   4   54.39   14.60
   4  -1   4   62.99   15.10
   2   4  -4  839.72   68.99
   2   4  -4  823.42   68.69
   4  -2  -4  812.52   72.19
  -4   2  -4  815.12   71.29
  -4   2  -4  762.92   70.39
   4  -2  -4  780.62   71.59
  -2  -4  -4  875.21   72.39
  -2  -4  -4  825.02   71.79
   4  -2   4  786.02   71.59
  -2  -4   4  805.52   70.49
  -2  -4   4  860.21   70.89
  -4   2   4  819.92   72.09
   4  -2   4  814.72   71.59
  -4   2   4  808.22   71.39
   2   4   4  801.82   70.49
   2   4   4  859.71   70.89
   4  -3  -4   23.50   11.60
   3   4  -4   -2.10    6.20
  -4   3  -4   25.90   10.70
  -4   3  -4   13.60    9.60
   4  -3  -4    8.90   10.40
   3   4  -4   -1.70    5.90
  -3  -4  -4  -12.60    7.00
  -3  -4  -4    5.40    9.40
  -3  -4   4    2.30    7.60
   4  -3   4   36.20   13.00
  -3  -4   4   -0.90    7.50
   3   4   4   -5.50    6.70
  -4   3   4   30.80   12.10
  -4   3   4   25.10    9.80
   3   4   4   -0.20    7.60
   4  -3   4   15.20   10.20
   4  -4  -4 1148.59   99.39
   4   4  -4 1212.68   96.09
  -4   4  -4 1142.09   96.89
  -4  -4  -4 1249.38  100.29
  -4  -4  -4 1136.09   98.49
   4   4  -4 1182.18   96.39
   4  -4  -4 1184.58   99.79
  -4   4   4 1157.18   98.69
   4   4   4 1184.48   97.79
  -4  -4   4 1144.19   98.19
   4  -4   4 1218.88   99.39
  -4  -4   4 1211.28   98.39
   4   4   4 1186.28   98.39
   4  -4   4 1134.89   98.39
  -4   4   4 1226.18   98.99
   5   4  -4   15.00   11.20
  -5  -4  -4   29.10   12.90
  -5  -4  -4   18.60    9.70
   4  -5  -4   22.90   10.60
   5   4  -4   29.20   11.00
   4  -5  -4   30.30   13.50
  -4   5  -4   10.30    9.70
  -4   5  -4   16.10   10.00
  -5  -4   4   35.20   12.40
  -4   5   4   -2.00    9.10
  -5  -4   4   37.40   12.70
   5   4   4   18.60   10.60
  -4   5   4    8.20    8.90
   4  -5   4   18.60   11.00
   5   4   4   18.70   11.70
   4  -5   4   37.80   12.60
  -5  -3  -4   41.80   13.90
  -3   5  -4   55.89   13.20
   5   3  -4   59.39   14.00
   3  -5  -4   53.79   15.40
   5   3  -4   48.10   14.80
  -5  -3  -4   55.49   15.60
  -3   5  -4   59.19   12.90
   3  -5  -4   65.49   15.00
  -3   5   4   54.59   14.70
   3  -5   4   57.79   15.00
   5   3   4   27.50   12.70
   5   3   4   71.49   16.80
  -5  -3   4   64.49   14.70
  -5  -3   4   50.79   14.90
   3  -5   4   53.69   14.40
  -3   5   4   63.09   14.70
  -2   5  -4   13.90    8.00
   5   2  -4   26.00   10.30
  -5  -2  -4   18.40   11.60
   2  -5  -4   13.30   10.70
   2  -5  -4   24.40   12.00
   5   2  -4   23.60   11.30
  -5  -2  -4   36.40   11.70
  -5  -2   4   31.00   12.30
   2  -5   4    5.10    8.70
   5   2   4   32.40   13.30
   5   2   4   28.70   10.70
  -2   5   4   13.70   10.00
  -5  -2   4   24.70   11.50
   2  -5   4   22.30   10.60
  -2   5   4   11.50    9.60
  -1   5  -4   66.19   12.50
   1  -5  -4   60.29   14.40
  -1   5  -4   53.19   12.10
   1  -5  -4   55.89   15.00
   1  -5   4   41.70   12.90
  -1   5   4   56.89   14.20
   1  -5   4   40.50   12.10
  -1   5   4   54.69   13.80
   5   0  -4   -2.10    6.70
   0  -5  -4   17.00   10.70
  -5   0  -4    4.90    9.60
  -5   0  -4   -0.90    8.60
   0  -5  -4   11.40   10.20
   0   5  -4   14.40    7.70
   5   0  -4    7.50    9.10
   0   5  -4   25.20    8.80
   0  -5   4   10.60    8.40
   0   5   4   13.70    9.60
   0   5   4    8.70    8.80
  -5   0   4    0.40    6.50
   5   0   4   -3.20    8.60
  -5   0   4   -2.10    8.50
   5   0   4   -1.30    8.80
   0  -5   4   24.80   10.60
   1   5  -4   69.19   12.80
  -1  -5  -4   62.79   14.80
   1   5  -4   68.89   12.60
  -1  -5  -4   46.90   14.10
   1   5   4   55.59   13.60
  -1  -5   4   66.49   14.70
  -1  -5   4   41.90   12.00
   1   5   4   74.09   15.70
  -2  -5  -4   22.90   11.20
   2   5  -4   17.10    8.20
  -5   2  -4   31.70   11.90
   2   5  -4   27.50    9.10
  -5   2  -4   31.50   10.90
   5  -2  -4   30.60   13.60
  -2  -5  -4    9.10   10.50
   5  -2  -4   26.40   12.70
   5  -2   4   23.60   11.60
  -2  -5   4   28.90   11.10
  -2  -5   4   21.10    9.90
   2   5   4   25.30   10.30
   5  -2   4   40.20   13.00
  -5   2   4   29.30   10.80
   2   5   4   10.60    9.20
  -5   2   4   28.40   10.40
   5  -3  -4   45.50   15.30
   3   5  -4   62.39   12.30
   5  -3  -4   51.79   15.50
  -3  -5  -4   65.09   16.10
   3   5  -4   43.40   11.70
  -3  -5  -4   52.49   14.00
  -5   3  -4   56.99   14.80
  -3  -5   4   70.89   15.60
   5  -3   4   58.69   16.20
   5  -3   4   57.59   15.80
   3   5   4   47.80   14.20
   3   5   4   58.09   13.70
  -5   3   4   68.39   17.00
  -5   3   4   42.90   14.70
  -3  -5   4   53.59   13.80
  -4  -5  -4   14.60    9.70
   5  -4  -4   17.70   10.00
   4   5  -4   20.30    9.00
   4   5  -4   26.70   10.10
  -5   4  -4   27.20   11.40
  -4  -5  -4   22.20   12.40
  -5   4  -4   27.20   11.70
   5  -4  -4   32.10   12.80
   4   5   4    5.20    8.90
  -4  -5   4   14.50   10.70
   5  -4   4   18.30   11.80
   5  -4   4   21.20   12.10
  -5   4   4   31.30   12.30
   4   5   4   24.90   11.20
  -5   4   4   29.50   12.50
  -4  -5   4   13.80   10.90
   5   5  -4   29.00   10.70
   5  -5  -4   22.80   12.90
  -5   5  -4   41.20   12.80
  -5  -5  -4   41.00   14.40
   5   5  -4   26.50   11.00
  -5   5  -4   41.50   12.40
  -5  -5  -4   23.30   12.80
   5  -5  -4   27.50   11.70
  -5  -5   4   38.60   12.80
  -5  -5   4   12.90   10.30
   5  -5   4   23.90   12.70
   5   5   4   30.60   12.70
   5   5   4   34.70   12.40
  -5   5   4   34.30   13.30
   5  -5   4   27.30   12.80
  -5   5   4   38.30   14.00
   5  -6  -4   -2.60    9.70
  -6  -5  -4    4.20   11.40
   6   5  -4    1.60    8.60
   6   5  -4   -5.60    7.60
   5  -6  -4    2.60   11.40
  -5   6  -4    6.00    9.80
  -6  -5  -4   -7.60    8.70
  -5   6  -4  -10.50    6.10
  -6  -5   4   -2.80    8.50
  -5   6   4   16.30   11.40
   6   5   4   14.10   11.40
  -5   6   4    1.10    8.90
   5  -6   4    4.90    9.60
   5  -6   4    3.50   10.70
   6   5   4    6.40    8.90
  -6  -5   4    9.90   11.00
   4  -6  -4  745.53   66.29
   4  -6  -4  775.92   66.99
   6   4  -4  714.93   63.39
  -4   6  -4  779.22   62.79
  -4   6  -4  728.93   61.69
  -6  -4  -4  631.94   65.39
   6   4  -4  694.13   63.19
  -6  -4  -4  683.83   65.19
  -4   6   4  770.62   65.49
  -4   6   4  700.03   63.99
  -6  -4   4  672.33   65.19
   6   4   4  679.63   64.79
  -6  -4   4  671.23   64.79
   6   4   4  702.23   64.79
   4  -6   4  796.52   65.79
   4  -6   4  723.83   64.89
   6   3  -4    4.80    8.10
  -6  -3  -4    9.20    9.10
  -6  -3  -4    9.40   11.10
  -3   6  -4    7.30    7.90
  -3   6  -4    1.70    6.90
   6   3  -4    5.20    9.30
   3  -6  -4   13.20   10.00
   3  -6  -4    7.60    9.50
   6   3   4    7.40   10.50
  -6  -3   4    9.30    9.90
   3  -6   4    4.70    9.60
   6   3   4   12.80   10.40
  -3   6   4    9.50   10.20
  -6  -3   4   15.10   11.70
  -3   6   4    5.80    8.70
   3  -6   4    7.40    9.40
   2  -6  -4  954.30   81.79
  -2   6  -4  997.30   76.49
   2  -6  -4 1039.20   82.39
  -6  -2  -4  932.11   81.99
   6   2  -4  860.31   79.69
   6   2  -4  879.61   80.39
  -6  -2  -4  881.81   81.39
   2  -6   4 1068.39   81.09
  -6  -2   4  936.21   81.49
  -2   6   4  973.60   79.59
  -2   6   4  910.51   79.19
   2  -6   4  928.31   79.59
   6   2   4  876.01   80.89
  -6  -2   4  882.01   81.39
   6   2   4  911.11   81.49
  -6  -1  -4   16.30   11.10
   6   1  -4    4.70    9.30
   1  -6  -4    4.20    9.00
   6   1  -4   -8.20    8.00
  -1   6  -4    2.10    6.10
   1  -6  -4   17.90   11.00
  -6  -1  -4    8.40   10.50
  -6  -1   4    0.20    6.30
  -1   6   4   -1.70    7.10
   6   1   4    4.10   10.10
   6   1   4   14.00   10.70
  -6  -1   4   15.80   10.40
   1  -6   4    8.90    8.50
   1  -6   4   12.10    8.70
  -1   6   4   19.10    9.90
  -6   0  -4  567.74   53.39
  -6   0  -4  521.75   51.99
   6   0  -4  551.34   51.99
   6   0  -4  569.24   52.79
  -6   0   4  502.15   51.29
   6   0   4  524.35   52.59
   6   0   4  561.94   53.09
  -6   0   4  528.25   52.59
  -1  -6  -4   16.30    9.40
   6  -1  -4    4.50   10.40
   6  -1  -4    3.40    9.20
   1   6  -4    6.30    5.90
  -1  -6  -4   -4.80    7.30
  -6   1  -4   12.10   11.30
  -1  -6   4   22.50   10.10
  -6   1   4    9.20   10.20
   6  -1   4    1.10    9.70
   6  -1   4    7.20    8.20
  -6   1   4   18.60   11.80
   1   6   4    8.50    8.40
  -1  -6   4   15.70    8.80
   1   6   4   13.90    8.90
  -2  -6  -4  923.61   80.09
  -2  -6  -4  969.30   79.79
  -6   2  -4  874.31   79.39
   6  -2  -4  865.51   79.69
   6  -2  -4  869.41   80.49
   2   6   4  957.80   77.99
   6  -2   4  883.01   80.39
  -2  -6   4  936.61   77.89
  -6   2   4  844.82   79.69
   6  -2   4  928.91   81.19
  -6   2   4  901.11   80.29
  -2  -6   4  974.80   77.89
   2   6   4  930.31   77.19
  -3  -6  -4    7.50    9.50
  -3  -6  -4    4.20    8.20
   6  -3  -4   11.90   10.50
  -6   3  -4    5.50    9.90
   3   6  -4   -7.20    5.60
   3   6  -4    2.70    5.90
   6  -3  -4   16.00   12.10
  -6   3  -4    3.00    9.60
   3   6   4    3.80    8.60
  -6   3   4   13.50   11.70
  -3  -6   4    4.30    8.10
   6  -3   4   12.70   10.80
  -3  -6   4    2.80    7.90
   3   6   4   -0.70    7.70
  -6   3   4    1.80    9.80
   6  -3   4   11.10    9.10
  -4  -6  -4  816.62   66.79
   4   6  -4  728.03   59.19
  -4  -6  -4  716.03   64.89
   6  -4  -4  674.63   69.49
  -6   4  -4  640.64   63.39
   4   6  -4  757.32   59.09
  -6   4  -4  655.53   63.39
   6  -4  -4  649.43   64.99
  -4  -6   4  768.12   64.09
  -6   4   4  669.33   64.09
   4   6   4  711.13   62.69
   4   6   4  759.12   63.29
  -6   4   4  674.13   64.59
   6  -4   4  611.74   64.29
   6  -4   4  657.53   65.19
  -4  -6   4  792.82   63.99
   5   6  -4    0.00    6.90
   5   6  -4   -3.80    6.60
   6  -5  -4   -2.70   10.20
   6  -5  -4   -5.20   10.90
  -6   5  -4   10.70   10.90
  -5  -6  -4   12.80   10.70
  -6   5  -4    5.70    9.60
  -5  -6  -4   -6.20    9.30
  -6   5   4    2.40    9.50
   5   6   4   -6.10    7.90
   6  -5   4    1.90   10.80
   6  -5   4    6.40   10.60
   5   6   4   -3.00    7.60
  -5  -6   4    6.60    8.90
  -5  -6   4  -16.90    6.70
  -6   5   4   11.70   11.00
   6  -6  -4  519.35   53.29
  -6   6  -4  493.95   48.20
  -6  -6  -4  576.54   53.89
  -6   6  -4  524.25   49.20
   6   6  -4  539.75   46.80
   6   6  -4  507.35   46.40
   6  -6  -4  478.45   51.49
   6  -6   4  520.65   52.39
   6   6   4  539.65   50.69
   6  -6   4  525.75   52.39
   6   6   4  516.05   49.99
  -6  -6   4  492.05   50.09
  -6   6   4  524.35   51.59
  -6  -6   4  532.25   51.39
  -6   6   4  505.65   51.79
   7   6  -4    1.20    7.60
  -6   7  -4   51.59   12.40
  -7  -6  -4   -1.10   10.70
  -6   7  -4   36.90   12.50
   7   6  -4   13.60    8.90
   6  -7  -4   40.00   14.40
   7   6   4   13.70   11.00
  -7  -6   4    6.30   10.30
   7   6   4   -4.10    9.60
  -6   7   4   35.90   13.90
   6  -7   4   35.10   15.60
  -6   7   4   35.10   14.80
  -7  -6   4    0.70   10.40
  -5   7  -4    0.60    7.30
   5  -7  -4  -17.80    7.60
  -5   7  -4   -9.00    7.10
  -7  -5  -4   -4.50   10.50
   7   5  -4    4.90    9.10
  -7  -5  -4    2.40    7.80
   5  -7  -4    4.20    9.00
   7   5  -4   13.00    9.70
  -5   7   4    0.50    9.40
   5  -7   4    9.10   11.50
  -5   7   4    6.30   10.70
   7   5   4   11.60   10.60
   7   5   4   10.10   10.00
   5  -7   4    3.20   10.00
  -7  -5   4    1.30    9.90
  -7  -5   4    7.40   11.10
   7   4  -4    5.00    8.00
  -4   7  -4   -7.00    6.20
   4  -7  -4    5.80    9.60
  -7  -4  -4   -2.00    6.70
  -4   7  -4   -2.60    6.20
  -7  -4  -4   18.50   11.90
   4  -7  -4   11.90   11.70
   7   4  -4   18.30   12.00
  -4   7   4   -1.60    9.30
  -4   7   4    7.10    9.30
   7   4   4    0.00    9.00
   4  -7   4    3.30    9.20
  -7  -4   4    5.10   10.00
   7   4   4   -0.20    9.70
   4  -7   4    1.00    8.60
  -7  -4   4   20.60   12.00
   3  -7  -4   19.70   12.20
  -7  -3  -4   28.60   12.50
   3  -7  -4    9.00   10.70
   7   3  -4   27.50   12.80
  -3   7  -4   19.20    8.30
  -7  -3  -4   27.30   13.70
   7   3  -4   28.40   13.00
  -3   7  -4   16.20    7.80
   3  -7   4   22.20   11.60
   7   3   4   12.40   12.90
  -3   7   4   21.30   10.70
  -7  -3   4   16.40   12.50
  -7  -3   4   14.50   10.20
  -3   7   4   13.50   10.10
   7   3   4    9.50   12.10
   3  -7   4    6.60    9.10
  -7  -2  -4   10.40   11.60
   2  -7  -4    4.50    9.40
   7   2  -4   13.10   11.20
   2  -7  -4   -4.10    8.80
  -2   7  -4    2.00    5.40
   7   2  -4   -2.20    8.20
   7   2   4   14.10   11.70
   2  -7   4   11.60   10.70
  -2   7   4    2.90    8.60
  -2   7   4    5.50    9.00
  -7  -2   4   -1.00    7.00
   7   2   4   10.20   10.60
   2  -7   4    2.20    7.80
  -7  -2   4   -4.10    9.60
   1  -7  -4   31.40   12.70
  -7  -1  -4    4.90   10.70
   1  -7  -4   15.60   11.00
   7   1  -4    5.80    9.80
  -7  -1  -4    5.40    9.00
  -1   7  -4   18.10    6.90
   7   1  -4   13.40   10.70
  -1   7  -4   32.50    7.30
   1  -7   4   27.70   11.60
  -7  -1   4   14.10   11.30
  -1   7   4   13.10    9.20
  -1   7   4   38.10   11.50
   1  -7   4   11.00    9.20
   7   1   4   10.00   11.30
  -7  -1   4    1.30   10.10
   7   1   4    8.50   11.30
   0  -7  -4  166.98   24.60
   0   7   4  154.08   21.90
   1   7  -4   26.20    6.00
  -7   1  -4   16.50   12.10
   1   7  -4   32.10    6.20
   7  -1  -4    2.00   10.70
  -1  -7  -4   22.30   11.90
  -1  -7  -4   13.40   11.30
   7  -1  -4   13.10   11.80
  -7   1   4    9.50    9.00
   7  -1   4   19.30   12.80
   7  -1   4   -0.70    9.50
  -1  -7   4   27.00   10.60
  -1  -7   4   29.70   10.70
   1   7   4   25.80   10.40
   1   7   4   43.40   12.10
  -7   1   4   13.50   11.40
  -2  -7  -4   -7.70    8.30
   7  -2  -4   -4.90   10.00
  -2  -7  -4    2.60    8.80
  -7   2  -4   -9.40    8.80
   2   7  -4    5.60    4.70
  -7   2  -4    8.10   10.30
  -2  -7   4    0.30    7.70
   2   7   4    7.80    9.00
  -2  -7   4   11.00    9.40
   7  -2   4   -3.20    9.70
  -7   2   4   -3.00    9.00
   2   7   4    1.00    8.30
  -7   2   4    4.10    8.50
   7  -3  -4   33.00   14.30
   3   7  -4   22.30    6.00
  -7   3  -4   31.00   13.90
  -3  -7  -4   20.30   11.50
  -7   3  -4   24.50   12.30
   7  -3  -4   34.90   15.10
  -3  -7  -4   27.40   12.70
  -7   3   4   41.90   15.30
  -3  -7   4   18.20   10.40
   7  -3   4   21.10   11.10
  -7   3   4   13.20   15.00
   3   7   4   26.60   10.80
  -3  -7   4   23.40   10.80
   3   7   4   17.50   10.10
   4   7  -4    4.60    5.00
   4   7  -4   -6.40    4.50
  -4  -7  -4    9.40    9.90
  -7   4  -4    6.00    9.50
   7  -4  -4   13.40   12.10
  -4  -7  -4    3.40    9.80
   7  -4  -4   -2.80   10.70
  -7   4  -4    4.90   10.20
   4   7   4   -7.70    7.40
  -4  -7   4   -6.80    7.10
   7  -4   4    0.00    7.30
   7  -4   4  -18.40    8.20
  -7   4   4    4.30   11.00
  -7   4   4  -15.00    8.50
  -4  -7   4   -4.50    7.40
   4   7   4   16.40   10.30
  -5  -7  -4   11.20   11.00
  -7   5  -4    3.10    9.20
   5   7  -4   -6.20    4.90
  -7   5  -4   -0.60   11.00
   7  -5  -4    4.90   11.40
  -5  -7  -4   -1.80    9.70
   7  -5   4   17.20   11.60
  -7   5   4    6.90   10.20
  -5  -7   4   -7.10    8.30
   5   7   4    1.20    8.50
   5   7   4   -1.00    7.30
   7  -5   4   16.80   11.80
  -5  -7   4    4.10    7.40
  -7   5   4    4.70   10.70
  -7   6  -4  -12.00    8.20
   7  -6  -4    5.40   11.30
   7  -6  -4    2.00    9.10
  -6  -7  -4   32.00   14.30
  -7   6  -4    3.90   10.50
  -6  -7  -4   32.80   13.90
   6   7  -4   44.10   12.90
  -7   6   4  -11.30   11.50
  -6  -7   4   25.80   13.30
   6   7   4   38.50   12.00
   7  -6   4   18.10   12.60
  -6  -7   4   34.90   13.20
  -7   6   4  -15.90    8.10
   7  -6   4    9.70   11.80
   6   7   4   48.30   13.50
  -7   7  -4    2.00    8.20
   7   7  -4    5.40    7.20
  -7  -7  -4    9.50   11.10
   7  -7  -4    5.70   12.20
   7   7  -4    1.50    6.90
  -7   7  -4   -2.90    9.60
   7  -7  -4  -14.60   10.30
  -7  -7  -4   12.60   12.10
  -7  -7   4    5.80    9.40
  -7   7   4    0.70   12.10
   7  -7   4    4.40   11.40
   7   7   4    3.70    8.30
   7   7   4   14.50   10.60
  -7   7   4   -4.70   10.10
  -7  -7   4  -16.70    9.90
   7  -8  -4  -15.60   10.50
  -8  -7  -4    0.10   12.10
   8   7  -4    3.40    7.80
  -7   8  -4   -3.90    9.00
  -8  -7  -4    6.40   12.30
   7  -8  -4    0.50   12.30
  -7   8  -4    2.50    8.50
   8   7  -4   -9.30    7.20
   8   7   4   13.20    9.90
  -7   8   4    3.70   10.10
  -8  -7   4   20.20   13.80
  -7   8   4   10.30   11.10
   7  -8   4   18.60   14.30
   7  -8   4    7.40   11.10
   8   7   4    1.40   11.30
   6  -8  -4  500.05   53.29
  -6   8  -4  535.75   45.70
  -6   8  -4  468.85   45.60
   8   6  -4  518.35   47.80
  -8  -6  -4  514.05   53.49
  -8  -6  -4  476.95   53.49
   8   6  -4  545.05   47.80
   6  -8  -4  483.45   52.59
  -6   8   4  476.55   49.50
  -8  -6   4  570.54   53.89
   6  -8   4  507.85   51.89
   8   6   4  523.95   49.90
  -6   8   4  493.15   49.30
   8   6   4  488.85   50.59
  -8  -6   4  465.65   54.79
   8   5  -4   16.30    9.40
  -5   8  -4    6.00    6.90
  -5   8  -4    1.40    7.60
   8   5  -4   -3.10    8.50
   5  -8  -4   18.30   12.80
   5  -8  -4   13.30   11.90
  -8  -5  -4   -5.20   11.90
  -8  -5  -4   15.50   13.60
  -5   8   4   13.10   10.30
  -8  -5   4   13.30   13.10
   5  -8   4   12.60   10.30
   8   5   4   -7.70    9.00
   8   5   4   32.60   15.20
  -5   8   4    3.80    9.80
  -8  -5   4    7.00   12.90
   5  -8   4   14.30   11.80
  -4   8  -4  894.41   68.39
   8   4  -4  794.22   69.79
   8   4  -4  759.02   70.29
  -8  -4  -4  805.32   74.59
   4  -8  -4  834.82   72.89
  -8  -4  -4  765.72   73.29
   4  -8   4  753.12   69.99
   4  -8   4  812.12   70.39
   8   4   4  738.23   70.69
  -8  -4   4  770.22   72.59
  -4   8   4  750.32   68.39
  -4   8   4  734.63   68.09
  -8  -4   4  761.42   72.69
  -8  -3  -4   71.59   20.10
  -3   8  -4   60.79    9.40
   3  -8  -4   55.39   17.30
  -3   8  -4   67.69    9.50
   3  -8  -4   84.39   19.40
   8   3  -4   83.89   18.30
   8   3  -4   76.09   18.40
  -3   8   4   63.19   14.20
  -3   8   4   76.29   15.90
   3  -8   4   66.49   16.40
   3  -8   4   94.19   18.70
   8   3   4  100.09   20.70
   8   3   4   92.49   22.60
  -8  -3   4   72.29   17.70
  -8  -3   4   88.29   20.60
   8   2  -4  331.07   38.80
   8   2  -4  326.37   38.00
   2  -8  -4  320.07   37.80
   2  -8  -4  353.86   38.40
  -2   8   4  369.46   35.30
  -2   8   4  332.77   34.80
  -8  -2   4  385.56   41.20
   8   2   4  313.37   38.80
   2  -8   4  348.17   35.80
  -8  -2   4  356.16   40.60
   2  -8   4  345.67   36.00
   8   2   4  310.67   38.70
   1  -8  -4  162.18   23.60
   8   1  -4  151.98   25.90
   8   1  -4  147.39   26.30
  -8  -1  -4  148.89   27.40
   1  -8  -4  111.19   22.50
   8   1   4  152.48   27.20
   8   1   4  184.08   29.20
   1  -8   4  146.69   21.40
  -1   8   4  129.09   19.60
  -1   8   4  123.99   20.60
   1  -8   4  144.99   23.20
  -8  -1   4  155.08   27.80
  -8  -1   4  139.49   26.00
   0  -8  -4 1475.45  119.39
  -8   0  -4 1377.26  120.99
   8   0  -4 1457.45  121.79
  -8   0  -4 1326.47  120.69
   0  -8  -4 1478.75  119.99
   0   8   4 1462.75  115.39
  -8   0   4 1396.66  121.39
   0  -8   4 1478.05  117.19
   0  -8   4 1411.36  116.29
   8   0   4 1490.05  121.99
  -8   0   4 1559.04  122.79
   0   8   4 1487.75  115.69
   8   0   4 1385.46  120.79
   8  -1  -4  155.38   26.60
  -8   1  -4  162.08   27.50
   8  -1  -4  145.19   25.50
  -1  -8  -4  137.89   23.80
  -1  -8  -4  152.78   24.90
  -8   1  -4  111.09   22.90
   8  -1   4  148.99   26.50
  -8   1   4  111.79   24.20
  -1  -8   4  123.19   21.00
   1   8   4  134.19   19.30
  -8   1   4  155.28   26.50
   8  -1   4  154.88   27.60
  -1  -8   4  127.09   20.60
   1   8   4  129.49   18.70
   8  -2  -4  320.97   37.00
  -8   2  -4  383.36   40.10
  -8   2  -4  356.16   44.00
   8  -2  -4  343.37   43.40
  -2  -8  -4  322.67   36.10
  -2  -8  -4  358.26   37.70
  -8   2   4  306.37   38.40
   2   8   4  316.47   32.60
   2   8   4  334.87   33.00
   8  -2   4  317.57   38.90
  -2  -8   4  320.07   34.60
  -2  -8   4  300.07   33.70
  -8   2   4  296.97   38.00
  -3  -8  -4   57.89   16.40
  -3  -8  -4   76.09   18.20
   8  -3  -4   76.39   21.40
  -8   3  -4   70.99   19.30
  -8   3   4   72.79   17.90
   8  -3   4   63.99   19.30
  -3  -8   4   57.89   14.30
  -3  -8   4   61.69   14.70
   3   8   4   57.69   13.60
   3   8   4   62.39   13.80
  -8   3   4   75.79   20.30
  -8   4  -4  750.62   69.09
  -4  -8  -4  760.12   68.59
   8  -4  -4  802.92   72.19
  -4  -8  -4  777.92   68.59
  -8   4  -4  698.13   67.79
  -8   4   4  684.73   68.99
  -4  -8   4  741.23   65.69
   8  -4   4  771.02   70.99
   4   8   4  754.42   63.89
   8  -4   4  742.63   75.29
  -8   4   4  730.43   74.09
   4   8   4  716.33   63.39
  -4  -8   4  732.43   65.59
  -8   5  -4   18.10   12.00
   8  -5  -4   12.90   12.60
   8  -5  -4   -1.00   11.40
  -5  -8  -4    9.90   13.30
  -8   5  -4  -10.10   10.40
  -5  -8   4   21.00   10.90
   5   8   4   -4.70    8.10
   8  -5   4    0.00   12.30
  -8   5   4   -4.80   11.00
  -8   5   4    8.10   13.00
   8  -5   4   32.50   14.80
  -5  -8   4    8.90    9.60
   5   8   4   11.80    8.90
   8  -6  -4  556.64   54.29
  -6  -8  -4  530.75   52.19
  -8   6  -4  523.35   50.59
   8  -6  -4  515.25   54.49
  -8   6  -4  455.95   49.50
  -6  -8   4  485.95   49.60
   8  -6   4  520.25   54.09
   8  -6   4  463.05   52.79
   6   8   4  475.65   47.60
   6   8   4  541.35   48.10
  -8   6   4  514.15   52.89
  -6  -8   4  556.94   50.99
  -8   6   4  487.35   52.29
  -7  -8  -4   13.40   13.10
  -8   7  -4    2.50    9.50
  -8   7  -4   -8.80   10.70
  -7  -8  -4   16.00   13.60
   8  -7  -4   -1.80   12.30
   8  -7  -4    4.00   12.50
  -7  -8   4   14.40   10.50
   8  -7   4  -16.80    9.80
   8  -7   4    6.50   11.70
  -8   7   4    1.00   11.70
  -8   7   4   -4.80   10.90
   7   8   4   15.30   10.30
   7   8   4    2.80    9.00
   8  -8  -4  380.16   44.80
  -8   8  -4  356.06   38.60
  -8  -8  -4  315.27   41.60
   8  -8  -4  384.96   45.10
  -8   8  -4  368.86   37.40
  -8  -8  -4  382.76   44.10
   8  -8   4  352.66   43.00
  -8  -8   4  346.97   41.30
   8   8   4  343.07   37.80
  -8   8   4  371.66   41.10
   8   8   4  327.57   37.30
   8  -8   4  331.57   41.60
  -8   8   4  406.36   47.00
  -8   9  -4   -1.10    9.20
  -8   9  -4   11.20    9.10
   9   8  -4    9.60    6.90
   8  -9  -4   -8.00   12.00
  -9  -8  -4   10.70   14.60
  -9  -8  -4   13.30   13.30
   8  -9  -4   11.60   13.00
   9   8   4    1.30   10.90
  -8   9   4    1.10   10.70
  -9  -8   4   -1.90   13.80
   9   8   4   -2.00    9.40
  -8   9   4    0.90   12.40
  -9  -8   4   -5.60   10.00
   8  -9   4    3.50   11.70
  -7   9  -4   17.80    8.70
  -9  -7  -4   -2.10   11.90
   9   7  -4    3.10    9.10
   7  -9  -4  -20.50    9.90
  -7   9  -4   12.60    8.20
  -9  -7  -4    5.30   14.20
   9   7  -4    3.90    8.80
   7  -9   4  -12.80   10.40
   9   7   4  -11.40   11.50
   9   7   4  -15.60    9.10
  -7   9   4    0.70    9.60
   7  -9   4    6.90   11.20
  -9  -7   4    0.10   12.20
  -7   9   4    5.90   10.50
  -9  -7   4   25.90   14.80
   6  -9  -4    4.20   11.00
  -9  -6  -4   -9.00   12.90
  -6   9  -4    3.40    7.20
   9   6  -4    4.60    9.20
   9   6  -4    7.00   11.00
  -6   9  -4    3.20    6.90
   6  -9  -4   -5.10   11.00
  -9  -6  -4  -12.00   11.20
   6  -9   4   -0.90    9.30
  -9  -6   4   16.80   11.90
  -6   9   4    1.50    9.10
   6  -9   4    1.00   10.40
  -6   9   4    6.00   10.10
  -9  -6   4  -12.60   11.50
   9   6   4    2.50    9.90
   9   5  -4  -12.10    8.30
   5  -9  -4   -1.50   10.50
   5  -9  -4    2.10   10.90
  -9  -5  -4  -13.90   11.80
   9   5  -4   -9.70    9.20
  -5   9   4   -1.00    8.50
  -5   9   4   -1.20    9.20
   5  -9   4  -10.10    8.90
   5  -9   4   -8.10    8.20
  -9  -5   4    5.30    9.30
   9   5   4    5.60   12.00
  -9  -5   4   19.60   14.20
   9   5   4    0.20   10.50
  -9  -4  -4   32.40   17.20
   9   4  -4   20.40   11.60
   4  -9  -4    0.40    9.90
   9   4  -4   13.90   11.00
   4  -9  -4   -6.30   10.20
   4  -9   4    8.40   10.40
  -4   9   4   -7.60    7.30
  -4   9   4    3.90    7.90
   4  -9   4    2.80    9.00
   9   4   4   33.80   14.70
  -9  -4   4   12.60   12.70
  -9  -4   4   41.80   16.40
   9   4   4   12.50   12.70
  -9  -3  -4   16.70   14.10
   3  -9  -4   13.50   12.90
   9   3  -4    7.30   11.80
   9   3  -4    4.40   11.40
  -3   9   4   10.80    8.80
   9   3   4   10.50   12.00
   3  -9   4   30.30   11.20
   3  -9   4    0.60    9.60
  -3   9   4   20.20    9.70
  -9  -3   4   -2.20   11.60
  -9  -3   4   -1.00   11.10
  -9  -2  -4   -3.10    8.90
   9   2  -4    4.10   11.00
   2  -9  -4   17.50   11.50
   9   2  -4   -0.80   10.70
   2  -9  -4    9.60   10.10
   9   2   4   -5.30   10.90
  -9  -2   4    9.90   13.00
   2  -9   4    9.60    9.40
  -2   9   4    6.10    8.40
  -2   9   4    1.10    7.30
  -9  -2   4    6.90   11.60
   2  -9   4  -10.20    7.90
   9   2   4    5.60   11.20
   9   1  -4    2.80   10.80
   1  -9  -4   -3.60    8.10
   9   1  -4   -6.20   10.00
  -9  -1  -4   -1.60   11.90
   1  -9  -4    5.40    9.20
   9   1   4    5.40   12.10
  -9  -1   4   -5.70   11.90
   9   1   4   24.00   14.80
  -1   9   4   -0.70    7.10
  -1   9   4    1.80    7.10
   1  -9   4    2.30    7.90
   1  -9   4   10.70    8.40
  -9  -1   4   15.60   12.50
  -9   0  -4  -12.90    9.80
   0  -9  -4    4.70    9.30
   9   0  -4    5.70   11.00
   0  -9  -4    1.90    9.10
  -9   0  -4  -20.50    8.60
  -9   0   4    0.70   11.70
   0  -9   4   -4.00    7.40
   0  -9   4    5.70    8.30
   9   0   4   12.80   11.30
   0   9   4    1.20    6.50
   0   9   4   -0.80    6.70
   9   0   4    2.50    8.80
  -9   1  -4  -11.00    7.40
   9  -1  -4    8.80   11.60
  -9   1  -4    0.20   11.50
  -1  -9  -4    3.30   10.10
  -1  -9  -4    4.70    9.60
   9  -1  -4    6.50   12.30
  -1  -9   4   -0.20    6.80
   9  -1   4   -3.60   11.30
   1   9   4   -2.60    6.70
  -1  -9   4    4.80    7.40
   1   9   4    1.70    6.90
  -9   1   4   13.90   13.90
  -2  -9  -4   -2.90    8.70
  -9   2  -4  -11.30   10.90
   9  -2  -4   10.60   12.80
  -2  -9  -4   12.50   11.70
   9  -2  -4   12.20   10.40
   2   9   4    5.90    6.80
  -9   2   4   11.60   13.30
   2   9   4   -2.90    6.30
   9  -2   4    8.60   13.40
  -2  -9   4    5.00    8.00
  -9   2   4    4.70   11.20
  -2  -9   4   -2.20    7.70
  -9   3  -4   16.30   13.70
  -3  -9  -4   -4.40    9.40
  -3  -9  -4   14.70   11.70
   9  -3  -4    2.50   12.10
  -9   3  -4   -6.60   11.70
  -9   3   4   23.20   13.90
  -3  -9   4    8.00    9.00
   9  -3   4    5.40    9.30
  -9   3   4   -8.30   10.70
   9  -3   4    6.90   12.20
   3   9   4   18.30    8.40
  -3  -9   4   10.00    9.70
  -4  -9  -4   -9.30    8.80
  -9   4  -4   20.80   14.10
  -9   4  -4    9.60   12.40
   9  -4  -4   29.80   15.60
  -4  -9   4   -8.90    8.20
  -9   4   4   23.20   14.30
   9  -4   4   22.50   15.20
   9  -4   4   16.50   14.20
  -9   4   4   19.70   13.30
  -4  -9   4   -2.30    7.20
  -9   5  -4   -9.10   10.00
  -5  -9  -4   -2.80   10.20
   9  -5  -4    3.70   12.90
  -5  -9  -4   -6.60    9.10
  -9   5  -4    8.60   10.70
   9  -5  -4   13.10   13.40
   9  -5   4  -18.50   10.90
   9  -5   4    9.30   13.10
  -9   5   4   -5.30   10.50
  -9   5   4   -6.40   12.00
  -5  -9   4    1.30    8.80
  -5  -9   4   -6.50    6.60
   5   9   4    4.30    7.30
   5   9   4    3.80    7.70
  -6  -9  -4    4.50   10.10
  -6  -9  -4  -11.30   10.00
   9  -6  -4    6.70   13.00
   9  -6  -4    2.70   10.00
  -9   6  -4   -4.90   10.30
  -6  -9   4   -0.80    9.20
  -6  -9   4    1.90    8.60
   6   9   4    5.80    8.30
  -9   6   4  -12.60   10.80
  -9   6   4   -7.90   11.40
   6   9   4   -1.90    7.90
   9  -6   4   11.30   14.70
   9  -6   4   12.70   13.80
   9  -7  -4   -0.80    9.90
  -9   7  -4    2.00   10.00
   9  -7  -4    7.30   15.80
  -7  -9  -4   18.80   13.00
  -7  -9  -4   21.70   13.90
  -9   7  -4    1.80   12.90
  -9   7   4    1.60   10.20
  -7  -9   4   20.00   11.80
   7   9   4    5.90    9.40
   7   9   4   -0.40    8.40
   9  -7   4    6.00   13.30
   9  -7   4   13.00   13.40
  -9   7   4   12.50   14.40
   9  -8  -4    4.60   10.90
  -9   8  -4    4.50    9.90
  -9   8  -4  -17.20   10.10
   9  -8  -4   24.90   16.00
  -8  -9  -4   -0.60   11.70
  -8  -9  -4    5.80   14.00
   8   9   4   -1.20    9.20
   9  -8   4    6.80   13.10
  -8  -9   4    4.00   11.20
  -8  -9   4    6.00   11.90
  -9   8   4   13.10   14.00
   9  -8   4   -1.70   12.00
   8   9   4   12.20   10.60
  -9   8   4   25.00   13.20
   9  -9  -4  -22.90   13.30
  -9   9  -4   10.20   10.50
  -9   9  -4    0.20   10.90
   9  -9  -4   14.60   14.90
  -9  -9  -4   17.80   14.40
  -9  -9  -4    4.20   13.50
  -9   9   4    6.70   13.90
   9   9   4   18.70   12.30
   9  -9   4  -20.80   11.50
  -9  -9   4  -22.70   10.00
   9  -9   4   -4.40   13.30
  -9  -9   4   -1.50   12.40
   9   9   4    1.70   10.70
  -9  10  -4   22.30    8.90
   9 -10  -4   33.60   16.30
  -9  10  -4   11.70    9.00
   9 -10  -4    0.50   15.90
 -10  -9  -4    1.80   14.40
  -9  10   4   -0.20   14.30
   9 -10   4   13.40   15.00
   9 -10   4  -19.80   13.70
 -10  -9   4    0.10   14.60
  10   9   4   15.50   12.70
  10   9   4   -4.50   12.20
 -10  -8  -4  247.08   40.00
  -8  10  -4  187.28   21.60
  10   8  -4  183.68   24.70
   8 -10  -4  283.57   36.50
   8 -10  -4  267.47   40.70
   8 -10   4  246.48   38.10
 -10  -8   4  224.48   37.70
 -10  -8   4  254.77   35.20
  -8  10   4  281.97   33.90
   8 -10   4  267.77   34.70
  -8  10   4  257.77   33.10
  10   8   4  251.67   31.90
  10   7  -4    6.00   10.80
   7 -10  -4   -3.90   11.60
 -10  -7  -4    1.60   15.00
   7 -10  -4   23.30   14.90
  10   7  -4   15.50   10.60
  -7  10   4    1.40   10.80
  10   7   4    1.00    9.50
 -10  -7   4   -3.60   11.60
   7 -10   4   -4.50   10.90
   7 -10   4    0.80   13.60
 -10  -7   4   14.10   13.20
  10   7   4   23.90   14.30
  -7  10   4    0.50   12.00
  10   6  -4  147.29   25.30
   6 -10  -4  196.48   32.80
 -10  -6  -4  179.08   34.00
  10   6  -4  180.68   26.40
   6 -10  -4  213.08   30.70
   6 -10   4  208.18   28.20
 -10  -6   4  204.98   33.10
 -10  -6   4  166.28   31.40
  10   6   4  169.48   30.20
  -6  10   4  202.48   25.70
  -6  10   4  170.98   25.80
 -10  -5  -4   10.00   15.10
  10   5  -4    6.60   10.30
  10   5  -4    2.30   11.60
   5 -10  -4    5.00   12.50
   5 -10  -4  -20.10    9.90
  -5  10   4   11.30   10.30
   5 -10   4    7.40   10.60
  -5  10   4    7.70   10.00
  10   5   4   20.00   11.70
  10   5   4    4.10   11.30
 -10  -5   4    8.20   13.20
 -10  -5   4    5.00   14.90
 -10  -4  -4  260.37   39.40
   4 -10  -4  465.15   48.00
 -10  -4  -4  328.87   42.30
  10   4  -4  283.27   36.90
  10   4   4  279.97   37.90
   4 -10   4  393.96   38.20
 -10  -4   4  262.67   39.40
  10   4   4  313.57   39.60
 -10  -4   4  309.97   40.60
  10   3  -4   -5.70   12.30
 -10  -3  -4  -22.10   12.40
  10   3  -4    0.30   12.30
   3 -10  -4   15.20   12.30
 -10  -3  -4    5.70    9.90
   3 -10  -4   -1.20    9.80
  10   3   4   -4.20   11.60
 -10  -3   4   21.90   13.00
   3 -10   4   -3.40    9.00
  -3  10   4   14.90    8.60
 -10  -3   4    3.30   10.30
  -3  10   4    0.40    8.10
  10   3   4   -3.40   11.50
   3 -10   4   -1.40    7.80
  10   2  -4  262.87   43.90
 -10  -2  -4  222.18   38.20
   2 -10  -4  314.87   35.20
  10   2  -4  230.78   33.70
  -2  10   4  294.47   27.70
 -10  -2   4  278.27   37.50
  10   2   4  257.07   35.60
   2 -10   4  308.77   32.40
   2 -10   4  312.97   32.50
  -2  10   4  267.07   27.50
 -10  -2   4  211.18   37.30
  10   2   4  266.27   58.69
  10   1  -4    1.70   11.20
  10   1  -4  -13.80   10.30
   1 -10  -4   26.80   14.00
 -10  -1  -4    2.50   12.80
   1 -10  -4    2.60   11.00
 -10  -1   4   -3.30   11.50
   1 -10   4   18.50   10.20
  10   1   4   -0.80   12.80
   1 -10   4   22.00   11.00
  -1  10   4   13.80    7.50
 -10   0  -4  296.67   38.50
  10   0  -4  224.58   34.70
  10   0  -4  303.67   36.30
  10   0   4  289.87   37.60
 -10   0   4  255.27   34.50
 -10   1  -4  -18.30   10.40
  10  -1  -4    2.50   12.70
  -1 -10  -4    9.20   10.80
  -1 -10  -4   30.20   12.50
  -1 -10   4    7.80    9.10
  -1 -10   4   20.00    9.30
  10  -1   4    3.20   10.00
   1  10   4   14.00    7.70
   1  10   4    7.80    7.70
 -10   1   4  -17.20   10.30
  -2 -10  -4  278.97   33.40
 -10   2  -4  243.98   33.00
  -2 -10  -4  272.97   32.10
  10  -2  -4  254.37   35.90
 -10   2  -4  211.48   44.70
   2  10   4  255.07   25.80
 -10   2   4  236.38   35.80
  10  -2   4  243.08   34.40
  -2 -10   4  287.17   30.40
  -2 -10   4  328.87   31.90
 -10   3  -4   -2.60   11.60
  -3 -10  -4   -6.60   11.20
  10  -3  -4   -8.00   12.50
 -10   3  -4   -5.10   11.80
  -3 -10   4    4.50    8.80
 -10   3   4    6.40   13.10
  10  -3   4  -21.50   11.40
   3  10   4    9.00   10.70
  10  -3   4    7.10    9.60
  -3 -10   4   15.60    9.20
 -10   4  -4  290.67   40.00
  -4 -10  -4  428.86   41.40
 -10   4  -4  275.07   38.70
  10  -4  -4  305.57   42.00
  -4 -10  -4  432.66   41.40
  -4 -10   4  421.56   37.40
  10  -4   4  260.47   39.80
  10  -4   4  232.58   37.40
   4  10   4  373.06   32.30
   4  10   4  307.97   35.20
 -10   4   4  322.87   40.80
 -10   5  -4   35.80   16.00
  10  -5  -4   14.60   14.20
 -10   5  -4   25.30   13.80
  10  -5  -4   15.80   15.40
  -5 -10  -4   11.70   10.50
 -10   5   4   15.30   14.80
  10  -5   4   -8.70   12.90
  10  -5   4    2.80   15.20
  -5 -10   4    6.40    9.60
  -5 -10   4   -4.20   10.20
 -10   6  -4  205.98   33.10
  10  -6  -4  152.78   32.20
  10  -6  -4  177.18   32.70
  -6 -10  -4  196.98   31.10
  -6 -10  -4  215.58   29.90
  -6 -10   4  190.68   27.00
 -10   6   4  160.38   31.20
  10  -6   4  203.28   35.30
  -6 -10   4  208.18   28.10
   6  10   4  182.68   26.20
  10  -6   4  135.89   30.20
  10  -7  -4   11.00   13.10
  -7 -10  -4   27.70   13.40
  -7 -10  -4    9.70   11.30
 -10   7  -4    7.80   12.90
  10  -7  -4    1.10   13.10
 -10   7  -4    7.20   12.70
 -10   7   4   14.60   13.60
  10  -7   4  -14.30   12.80
   7  10   4   -5.50    7.90
  10  -7   4  -33.00   12.70
  -7 -10   4    7.80   11.70
  -7 -10   4    2.60   10.50
   7  10   4    6.50    8.00
  -8 -10  -4  216.88   37.30
  10  -8  -4  223.68   40.60
 -10   8  -4  239.28   34.20
  10  -8  -4  274.77   43.10
  -8 -10  -4  272.87   37.10
 -10   8  -4  261.77   34.10
  -8 -10   4  277.57   36.00
 -10   8   4  251.27   39.30
  10  -8   4  254.97   37.50
  -8 -10   4  339.27   38.00
  10  -8   4  231.58   39.60
   8  10   4  252.57   27.50
  -9 -10  -4   12.70   14.40
  -9 -10  -4   15.50   16.10
  10  -9  -4  -16.20   15.60
 -10   9  -4   10.30   11.30
 -10   9  -4  -12.70   12.40
 -10   9   4   18.40   16.50
  -9 -10   4   -6.90   12.10
  10  -9   4   12.70   15.50
   9  10   4    4.00    9.10
 -10   9   4   10.50   19.70
  -9 -10   4  -26.90   14.10
  10  -9   4   -1.40   14.70
   9  10   4   15.70   10.20
  10 -10  -4  127.19   29.30
  10 -10  -4  107.69   28.10
 -10  10  -4  124.39   19.10
 -10 -10  -4  109.79   26.90
 -10  10  -4  110.19   19.90
  10 -10   4   89.39   30.70
 -10 -10   4  101.59   25.20
 -10  10   4  119.19   27.90
 -10  10   4   87.29   24.60
  10  10   4  110.39   19.40
  10 -10   4  134.29   28.80
 -10 -10   4  138.89   29.00
   9 -11  -4  -19.50   13.30
 -11  -9  -4  -17.10   15.40
 -11  -9  -4   39.50   23.20
   9 -11  -4    1.80   16.80
  -9  11   4   46.50   17.30
 -11  -9   4  -25.60   15.20
   9 -11   4  -14.40   13.30
  -9  11   4    4.60   13.40
  11   9   4   -1.40   13.50
   9 -11   4    4.90   15.00
  11   9   4   -4.20   12.00
 -11  -9   4  -28.30   13.00
   8 -11  -4   21.10   15.20
 -11  -8  -4  -12.30   19.60
  11   8  -4    5.40    9.70
 -11  -8  -4    8.00   16.40
  11   8  -4   10.30    9.40
   8 -11  -4    8.20   15.10
   8 -11   4   10.90   14.60
  -8  11   4   24.80   13.00
 -11  -8   4   12.10   17.30
  11   8   4   27.40   15.90
   8 -11   4   13.30   14.80
  11   8   4   12.90   14.20
 -11  -8   4   13.10   15.40
  -8  11   4    4.50   13.30
 -11  -7  -4  -13.20   15.20
   7 -11  -4   20.00   14.80
  11   7  -4    9.50   11.10
 -11  -7  -4  -13.20   14.30
   7 -11  -4   -8.20   12.90
  11   7   4  -10.40   14.10
  -7  11   4   10.30   11.50
 -11  -7   4   13.50   17.20
  11   7   4   -8.00   10.90
   7 -11   4    9.80   13.10
  -7  11   4   -6.10   10.50
   7 -11   4  -10.10   10.20
 -11  -7   4   -4.60   13.30
   6 -11  -4    2.30   12.40
 -11  -6  -4    0.30   14.70
   6 -11  -4   -1.40   12.20
 -11  -6  -4    1.50   16.30
  11   6  -4    5.60   12.40
  11   6  -4   13.60   12.30
   6 -11   4   13.60   12.70
 -11  -6   4   -3.90   13.20
  11   6   4   23.00   14.80
  -6  11   4   12.60   10.40
  11   6   4  -13.90   11.70
  -6  11   4    7.90    9.90
 -11  -6   4   30.40   18.10
   6 -11   4  -10.30   10.00
  11   5  -4   -3.90   11.00
  11   5  -4    2.10   11.00
   5 -11  -4    4.40   11.00
   5 -11  -4   29.80   14.60
 -11  -5  -4    2.90   15.40
 -11  -5  -4   36.10   18.10
  -5  11   4    5.70    8.30
 -11  -5   4  -26.50   12.90
  11   5   4    9.50   11.70
  -5  11   4   -0.10    8.30
   5 -11   4    6.70   12.50
 -11  -5   4   -3.70   12.80
 -11  -4  -4   23.60   16.90
   4 -11  -4   64.49   17.30
   4 -11  -4   58.79   17.50
  11   4  -4   -4.30   13.00
 -11  -4  -4    7.60   14.90
 -11  -4   4   -4.00   10.80
  11   4   4    2.00   12.10
 -11  -4   4    8.20   11.50
   4 -11   4   30.80   13.80
   4 -11   4   43.00   15.20
  -4  11   4   48.90   11.50
 -11  -3  -4   27.50   16.50
 -11  -3  -4    9.10   14.60
  11   3  -4   20.30   13.40
  11   3  -4    1.70   12.70
   3 -11  -4    6.30   11.00
   3 -11   4   -0.40    9.20
  11   3   4    8.70   14.30
 -11  -3   4   -8.80   12.90
 -11  -3   4    1.20   14.40
  -3  11   4   15.30    9.40
   3 -11   4   16.30   11.40
  11   2  -4   14.50   13.50
 -11  -2  -4    5.70   14.90
   2 -11  -4   25.80   14.80
   2 -11  -4   47.20   18.20
  11   2  -4   23.60   16.70
   2 -11   4   32.70   12.60
   2 -11   4   34.40   13.20
  11   2   4   13.50   16.00
 -11  -2   4   -6.70   14.40
 -11  -2   4    8.00   14.90
  11   2   4   -4.90   12.20
 -11  -1  -4  -13.50   12.70
   1 -11  -4    7.40   11.60
   1 -11  -4  -14.20    9.30
  11   1  -4   16.50   13.90
  11   1   4   24.70   15.20
   1 -11   4   10.30    8.70
 -11  -1   4   -3.60   12.60
  11   1   4    4.20   13.30
   1 -11   4    6.00    9.40
 -11  -1   4    5.30   11.10
 -11   0  -4   17.90   15.70
 -11   0  -4   16.50   15.20
   0 -11  -4  126.99   22.40
  11   0   4   20.40   14.70
   0 -11   4  110.29   17.70
  11   0   4    6.70   13.30
 -11   1  -4    5.60   13.60
  -1 -11  -4    7.10   11.00
  11  -1  -4   24.50   15.40
  11  -1  -4   11.00   13.50
 -11   1  -4    5.80   10.90
  11  -1   4   -3.70   10.80
  -1 -11   4   12.80    9.80
  11  -1   4   -4.00   12.90
  -1 -11   4    7.30    8.60
 -11   1   4  -12.60   11.60
 -11   2  -4   -6.90   13.10
  11  -2  -4   14.40   15.50
  -2 -11  -4   11.90   11.70
  -2 -11  -4   17.60   12.80
 -11   2  -4   -8.70   11.10
  11  -2  -4   -1.40    9.60
 -11   2   4    0.60    9.30
 -11   2   4   15.40   14.60
  -2 -11   4   30.80   11.70
  -2 -11   4   11.80   10.00
  11  -2   4  -12.30   10.90
  11  -3  -4   22.10   14.70
  11  -3  -4   15.30   11.70
 -11   3  -4    6.60   13.60
  -3 -11  -4    9.10   12.20
  -3 -11  -4   -4.60   10.90
  11  -3   4    5.50   14.50
  11  -3   4   25.90   16.10
 -11   3   4   17.80   15.10
  -3 -11   4   21.00   10.30
 -11   3   4   26.80   15.10
  -3 -11   4   10.60   10.10
  11  -4  -4   -2.70   13.80
  11  -4  -4    1.50   12.70
  -4 -11  -4   33.70   14.50
 -11   4  -4   -0.40   13.60
 -11   4   4   -1.00   14.40
  11  -4   4   12.90   12.90
  -4 -11   4   44.20   13.60
 -11   4   4   -2.60   12.80
  11  -4   4  -13.50   13.10
  -4 -11   4   31.40   11.70
  11  -5  -4  -18.70   13.30
  11  -5  -4   -0.60   15.10
 -11   5  -4   13.80   14.50
  -5 -11  -4   -4.40   10.10
  -5 -11  -4   10.00   13.60
  11  -5   4   -1.80    9.10
 -11   5   4    3.30   13.60
 -11   5   4    2.40   15.10
  -5 -11   4   -9.40    8.40
  -5 -11   4    7.60    9.80
  11  -5   4    8.80   14.80
  -6 -11  -4   18.20   11.50
  11  -6  -4  -14.50   14.60
  -6 -11  -4    0.60   11.00
 -11   6  -4    1.70   12.40
  11  -6  -4    6.90   16.00
  11  -6   4  -14.60   11.70
  -6 -11   4   -1.80    9.70
 -11   6   4   14.40   15.30
 -11   6   4   -8.20   13.20
  -6 -11   4   14.90   12.00
  11  -6   4  -12.10   14.10
 -11   7  -4   -0.10   16.00
  -7 -11  -4   11.20   13.20
  11  -7  -4   -0.50   14.20
  -7 -11  -4  -16.20   10.50
 -11   7  -4  -26.40    9.90
  -7 -11   4   -7.00   10.90
  11  -7   4    1.30   14.70
 -11   7   4    1.90   13.00
  -7 -11   4  -10.60   11.30
 -11   7   4   -2.50   14.60
  11  -7   4   19.60   17.70
  11  -8  -4   55.49   22.60
 -11   8  -4   14.80   17.20
  11  -8  -4    1.50   12.10
 -11   8  -4   24.50   16.40
  -8 -11  -4   10.00   14.40
  -8 -11  -4    3.50   15.20
  -8 -11   4   -8.20   12.30
 -11   8   4   18.60   14.70
  11  -8   4    8.90   15.40
  -8 -11   4   18.20   13.80
 -11   8   4   37.10   19.60
  -9 -11  -4   -8.20   14.00
  11  -9  -4    7.20   20.00
  -9 -11  -4    6.70   16.80
 -11   9  -4   -7.10   11.20
  11  -9   4    1.90   15.60
  -9 -11   4    9.20   14.20
  11  -9   4   27.40   18.10
  -9 -11   4   19.10   15.40
 -11   9   4   21.10   16.80
 -12  -8  -4  239.58   42.10
  12   8  -4  214.68   27.50
   8 -12  -4  266.17   39.00
   8 -12   4  227.88   39.10
   8 -12   4  301.67   36.90
  12   8   4  199.08   35.30
  12   8   4  243.68   33.80
 -12  -8   4  227.38   39.10
  -8  12   4  234.48   28.30
  12   7  -4   19.60   13.60
 -12  -7  -4    0.40   15.80
 -12  -7  -4    6.50   16.00
   7 -12  -4  -10.70   13.70
   7 -12  -4   12.40   18.90
  -7  12   4    2.40    8.20
   7 -12   4  -18.60   15.10
   7 -12   4  -14.80   11.20
 -12  -7   4   18.10   17.70
  12   7   4   13.60   15.10
 -12  -6  -4  254.87   49.60
  12   6  -4  204.88   34.40
 -12  -6  -4  224.68   40.70
   6 -12  -4  322.67   39.80
   6 -12  -4  369.16   41.00
   6 -12   4  348.07   39.00
  12   6   4  225.68   37.70
  -6  12   4  313.67   29.90
   6 -12   4  335.87   36.40
 -12  -6   4  252.27   42.20
 -12  -6   4  204.38   40.30
  -6  12   4  221.98   25.50
 -12  -5  -4   -9.60   15.50
   5 -12  -4    2.40   11.90
  12   5  -4    9.60   15.80
  12   5  -4   16.70   14.00
   5 -12  -4    1.00   11.00
  12   5   4   13.40   18.20
 -12  -5   4  -19.40   16.60
  12   5   4   -2.30   13.30
 -12  -5   4    6.00   14.90
   5 -12   4   11.90   11.40
 -12  -4  -4  399.46   50.39
   4 -12  -4  400.36   44.90
  12   4  -4  433.76   46.20
 -12  -4  -4  405.06   51.39
  12   4  -4  433.56   51.89
   4 -12  -4  356.86   44.60
   4 -12   4  359.16   42.50
  12   4   4  444.86   48.80
 -12  -4   4  399.66   51.89
   4 -12   4  369.26   42.10
  12   4   4  479.15   50.09
 -12  -4   4  353.96   47.90
 -12  -3  -4    6.40   12.20
 -12  -3  -4    0.00   16.80
  12   3  -4   32.20   15.10
   3 -12  -4   -8.30   11.00
   3 -12  -4   23.70   15.50
   3 -12   4   -2.60   10.40
 -12  -3   4    6.20   15.50
   3 -12   4    8.40   11.30
  12   3   4    0.50   12.80
  12   3   4   10.10   16.30
 -12  -3   4  -16.80   14.60
 -12  -2  -4  372.96   48.70
   2 -12  -4  516.85   47.90
  12   2  -4  336.67   44.50
 -12  -2  -4  381.06   48.80
  12   2  -4  388.56   51.09
 -12  -2   4  342.17   46.60
  12   2   4  435.96   48.30
  12   2   4  305.77   46.50
 -12  -2   4  345.47   48.20
   1 -12  -4   18.50   11.90
 -12  -1  -4   -5.70   13.40
 -12  -1  -4   -8.70   14.70
  12   1  -4    2.20   14.70
  12   1  -4    4.20   13.70
   1 -12   4   17.50   11.00
 -12  -1   4  -11.40   13.10
   1 -12   4    4.40    9.50
  12   1   4  -19.20   12.40
 -12  -1   4   34.40   18.10
  12   1   4  -28.30   12.30
 -12   0  -4  393.76   51.29
   0 -12  -4  416.56   49.70
 -12   0  -4  428.46   52.59
  12   0  -4  409.96   50.29
   0 -12  -4  441.16   46.50
  12   0  -4  430.36   50.59
  12   0   4  482.95   53.19
 -12   0   4  373.06   49.40
  12   0   4  452.95   51.49
   0 -12   4  417.86   41.80
   0 -12   4  409.26   41.60
 -12   0   4  483.15   52.59
  12  -1  -4   -2.00   13.80
  -1 -12  -4   12.60   13.00
  -1 -12  -4    9.30   12.80
  12  -1  -4  -22.30   12.10
 -12   1  -4  -17.20   13.90
 -12   1  -4    8.90   13.90
  -1 -12   4   18.50    9.90
 -12   1   4    7.80   14.50
  12  -1   4   14.80   15.90
  -1 -12   4   23.90   10.70
  12  -1   4    2.60   14.00
 -12   1   4   13.10   15.80
 -12   2  -4  374.36   47.00
  12  -2  -4  438.46   49.00
  12  -2  -4  365.46   47.60
 -12   2  -4  332.57   45.90
 -12   2   4  336.57   45.70
  12  -2   4  341.37   46.50
 -12   2   4  378.56   47.70
  12  -2   4  362.46   46.50
  -3 -12  -4   24.00   13.90
  12  -3  -4   -0.20   11.60
  12  -3  -4    8.80   13.50
 -12   3  -4  -24.20   14.80
 -12   3  -4  -14.30   13.60
  -3 -12   4   11.70    9.20
  -3 -12   4   -8.10    9.20
  12  -3   4   19.00   18.20
 -12   3   4  -35.50   13.90
  12  -3   4    7.50   15.40
 -12   3   4   12.50   14.40
  -4 -12  -4  366.96   42.50
  12  -4  -4  451.45   56.59
 -12   4  -4  344.17   46.10
  12  -4  -4  393.96   49.50
  -4 -12  -4  392.06   41.60
 -12   4  -4  384.76   46.30
 -12   4   4  429.36   48.20
  -4 -12   4  367.46   38.40
  -4 -12   4  291.27   37.10
  12  -4   4  317.97   46.80
  12  -4   4  348.87   45.80
 -12   4   4  389.96   47.50
  12  -5  -4   15.70   19.80
  -5 -12  -4   25.30   12.20
  12  -5  -4   15.00   17.90
 -12   5  -4    5.70   12.40
 -12   5  -4    1.60   15.20
  -5 -12  -4   25.50   14.70
  12  -5   4   -5.70   10.20
  -5 -12   4   -0.10    9.70
 -12   5   4   15.20   19.30
 -12   5   4    2.30   16.00
  -5 -12   4  -14.30    8.60
  -6 -12  -4  376.46   39.50
 -12   6  -4  237.38   36.70
  12  -6  -4  236.58   41.40
 -12   6  -4  245.18   37.60
  -6 -12  -4  319.77   36.60
  12  -6  -4  216.58   42.20
 -12   6   4  263.47   38.70
 -12   6   4  202.18   41.20
  -6 -12   4  278.77   34.10
  12  -6   4  248.08   43.00
  12  -6   4  261.27   42.80
  12  -7  -4   24.50   19.50
  -7 -12  -4   13.40   12.10
 -12   7  -4   31.70   17.10
  -7 -12  -4    4.30   14.20
  -7 -12   4   31.20   14.10
  12  -7   4   21.20   17.20
  12  -7   4   28.30   20.30
 -12   7   4   -8.80   17.40
 -12   7   4   13.60   16.60
  -8 -12  -4  224.08   37.70
  12  -8  -4  276.17   36.90
  12  -8  -4  247.38   49.10
  -8 -12  -4  204.18   36.00
 -12   8  -4  200.88   34.30
  12  -8   4  187.88   38.50
 -12   8   4  261.97   37.10
  -8 -12   4  249.78   34.20
  -8 -12   4  269.87   35.20
 -12   8   4  243.08   41.40
 -13  -6  -4   -9.20   19.50
  13   6  -4   -3.20   15.30
   6 -13  -4   21.10   18.40
 -13  -6  -4   24.30   22.50
   6 -13  -4  -11.20   15.90
  13   6  -4   -2.60   15.70
   6 -13   4   15.00   14.50
  13   6   4  -11.70   13.10
 -13  -6   4   -3.10   17.40
   6 -13   4  -25.80   13.00
 -13  -6   4    1.80   14.80
  13   6   4   10.10   18.70
   5 -13  -4   21.60   15.20
 -13  -5  -4    0.80   18.60
   5 -13  -4    5.80   14.90
  13   5  -4   -6.10   13.90
   5 -13   4   -1.70   11.70
   5 -13   4    0.30   13.70
 -13  -5   4  -26.70   17.90
  13   5   4   -9.60   13.70
  13   5   4   13.30   18.10
 -13  -5   4   16.70   16.80
  13   4  -4   35.90   23.40
  13   4  -4   20.00   15.30
 -13  -4  -4  -10.90   19.60
 -13  -4  -4   25.70   20.30
   4 -13  -4   52.79   19.50
   4 -13  -4    2.10   13.20
   4 -13   4    7.70   12.70
  13   4   4  -18.80   12.80
  13   4   4   42.20   19.20
 -13  -4   4    4.20   20.30
 -13  -4   4  -20.30   12.00
   3 -13  -4   -7.80   12.60
 -13  -3  -4    0.50   19.10
  13   3  -4    2.70   12.90
  13   3  -4   -0.40   17.60
   3 -13  -4  -15.80   13.00
 -13  -3  -4  -12.00   15.30
   3 -13   4    0.70   10.60
   3 -13   4   12.30   10.90
  13   3   4    3.20   15.30
 -13  -3   4  -15.70   15.80
  13   3   4    6.90   16.30
 -13  -3   4   -1.30   15.50
 -13  -2  -4    0.30   12.90
   2 -13  -4    7.90   12.40
  13   2  -4    8.80   16.40
   2 -13  -4    6.90   13.60
  13   2  -4    1.20   15.30
 -13  -2  -4    1.60   12.00
  13   2   4  -21.00   15.80
   2 -13   4   -3.30    9.80
  13   2   4  -17.80   12.90
   2 -13   4    8.60   11.30
 -13  -2   4  -12.70   13.00
 -13  -2   4    6.90   20.00
 -13  -1  -4  -15.50   12.50
   1 -13  -4    5.50   12.10
 -13  -1  -4   -8.80   15.60
  13   1  -4    6.10   16.70
   1 -13  -4   -0.90   12.80
  13   1  -4    9.50   14.80
  13   1   4   11.00   14.50
   1 -13   4   10.70   10.00
 -13  -1   4   -0.30   13.10
   1 -13   4   -3.20    8.90
  13   1   4   28.20   19.70
 -13  -1   4   -7.60   18.00
   0 -13  -4   -9.10   11.50
   0 -13  -4    1.80   11.80
  13   0  -4   12.90   16.30
  13   0  -4   -3.10   16.00
 -13   0  -4  -25.70   14.60
 -13   0   4  -12.40   13.10
 -13   0   4   -4.40   16.30
   0 -13   4   16.70    9.60
  13   0   4  -28.30   12.70
   0 -13   4    5.00    9.90
 -13   1  -4  -29.70   11.90
  13  -1  -4   11.30   16.20
  -1 -13  -4  -14.70    8.90
  -1 -13  -4    1.20   12.80
  -1 -13   4    3.90    9.20
  13  -1   4   -8.50   13.60
 -13   1   4    2.20   13.30
 -13   1   4   -4.00   14.40
  -1 -13   4   -4.90    8.50
  -2 -13  -4   10.40   13.80
  -2 -13  -4   10.90   10.50
 -13   2  -4    6.50   15.90
  13  -2  -4   -2.20   16.40
  -2 -13   4    0.00    9.20
  13  -2   4    1.10   17.50
  -2 -13   4   14.20    9.90
  13  -2   4  -22.30   12.80
 -13   2   4    9.20   17.30
 -13   2   4   -5.50   13.50
 -13   3  -4   -5.80   15.30
  -3 -13  -4    3.40   13.30
  -3 -13  -4  -10.00   11.40
  13  -3  -4   -5.80   11.70
 -13   3  -4   38.90   19.50
  13  -3  -4  -16.20   15.30
  -3 -13   4  -18.60    8.40
  13  -3   4    1.10   14.70
  13  -3   4   28.50   18.40
  -3 -13   4   15.40   10.40
 -13   3   4    5.10   15.40
 -13   3   4   36.80   20.90
  13  -4  -4   -4.00   18.60
  -4 -13  -4    3.80   12.50
 -13   4  -4   -1.40   16.60
  -4 -13  -4   -4.20   12.60
  13  -4  -4   -3.00   15.20
 -13   4  -4    7.70   17.60
  13  -4   4   15.40   14.80
 -13   4   4    1.30   19.90
  -4 -13   4   -6.20    9.50
 -13   4   4   -2.30   15.00
  13  -4   4   -9.10   18.20
  -4 -13   4   -3.50    9.80
  13  -5  -4    3.70   14.80
 -13   5  -4  -24.00   17.60
 -13   5  -4   -6.10   14.70
  -5 -13  -4  -10.50   12.90
  -5 -13  -4   21.30   13.80
  13  -5   4   35.50   20.70
  -5 -13   4    2.40   11.20
  -5 -13   4   13.10   11.70
 -13   5   4    8.60   18.00
 -13   5   4  -20.20   20.10
  -6 -13  -4   42.90   16.60
  13  -6  -4   -7.50   18.20
  -6 -13  -4   13.30   13.90
 -13   6  -4  -25.40   12.40
  13  -6  -4   12.00   21.20
 -13   6  -4   -8.30   17.40
 -13   6   4   25.30   23.70
  13  -6   4  -15.80   19.50
 -13   6   4  -17.10   14.30
  13  -6   4    2.40   15.50
  -6 -13   4  -12.50   12.00
 -14  -3  -4  -10.60   15.70
   3 -14  -4   13.40   15.80
  14   3  -4   -3.00   17.20
   3 -14  -4    3.30   15.20
 -14  -3  -4   13.10   19.00
  14   3  -4   10.20   18.40
 -14  -3   4  -26.30   14.00
   3 -14   4   10.70   13.60
  14   3   4  -42.20   17.00
  14   3   4   11.70   18.00
   3 -14   4  -16.80   11.60
 -14  -3   4   -7.40   16.40
   2 -14  -4  155.38   28.00
 -14  -2  -4   31.80   24.90
  14   2  -4   70.89   26.70
 -14  -2  -4   27.60   22.50
   2 -14  -4  133.19   26.20
  14   2  -4   76.29   23.80
  14   2   4  130.09   32.90
  14   2   4  120.29   28.90
 -14  -2   4   92.19   25.20
 -14  -2   4   72.39   28.10
   2 -14   4  112.39   21.00
   2 -14   4  167.58   21.90
   1 -14  -4  -23.60   13.30
   1 -14  -4   -4.60   11.60
 -14  -1  -4   -5.20   19.50
  14   1  -4    4.50   16.00
 -14  -1  -4   15.30   21.10
 -14  -1   4   12.00   19.60
  14   1   4   10.00   16.30
   1 -14   4   36.20   12.70
 -14  -1   4   22.40   15.40
   1 -14   4    8.60   10.90
  14   1   4   25.90   21.30
   0 -14  -4  177.78   31.10
  14   0  -4  161.68   35.20
   0 -14  -4  200.98   30.90
  14   0  -4  210.08   38.50
 -14   0  -4  124.99   34.50
 -14   0   4  111.59   30.00
   0 -14   4  195.68   24.40
  14   0   4  149.49   34.20
 -14   0   4  132.59   36.60
  14   0   4  137.29   36.20
   0 -14   4  186.78   24.80
 -14   1  -4   14.00   19.90
  -1 -14  -4  -19.20   11.30
 -14   1  -4   48.20   20.60
  -1 -14  -4   17.90   14.20
  14  -1  -4  -12.40   17.30
  14  -1  -4    3.70   17.20
 -14   1   4   30.60   21.20
  -1 -14   4   -0.70   10.40
 -14   1   4    6.50   18.00
  -1 -14   4   10.10    9.90
  14  -1   4  -28.90   12.10
  -2 -14  -4  158.18   27.50
 -14   2  -4  118.99   29.90
  14  -2  -4  108.99   30.10
 -14   2  -4   71.69   27.70
  -2 -14  -4  150.38   27.00
  14  -2   4   82.59   29.30
  -2 -14   4  164.18   23.00
 -14   2   4  110.09   28.30
  -2 -14   4  141.29   21.80
 -14   3  -4   -5.00   19.00
  14  -3  -4  -16.50   18.00
  -3 -14  -4    2.30   12.10
  -3 -14  -4   21.40   13.60
  14  -3  -4  -17.00   19.20
 -14   3  -4   11.80   14.30
  -3 -14   4   -5.20   10.50
 -14   3   4    2.10   15.50
  -3 -14   4   45.90   13.00
  14  -3   4   12.90   17.40
   0   0  -5 1052.39   87.79
   0   0  -5 1013.60   87.09
   0   0   5 1005.80   87.49
   0   0   5  977.00   87.19
   0  -1  -5  137.39   23.60
   0   1  -5  118.19   22.50
   0   1   5  140.29   23.50
   0  -1   5  138.89   24.00
   0   1   5  117.29   22.40
   0  -1   5  116.79   22.70
   1  -1  -5    4.70    6.90
   1   1  -5   -5.50    8.20
  -1  -1  -5    8.40    8.00
  -1   1  -5   10.00   10.20
   1   1  -5    8.20    9.90
   1  -1  -5    7.50    7.40
  -1   1  -5    2.60    8.50
   1  -1   5   -3.40   10.00
   1   1   5    3.30    9.10
  -1   1   5   12.90    9.10
   1  -1   5    0.80    9.10
   1   1   5    7.40   10.60
  -1  -1   5   -1.00    9.10
  -1  -1   5   -2.00    9.00
  -1   1   5    1.80    9.10
   2   1  -5   24.20   11.70
  -2  -1  -5   48.60   15.10
  -2  -1  -5   41.90   14.80
  -1   2  -5   25.30   11.60
   2   1  -5   31.80   13.00
  -1   2  -5   11.00    8.50
   1  -2  -5   17.30   11.20
   1  -2  -5    3.80    7.70
  -1   2   5   19.90   12.10
   2   1   5   28.30   13.20
  -1   2   5   15.40   12.00
  -2  -1   5   28.80   12.60
   1  -2   5    8.90   10.20
   1  -2   5   18.30   12.00
   2   1   5   46.10   14.50
  -2  -1   5   20.30   12.70
   0  -2  -5  225.48   28.70
   2   0  -5  183.98   25.60
  -2   0  -5  191.88   27.20
   0  -2  -5  223.78   27.60
   2   0  -5  186.48   26.00
  -2   0  -5  174.38   27.50
   0   2  -5  235.28   28.10
   0   2  -5  260.07   28.40
   0  -2   5  217.48   28.60
   2   0   5  200.68   27.80
  -2   0   5  214.18   28.40
   0  -2   5  243.68   29.30
   0   2   5  221.18   28.80
   0   2   5  247.88   28.10
  -2   0   5  198.38   27.90
   2   0   5  184.98   27.20
  -1  -2  -5   16.60    9.60
  -2   1  -5   35.50   13.60
  -2   1  -5   40.90   14.70
   1   2  -5   10.40   10.00
  -1  -2  -5   15.40   11.70
   1   2  -5    2.60    8.70
   2  -1  -5   10.60    9.30
   2  -1  -5   22.60   11.60
   2  -1   5   33.10   12.20
   1   2   5    3.80   10.10
   1   2   5    7.50   10.20
  -1  -2   5   13.80   10.70
  -1  -2   5    8.30   10.50
  -2   1   5   39.30   13.80
  -2   1   5   36.40   12.60
   2  -1   5   44.10   15.20
  -2  -2  -5  211.48   29.40
  -2   2  -5  229.68   29.30
  -2   2  -5  233.18   29.00
   2   2  -5  250.27   29.50
  -2  -2  -5  245.78   31.20
   2  -2  -5  216.38   29.30
   2   2  -5  224.68   28.80
   2  -2  -5  217.48   28.60
   2  -2   5  237.38   29.10
   2   2   5  216.58   30.00
  -2   2   5  247.18   30.60
  -2  -2   5  272.37   30.40
   2  -2   5  228.78   28.60
  -2   2   5  239.08   30.30
   2   2   5  254.07   29.30
  -2  -2   5  221.48   28.10
  -2   3  -5    6.10    9.10
  -3  -2  -5   -4.70    9.50
   2  -3  -5   -2.70    8.50
  -3  -2  -5    5.60    8.10
   3   2  -5   12.20    9.80
   2  -3  -5   10.60   11.00
  -2   3  -5   -5.00    7.60
   3   2  -5   12.40   10.20
  -2   3   5    6.10    9.90
  -2   3   5   -2.40    7.00
   2  -3   5   -0.70    9.40
  -3  -2   5    2.70   10.80
  -3  -2   5    8.50    8.00
   3   2   5    9.60   10.80
   2  -3   5  -10.70    8.10
   3   2   5    0.20    9.40
   3   1  -5    4.50    9.90
  -3  -1  -5    1.60    7.00
   1  -3  -5   14.20   12.00
   3   1  -5    6.30    9.90
  -3  -1  -5   -7.10   10.30
   1  -3  -5   28.40   12.90
  -1   3  -5    8.10    8.90
  -1   3  -5   14.70   10.30
  -1   3   5   27.10   12.90
  -1   3   5    3.90   10.30
   3   1   5   19.60   11.40
   1  -3   5    3.50   10.10
  -3  -1   5    8.30    9.30
   3   1   5   -4.30    8.90
  -3  -1   5    9.50    9.80
   1  -3   5   22.40   11.80
   0   3  -5   22.90   11.10
   0   3  -5    9.30    9.60
   0  -3  -5    4.10   11.20
   3   0  -5   -1.60    9.20
  -3   0  -5   22.30   12.40
   3   0  -5   -0.50    7.40
   0  -3  -5   21.20   11.20
  -3   0  -5   -6.40    9.10
   0  -3   5   -0.30    9.70
  -3   0   5    5.50    9.90
   0  -3   5   10.80   11.00
   3   0   5   -3.50    9.10
   3   0   5    5.80    9.90
  -3   0   5   -0.40    6.90
   0   3   5   -0.60   10.40
   0   3   5   12.10   11.10
   3  -1  -5   -0.40    8.40
  -3   1  -5    1.80    9.20
   1   3  -5   14.20   10.30
   1   3  -5   32.10   11.80
  -1  -3  -5    7.50   11.70
   3  -1  -5   11.90    9.70
  -3   1  -5   -2.60    9.40
  -1  -3  -5    9.10    8.90
   3  -1   5    5.10   11.00
   1   3   5    2.40   10.60
  -3   1   5    3.10   10.50
   1   3   5   17.70   12.60
  -1  -3   5    1.90    9.80
  -3   1   5    9.80    8.60
   3  -1   5    9.70    7.80
  -1  -3   5   27.60   12.30
  -2  -3  -5   -5.10    6.60
   2   3  -5    2.80    9.80
  -3   2  -5    7.70    9.60
   3  -2  -5    6.10    8.60
  -3   2  -5    2.50    8.60
   3  -2  -5   10.00    8.10
   2   3  -5   -7.80    7.80
  -2  -3  -5   -5.20    9.10
   3  -2   5   22.00   10.80
  -2  -3   5   -9.10    8.80
  -3   2   5   22.20   12.20
   3  -2   5   13.30   11.70
  -3   2   5   14.40   11.60
   2   3   5    4.60    9.80
   2   3   5    7.90   10.80
  -2  -3   5  -11.00    7.80
   3   3  -5   11.60   11.10
  -3   3  -5   11.90   10.70
   3   3  -5   22.70   11.10
  -3  -3  -5    6.90   12.00
  -3   3  -5   28.60   12.80
   3  -3  -5   28.20   13.60
   3   3   5   22.60   11.80
  -3   3   5   30.80   13.50
   3  -3   5   38.00   14.50
   3  -3   5   42.10   14.40
  -3  -3   5   37.30   14.20
  -3  -3   5   35.80   14.70
  -3   3   5   31.30   13.80
   3   3   5   47.50   14.50
   4   3  -5   -6.80    7.70
   4   3  -5    9.90   10.60
   3  -4  -5    2.30    8.10
  -3   4  -5   -6.40    7.90
  -3   4  -5   -7.30    7.50
   3  -4  -5   13.80   11.70
  -4  -3  -5   -4.90    9.20
  -4  -3  -5    7.90   11.70
   4   3   5    5.00   10.30
  -4  -3   5   -1.60   12.10
   3  -4   5  -11.70    9.00
   3  -4   5   -8.50    9.20
  -3   4   5    5.50    7.60
  -4  -3   5  -13.40    8.40
   4   3   5   14.70   11.20
  -3   4   5  -10.20   10.00
  -4  -2  -5  296.17   38.80
  -4  -2  -5  290.07   36.30
   4   2  -5  323.57   34.40
   4   2  -5  280.47   34.10
  -4  -2   5  275.47   33.40
  -4  -2   5  310.97   38.90
   4   2   5  271.37   37.30
   4   2   5  300.17   35.30
   1  -4  -5    0.70   11.40
  -1   4  -5   10.00    9.30
   1  -4  -5   11.30    9.70
  -4  -1  -5   43.40   15.60
  -1   4  -5   12.60    9.40
   4   1  -5   10.30   10.40
   4   1  -5   27.70   13.20
   1  -4   5    6.90   10.50
  -4  -1   5   24.60   16.00
  -1   4   5   -4.00    9.10
  -4  -1   5   15.40    9.40
   4   1   5   31.80   14.20
  -1   4   5   -2.30   10.20
   4   1   5   11.50   11.40
   1  -4   5   11.80    9.40
   0   4  -5  907.21   68.49
   0   4  -5  816.62   66.99
   0  -4  -5  841.52   75.39
   4   0  -5  601.84   66.59
  -4   0  -5  688.03   68.99
   4   0  -5  615.44   66.99
  -4   0  -5  690.53   68.59
   0  -4  -5  836.62   70.79
  -4   0   5  610.54   67.19
   0  -4   5  855.71   70.19
   0   4   5  838.92   69.59
   0   4   5  867.01   70.19
   4   0   5  653.93   68.39
   0  -4   5  870.71   70.19
   4  -1  -5   14.40   10.60
   4  -1  -5   37.80   12.70
  -4   1  -5   51.19   15.40
  -1  -4  -5   10.60   12.00
  -4   1  -5   31.10   12.30
  -1  -4  -5   -1.40    8.00
   1   4  -5    0.60    8.30
   1   4  -5   11.40   10.50
   1   4   5    1.80    9.80
  -4   1   5   33.00   14.00
   4  -1   5   37.80   14.20
  -1  -4   5   -3.20    8.80
  -1  -4   5    8.00    9.90
   1   4   5    2.00    9.00
   2   4  -5  130.59   21.80
  -2  -4  -5  118.29   23.30
   2   4  -5   91.39   18.20
  -2  -4   5  100.99   20.50
  -2  -4   5  106.39   20.80
   2   4   5  144.39   23.60
   2   4   5   84.99   18.80
   3   4  -5    2.40    8.90
  -3  -4  -5    2.90   10.50
  -4   3  -5   -5.50    9.20
  -4   3  -5   -7.00    7.80
   4  -3  -5    2.10   10.40
  -3  -4  -5    3.90    7.70
   4  -3  -5   -3.10    6.50
   3   4  -5   -1.10    8.00
   3   4   5    8.50   10.20
  -3  -4   5   -1.50    9.10
  -4   3   5  -18.90    9.50
   3   4   5    2.20    8.90
   4  -3   5   -5.30    9.10
  -3  -4   5   20.10   12.20
   4   4  -5  655.83   57.69
   4  -4  -5  630.04   66.09
  -4  -4  -5  600.44   59.99
   4  -4  -5  542.75   58.29
  -4   4  -5  667.53   58.59
   4   4  -5  577.34   56.39
  -4  -4  -5  638.34   60.99
   4   4   5  601.94   59.09
   4   4   5  595.94   58.39
   4  -4   5  582.04   63.29
  -4  -4   5  669.63   60.09
  -4   4   5  605.94   58.49
   4  -4   5  635.04   60.19
  -4  -4   5  611.44   63.99
  -4   5  -5   41.70   14.40
   4  -5  -5   58.69   17.40
   5   4  -5   21.80   11.80
   5   4  -5    4.40    9.70
  -4   5  -5    3.60   10.00
   4  -5  -5   18.20   13.80
  -5  -4  -5    5.50   10.20
  -5  -4  -5   18.20   10.60
   4  -5   5   32.20   14.10
  -5  -4   5   28.50   13.40
  -4   5   5   35.60   14.00
  -5  -4   5   19.90   12.50
   4  -5   5   19.80   13.30
   5   4   5   16.50   12.30
   5   3  -5   17.40   12.20
   3  -5  -5    8.40   12.00
   5   3  -5    2.30    9.20
  -5  -3  -5   11.30   10.20
  -3   5  -5   28.50   12.30
   3  -5  -5   35.30   16.70
   3  -5   5   31.60   13.90
   5   3   5   11.80   11.10
  -3   5   5   31.00   13.40
   3  -5   5    6.70   13.80
   5   3   5   11.20   11.40
  -5  -3   5    4.60   10.50
  -5  -3   5   -0.80   10.80
  -3   5   5   42.10   15.10
  -2   5  -5   50.99   14.40
   5   2  -5   20.50   12.10
  -5  -2  -5   12.20   12.60
  -2   5  -5   56.59   14.10
  -5  -2  -5    3.80    6.80
   2  -5  -5   60.19   17.00
   5   2  -5    8.20   10.50
   2  -5  -5   54.89   16.50
   5   2   5    2.50    8.70
  -5  -2   5   17.00    9.80
  -5  -2   5    7.40   11.30
  -2   5   5   67.29   16.50
   5   2   5   18.80   13.70
  -2   5   5   67.99   17.30
   2  -5   5   45.40   13.50
   2  -5   5   36.40   14.90
   1  -5  -5   38.20   15.10
  -1   5  -5   23.40   10.50
  -1   5  -5   21.20   11.30
   1  -5  -5   23.40   11.30
   5   1  -5    4.50   10.80
  -5  -1  -5    6.10   11.80
  -5  -1  -5    2.80   10.10
   5   1  -5   16.60   10.60
   5   1   5   17.70    9.90
  -1   5   5   13.50   11.10
   5   1   5    7.10   11.50
   1  -5   5    8.70   11.20
  -5  -1   5    7.20   11.30
   1  -5   5   11.10   11.30
  -5  -1   5   12.10   12.60
  -1   5   5   27.20   12.70
  -5   0  -5   10.10   13.10
  -5   0  -5    5.50    9.10
   0   5  -5   11.70    8.60
   0   5  -5   10.00    9.80
   5   0  -5   -5.90    9.60
   0  -5  -5   25.90   14.20
   0   5   5   12.10   11.20
   0   5   5    7.00    9.60
   5   0   5    1.50   10.60
   0  -5   5    8.20   10.50
   0  -5   5    7.20   10.50
  -5   0   5    2.40    7.70
  -5   0   5    9.50   10.90
   5   0   5   -6.40    6.50
   5  -1  -5    4.60   10.00
   1   5  -5   20.40   10.80
   5  -1  -5    1.80   11.20
  -1  -5  -5   33.40   12.60
  -5   1  -5    7.10    9.10
   1   5  -5   38.30   12.20
  -1  -5  -5   25.20   12.80
  -1  -5   5   18.70   12.20
   5  -1   5    0.70   11.10
   1   5   5   15.80   12.40
   1   5   5    7.50   10.60
   5  -1   5   19.40   11.10
  -1  -5   5   11.40   11.60
  -5   1   5    6.80   10.60
  -5   1   5   -0.10    8.20
  -2  -5  -5   65.49   17.70
   5  -2  -5   -3.00    7.50
  -5   2  -5   10.40   10.70
   2   5  -5   37.50   12.90
   5  -2  -5   19.00   13.60
  -2  -5  -5   72.69   18.50
   2   5  -5   67.59   14.30
  -5   2  -5   22.20   12.50
   5  -2   5    5.90    8.90
   2   5   5   67.29   16.50
  -5   2   5    3.90   11.20
   5  -2   5   -7.50    9.30
  -5   2   5    9.10   12.10
  -2  -5   5   67.69   17.40
   2   5   5   56.59   15.50
  -3  -5  -5   37.80   15.30
   3   5  -5   37.20   11.90
   3   5  -5   18.40   10.60
  -3  -5  -5   26.30   12.40
   5  -3  -5   -2.70    7.10
  -5   3  -5    2.00   11.10
   3   5   5   19.20   12.00
  -3  -5   5   42.30   13.80
   3   5   5   37.50   14.80
  -3  -5   5   45.60   15.00
   5  -3   5    6.10   11.70
  -5   3   5   -5.50   10.60
  -5   3   5   13.00   10.20
   5  -3   5   -2.40   10.40
  -5   4  -5    3.70   10.00
  -4  -5  -5   32.30   14.40
   4   5  -5   26.80   11.70
   4   5  -5   27.50   11.90
   5  -4  -5   11.10   12.00
  -4  -5   5   35.20   17.00
  -4  -5   5   33.80   13.50
   4   5   5   18.80   13.40
   5  -4   5   17.30   12.50
  -5   4   5   -1.50   11.90
   4   5   5   41.00   14.90
   5  -4   5    1.50   12.80
  -5   4   5   20.10   12.70
  -5   5  -5   10.70   10.40
   5   5  -5   -9.50    8.60
   5  -5  -5    7.80   11.70
  -5   5  -5   11.80   10.00
  -5  -5  -5    7.60   12.20
  -5  -5  -5   -7.00   10.70
   5  -5  -5   -2.90    7.70
   5   5  -5   -7.10    7.30
   5  -5   5    8.60   11.00
  -5  -5   5    2.70   10.40
  -5  -5   5    2.80   10.70
   5   5   5   -6.80    9.10
  -5   5   5  -19.00    7.90
  -5   5   5    5.80    9.60
  -6  -5  -5   24.50   13.50
  -5   6  -5   18.50   11.30
  -6  -5  -5   16.50   11.10
   6   5  -5   13.10    9.80
  -5   6  -5    6.20    8.50
   5  -6  -5   10.60   12.10
   6   5  -5   18.90   10.40
   5  -6  -5   11.50   13.50
   6   5   5    6.50   11.40
   5  -6   5   14.60   12.00
  -5   6   5    8.90   13.10
  -5   6   5   -7.40    9.80
   5  -6   5    5.20   12.00
  -6  -5   5   16.10   12.50
  -6  -5   5    5.10   11.40
   6   5   5   16.80   11.90
  -6  -4  -5  219.78   31.90
  -4   6  -5  296.67   31.10
  -6  -4  -5  207.48   32.60
   6   4  -5  217.68   28.80
   6   4  -5  198.18   30.10
   4  -6  -5  329.57   35.50
   6   4   5  208.38   31.40
   6   4   5  191.98   29.90
   4  -6   5  323.17   35.10
   4  -6   5  311.47   34.70
  -6  -4   5  225.18   30.70
  -3   6  -5   -4.40    7.70
  -3   6  -5   -1.60    8.10
   6   3  -5   45.20   15.60
   3  -6  -5    9.20   12.80
   6   3  -5   42.90   15.60
  -6  -3  -5   62.09   18.90
   3  -6  -5    7.20    9.70
   6   3   5   45.10   16.40
  -6  -3   5   60.49   17.90
  -3   6   5   -7.20    8.80
   3  -6   5   -0.10    9.40
  -3   6   5   -1.10    9.70
   6   3   5   40.50   16.20
  -6  -2  -5  224.28   31.00
  -2   6  -5  191.18   24.50
   6   2  -5  214.08   28.10
   2  -6  -5  197.68   27.50
   6   2  -5  200.78   28.50
   2  -6   5  220.48   28.70
   6   2   5  204.98   29.80
   6   2   5  165.28   33.10
  -2   6   5  179.08   27.10
   2  -6   5  190.78   27.40
  -6  -2   5  244.48   30.00
  -2   6   5  188.48   30.30
   1  -6  -5   19.90   12.90
  -6  -1  -5  128.59   23.60
   6   1   5  128.89   24.20
   1  -6   5   22.10   12.60
  -1   6   5   16.90   13.10
   6   0  -5  376.06   43.80
   0  -6  -5  422.76   46.00
   0   6  -5  380.66   39.10
   0  -6  -5  418.26   44.70
  -6   0  -5  427.26   45.70
   0   6  -5  427.76   39.60
   6   0  -5  421.56   45.60
   0   6   5  425.76   43.60
  -6   0   5  434.16   64.59
   0  -6   5  411.36   43.50
   0   6   5  412.36   42.30
   0  -6   5  436.36   43.40
  -6   1   5   16.20   12.60
  -1  -6   5   18.80   11.90
   6  -1   5  155.18   29.70
  -6   1   5  141.99   28.40
   2   6  -5  169.88   23.20
   2   6  -5  176.18   23.60
  -6   2  -5  235.58   30.20
   6  -2  -5  270.77   33.20
  -2  -6  -5  185.18   31.20
   6  -2  -5  229.88   30.20
  -2  -6  -5  184.58   31.00
   2   6   5  193.18   26.90
   2   6   5  173.88   28.70
   6  -2   5  310.87   34.00
   6  -2   5  243.58   32.00
  -2  -6   5  180.68   29.30
  -6   2   5  200.18   36.20
  -2  -6   5  213.18   28.10
  -6   2   5  174.98   31.40
   6  -3  -5   50.89   17.70
  -6   3  -5   30.70   14.80
   3   6  -5    7.90    8.70
  -3  -6   5   -0.80   10.50
   3   6   5   19.10   12.20
   3   6   5    0.40    9.50
   6  -3   5   37.60   16.30
  -6   3   5   62.69   21.70
  -6   3   5   36.40   15.40
   6  -3   5   74.19   19.70
   6  -4  -5  219.78   33.00
  -4  -6  -5  327.87   37.10
  -4  -6  -5  368.16   39.00
  -6   4  -5  273.07   34.70
   4   6  -5  313.47   30.60
   4   6  -5  348.67   31.70
  -6   4  -5  222.38   33.40
  -6   4   5  232.08   34.40
   6  -4   5  197.78   35.80
  -4  -6   5  323.37   35.40
   4   6   5  324.87   36.00
  -6   4   5  226.78   40.50
   4   6   5  315.57   35.20
   6  -4   5  179.08   34.40
  -6   5  -5   17.50   12.30
   5   6  -5   12.60    9.50
   6  -5  -5  -12.00   10.50
  -5  -6  -5   -0.60   12.30
  -5  -6  -5   -1.50   11.10
   6  -5  -5   -2.20   12.10
   5   6  -5    7.70    9.20
  -6   5  -5   10.20   11.10
  -5  -6   5   -0.40   10.70
  -6   5   5   31.90   16.10
  -6   5   5   -6.90   10.80
  -5  -6   5   11.40   12.20
   6  -5   5    1.60   12.40
   5   6   5   17.00   12.00
   6  -5   5    5.20   11.70
   5   6   5    1.70   11.90
  -6   6  -5  253.17   31.10
  -6  -6  -5  252.47   34.60
   6   6  -5  240.78   29.40
  -6   6  -5  260.67   31.30
   6  -6  -5  290.87   37.40
   6  -6  -5  214.88   32.30
  -6  -6  -5  249.88   35.00
   6   6  -5  240.38   29.60
  -6  -6   5  259.97   36.80
   6  -6   5  269.87   34.90
   6   6   5  249.97   36.30
   6  -6   5  289.07   35.90
  -6  -6   5  286.97   34.60
  -6   6   5  272.97   38.60
  -6   6   5  233.78   35.00
   6   6   5  229.98   30.80
   7   6  -5   -0.70    8.90
   7   6  -5   -6.10    9.40
  -7  -6  -5   14.00   13.90
   6  -7  -5   11.60   13.80
  -7  -6  -5    4.60   13.20
   6  -7  -5   14.80   14.10
  -6   7  -5  -11.20   10.00
  -6   7  -5    2.70    9.00
  -7  -6   5    0.80   11.70
   6  -7   5   -6.60   10.70
   7   6   5    8.90   11.70
  -6   7   5    3.90   13.30
   6  -7   5    5.40   12.60
   7   6   5    3.90   11.20
  -7  -6   5   -5.90   10.00
  -7  -5  -5   -0.90   11.90
  -5   7  -5   22.50   12.50
   7   5  -5   -2.30   10.00
  -7  -5  -5  -15.00   10.30
   5  -7  -5   22.80   15.50
   7   5  -5   -1.80    9.30
   5  -7  -5   -0.50   12.40
  -5   7  -5   28.40   10.90
   5  -7   5   22.20   13.10
  -7  -5   5    3.40   12.00
  -7  -5   5   -0.50   10.70
  -5   7   5   50.69   15.50
  -5   7   5   -1.50   13.50
   7   5   5   10.20   13.00
   5  -7   5   23.10   13.50
  -4   7  -5    1.10    9.80
   4  -7  -5    2.70   11.40
  -7  -4  -5   -0.80    8.30
  -4   7  -5    7.20    8.30
   7   4  -5    0.20    9.10
   4  -7  -5    8.20   12.90
   7   4  -5   -3.40    7.90
  -7  -4  -5   -3.00   12.70
   7   4   5   -5.40    9.00
   4  -7   5   10.50   10.90
   4  -7   5    9.00   13.10
  -7  -4   5    6.30   12.50
  -4   7   5    7.90   10.60
  -4   7   5   12.70   12.00
  -7  -4   5    1.10   10.90
   7   4   5    0.10   11.20
   7   3  -5   16.00   14.30
  -3   7  -5   19.70    9.60
  -7  -3  -5    7.20   10.30
   3  -7  -5   -7.30   11.00
   7   3  -5   25.70   14.90
   3  -7  -5   -0.60   10.80
  -3   7  -5   17.00    8.80
   7   3   5   22.60   14.10
   3  -7   5   22.90   12.70
  -7  -3   5   22.60   12.00
   7   3   5   24.50   14.30
  -3   7   5   12.40   12.00
  -3   7   5   23.60   13.30
  -7  -3   5    0.60   12.20
   2  -7  -5   29.20   13.50
   2  -7  -5    9.90   12.50
   7   2  -5   -6.60    9.40
   7   2  -5    1.00   10.50
  -2   7  -5   -0.20    7.90
  -7  -2  -5   -3.80   10.80
  -2   7  -5    5.00    7.90
   7   2   5   17.10   12.50
   2  -7   5   27.50   12.50
  -2   7   5   19.90   11.70
  -7  -2   5    9.00   12.70
   2  -7   5   16.60   11.60
  -7  -2   5    8.90   12.80
   7   2   5    3.50   11.90
  -2   7   5    8.60   10.60
   1  -7  -5    5.50    8.70
  -1   7  -5   14.10    7.90
   7   1  -5    6.00   13.90
   7   1  -5   -7.70   10.70
  -7  -1  -5    1.70   10.60
  -1   7  -5    6.60    8.10
  -7  -1  -5   -8.00    8.20
   1  -7   5    7.30   10.20
   7   1   5    2.80   11.90
   7   1   5   14.10   12.40
  -1   7   5   21.70   13.20
  -1   7   5   19.20   11.70
  -7  -1   5   -0.50   11.40
   1  -7   5    5.90   10.30
  -7  -1   5   14.20   12.80
   7   0  -5    0.50   11.00
   0   7  -5   16.80    8.20
   7   0  -5  -22.00    9.70
  -7   0  -5    0.70   11.40
   0  -7  -5   14.00   12.60
  -7   0  -5    0.90   11.60
   0  -7   5   21.50   11.30
   7   0   5    2.30   11.60
   0  -7   5   28.30   13.30
   0   7   5   29.90   13.30
   0   7   5   31.50   13.80
  -7   0   5   -5.50    7.50
   1   7  -5    3.50    7.50
   7  -1  -5   -2.50    8.20
  -7   1  -5   22.60   13.60
  -1  -7  -5    5.60    8.00
   7  -1  -5   12.40   10.10
  -1  -7   5   15.20   12.00
   7  -1   5   -6.00    9.40
   1   7   5   13.20   11.80
  -7   1   5   -0.60    8.70
   1   7   5   20.20   11.30
  -2  -7  -5    4.00   10.90
   7  -2  -5    8.50    9.20
   7  -2  -5    0.20    9.70
   2   7  -5   -2.00    6.90
   2   7  -5    7.00    7.20
   7  -2   5    7.20   10.80
  -7   2   5  -17.60    8.90
  -7   2   5  -15.00    9.60
  -2  -7   5    6.60   10.40
  -2  -7   5   28.00   12.80
   2   7   5   29.20   11.60
   2   7   5   14.20   10.80
  -7   3  -5   34.30   16.70
  -3  -7  -5   22.90   14.40
  -7   3  -5   17.20   12.70
   3   7  -5   14.50    8.40
   3   7  -5   21.60    8.40
   7  -3  -5   26.20   14.60
  -3  -7  -5   14.30   12.50
  -3  -7   5    1.80   11.30
   7  -3   5   26.80   14.60
   3   7   5   17.50   11.30
  -3  -7   5   -3.40    8.10
   7  -3   5   -0.20   11.10
  -7   3   5   13.60   13.80
   3   7   5   -0.70    9.50
  -7   3   5   22.60   14.60
  -7   4  -5    0.20   11.20
   4   7  -5    1.10    7.70
  -4  -7  -5    0.20   11.60
  -7   4  -5   -4.60   12.50
  -4  -7  -5   -3.70   11.40
   4   7  -5    4.90    7.30
   7  -4  -5   -5.00   12.10
   4   7   5   -5.90    9.40
   4   7   5  -12.30   10.20
  -7   4   5   13.20   12.00
   7  -4   5   -0.90    8.20
  -7   4   5    3.90   11.20
  -4  -7   5    2.70    9.60
   7  -4   5   -8.30    7.70
   7  -5  -5   -0.40   11.70
  -7   5  -5   -8.50    9.90
  -5  -7  -5   13.60   11.30
  -5  -7  -5   21.60   12.80
   7  -5  -5   16.10   13.40
   5   7  -5    4.10    8.60
   5   7  -5   26.80    9.40
  -5  -7   5   21.90   12.00
  -7   5   5   -5.30   11.50
   5   7   5   18.50   13.50
  -7   5   5   -7.80   12.00
   7  -5   5   -0.50    8.20
   7  -5   5   -9.70   10.60
   5   7   5   18.80   11.30
  -5  -7   5   23.20   13.10
  -7   6  -5   14.40   12.70
   7  -6  -5    5.90   13.50
   6   7  -5   12.30    9.10
  -6  -7  -5    5.60   12.00
  -7   6  -5   -1.40   11.00
   7  -6  -5   -0.10   13.00
  -6  -7  -5  -16.90   10.10
   6   7  -5   -7.00    7.60
   7  -6   5    0.00   12.80
   6   7   5    8.60   13.10
  -6  -7   5   -3.90   10.20
   7  -6   5    2.10   13.10
   6   7   5    7.80   11.20
  -7   6   5   13.20   12.60
  -6  -7   5    4.70   10.80
  -7   6   5   16.30   13.60
   7   7  -5    4.20    9.40
  -7   7  -5    7.50   11.50
   7  -7  -5   -1.60   13.50
  -7  -7  -5   16.10   14.40
  -7   7  -5  -14.90    9.00
  -7  -7  -5    4.90   13.00
   7  -7  -5   -5.70   13.10
   7   7  -5   -4.60    8.50
   7  -7   5   -0.50   12.50
   7   7   5   -9.10   10.20
  -7  -7   5    8.80   11.70
  -7   7   5  -24.00   10.70
  -7   7   5  -25.80   10.20
   7  -7   5   -1.20   12.20
  -7  -7   5   -9.70   11.40
   7   7   5   -8.90    9.90
  -7   8  -5   -2.90   10.10
   7  -8  -5  -15.00   13.70
  -8  -7  -5   12.80   15.20
  -7   8  -5   -3.70   12.40
   8   7  -5    0.10   10.60
   7  -8  -5  -15.70   12.60
  -8  -7  -5  -13.40   13.30
   8   7  -5    1.60   10.00
  -8  -7   5  -11.70   11.20
  -7   8   5  -10.60   11.50
   7  -8   5    9.10   12.70
   7  -8   5    6.10   14.20
   8   7   5    5.00   13.80
  -7   8   5   14.00   10.90
  -8  -7   5   16.60   14.80
  -6   8  -5  160.28   25.30
  -8  -6  -5  159.78   31.50
  -6   8  -5  144.59   23.00
   6  -8  -5  142.39   31.10
   8   6  -5  218.28   26.70
   6  -8  -5  193.78   34.00
   8   6  -5  218.78   27.10
  -8  -6  -5  228.38   32.30
  -8  -6   5  270.37   32.50
   8   6   5  189.08   31.50
  -6   8   5  138.19   28.10
   6  -8   5  140.39   29.00
  -8  -6   5  182.18   32.00
   8   6   5  179.18   29.50
   6  -8   5  168.68   30.60
  -6   8   5  137.39   29.10
   8   5  -5   -4.40   11.00
   5  -8  -5    7.30   10.50
   5  -8  -5   21.40   15.60
  -5   8  -5   12.10    9.80
  -8  -5  -5   -5.00   14.20
  -8  -5  -5  -12.50   12.40
  -5   8  -5   -2.80    8.40
   8   5  -5    7.20   10.00
   8   5   5   10.50   11.70
  -8  -5   5    2.30   12.30
   5  -8   5   -4.40   10.80
   8   5   5   -3.80   12.00
  -8  -5   5  -11.30   11.10
   5  -8   5   27.80   14.00
  -5   8   5    9.70   10.60
  -4   8  -5  281.17   30.40
  -4   8  -5  296.17   31.20
  -8  -4  -5  410.26   43.30
   4  -8  -5  232.08   37.00
   4  -8  -5  271.17   37.70
   8   4   5  401.86   41.30
   4  -8   5  280.97   36.10
   8   4   5  351.56   40.80
  -4   8   5  284.57   34.30
  -4   8   5  286.17   34.90
  -3   8  -5    4.30    7.70
   8   3  -5  -12.30    9.00
   3  -8  -5   -9.10   10.40
  -3   8  -5    7.00    7.20
  -8  -3  -5    0.80   12.90
   8   3  -5   10.70   12.30
   3  -8  -5   12.00   13.10
  -8  -3   5   -6.80   11.60
   3  -8   5  -16.30    9.30
   8   3   5    0.30   12.10
  -3   8   5  -10.40    8.20
  -8  -3   5  -16.10   12.00
  -3   8   5    0.30   11.00
   3  -8   5   -5.60    9.60
  -8  -2  -5  300.37   36.30
  -2   8  -5  215.98   29.00
   2  -8  -5  254.97   33.80
   8   2  -5  302.07   35.30
   2  -8  -5  224.98   33.20
   8   2   5  300.27   36.60
  -8  -2   5  307.77   36.10
   2  -8   5  237.08   31.00
  -2   8   5  211.98   29.60
  -2   8   5  273.77   32.70
  -8  -2   5  303.67   37.40
   1  -8  -5   -4.50   10.40
  -1   8  -5   -7.80    7.80
  -8  -1  -5   21.50   15.50
   8   1  -5   21.60   13.00
   8   1  -5    5.90   12.00
   1  -8  -5    7.40   11.40
  -1   8   5    6.40    8.90
  -8  -1   5   14.20   12.30
   1  -8   5   -7.30    8.80
  -1   8   5    4.60    9.60
   1  -8   5    9.10   10.00
   8   1   5   23.80   16.70
  -8  -1   5    7.30   13.10
   0  -8  -5  293.27   36.20
   0   8  -5  303.27   30.70
   0   8  -5  280.17   25.00
   0  -8  -5  306.77   37.40
   0   8   5  299.87   32.90
   0   8   5  256.67   31.40
   0  -8   5  238.98   32.10
   0  -8   5  268.87   32.90
   1   8  -5    1.30    4.70
   1   8  -5   -5.70    4.10
  -1  -8  -5  -17.80    9.40
   8  -1  -5    3.30   13.30
  -1  -8  -5    0.60   10.50
  -8   1  -5   24.50   11.90
  -8   1   5   20.40   14.80
  -1  -8   5   -6.60    8.80
   1   8   5   17.10   10.50
   8  -1   5   17.00   12.60
   1   8   5    7.80    9.70
  -1  -8   5   10.20   10.10
  -2  -8  -5  241.78   33.60
   8  -2  -5  289.47   37.10
   2   8  -5  235.48   21.50
  -8   2  -5  296.07   34.40
  -8   2  -5  251.67   34.40
   2   8  -5  252.77   21.90
  -2  -8  -5  290.77   35.30
   2   8   5  234.98   28.90
  -8   2   5  319.47   37.60
  -2  -8   5  223.58   30.50
   8  -2   5  309.87   37.60
  -2  -8   5  229.78   31.70
   2   8   5  216.48   30.60
   3   8  -5   -3.30    4.10
  -3  -8  -5   -4.70   11.20
  -8   3  -5   -2.80   11.70
  -3  -8  -5    8.10   13.00
   8  -3  -5    2.60   13.10
  -8   3  -5    0.70   11.70
   8  -3   5    9.40   13.50
   3   8   5   -4.70    8.80
  -8   3   5   15.40   14.60
  -3  -8   5   17.00   12.10
  -3  -8   5   -2.10    9.90
   8  -3   5   -9.10   10.20
   8  -4  -5  395.16   41.40
   4   8  -5  289.07   26.00
  -4  -8  -5  240.78   36.10
  -4  -8  -5  301.27   38.80
   8  -4   5  397.16   42.80
   4   8   5  342.77   35.80
  -4  -8   5  297.97   35.40
   4   8   5  269.57   34.20
   8  -5  -5   15.40   12.20
  -5  -8  -5    0.10   11.70
  -5  -8  -5   32.30   15.60
   8  -5  -5    0.40   12.90
  -8   5  -5    9.10   12.30
   5   8  -5   22.40    6.80
   8  -5   5   17.40   15.60
  -5  -8   5   19.80   13.60
   8  -5   5   16.80   15.00
   5   8   5   25.30   12.30
  -8   5   5   -2.60   13.20
  -5  -8   5    4.40   10.90
   5   8   5   18.30   12.60
  -8   6  -5  203.98   30.00
  -8   6  -5  206.18   29.20
  -6  -8  -5  137.29   28.90
   6   8  -5  185.08   24.70
   8  -6  -5  199.28   35.10
  -6  -8  -5  170.38   31.10
   8  -6  -5  247.38   34.50
  -6  -8   5  194.78   28.70
   6   8   5  181.98   28.50
  -6  -8   5  173.48   29.10
   8  -6   5  218.68   35.40
   8  -6   5  178.48   32.60
  -8   6   5  205.68   33.70
   6   8   5  166.78   27.40
  -7  -8  -5   11.30   14.20
   7   8  -5    3.40    8.10
  -7  -8  -5    7.90   12.70
   8  -7  -5    8.60   14.50
   8  -7  -5    7.10   10.90
  -8   7  -5  -11.00   14.60
  -8   7  -5   12.60   12.60
   7   8  -5    0.90    6.80
  -7  -8   5    0.50   11.80
   7   8   5   -7.90   15.90
   8  -7   5   20.70   16.90
   7   8   5    6.20   11.50
   8  -7   5    1.10   12.50
  -8   7   5   -0.70   13.40
  -7  -8   5    6.50   12.30
  -8   8  -5  244.78   31.60
   8   8  -5  213.38   27.20
  -8  -8  -5  258.07   37.60
  -8   8  -5  268.97   34.20
  -8  -8  -5  256.27   38.00
   8  -8  -5  271.97   39.90
   8  -8  -5  268.07   37.00
   8   8   5  260.27   32.20
   8  -8   5  265.17   37.70
  -8  -8   5  253.37   36.00
  -8   8   5  262.47   36.70
  -8  -8   5  259.07   35.30
   8  -8   5  231.08   39.50
   8   8   5  295.87   37.50
  -8   9  -5    6.60   10.70
  -9  -8  -5  -16.50   13.90
  -9  -8  -5   15.80   19.50
   8  -9  -5  -10.50   12.90
   9   8  -5   15.10    8.70
  -8   9  -5   -4.40   11.90
   8  -9   5    5.90   13.10
  -8   9   5    5.80   14.50
   9   8   5   11.00   16.60
   8  -9   5   -1.60   14.70
  -8   9   5  -33.80   17.30
  -9  -8   5   15.40   13.60
  -9  -8   5   -7.00   15.20
  -7   9  -5   15.10   10.30
   9   7  -5    3.40   10.90
   9   7  -5    5.40   10.90
   7  -9  -5   22.20   18.20
  -7   9  -5    4.90   11.30
  -9  -7  -5  -29.20   12.80
  -9  -7  -5    3.50   13.40
   7  -9  -5   50.19   19.70
   9   7   5    5.20   11.40
   7  -9   5   29.70   16.70
  -7   9   5    8.80   15.00
   9   7   5   19.10   17.60
  -7   9   5   46.80   18.40
   7  -9   5   34.90   14.80
  -9  -7   5   -6.70   14.30
  -9  -7   5  -14.40   11.90
   6  -9  -5    4.70   16.50
  -6   9  -5    7.60    8.60
   6  -9  -5   12.50   15.10
  -9  -6  -5   19.80   15.90
   9   6  -5   -6.30   11.00
  -9  -6  -5   14.00   15.30
  -6   9  -5    8.30    8.70
   9   6  -5    1.80   11.30
   6  -9   5    7.50   12.90
  -9  -6   5    6.30   14.90
   6  -9   5   14.50   13.00
   9   6   5   12.90   11.20
  -6   9   5   13.90   13.30
  -9  -6   5    1.90   13.20
  -6   9   5   -3.90   13.20
   5  -9  -5   -3.60    8.60
   5  -9  -5   23.90   15.10
  -9  -5  -5   -3.00   14.40
  -9  -5  -5   -7.90    9.90
   9   5  -5    1.80   11.60
   5  -9   5  -24.90   12.20
  -9  -5   5   16.00   15.20
   9   5   5    0.30   11.20
  -9  -5   5   -0.80   11.60
   5  -9   5   -0.40    9.80
  -5   9   5   -3.90   11.30
  -5   9   5    1.50   12.30
  -9  -4  -5   19.20   16.70
   9   4  -5   21.10   12.90
   4  -9  -5   20.70   16.60
  -9  -4  -5   24.00   15.60
  -4   9  -5   35.50    8.60
   4  -9  -5   38.00   17.70
   9   4  -5    1.90   12.10
  -4   9  -5   42.80    7.70
   9   4   5    6.80   13.80
  -9  -4   5   13.20   14.20
   4  -9   5   44.80   17.00
  -9  -4   5   12.20   15.80
  -4   9   5   43.50   15.70
   4  -9   5   57.49   19.20
  -4   9   5   65.69   16.50
  -9  -3  -5  -16.50   13.50
   9   3  -5    8.80   12.30
   9   3  -5   13.00   12.90
   3  -9  -5    5.20   12.90
   3  -9  -5  -17.90   11.50
  -9  -3   5   -5.60   11.30
  -9  -3   5   -8.80   12.70
  -3   9   5    4.00   10.10
   3  -9   5    0.30   12.60
  -3   9   5   -1.50   11.60
   3  -9   5  -10.90    9.90
   9   3   5   12.10   13.60
  -9  -2  -5    5.30   14.00
   9   2  -5   19.60   14.00
   9   2  -5   -1.20   12.40
   2  -9  -5   59.59   18.80
  -9  -2   5    0.70   13.70
  -2   9   5   51.19   15.40
  -2   9   5   58.59   14.60
   9   2   5   -4.80   12.40
   9   2   5    6.40   12.10
   2  -9   5   57.89   15.70
  -9  -2   5  -20.20   11.20
   1  -9  -5   17.50   13.00
   9   1  -5    8.50   12.70
   1  -9  -5  -13.90   10.40
  -9  -1  -5   -2.80   12.90
   1  -9   5   -3.80   10.80
  -1   9   5   15.10   11.60
  -9  -1   5   21.50   14.40
  -1   9   5   24.00   11.70
   9   1   5   15.00   11.10
  -9  -1   5   18.50   12.50
   1  -9   5   16.40   12.60
   9   1   5   18.60   15.20
   0  -9  -5   -1.20   11.20
   0  -9  -5   -5.60   10.20
  -9   0  -5    3.60   10.70
   9   0  -5    1.40   12.00
  -9   0  -5   -4.60    9.60
   0  -9   5   -0.20    9.70
   9   0   5   -6.20   11.10
   9   0   5   -7.80   12.40
  -9   0   5  -11.80   10.70
   0  -9   5    3.80   10.50
   0   9   5    8.20   10.60
   0   9   5    9.50    9.00
   9  -1  -5   -2.70   14.50
   9  -1  -5   14.50   12.70
  -1  -9  -5   23.90   15.00
  -1  -9  -5    8.40   11.50
  -1  -9   5   20.50   11.90
  -9   1   5   -6.50   11.80
   9  -1   5   13.50   11.20
   1   9   5   -2.80    9.00
  -1  -9   5   22.80   12.00
   1   9   5    6.90   10.10
  -9   2  -5   14.50   13.90
  -2  -9  -5   49.10   17.80
  -2  -9  -5   49.70   17.10
   9  -2  -5   25.20   15.10
   9  -2  -5    3.70   14.30
  -2  -9   5   51.69   15.40
   2   9   5   73.19   17.10
  -9   2   5    9.90   13.20
   2   9   5   82.79   16.80
  -2  -9   5   59.89   16.10
   9  -3  -5   11.30   10.20
   9  -3  -5    6.60   11.70
  -9   3  -5    6.10   13.30
  -3  -9  -5   -2.50   12.70
  -3  -9  -5   -3.70   11.00
   9  -3   5    8.20   10.00
  -3  -9   5  -15.40    9.00
   3   9   5    8.90    9.70
   9  -3   5   -9.00    8.10
  -9   3   5   -6.50   12.30
  -9   3   5    4.20   13.20
   3   9   5   10.50   10.90
   9  -4  -5   15.80   14.60
  -9   4  -5   24.60   14.60
   9  -4  -5   20.00   16.50
  -4  -9  -5   35.60   16.00
  -4  -9  -5   29.90   15.90
  -9   4   5   20.30   12.80
   4   9   5   43.30   14.30
  -4  -9   5   28.70   14.10
   4   9   5   34.60   12.20
   9  -4   5   23.10   15.10
  -4  -9   5   33.80   14.10
  -9   4   5   14.60   15.80
   9  -4   5   19.30   14.70
  -5  -9  -5   11.10   14.20
  -5  -9  -5   12.40   12.20
   9  -5  -5   10.40   15.00
  -9   5  -5  -10.50   11.20
  -9   5  -5   15.30   14.40
   9  -5  -5   15.50   12.10
  -5  -9   5   -5.70   10.30
   9  -5   5   -1.40   13.20
   5   9   5    4.20   10.60
  -9   5   5    0.00   16.40
   9  -5   5    8.90   14.40
   5   9   5  -14.60    8.90
  -9   5   5    3.00   13.80
   9  -6  -5   -6.30   14.40
  -6  -9  -5    5.70   13.10
  -9   6  -5   12.50   11.00
  -9   6  -5    6.40   12.60
   9  -6  -5   13.90   15.10
  -6  -9  -5   10.70   13.50
   6   9   5    6.90   11.50
   9  -6   5   -4.20    9.10
   6   9   5   -1.30   12.50
  -6  -9   5   12.60   13.40
  -9   6   5   20.60   16.00
  -9   6   5   13.30   14.80
   9  -6   5   -7.50   10.50
  -6  -9   5   -9.30   11.30
  -7  -9  -5   29.50   17.30
   9  -7  -5  -13.50   16.00
  -9   7  -5   16.00   14.60
   9  -7  -5   -5.10   13.90
  -9   7  -5   16.30   15.70
  -7  -9  -5    8.50   14.90
  -7  -9   5   34.20   16.10
  -7  -9   5   16.90   15.20
   7   9   5   19.30   14.10
   9  -7   5    6.10   14.60
   9  -7   5   21.20   16.90
  -9   7   5   -1.40   15.50
   7   9   5   27.00   14.10
  -8  -9  -5   20.40   16.40
   9  -8  -5   -3.60   15.90
   9  -8  -5   16.10   18.30
  -8  -9  -5  -19.60   12.60
  -9   8  -5   12.10   12.60
  -8  -9   5  -10.10   15.40
   8   9   5    0.40   12.30
   9  -8   5   -8.00   14.50
  -8  -9   5    0.10   15.40
  -9   8   5   21.80   14.10
  -9   8   5   30.30   20.20
   8   9   5   11.40   13.50
   9  -8   5   12.80   16.00
  -9  -9  -5   22.80   16.60
   9  -9  -5    8.00   17.00
  -9   9  -5   -0.50   11.20
  -9   9  -5   30.00   14.40
   9  -9  -5   -0.80   17.70
  -9  -9  -5    8.70   20.10
  -9  -9   5  -42.90   15.80
   9  -9   5    4.10   14.10
  -9  -9   5    7.50   14.50
  -9   9   5   10.50   15.70
  -8  10  -5   94.49   17.00
  10   8  -5   71.19   15.00
 -10  -8  -5  113.49   28.40
   8 -10  -5  146.19   31.40
  -8  10  -5   89.59   16.30
   8 -10  -5  104.89   28.30
   8 -10   5   79.49   23.40
 -10  -8   5  113.99   30.20
  10   8   5   97.69   23.50
  -8  10   5  130.99   27.10
 -10  -8   5   98.19   25.30
  10   8   5  124.59   33.20
   8 -10   5  106.19   25.80
  -8  10   5  111.59   25.40
  10   7  -5    5.00   12.10
 -10  -7  -5   -5.90   16.20
  -7  10  -5    6.80   10.10
  10   7  -5  -11.80   11.40
   7 -10  -5    7.50   14.80
  -7  10   5    5.90   16.90
 -10  -7   5   17.30   14.50
   7 -10   5   18.90   16.60
 -10  -7   5   22.70   17.20
   7 -10   5    4.30   13.40
  -7  10   5   10.80   15.20
  10   7   5   -4.00   13.70
  10   6  -5  137.19   26.50
  10   6  -5  134.69   24.70
 -10  -6  -5  148.39   32.40
   6 -10  -5  138.79   30.90
   6 -10  -5  137.09   30.60
  10   6   5  150.28   35.20
 -10  -6   5  131.59   29.50
  -6  10   5  161.28   28.60
   6 -10   5  135.29   28.50
 -10  -6   5  142.99   31.40
  -6  10   5  188.08   29.30
  10   6   5  154.88   27.20
   6 -10   5  135.69   28.10
   5 -10  -5    6.40   12.70
 -10  -5  -5   -2.60   15.40
  10   5  -5   36.50   15.20
   5 -10  -5  -22.20   13.90
  10   5  -5    8.10   15.20
  -5  10   5   13.50   13.40
 -10  -5   5    0.50   17.20
   5 -10   5   17.30   13.20
 -10  -5   5    7.50   14.90
  10   5   5  -20.50   11.60
   5 -10   5   13.30   13.10
  -5  10   5    5.40   13.10
  10   5   5    3.60   14.80
   4 -10  -5  160.88   31.20
 -10  -4  -5  147.09   31.90
   4 -10  -5  190.68   33.40
  10   4  -5  161.38   28.70
  10   4  -5  176.08   28.30
  -4  10   5  133.49   23.60
  10   4   5  148.99   28.70
 -10  -4   5  118.29   30.40
  10   4   5  156.88   30.60
   4 -10   5  147.69   28.90
 -10  -4   5  173.08   31.50
  -4  10   5  160.18   26.30
   4 -10   5  143.59   26.80
   3 -10  -5   -9.10   12.00
   3 -10  -5    7.30   13.80
 -10  -3  -5   -1.60   14.50
  10   3  -5   -9.40   10.10
 -10  -3   5   -8.90   14.30
  10   3   5   13.20   12.80
  10   3   5   -4.10   12.70
 -10  -3   5    5.00   13.50
  -3  10   5   -6.40   10.00
  -3  10   5    7.30   10.90
   3 -10   5   -1.90    9.90
   2 -10  -5  140.49   28.10
 -10  -2  -5  175.28   32.20
   2 -10  -5  193.98   31.50
 -10  -2  -5  152.18   31.80
  10   2  -5  180.38   32.40
   2 -10   5  130.09   25.50
  -2  10   5  130.69   22.30
 -10  -2   5  174.28   32.50
 -10  -2   5  147.09   30.80
  10   2   5  152.58   29.50
  10   2   5  181.78   32.60
   2 -10   5  181.88   28.00
  -2  10   5  152.68   24.00
   1 -10  -5    1.70   11.80
  10   1  -5    2.70   14.00
 -10  -1  -5   14.10   16.30
 -10  -1  -5   29.00   17.30
   1 -10  -5   -1.90   11.50
  10   1  -5   -0.70   13.20
 -10  -1   5   -7.90    8.90
   1 -10   5   13.40   12.50
  10   1   5   20.20   15.10
  10   1   5    7.10   13.60
 -10  -1   5   16.70   14.90
  -1  10   5   13.00   10.50
  -1  10   5    7.00   10.60
  10   0  -5  199.78   34.10
   0 -10  -5  207.78   30.20
 -10   0  -5  194.38   33.30
  10   0  -5  190.38   33.40
   0 -10  -5  145.99   29.10
 -10   0  -5  197.18   34.40
   0 -10   5  182.68   26.60
  10   0   5  228.38   37.10
 -10   0   5   93.79   28.40
   0  10   5  187.08   24.70
 -10   0   5  226.08   36.40
   0  10   5  183.68   24.70
  10   0   5  242.98   38.10
  -1 -10  -5    1.20   11.00
 -10   1  -5  -13.00   13.50
  10  -1  -5   -4.70    9.40
  -1 -10  -5    2.10   11.10
  10  -1  -5   -7.20   11.20
 -10   1  -5   -4.90   14.70
  10  -1   5   14.90   15.50
  10  -1   5   11.90   10.30
  -1 -10   5    1.10    9.40
  -1 -10   5   11.20   10.60
   1  10   5    5.80    9.50
 -10   1   5   -2.40   13.20
 -10   1   5    1.20   14.10
   1  10   5    0.30    9.60
  10  -2  -5  153.08   30.90
 -10   2  -5  136.09   29.60
  -2 -10  -5  137.59   27.40
  -2 -10  -5  153.48   28.60
 -10   2  -5  119.89   28.60
  10  -2  -5  169.58   32.00
  -2 -10   5  147.19   25.70
  10  -2   5  158.48   31.70
 -10   2   5  182.48   33.90
   2  10   5  142.59   22.30
  10  -2   5  168.18   31.90
 -10   2   5  152.88   30.10
 -10   3  -5   -9.20   13.70
  10  -3  -5  -14.20   12.20
  -3 -10  -5    7.80   13.00
  -3 -10  -5   -9.90   13.10
  10  -3  -5    8.30   15.60
 -10   3  -5  -10.40   11.00
   3  10   5    2.50    9.70
  -3 -10   5   12.20   11.10
   3  10   5   10.20    9.60
 -10   3   5  -14.90   14.90
  10  -3   5    6.00   15.40
 -10   3   5   12.80   14.10
  10  -3   5   22.10   17.50
 -10   4  -5  153.98   29.60
 -10   4  -5  117.59   27.20
  -4 -10  -5  143.49   28.80
  -4 -10  -5  141.29   27.30
  10  -4  -5  154.38   32.20
  10  -4  -5  138.19   30.10
  10  -4   5  144.39   29.70
  -4 -10   5  141.99   29.30
   4  10   5  120.19   20.20
  -4 -10   5  170.18   28.70
 -10   4   5  180.28   33.50
 -10   4   5  167.58   32.60
  10  -4   5  151.28   31.60
   4  10   5  154.98   22.90
  10  -5  -5    9.80   15.50
  10  -5  -5    6.70   19.00
  -5 -10  -5    7.10   13.10
 -10   5  -5  -12.40   12.00
  -5 -10  -5   15.10   14.20
  10  -5   5    2.40   10.90
 -10   5   5  -14.60   15.00
   5  10   5   13.50   11.60
  10  -5   5   16.00   16.90
   5  10   5    3.40    9.90
  -5 -10   5    5.70   10.80
 -10   5   5   31.40   17.30
 -10   6  -5  145.89   28.10
  -6 -10  -5  150.88   28.60
  10  -6  -5  113.09   30.40
  10  -6  -5  122.99   28.00
  -6 -10  -5  151.78   29.90
   6  10   5  123.59   21.00
  10  -6   5  136.89   30.40
  10  -6   5  145.89   37.20
 -10   6   5  203.58   34.80
   6  10   5  129.49   21.70
  -6 -10   5  113.49   24.20
  -6 -10   5  146.69   26.00
 -10   6   5  143.49   28.30
 -10   7  -5    9.40   14.20
  -7 -10  -5    3.50   14.30
  10  -7  -5    5.60   13.70
 -10   7  -5   -3.20   14.90
  10  -7  -5   12.50   17.30
  -7 -10  -5  -13.90   13.20
   7  10   5   -4.70   10.80
 -10   7   5   -7.30   12.70
  10  -7   5   -1.80   10.50
  -7 -10   5   10.80   13.00
  -7 -10   5  -33.10   12.40
   7  10   5   11.80   11.60
 -10   7   5   -9.80   19.20
  -8 -10  -5  108.29   27.40
 -10   8  -5  112.19   25.00
  10  -8  -5  143.69   31.60
  10  -8   5  140.29   31.30
  -8 -10   5  144.49   28.70
 -10   8   5   97.49   25.90
   8  10   5  112.19   20.60
  10  -8   5  119.19   28.90
   8  10   5   93.09   19.00
  -8 -10   5  106.79   25.00
 -10   8   5   92.89   29.30
   7 -11  -5   20.60   18.40
  11   7  -5   -9.40   12.20
  11   7  -5  -17.20   12.90
   7 -11  -5    8.70   17.60
 -11  -7   5    4.30   18.70
 -11  -7   5   -3.30   16.60
   7 -11   5  -19.10   12.80
   7 -11   5   -7.40   17.40
  11   7   5   35.30   20.90
  -7  11   5   -5.60   13.50
  11   7   5   10.00   15.60
  -7  11   5  -17.60   13.50
   6 -11  -5    0.40   14.70
  11   6  -5   -7.10   13.50
 -11  -6  -5   28.00   17.00
  11   6  -5   -4.70   15.50
 -11  -6  -5   16.90   20.80
  11   6   5   -6.70   14.70
   6 -11   5   -3.00   15.90
  -6  11   5   15.40   13.70
 -11  -6   5   -5.00   20.00
   6 -11   5   26.70   14.90
 -11  -6   5    9.00   15.20
  11   6   5  -10.20   19.40
   5 -11  -5   10.00   16.10
   5 -11  -5   -0.20   13.40
 -11  -5  -5   -1.50   17.60
  11   5  -5    8.10   12.90
 -11  -5  -5    4.30   18.80
  11   5  -5   -0.40   15.00
  11   5   5    6.20   14.00
  -5  11   5    1.80   12.30
  11   5   5   -1.10   17.20
   5 -11   5  -29.20   10.80
  -5  11   5  -11.70   10.70
 -11  -5   5   -0.80   14.50
   5 -11   5   22.80   14.80
   4 -11  -5    0.10   16.40
  11   4  -5    6.90   13.80
   4 -11  -5   11.00   14.00
 -11  -4  -5    4.50   12.40
 -11  -4  -5  -11.70   16.80
  11   4   5    4.30   13.00
  11   4   5    3.60   14.80
  -4  11   5   10.80   11.00
  -4  11   5   -5.00   11.00
 -11  -4   5   -3.70   10.60
   4 -11   5    2.50   13.30
 -11  -4   5   -6.60   19.60
   4 -11   5   20.60   15.10
  11   3  -5   -7.50   11.00
   3 -11  -5   29.50   14.80
   3 -11  -5    7.90   13.80
 -11  -3  -5    9.90   15.40
  11   3  -5   -2.20   14.70
  -3  11   5    2.80    9.50
   3 -11   5   -1.20   13.90
 -11  -3   5    3.50   14.20
  -3  11   5  -11.60    8.80
 -11  -3   5   13.50   19.70
  11   3   5   -2.10   13.80
  11   3   5    7.90   15.10
   3 -11   5   -4.80   11.80
  11   2  -5  -13.40   12.50
 -11  -2  -5   24.00   19.90
   2 -11  -5   16.30   13.40
 -11  -2  -5   20.30   17.50
  11   2  -5    6.10   13.30
   2 -11  -5   24.30   14.40
  11   2   5    2.10   14.90
   2 -11   5    2.80   10.60
  -2  11   5    2.50    9.30
  -2  11   5  -17.00    8.20
 -11  -2   5   19.20   15.40
 -11  -2   5  -30.10   14.00
  11   2   5   32.80   17.40
   1 -11  -5    0.90   14.20
  11   1  -5    1.30   15.00
  11   1  -5    6.70   15.90
   1 -11  -5   13.60   15.00
 -11  -1  -5    6.60   15.90
 -11  -1  -5   11.90   17.10
 -11  -1   5    4.50   16.10
  11   1   5  -12.80   12.70
 -11  -1   5   16.00   15.10
  -1  11   5   13.40    9.40
   1 -11   5    4.40   12.10
   1 -11   5   -9.00    9.60
  -1  11   5   -1.20    8.10
 -11   0  -5    2.70   15.20
   0 -11  -5   -4.10   12.30
  11   0  -5   -4.60   14.80
 -11   0  -5   26.10   18.30
  11   0  -5   11.00   15.20
   0 -11  -5  -22.90   11.10
   0 -11   5   11.40   11.20
 -11   0   5    1.50   10.00
   0  11   5   -3.30    7.90
 -11   0   5    2.80   14.00
   0  11   5    1.00    7.40
  11   0   5   11.90   16.70
  11   0   5    6.10   14.80
 -11   1  -5   47.00   19.20
  -1 -11  -5  -14.80   10.80
  -1 -11  -5    4.40   11.20
  11  -1  -5    8.30   11.50
  11  -1  -5  -13.10   15.40
 -11   1  -5   -2.10   14.20
  11  -1   5   -2.70   11.60
  -1 -11   5   -0.20   11.80
  11  -1   5   -9.70   14.10
   1  11   5   -2.00    8.20
 -11   1   5   19.30   16.90
 -11   1   5    6.30   12.80
   1  11   5   -4.10    8.10
  -2 -11  -5   -8.10   10.70
  11  -2  -5   11.60   16.90
 -11   2  -5    3.50   14.20
 -11   2  -5   27.00   18.30
  11  -2  -5    4.20   15.90
  -2 -11  -5  -10.50   10.60
   2  11   5  -10.40    7.50
 -11   2   5   11.00   14.40
  -2 -11   5   11.10   10.90
  11  -2   5   -7.30   14.80
  11  -2   5   27.10   21.20
 -11   2   5    0.90   17.50
 -11   3  -5   -7.30   14.90
 -11   3  -5    8.50   15.60
  -3 -11  -5    2.80   13.70
  11  -3  -5   -0.50   15.10
  -3 -11  -5   -2.00   11.70
  -3 -11   5   -6.70    9.80
  -3 -11   5    4.60   11.40
 -11   3   5  -15.10   14.40
  11  -3   5   -7.80    9.50
 -11   3   5    9.30   17.60
   3  11   5  -24.90    9.30
  11  -4  -5    1.80   16.10
 -11   4  -5   -7.60   14.40
  -4 -11  -5  -20.40   13.90
 -11   4  -5  -24.70   13.10
  -4 -11  -5   -8.30   11.00
  11  -4  -5   -3.80   14.70
  11  -4   5   13.00   15.70
  11  -4   5   20.00   19.20
 -11   4   5  -31.00   15.10
   4  11   5   10.20    7.80
 -11   4   5   -9.70   14.80
  -4 -11   5    6.90   12.00
  -5 -11  -5   -3.40   12.30
  11  -5  -5   19.90   16.00
  -5 -11  -5    5.80   15.00
 -11   5  -5    0.30   18.40
 -11   5  -5  -12.20   13.70
  11  -5  -5  -31.50   14.30
   5  11   5    7.60   12.30
 -11   5   5   23.60   20.00
  -5 -11   5   14.40   12.70
 -11   5   5  -10.60   14.20
  11  -5   5  -13.70   14.30
  11  -5   5   -1.90   16.50
  -5 -11   5  -21.10   10.70
  11  -6  -5  -27.50   17.80
  -6 -11  -5   17.00   15.40
  -6 -11  -5   16.10   16.40
 -11   6  -5    3.30   16.10
 -11   6  -5    6.30   19.40
 -11   6   5  -14.70   18.30
  11  -6   5   -5.50   17.80
  11  -6   5   -1.80   12.00
  -6 -11   5   -1.20   12.10
  -6 -11   5  -23.00   12.30
   6  11   5    3.20   12.30
 -11   6   5   -8.20   14.90
 -11   7  -5   10.10   17.30
 -11   7  -5    4.40   18.90
  -7 -11  -5   -0.30   14.90
  11  -7  -5   -1.00   16.60
  -7 -11  -5    4.60   15.50
   7  11   5    0.90   10.40
  -7 -11   5  -26.10   12.00
   7  11   5   -6.20    9.70
 -11   7   5    7.90   21.50
 -11   7   5    1.10   17.00
  11  -7   5  -20.00   18.90
  -7 -11   5    5.90   14.40
  12   5  -5    0.50   16.50
   5 -12  -5   28.80   20.70
 -12  -5  -5  -10.20   18.30
 -12  -5  -5   16.00   23.90
   5 -12  -5   26.30   19.30
  -5  12   5   12.30   10.70
   5 -12   5    2.70   15.10
   5 -12   5   12.10   17.10
  -5  12   5    6.10   10.10
  12   5   5   24.00   20.20
  12   5   5  -17.20   14.90
 -12  -5   5  -22.40   13.90
 -12  -4  -5  255.77   50.39
  12   4  -5  230.98   36.50
  12   4  -5  222.28   35.20
 -12  -4  -5  265.47   43.80
   4 -12  -5  209.78   36.10
   4 -12  -5  185.08   35.20
   4 -12   5  144.29   29.50
  12   4   5  250.17   35.40
 -12  -4   5  182.88   38.00
  -4  12   5  115.29   24.80
  -4  12   5  153.18   25.90
  12   4   5  296.07   49.60
   4 -12   5  188.48   31.10
   3 -12  -5   24.20   18.30
  12   3  -5   22.40   16.00
   3 -12  -5   12.10   15.80
 -12  -3  -5   20.20   20.20
  12   3  -5   12.20   17.10
   3 -12   5   20.60   14.80
 -12  -3   5   29.10   20.20
   3 -12   5   37.10   15.50
 -12  -3   5  -13.00   19.30
  12   3   5   26.90   17.40
  -3  12   5    5.60   13.20
  -3  12   5   15.50    8.40
  12   2  -5  211.98   36.80
 -12  -2  -5  188.18   37.90
   2 -12  -5  178.08   32.50
 -12  -2  -5  233.48   40.80
  12   2  -5  222.88   37.30
   2 -12  -5  181.68   33.20
 -12  -2   5  256.57   41.60
 -12  -2   5  208.58   41.90
   2 -12   5  131.09   27.70
  12   2   5  259.37   41.10
 -12  -1  -5   27.90   20.40
   1 -12  -5    3.50   14.40
 -12  -1  -5    3.40   13.80
  12   1  -5   10.90   18.70
  12   1  -5   32.50   19.00
   1 -12  -5   23.30   16.90
   1 -12   5  -16.90   10.20
  12   1   5   -6.10   15.90
 -12  -1   5    7.30   17.90
  12   1   5    2.80   15.50
 -12  -1   5    9.00   18.00
  12   0  -5  354.46   46.50
   0 -12  -5  277.57   39.10
  12   0  -5  375.96   49.00
 -12   0  -5  311.37   46.30
 -12   0  -5  358.66   46.60
 -12   0   5  303.57   45.30
   0 -12   5  295.87   37.20
  12   0   5  389.36   48.10
 -12   0   5  374.46   47.60
  12   0   5  360.76   46.50
 -12   1  -5    0.70   17.90
  -1 -12  -5   22.00   15.60
  -1 -12  -5   39.10   16.70
 -12   1  -5   13.70   18.40
  12  -1  -5   -5.30   12.90
  -1 -12   5    2.80   14.50
 -12   1   5   -4.50   16.40
  12  -1   5    5.40   16.90
 -12   1   5    6.00   17.70
  12  -1   5    9.20   19.00
  -1 -12   5    8.70   12.40
  -2 -12  -5  170.88   31.40
  12  -2  -5  157.88   35.50
  12  -2  -5  217.48   38.60
 -12   2  -5  236.58   39.90
  -2 -12  -5  166.88   31.60
 -12   2   5  207.48   37.60
  12  -2   5  252.47   41.30
  12  -2   5  196.78   39.20
 -12   2   5  171.58   37.50
  -2 -12   5  163.18   27.50
  -2 -12   5  187.98   27.90
  12  -3  -5   12.60   20.20
  -3 -12  -5   11.80   14.70
  12  -3  -5  -26.60   18.50
 -12   3  -5   -6.70   15.30
  -3 -12  -5   10.40   16.00
 -12   3   5    9.70   16.80
  -3 -12   5   34.40   13.10
 -12   3   5   26.30   22.70
  12  -3   5  -25.00   17.00
  -4 -12  -5  157.38   33.30
  12  -4  -5  249.28   42.40
 -12   4  -5  319.97   40.70
 -12   4  -5  260.27   37.50
  -4 -12  -5  161.78   34.10
  -4 -12   5  168.88   29.90
 -12   4   5  271.97   44.00
  12  -4   5  303.97   47.20
 -12   4   5  270.67   42.60
  12  -5  -5    2.00   16.90
  -5 -12  -5   12.80   18.70
  -5 -12  -5   -9.00   13.90
 -12   5  -5   17.60   18.10
 -12   5  -5   -6.10   15.50
  -5 -12   5   38.50   14.40
  12  -5   5  -18.80   20.10
  -5 -12   5   27.50   14.30
  12  -5   5  -18.30   15.90
 -12   5   5   -1.00   15.30
 -12   5   5   -1.20   18.50
  13   1  -5  -18.00   20.00
 -13  -1  -5   -6.70   20.00
  13   1  -5   -8.10   15.40
   1 -13  -5   -4.70   16.30
   1 -13  -5    9.40   14.40
   1 -13   5   13.90   15.00
 -13  -1   5   19.50   17.30
  13   1   5  -11.60   20.00
   1 -13   5  -20.00   11.90
  13   0  -5  -19.90   15.00
   0 -13  -5   17.60   17.10
  13   0  -5   -2.90   20.70
   0 -13  -5   -2.30   14.50
 -13   0  -5  -12.70   17.90
 -13   0   5    7.40   15.80
  13   0   5  -25.10   15.50
  13   0   5  -24.30   22.10
   0 -13   5  -12.10   13.40
 -13   1  -5  -39.00   17.90
  13  -1  -5   28.80   23.20
  -1 -13  -5  -13.40   14.80
  -1 -13  -5   12.20   15.00
 -13   1   5    4.30   15.70
 -13   1   5  -12.30   18.10
  13  -1   5   19.40   18.50
  13  -1   5    2.60   18.20
  -1 -13   5   -7.60   12.00
   0   0  -6 1491.85  126.69
   0   0   6 1524.55  127.59
   0  -1  -6   -3.90    8.70
  -1   0  -6    3.60   13.30
  -1   0  -6    1.70   11.20
   1   0  -6   12.30   12.60
   0   1  -6    6.00   12.40
   0  -1  -6    7.60   12.00
   0   1   6   -5.20    8.90
   0  -1   6   -8.40   10.80
  -1   0   6   -0.90    9.30
   0  -1   6   32.90   25.30
   1   0   6   -4.60   11.00
   1   1  -6   20.60   12.70
  -1  -1  -6    1.20   12.60
   1   1  -6    9.00   12.10
  -1   1  -6    5.70    9.40
  -1   1  -6   -8.20   11.50
   1  -1  -6    7.00   12.80
   1  -1  -6   11.70   12.20
   1   1   6    0.70    8.90
  -1   1   6   -6.90    9.70
  -1  -1   6   -8.60   10.40
  -1  -1   6   17.70   14.00
   1  -1   6   11.00   12.50
   1   1   6    6.30   12.60
  -2  -1  -6   77.29   19.20
  -1   2  -6   31.70   14.50
  -2  -1  -6   93.99   20.00
   1  -2  -6    7.50   12.80
   2   1  -6  113.59   23.20
  -1   2  -6   10.90   13.30
   1  -2   6   22.70   14.50
  -1   2   6   38.60   16.40
  -1   2   6   35.50   16.40
   1  -2   6    9.40   13.90
   2   1   6   88.59   21.70
  -2  -1   6   88.99   24.80
   2   1   6   12.80   10.90
  -2  -1   6  118.69   23.70
  -2   0  -6  801.12   86.89
   0  -2  -6 1184.28   93.09
  -2   0  -6  779.32   86.69
   2   0  -6  810.72   91.19
   0   2  -6 1212.08   91.49
   2   0  -6  859.31   87.59
   0   2  -6 1157.48   90.19
   0  -2   6 1201.08   92.89
   0   2   6 1194.38   92.69
  -2   0   6  869.11   88.39
   0   2   6 1163.48   92.09
   0  -2   6 1175.98   92.59
   2   0   6  818.82   87.79
   1   2  -6   29.50   14.50
  -1  -2  -6    3.10   12.30
   1   2  -6   12.70   12.80
   2  -1  -6   82.49   19.70
  -1  -2   6   21.80   14.70
   1   2   6   23.60   13.50
  -1  -2   6   24.40   14.80
  -2   1   6   81.39   20.70
   2  -1   6   91.29   19.60
   1   2   6   22.70   12.60
   2  -2  -6  703.23   66.09
   2   2  -6  657.33   63.29
   2   2  -6  706.33   64.49
  -2   2  -6  648.34   62.99
  -2   2  -6  700.23   64.99
  -2  -2  -6  649.83   65.19
   2  -2   6  659.13   63.89
  -2   2   6  686.13   64.29
  -2  -2   6  645.24   64.59
   2  -2   6  573.94   62.39
   2   2   6  641.94   63.59
  -2   2   6  662.03   64.69
  -2  -2   6  642.74   64.09
   2   2   6  677.53   65.59
   2  -3  -6   21.60   14.80
   3   2  -6   -0.80    9.60
  -2   3  -6   11.70   12.40
  -2   3  -6   21.70   13.80
   3   2  -6   -1.30   10.50
  -3  -2  -6   -0.80   12.50
   3   2   6   -1.10    8.20
  -3  -2   6  -14.90   11.20
  -2   3   6    4.50   12.30
   2  -3   6   22.50   11.80
   3   2   6    2.60   12.50
  -3  -2   6   17.60   13.70
   2  -3   6    5.20   12.50
  -2   3   6   32.70   15.80
  -1   3  -6    8.50   10.60
   3   1  -6    4.90   11.20
  -3  -1  -6   -9.20    7.90
  -3  -1  -6   -5.30    9.90
   1  -3  -6   -1.50    8.00
  -1   3   6   14.20   13.50
   1  -3   6    3.90   12.80
   3   1   6    6.90   13.40
  -1   3   6  -10.50    6.70
   1  -3   6    5.10   13.30
   3   1   6    2.90    9.40
  -3  -1   6   26.60   14.20
   0  -3  -6  -15.70   12.60
   3   0  -6  -18.90    8.70
   0   3  -6   13.90   11.80
  -3   0  -6   -1.00   11.70
   3   0  -6   -1.30   11.30
  -3   0  -6   -0.80    7.70
   0   3   6   -1.00   11.00
   0  -3   6    6.30   11.80
   3   0   6    7.70   12.60
   0  -3   6   17.70   14.20
   0   3   6    8.90   12.20
  -3   0   6  -12.90   10.10
  -1  -3  -6  -24.00   10.60
  -3   1  -6  -11.90   10.30
   3  -1  -6    8.90   12.40
   1   3  -6   10.70   12.00
   3  -1  -6    1.50   13.10
  -3   1  -6    0.60    9.90
  -1  -3   6   -8.30   10.20
  -1  -3   6   -9.30    6.90
   1   3   6   12.00   13.20
   1   3   6  -11.00   11.00
  -3   1   6   -6.60    8.50
   3  -1   6    0.80    8.20
   3  -2  -6    5.10   12.70
   2   3  -6   35.10   14.80
  -3   2  -6    1.60   11.60
  -2  -3  -6  -11.30    8.40
   3  -2  -6    6.70   12.90
   3  -2   6    8.40    8.70
  -3   2   6   15.10   12.60
   2   3   6   12.00   12.80
  -2  -3   6   10.60   13.60
  -3   2   6    0.80   12.70
   3  -2   6    5.20   12.70
   2   3   6   10.70   13.90
  -2  -3   6   33.80   15.60
  -3   3  -6    1.20   10.50
  -3  -3  -6  -12.50   10.70
   3  -3  -6    2.10    9.90
  -3   3  -6   -0.80   11.10
   3   3  -6    0.80   11.30
   3   3  -6   15.10   15.00
   3   3   6   -3.80   11.40
  -3   3   6   21.40   14.60
  -3  -3   6   -1.40    8.40
  -3   3   6    7.00   11.40
  -3  -3   6   13.20   12.10
   3  -3   6    7.70   12.20
   3  -3   6    7.00    9.90
   3   3   6  -10.30   10.90
   4   3  -6    9.00   12.10
   3  -4  -6    3.90   13.80
  -4  -3  -6   -2.80   13.00
   4   3  -6    8.50   13.30
  -3   4  -6    9.10   13.00
  -3   4  -6   20.30   13.50
   3  -4   6   29.80   13.80
  -4  -3   6  -17.60   11.00
  -3   4   6   18.10   13.30
  -3   4   6    6.20   14.10
   4   3   6   10.60   12.30
   3  -4   6    4.60   12.70
  -4  -3   6    4.30   13.40
  -2   4  -6  966.80   84.79
   2  -4  -6  862.01   86.09
  -4  -2  -6 1028.60   89.59
  -2   4  -6  881.31   88.19
   4   2  -6 1067.49   86.99
   4   2   6 1024.00   88.29
  -4  -2   6 1060.99   89.19
   2  -4   6  896.11   86.29
  -2   4   6  887.11   85.99
  -2   4   6  887.01   85.29
  -4  -2   6 1014.00   89.19
   2  -4   6  960.80   87.19
  -1   4  -6   15.50   14.30
  -4  -1  -6    9.90   12.20
   4   1  -6   12.20   13.20
   4   1  -6   14.60   12.10
  -1   4  -6   30.00   14.40
   1  -4  -6    5.30   12.90
  -1   4   6   -7.30   11.70
   4   1   6    1.30   12.40
   1  -4   6   11.80   13.40
  -4  -1   6   21.40   14.30
   1  -4   6   15.90   14.50
  -1   4   6   18.70   13.80
   4   0  -6  957.50   79.39
   0   4  -6  715.83   73.89
  -4   0  -6 1064.19   82.59
  -4   0  -6  952.50   81.89
   0   4  -6  762.72   74.59
   4   0  -6  997.10   80.39
   0  -4  -6  842.72   79.49
   0  -4   6  780.02   77.29
   4   0   6 1056.09   82.09
   0   4   6  719.93   75.49
   0   4   6  718.13   76.09
   0  -4   6  706.53   75.39
  -4   1  -6   -4.10   12.90
  -1  -4  -6    9.60   13.80
   1   4  -6   12.90   12.20
  -4   1  -6    9.40   12.00
   4  -1  -6  -11.10   12.90
   1   4  -6   -1.30   10.40
   4  -1  -6    4.80   10.50
  -1  -4   6    4.20   13.60
   1   4   6   36.50   15.80
  -1  -4   6   18.30   14.10
   4  -1   6   11.40   12.10
  -4   1   6   -6.30   11.60
   1   4   6   18.20   14.20
   2   4  -6  913.91   82.19
  -2  -4  -6  927.81   86.09
  -4   2  -6  961.60   84.99
   2   4  -6  872.61   80.79
   4  -2  -6  936.91   86.19
  -4   2  -6  943.81   84.09
  -4   2   6  962.00   85.79
  -2  -4   6  867.61   83.69
   2   4   6  954.70   84.69
   2   4   6  872.51   83.19
   4  -2   6  982.80   85.69
  -2  -4   6  864.01   84.29
   4  -2   6 1010.70   86.79
  -3  -4  -6   18.30   15.30
   4  -3  -6   11.10   14.10
   3   4  -6   12.00   12.40
   3   4  -6   12.90   12.30
  -4   3  -6   -4.90   11.10
  -3  -4   6   25.00   14.80
  -4   3   6  -22.60   10.00
   3   4   6   32.20   13.90
   4  -3   6    0.70   12.50
   3   4   6   19.30   14.90
  -3  -4   6   18.50   13.70
   4  -3   6   11.30   13.40
  -4   4  -6  601.54   61.89
   4   4  -6  656.63   67.49
  -4  -4  -6  563.24   72.79
  -4   4  -6  683.43   63.49
   4  -4  -6  707.33   66.59
   4   4  -6  671.73   62.49
  -4  -4  -6  659.73   66.79
  -4  -4   6  646.44   65.19
  -4   4   6  682.93   65.99
  -4  -4   6  674.23   66.19
   4   4   6  580.54   68.09
   4  -4   6  693.03   66.49
   4   4   6  645.14   64.29
   4  -4   6  677.73   66.09
  -5  -4  -6  -12.50   12.60
   4  -5  -6    2.50   13.40
   5   4  -6    3.70   11.10
   5   4  -6   -0.70   11.40
  -4   5  -6    4.60    9.70
  -5  -4  -6   23.20   15.00
   4  -5  -6   28.10   14.50
  -4   5   6    8.10   12.80
   4  -5   6   -9.80   12.70
  -5  -4   6   -1.30   12.40
  -5  -4   6   -3.30    9.20
   4  -5   6    7.30   13.70
   5   4   6    8.40   12.60
   3  -5  -6   -4.50   11.30
   3  -5  -6   10.10   11.70
  -5  -3  -6    9.20   10.60
  -3   5  -6   -3.00   11.10
   5   3  -6    1.80   10.90
  -5  -3   6  -10.70   11.60
   3  -5   6   -3.30   11.50
  -3   5   6    7.30   15.10
  -5  -3   6    9.90   13.50
  -3   5   6   -4.70   11.60
   5   3   6    4.60   10.60
   3  -5   6   -3.50   11.90
  -5  -2  -6    0.40   13.30
  -2   5  -6   -3.50    9.00
  -2   5  -6   -9.60   10.60
   2  -5  -6    0.20   12.90
   5   2  -6   -2.20   11.60
   5   2  -6    0.60   11.30
   2  -5  -6   -1.90   12.00
   5   2   6    8.90   13.60
   2  -5   6   12.70   14.80
  -2   5   6   12.20   13.30
  -5  -2   6   10.30   12.50
  -2   5   6   17.40   14.30
   2  -5   6    5.90   12.60
  -5  -2   6   10.60   13.40
   5   1  -6   -0.50   12.60
  -5  -1  -6   14.00   12.20
   5   1  -6    1.80   11.40
   1  -5  -6    2.40    8.30
  -1   5  -6   -1.00   10.90
  -1   5  -6   11.90   12.10
   1  -5  -6  -16.20   11.00
  -1   5   6    1.80   12.20
  -1   5   6    4.80   11.40
   1  -5   6   -5.40   11.90
   5   1   6   24.80   12.70
   1  -5   6   -7.10   10.60
  -5  -1   6   36.90   15.90
   5   0  -6    7.40   13.30
   0  -5  -6    3.60    9.50
   0   5  -6   -6.30    9.80
   0  -5  -6    0.00    9.60
   0   5  -6   16.50   11.50
  -5   0  -6   -9.70   12.40
   0   5   6   11.40   12.50
   5   0   6    2.80   12.10
  -5   0   6    5.70   13.70
   0   5   6   19.70   13.60
   0  -5   6    2.20   12.20
   0  -5   6   23.50   14.10
   5  -1  -6   -5.10   12.30
   1   5  -6   12.20    9.00
  -1  -5  -6   -1.70   12.50
  -1  -5  -6   -5.50   11.90
   1   5  -6   -1.50    9.80
  -5   1  -6    9.40   13.30
   5  -1   6    2.60   12.80
   1   5   6   -0.20   11.10
  -5   1   6   10.90   14.50
   1   5   6    3.80   10.80
  -1  -5   6   10.50   12.30
  -1  -5   6   11.60   12.40
   5  -2  -6   11.50   13.20
  -2  -5  -6   15.50   14.50
   2   5  -6   12.10   10.40
  -5   2  -6    9.70   13.00
  -2  -5  -6   10.50   15.30
   2   5  -6   27.90   11.80
  -5   2  -6  -13.10   11.00
   5  -2   6    7.60   12.70
  -2  -5   6   16.50   13.50
   5  -2   6  -14.00   10.50
  -5   2   6    0.50   13.00
  -2  -5   6   22.50   12.50
   2   5   6   -5.70   12.20
   2   5   6   -4.00   11.10
   3   5  -6   10.90   11.00
  -5   3  -6   -3.10   10.10
  -5   3  -6    1.00   11.40
  -3  -5  -6    2.70    9.30
  -3  -5  -6    3.00   13.30
   5  -3  -6    6.60    9.70
   3   5  -6  -20.20    9.30
   5  -3   6  -15.90   10.80
  -3  -5   6   -6.70    7.60
  -5   3   6    4.40   10.00
   5  -3   6  -10.50   11.50
   3   5   6   12.60   13.00
   3   5   6   10.90   13.90
  -3  -5   6   13.70   14.00
   4   5  -6   -5.70   10.60
  -4  -5  -6  -13.30   11.40
  -5   4  -6    0.90   12.80
   5  -4  -6    7.80   13.30
   4   5  -6   -7.60   10.40
  -4  -5  -6    8.30   15.20
  -4  -5   6  -17.00   12.00
   4   5   6    6.30   12.30
  -5   4   6   -2.20   12.00
   5  -4   6  -11.20   12.40
   4   5   6   -0.90   14.40
  -4  -5   6   -1.70   11.80
  -5  -5  -6   -4.60   13.10
  -5   5  -6    0.70   10.80
  -5  -5  -6    2.20   14.40
  -5   5  -6   18.90   12.60
   5   5  -6   -0.40   10.60
   5  -5  -6   16.80   12.20
   5  -5  -6   16.50   16.00
   5   5  -6    6.10   13.50
   5  -5   6   -6.20   12.80
   5   5   6   -7.00   11.30
  -5  -5   6    1.60   12.20
  -5  -5   6    4.90   14.00
  -5   5   6   -4.90    9.00
   5  -5   6   -2.20   12.80
  -6  -5  -6   16.80   13.10
   6   5  -6    4.20   12.60
  -6  -5  -6   21.50   14.50
  -5   6  -6   -0.60    9.60
   5  -6  -6  -22.50   12.80
   5  -6  -6   -2.50   13.20
  -6  -5   6   12.60   15.30
  -6  -5   6   -1.30   13.00
  -5   6   6    9.10   13.10
   5  -6   6    1.00   14.00
   6   5   6    3.80   12.20
   5  -6   6   14.10   15.30
   6   4  -6  496.95   53.09
   4  -6  -6  599.14   59.89
   4  -6  -6  584.94   60.19
  -4   6  -6  617.74   54.99
  -6  -4  -6  520.45   58.49
  -4   6  -6  561.14   53.99
  -6  -4  -6  511.45   57.79
   6   4  -6  512.35   54.49
  -4   6   6  560.14   57.09
   4  -6   6  619.14   59.19
   4  -6   6  558.44   58.29
  -6  -4   6  466.85   57.49
   6   4   6  496.05   55.79
  -6  -4   6  455.35   55.49
   3  -6  -6    7.40   13.30
   3  -6  -6    6.00   10.70
  -6  -3  -6   -4.70   13.20
  -3   6  -6   19.20   11.30
   6   3  -6    8.60   11.60
   6   3  -6   11.70   12.50
   6   3   6   15.30   16.90
  -6  -3   6   -5.70   11.90
   6   3   6    9.70   13.80
   3  -6   6    1.50   10.60
  -6  -3   6    3.60   14.50
  -3   6   6   -4.00   12.70
  -3   6   6    9.00   13.30
   3  -6   6   -1.50   11.50
  -2   6  -6  432.96   40.90
  -6  -2  -6  284.67   42.50
   2  -6  -6  434.86   46.40
   6   2  -6  313.17   41.20
   6   2  -6  342.47   41.80
   2  -6  -6  442.56   46.60
   6   2   6  296.17   39.80
  -2   6   6  407.86   43.60
   2  -6   6  422.56   44.10
  -2   6   6  393.06   43.50
  -6  -2   6  327.97   43.60
   2  -6   6  401.16   44.00
  -6  -2   6  287.67   41.90
   6   2   6  282.57   42.10
  -1   6  -6    3.40    9.90
  -6  -1  -6    1.90   13.30
  -6  -1  -6   28.10   15.50
   1  -6  -6    3.80   13.00
  -1   6  -6    8.80   10.90
   6   1  -6   11.50   13.10
   1  -6  -6  -12.50   10.70
  -6  -1   6    3.00   16.00
   6   1   6   12.80   14.30
  -1   6   6  -12.30   10.50
  -6  -1   6   -0.90    8.20
   1  -6   6    7.50   12.20
  -1   6   6   21.70   15.00
   1  -6   6    1.30   11.60
   6   1   6   -8.60   11.90
   0   6  -6  950.80   72.49
   0   6  -6  921.31   72.29
   6   0  -6  637.94   72.89
   0  -6  -6  828.82   77.79
   0  -6  -6  856.21   77.69
   0   6   6  854.51   75.59
   0   6   6  843.12   74.99
   0  -6   6  936.81   77.39
   0  -6   6  795.12   75.39
   6   0   6  599.74   73.69
  -6   0   6  612.84   73.89
  -1  -6  -6   -4.50   12.50
   6  -1  -6   -6.90   11.00
   6  -1  -6    1.90    9.70
  -1  -6  -6  -10.90   12.40
  -6   1  -6    3.40   12.20
   1   6  -6    2.40   10.00
   1   6  -6   -5.40    8.30
   6  -1   6    6.60   13.30
   1   6   6    7.20   12.10
  -1  -6   6    3.20   12.30
   1   6   6    7.80   12.60
  -1  -6   6   -6.60   10.80
  -6   1   6    5.80   13.90
   2   6  -6  432.86   40.10
   6  -2  -6  356.16   44.00
  -2  -6  -6  404.16   46.60
  -6   2  -6  357.76   44.10
  -2  -6  -6  337.07   42.50
   6  -2  -6  303.07   41.90
   2   6  -6  401.86   40.00
  -2  -6   6  404.36   44.50
   6  -2   6  334.97   50.49
  -2  -6   6  422.26   44.90
   6  -2   6  310.27   43.10
  -6   2   6  330.37   44.00
  -6   2   6  334.77   42.40
   2   6   6  402.06   42.70
   2   6   6  402.86   45.10
   6  -3  -6   11.40   14.70
  -3  -6  -6   -3.10   13.50
  -6   3  -6   25.10   14.40
   3   6  -6   20.00   11.80
  -3  -6  -6   14.10   15.30
   3   6  -6    7.10   11.30
   6  -3  -6    5.00   12.20
   6  -3   6   -7.60   12.20
   3   6   6   11.60   13.20
  -3  -6   6   19.10   13.70
   3   6   6  -14.50   12.20
  -6   3   6   36.80   16.40
   6  -3   6   -1.90   12.40
  -6   3   6   27.10   15.40
  -3  -6   6    0.90   12.20
   4   6  -6  575.54   52.79
   6  -4  -6  477.05   57.19
  -6   4  -6  460.15   53.29
   4   6  -6  573.34   52.19
  -4  -6  -6  581.64   59.59
  -6   4  -6  489.95   54.19
  -4  -6  -6  596.94   59.09
  -6   4   6  469.75   56.29
   6  -4   6  466.35   56.09
  -4  -6   6  549.74   57.09
  -6   4   6  506.75   56.29
   4   6   6  543.35   54.89
   4   6   6  586.14   57.79
  -4  -6   6  594.44   57.29
   6  -4   6  497.35   56.99
  -5  -6  -6   31.50   17.30
  -6   5  -6   -8.40   13.00
   5   6  -6  -15.40   10.80
   6  -5  -6   -1.40   15.00
  -6   5  -6   22.20   13.40
   6  -5  -6   11.80   15.50
  -5  -6  -6    1.00    9.60
   5   6  -6   -1.30   10.60
  -6   5   6    7.40    9.30
   6  -5   6    2.40   13.70
  -6   5   6   -7.50   14.30
  -5  -6   6    2.40   12.00
   5   6   6   -6.90   10.60
   6  -5   6   -6.00   14.70
  -5  -6   6  -10.90   12.50
   6  -6  -6  306.97   39.90
   6   6  -6  316.67   36.70
   6  -6  -6  256.47   40.40
  -6  -6  -6  326.77   40.90
  -6   6  -6  317.37   39.60
  -6  -6  -6  274.67   44.30
   6   6  -6  272.67   35.60
  -6   6  -6  300.67   36.50
  -6   6   6  279.47   40.90
  -6   6   6  334.67   41.40
   6  -6   6  357.76   43.40
   6  -6   6  297.97   42.00
   6   6   6  329.67   38.60
  -6  -6   6  325.57   42.00
  -6  -6   6  319.27   39.90
   6  -7  -6    6.10   20.20
   7   6  -6   25.00   15.10
   6  -7  -6    7.90   12.10
  -7  -6  -6    1.90   15.50
  -7  -6  -6    4.00   16.70
  -6   7  -6  -13.40   11.60
   7   6  -6   27.10   14.70
  -6   7   6  -17.10   10.70
  -7  -6   6   34.70   18.00
   6  -7   6   20.80   17.20
  -7  -6   6   12.50   15.30
   7   6   6    2.60   15.50
  -6   7   6   11.90   16.00
   6  -7   6    1.40   14.50
   7   5  -6   -2.70   12.40
   5  -7  -6   14.80   15.50
  -7  -5  -6   -8.80   13.30
   7   5  -6    5.90   11.80
  -5   7  -6   16.80   13.90
  -5   7  -6    9.80   12.60
   5  -7  -6    3.10   12.90
  -7  -5  -6   11.10   15.20
  -7  -5   6  -24.70   14.00
   7   5   6    3.80   13.40
   7   5   6   -2.90   12.40
  -5   7   6   22.10   14.50
  -7  -5   6   -3.30   13.40
   5  -7   6   21.10   16.20
   5  -7   6   29.00   16.10
   7   4  -6   -1.00   11.70
   4  -7  -6    9.40   15.00
  -4   7  -6   -3.10   12.70
  -7  -4  -6  -11.30   12.60
  -7  -4  -6  -15.80   12.40
   4  -7  -6   -7.50   13.80
  -4   7  -6   -5.60    9.60
   7   4  -6   17.60   12.20
   7   4   6   -9.50   11.80
   4  -7   6    3.50   12.50
   7   4   6   -3.90   13.10
  -7  -4   6   17.30   16.40
  -4   7   6   -1.00   11.20
  -7  -4   6   15.10   15.20
   4  -7   6    1.00   12.20
   7   3  -6    1.00   12.10
   3  -7  -6    0.90   14.50
  -7  -3  -6   20.00   13.70
  -3   7  -6   11.80   11.30
   3  -7  -6   -0.80   10.50
  -3   7  -6    4.80   12.00
   7   3  -6   -3.30   12.30
  -7  -3  -6    2.70   13.70
  -3   7   6   -3.40   12.10
   7   3   6   -8.70   14.00
  -7  -3   6   12.40   16.30
   3  -7   6   26.40   15.10
  -7  -3   6    3.10   12.90
  -3   7   6   -4.70   11.50
   3  -7   6   26.80   15.70
   7   3   6   22.50   15.30
  -7  -2  -6  -12.70   11.50
   7   2  -6   -5.50   13.90
  -7  -2  -6   -6.50   14.70
   2  -7  -6   -0.20   13.80
  -2   7  -6   -1.80    9.20
  -2   7  -6   -0.70    9.80
   2  -7  -6    6.20   11.30
   7   2   6   -5.00    9.10
   7   2   6  -20.50   11.70
  -2   7   6   -6.70   12.00
  -2   7   6   17.60   12.30
   2  -7   6   -6.00   11.00
  -7  -2   6   18.60   15.40
  -7  -2   6   -0.40   14.80
   2  -7   6  -10.70   11.90
   1  -7  -6    6.00   14.40
   1  -7  -6    2.70   10.10
   7   1  -6    6.80   14.10
  -1   7  -6    3.20    9.60
  -7  -1  -6   22.00   15.60
  -7  -1  -6   -6.70   11.80
  -7  -1   6   -5.30   13.60
   7   1   6   12.60   14.70
  -1   7   6   -5.30   12.20
  -1   7   6    9.70   11.80
   1  -7   6   -0.60   12.70
   7   1   6    8.60   15.60
   1  -7   6  -11.30   10.40
  -7  -1   6    8.10   13.90
   0   7  -6   29.70   12.20
  -7   0  -6    1.80   10.30
   7   0  -6    8.60   14.60
  -7   0  -6    3.10   13.80
   7   0  -6   -2.70   11.60
   0  -7  -6   16.40   13.90
   0  -7  -6   25.00   15.90
   7   0   6   -4.20    9.10
   0   7   6    8.20   13.90
   0   7   6    9.80   13.50
   7   0   6   16.40   14.80
   0  -7   6   23.50   14.20
  -7   0   6  -28.80   10.90
   0  -7   6   11.00   13.70
  -7   1  -6   10.30   13.30
   7  -1  -6  -27.50   10.90
   7  -1  -6  -10.60    8.20
  -1  -7  -6  -16.20   11.70
   1   7  -6   -9.50    8.40
   1   7  -6    0.70    9.20
  -1  -7   6    0.10   12.30
  -7   1   6    6.10   10.30
  -1  -7   6   16.80   12.90
   7  -1   6   -2.90    9.50
  -7   1   6  -11.60    9.80
   1   7   6   20.40   13.20
  -2  -7  -6  -16.70   11.90
  -2  -7  -6   21.00   15.30
   2   7  -6   -4.60    9.20
   7  -2  -6    3.30   15.00
   7  -2  -6    5.20   10.10
   2   7  -6  -15.10    9.00
  -7   2  -6   -8.60   12.20
   7  -2   6   12.70   16.10
  -2  -7   6    1.00   11.80
  -2  -7   6   15.00   13.60
   2   7   6    8.40   13.30
   2   7   6  -13.20   11.70
  -7   2   6    8.20   13.80
   7  -2   6   -0.20    9.90
  -7   2   6    3.80   13.80
   3   7  -6    7.40   10.70
   7  -3  -6   21.60   15.20
   7  -3  -6   38.20   17.30
  -3  -7  -6    2.60   13.00
  -7   3  -6    2.10   13.50
   3   7  -6    1.50    9.10
  -3  -7  -6   -3.70   12.90
   3   7   6    2.20   12.40
   7  -3   6   -3.40   15.40
  -7   3   6   18.30   12.50
  -3  -7   6   -8.50   12.40
   7  -3   6   -4.10   10.40
   3   7   6   11.80   11.10
  -3  -7   6    0.30   10.90
  -7   3   6   29.80   16.50
   4   7  -6    4.90   10.70
  -4  -7  -6   29.10   18.00
  -4  -7  -6    4.50   14.40
  -7   4  -6  -21.60   10.60
   7  -4  -6   12.10   15.90
   7  -4  -6   -8.60   14.00
   4   7  -6   -1.10    9.70
   4   7   6    9.30   11.40
   4   7   6  -14.40   12.20
  -4  -7   6   -2.70   12.40
   7  -4   6    0.40   13.70
   7  -4   6   -4.70   14.70
  -7   4   6   -3.70   14.30
  -7   4   6   15.00   15.60
  -4  -7   6   -1.80   10.90
   5   7  -6   16.20   11.20
  -7   5  -6   -1.20   11.90
   7  -5  -6   20.80   16.10
  -5  -7  -6   -1.30   14.20
  -5  -7  -6   -6.90   14.20
   7  -5  -6   -3.20   14.70
   5   7  -6   20.70   11.80
   7  -5   6    8.60   15.40
   5   7   6    8.80   14.60
  -7   5   6    7.20   17.90
  -7   5   6  -11.00    8.30
  -5  -7   6   16.80   15.10
  -5  -7   6  -25.00    9.90
   7  -5   6   -8.80   15.10
   5   7   6   19.50   14.30
   7  -6  -6  -15.20   14.50
  -6  -7  -6   -1.20   16.00
  -6  -7  -6    6.10   13.10
   6   7  -6   10.40   12.40
  -7   6  -6   23.70   16.10
   6   7  -6   27.20   12.80
  -7   6  -6   19.20   13.00
  -6  -7   6   -5.90   13.00
  -7   6   6   12.20   16.30
  -7   6   6   31.10   17.50
   7  -6   6   45.90   20.40
  -6  -7   6   16.10   15.90
   7  -6   6   28.60   18.90
   6   7   6    4.80   12.90
   7   7  -6    1.10   11.90
   7  -7  -6  -23.00   14.00
   7   7  -6   -4.50   11.90
  -7  -7  -6    4.60   15.70
  -7   7  -6   12.70   16.20
  -7   7  -6   13.90   13.90
   7  -7  -6   -4.10   16.70
  -7  -7  -6   13.30   19.30
  -7  -7   6   10.70   13.50
  -7   7   6   17.20   13.80
  -7  -7   6   21.00   17.30
   7  -7   6   13.20   16.90
   7   7   6   -1.40   14.60
  -7   7   6    1.30   16.80
   7  -7   6  -11.00   14.70
  -8  -7  -6   15.60   19.30
   8   7  -6   -4.60   12.50
   8   7  -6    5.90   12.90
  -7   8  -6   -4.90   14.70
  -7   8  -6   25.50   14.30
   7  -8  -6   19.60   21.70
  -8  -7  -6    4.90   16.60
   7  -8  -6   35.70   20.20
   8   7   6   -9.30   16.00
  -7   8   6   -2.00   14.90
   8   7   6   -1.30   14.90
  -8  -7   6   19.10   18.70
  -8  -7   6    4.40   15.10
   7  -8   6   18.70   18.70
  -7   8   6   -6.30   17.00
  -6   8  -6  216.28   30.80
   6  -8  -6  242.98   40.80
  -8  -6  -6  327.77   42.30
   8   6  -6  294.47   36.50
  -6   8  -6  230.68   33.90
  -8  -6  -6  303.77   41.40
   6  -8  -6  201.28   40.30
  -8  -6   6  315.17   41.70
   8   6   6  311.47   44.50
   6  -8   6  250.97   41.70
  -8  -6   6  292.07   39.60
   8   6   6  278.27   37.10
  -6   8   6  205.78   36.30
   6  -8   6  256.07   38.20
  -6   8   6  272.07   38.30
  -5   8  -6   11.70   11.50
   8   5  -6   -2.40   13.30
   5  -8  -6    0.40   15.60
  -8  -5  -6    2.70   14.60
  -5   8  -6   -2.70   11.90
   5  -8  -6   13.40   16.70
  -8  -5   6   -1.70   13.50
   8   5   6   -4.00   15.10
   5  -8   6    6.10   13.80
   8   5   6   24.00   15.10
  -5   8   6  -23.80   11.50
   5  -8   6  -10.80   14.00
  -8  -5   6  -13.30   15.70
   8   4  -6  343.37   43.50
  -8  -4  -6  296.07   43.40
  -8  -4  -6  342.57   46.90
   8   4  -6  369.56   45.10
  -4   8  -6  402.16   40.50
   4  -8  -6  425.96   49.40
   4  -8  -6  422.76   49.40
  -4   8   6  405.66   45.30
  -4   8   6  362.26   51.09
  -8  -4   6  366.16   46.00
   4  -8   6  434.66   46.40
  -8  -4   6  332.57   47.70
   8   4   6  348.57   45.40
   4  -8   6  415.76   46.80
   8   4   6  372.96   47.20
  -3   8  -6    5.50   11.30
  -3   8  -6   20.60   10.40
   3  -8  -6   20.10   13.30
  -8  -3  -6    0.20   13.80
   3  -8  -6    1.20   11.70
   8   3  -6   15.00   15.20
  -8  -3  -6    4.90   16.10
  -8  -3   6   -3.90   13.80
   3  -8   6   -3.30   13.60
  -8  -3   6    3.20   11.70
   3  -8   6    8.20   14.60
   8   3   6    4.70   13.10
  -3   8   6    1.70   13.20
  -3   8   6   12.60   15.20
   8   3   6   39.80   18.10
   2  -8  -6  374.76   49.50
   8   2  -6  440.16   49.99
  -2   8  -6  385.96   40.90
   8   2  -6  493.65   56.39
  -8  -2  -6  525.75   52.49
   2  -8  -6  372.46   49.20
  -8  -2  -6  467.15   52.09
   8   2   6  474.65   51.89
  -2   8   6  399.06   46.20
  -2   8   6  334.57   47.40
  -8  -2   6  515.85   51.49
   8   2   6  493.65   51.69
   2  -8   6  366.46   45.90
   2  -8   6  369.36   47.90
  -8  -2   6  463.25   53.09
   8   1  -6   25.10   15.60
   1  -8  -6  -18.60   13.30
   1  -8  -6   -2.30   14.20
  -1   8  -6   11.10    9.40
  -1   8  -6   10.30    9.90
  -8  -1  -6    3.80   15.00
  -8  -1  -6    9.10   16.30
   8   1  -6    4.60   15.10
   1  -8   6   14.90   12.50
  -8  -1   6   -1.50   14.10
  -8  -1   6    9.60   12.50
   8   1   6    8.00   14.60
   1  -8   6   -5.90   10.70
  -1   8   6   13.30   13.50
   8   1   6   22.30   18.40
   8   0  -6  430.86   50.49
   0  -8  -6  479.35   51.49
   0  -8  -6  394.36   48.00
  -8   0  -6  433.06   51.99
   0   8  -6  423.96   39.90
   8   0  -6  406.16   48.10
   0  -8   6  486.95   48.90
   8   0   6  474.85   53.09
   0  -8   6  413.76   46.90
  -8   0   6  472.75   53.39
  -8   0   6  388.56   49.50
   0   8   6  387.76   46.20
   8   0   6  414.06   48.80
   8  -1  -6  -13.90   13.40
  -8   1  -6   18.30   13.10
   8  -1  -6   21.70   15.20
   1   8  -6    6.50    8.20
  -1  -8  -6    8.00   10.60
  -1  -8  -6   13.90   14.60
   1   8  -6   -2.90    8.30
  -8   1   6  -11.30   16.10
  -8   1   6    9.00   14.20
   8  -1   6    5.00   15.60
   1   8   6    5.00   12.50
   8  -1   6   18.30   16.70
  -1  -8   6   23.90   14.60
  -1  -8   6   14.20   12.00
  -8   2  -6  447.36   50.99
   8  -2  -6  513.35   54.09
  -2  -8  -6  407.16   50.19
  -8   2  -6  520.25   53.59
  -2  -8  -6  345.27   48.80
   8  -2  -6  486.35   51.59
  -8   2   6  538.55   55.79
  -8   2   6  519.05   54.39
  -2  -8   6  350.96   45.70
   8  -2   6  466.25   53.39
   8  -2   6  532.85   55.19
  -2  -8   6  401.66   46.90
   2   8   6  364.96   47.10
   2   8   6  385.96   48.80
   3   8  -6   -2.60    8.30
  -8   3  -6   13.50   13.90
  -8   3  -6   11.90   14.90
  -3  -8  -6   47.00   17.60
  -3  -8  -6   21.40   16.00
   8  -3  -6    0.80   16.50
   8  -3  -6    0.30   10.50
  -8   3   6   16.50   16.50
  -3  -8   6   18.00   13.70
  -8   3   6  -21.60   14.70
   8  -3   6    8.20   12.00
   3   8   6    8.60   12.50
   8  -3   6   22.10   16.80
  -3  -8   6  -14.70   10.80
  -8   4  -6  314.47   43.20
   8  -4  -6  371.16   48.00
   4   8  -6  394.56   36.00
   8  -4  -6  321.27   46.80
  -4  -8  -6  417.66   46.30
  -4  -8  -6  437.36   49.20
  -8   4  -6  334.77   44.40
   8  -4   6  340.37   47.30
  -8   4   6  372.06   47.10
  -8   4   6  326.47   46.70
   8  -4   6  337.67   47.60
   4   8   6  454.85   46.40
  -4  -8   6  418.76   45.30
  -4  -8   6  398.56   46.90
   5   8  -6   -6.20    7.60
  -8   5  -6   -1.60   14.00
  -5  -8  -6   -4.20    9.90
   5   8  -6   -5.70    9.60
   8  -5  -6    2.70   16.50
   8  -5  -6   -3.70   10.70
  -5  -8  -6   -8.90   14.30
   8  -5   6   35.30   21.40
  -5  -8   6    3.60   16.00
   5   8   6    1.80   13.40
  -8   5   6   13.90   17.00
  -5  -8   6   -3.80   12.50
   8  -5   6   23.40   18.10
  -8   5   6   -8.40   13.80
   5   8   6   11.80   16.80
   8  -6  -6  278.77   44.30
   6   8  -6  252.97   27.20
   6   8  -6  249.08   27.50
  -8   6  -6  292.07   37.50
  -6  -8  -6  200.48   39.80
   8  -6  -6  337.77   44.20
  -8   6   6  284.57   39.60
  -6  -8   6  235.88   40.10
   6   8   6  205.68   37.80
   8  -6   6  351.06   43.80
  -8   6   6  270.37   43.50
   6   8   6  227.88   36.20
  -6  -8   6  254.57   35.60
   7   8  -6    1.50    9.20
  -7  -8  -6   24.90   18.80
   8  -7  -6   33.30   19.30
  -8   7  -6    2.50   14.20
  -8   7  -6   24.10   17.90
  -7  -8  -6    7.70   17.40
   7   8  -6    5.40   10.00
   8  -7   6  -14.40   16.50
  -8   7   6   15.40   17.20
   7   8   6   13.80   15.90
  -7  -8   6   14.30   14.50
  -8   7   6  -20.50   17.00
   8  -7   6    1.20   17.20
  -7  -8   6   13.40   16.60
  -8  -8  -6  211.78   41.30
  -8   8  -6  218.18   33.90
  -8   8  -6  279.07   37.00
   8  -8  -6  342.97   43.70
   8   8  -6  226.58   27.60
   8  -8  -6  236.78   50.29
   8  -8   6  265.87   43.30
   8   8   6  199.38   34.10
  -8   8   6  305.07   46.60
  -8  -8   6  175.58   34.70
  -8   8   6  219.78   38.30
   8  -8   6  237.38   42.20
   9   6  -6  -25.00   13.70
  -9  -6  -6    5.40   12.00
   6  -9  -6   -9.50   16.10
   6  -9  -6   12.20   18.90
  -6   9  -6   13.70   11.00
   9   6  -6   13.60   17.50
  -6   9  -6   15.00   12.30
  -6   9   6    5.90   15.70
   6  -9   6  -12.70   13.60
   9   6   6    9.50   19.80
  -9  -6   6   -2.30   19.40
   9   6   6   13.00   14.90
  -9  -6   6    2.60   13.10
   6  -9   6   -0.60   18.70
  -9  -5  -6  -10.80   15.90
  -9  -5  -6   13.30   16.60
   5  -9  -6    0.40   13.20
  -5   9  -6    3.90   10.00
  -5   9  -6    2.30    9.10
   9   5  -6    6.90   14.60
   5  -9  -6   -8.80   16.80
   9   5  -6   -7.50   14.90
  -5   9   6  -16.30   13.80
   9   5   6   41.80   18.50
   5  -9   6    0.10   14.80
   5  -9   6   -3.30   13.10
  -9  -5   6    8.80   13.40
  -9  -5   6   -4.70   20.00
   9   5   6   -7.90   13.20
  -4   9  -6    1.20    8.30
  -4   9  -6   22.20   15.30
   4  -9  -6   22.50   18.50
   4  -9  -6    9.60   19.00
   9   4  -6   -8.70   14.10
  -9  -4  -6   -4.20   15.40
  -9  -4  -6   27.10   19.60
  -9  -4   6  -20.50   11.90
  -4   9   6   -4.80   14.10
   4  -9   6   12.20   13.90
   9   4   6   21.90   17.70
   4  -9   6    2.30   13.00
  -4   9   6   -5.60   13.70
   9   4   6    5.30   14.80
   3  -9  -6   -0.90   12.30
  -3   9  -6   -0.30    7.80
   3  -9  -6   -4.70   13.50
   9   3  -6   20.60   16.10
  -9  -3  -6   -3.50   11.30
   9   3  -6   36.60   17.30
  -9  -3  -6    4.90   15.60
  -3   9   6   -1.90   12.50
   9   3   6   21.90   18.70
  -9  -3   6    4.80   15.20
  -3   9   6   11.10   14.80
   9   3   6    2.70   13.20
   3  -9   6    6.30   13.20
   3  -9   6  -14.70   12.80
   9   2  -6  -12.50   12.10
   2  -9  -6    4.70   16.70
  -2   9  -6    0.90    7.40
  -9  -2  -6    8.50   10.90
   2  -9  -6   21.70   17.30
  -2   9  -6    2.00    6.60
   9   2  -6   -9.70   13.90
   9   2   6  -14.60   12.60
  -9  -2   6   16.50   14.30
   9   2   6   -2.10   17.00
   2  -9   6   24.30   14.40
   2  -9   6  -24.60   12.70
  -2   9   6   19.90   15.80
  -2   9   6   16.10   14.90
   1  -9  -6   -1.80   13.60
   9   1  -6   10.00   17.80
  -9  -1  -6    8.90   17.20
   9   1  -6   -4.10   14.30
   1  -9  -6   16.70   18.50
  -9  -1   6    1.50   13.90
  -9  -1   6    3.20   14.10
  -1   9   6   31.30   15.30
   9   1   6   18.90   18.20
   9   1   6  -14.90   12.40
  -1   9   6    3.90   12.50
   1  -9   6  -14.10   10.50
   1  -9   6   -7.90   12.00
   9   0  -6   -0.60   16.30
  -9   0  -6    1.50   11.40
  -9   0  -6   -9.40   10.70
   9   0  -6   -0.90   14.30
   0  -9  -6    2.90   13.90
   0  -9  -6  -21.50   12.60
  -9   0   6    1.40   15.80
   0  -9   6   -4.30   12.00
   9   0   6   15.60   13.10
   0  -9   6   15.10   15.20
   9   0   6  -11.00    8.30
  -9   0   6  -10.40   16.20
   0   9   6    4.20   19.80
   0   9   6    5.70   12.70
   9  -1  -6  -13.20   14.20
  -1  -9  -6   13.10   14.90
  -9   1  -6  -13.20   14.60
  -9   1  -6  -11.80   14.40
   9  -1  -6    2.40   15.20
   9  -1   6    6.40   17.60
  -1  -9   6   -5.60   12.60
  -9   1   6    3.50   14.50
   1   9   6    5.90   13.60
  -9   1   6    8.10   20.60
  -1  -9   6   31.20   13.50
   9  -1   6   16.50   13.70
  -2  -9  -6  -23.30   12.20
   9  -2  -6   -8.40   13.80
  -2  -9  -6   20.90   16.10
  -9   2  -6   -9.50   13.80
   9  -2  -6    2.20   10.70
  -9   2  -6   -6.30   14.40
  -9   2   6   -0.20   14.50
   9  -2   6   -7.00    9.70
  -2  -9   6   24.00   15.40
  -9   2   6   -7.40   17.40
  -2  -9   6   12.80   13.10
   2   9   6   15.40   13.70
  -3  -9  -6    9.70   14.30
  -9   3  -6   -1.80   13.90
  -3  -9  -6   -2.10   12.70
  -9   3  -6  -13.60   13.50
   9  -3  -6   17.80   18.50
  -3  -9   6   -8.80   12.50
  -3  -9   6   14.20   13.50
  -9   3   6   -8.20   18.20
   3   9   6   12.90   15.80
  -9   3   6  -10.70   14.30
   3   9   6   -2.80   12.70
   9  -3   6   15.70   16.50
  -9   4  -6   14.80   16.50
   9  -4  -6   -2.90   16.00
  -4  -9  -6   40.10   17.40
   9  -4  -6   20.70   18.60
  -4  -9  -6   20.60   17.30
  -9   4  -6    7.90   15.30
  -4  -9   6    9.00   13.30
  -9   4   6   10.30   16.40
   9  -4   6   -4.90   16.00
  -4  -9   6   -2.20   11.50
   9  -4   6   11.40   17.80
   4   9   6   22.30   15.60
   4   9   6    2.20   12.80
  -9   5  -6  -15.20   16.20
   9  -5  -6   -5.00   16.60
   9  -5  -6   18.20   18.10
  -5  -9  -6   -0.80   14.80
  -9   5  -6    0.80   14.70
  -9   5   6   15.70   17.70
   5   9   6    9.90   14.90
  -5  -9   6   -1.40   14.60
   9  -5   6  -25.30   16.00
   5   9   6   13.00   14.90
  -5  -9   6    4.20   15.20
   9  -5   6   -3.00   14.80
  -9   6  -6   -9.50   16.30
  -9   6  -6  -20.20   13.70
  -6  -9  -6   -5.10   14.70
   9  -6  -6   10.20   19.10
  -6  -9  -6    6.30   16.30
   9  -6  -6   -2.20   13.30
  -6  -9   6   -9.80   11.90
   9  -6   6   -6.50   16.20
   9  -6   6   19.90   20.70
  -9   6   6  -28.70   14.40
   6   9   6   -8.60   15.80
  -6  -9   6   -7.60   15.60
 -10  -5  -6   15.30   20.20
   5 -10  -6    7.00   13.80
  10   5  -6   28.70   17.60
   5 -10  -6   26.70   17.70
  -5  10   6    8.80   15.60
  10   5   6    5.20   22.30
   5 -10   6    1.90   16.20
 -10  -5   6   -8.30   22.40
   5 -10   6  -15.20   15.20
  -5  10   6   -9.30   18.50
  10   5   6    6.30   16.20
   4 -10  -6  270.97   42.30
  10   4  -6  128.89   31.70
 -10  -4  -6  145.09   39.20
  10   4  -6  160.98   33.30
   4 -10  -6  229.98   39.40
   4 -10   6  245.38   37.70
   4 -10   6  212.98   35.00
  10   4   6  149.99   32.60
 -10  -4   6  141.39   34.70
 -10  -4   6  206.38   41.00
  -4  10   6  188.88   32.40
   3 -10  -6   -1.60   14.50
 -10  -3  -6   19.50   20.00
  10   3  -6   17.60   18.10
  10   3  -6    2.40   15.70
   3 -10   6   -3.00   13.70
 -10  -3   6  -16.20   15.20
  10   3   6   18.10   18.20
   3 -10   6   26.30   18.00
  -3  10   6   -2.90   14.80
 -10  -3   6   -0.70   14.40
  -3  10   6    2.70   15.30
  10   2  -6  193.28   34.40
  10   2  -6  180.98   34.50
   2 -10  -6  211.58   36.30
 -10  -2  -6  171.18   35.40
   2 -10  -6  213.78   37.10
  10   2   6  178.48   36.80
  10   2   6  180.98   41.20
   2 -10   6  233.58   33.10
 -10  -2   6  214.38   37.90
  -2  10   6  202.98   30.00
 -10  -2   6  195.28   39.90
   2 -10   6  214.08   34.60
 -10  -1  -6   31.80   20.40
   1 -10  -6    4.60   13.60
  10   1  -6   39.90   19.10
  10   1  -6   16.80   15.80
   1 -10  -6   -9.70   14.30
 -10  -1  -6   14.30   17.80
  -1  10   6   17.80   13.90
 -10  -1   6   -0.30   14.10
   1 -10   6   35.20   16.60
  10   1   6  -30.80   18.80
 -10  -1   6   26.20   16.50
  10   1   6  -11.90   16.80
   1 -10   6   16.60   13.90
  -1  10   6    6.50   18.10
 -10   0  -6  203.68   37.80
 -10   0  -6  190.48   36.90
  10   0  -6  217.08   38.40
  10   0  -6  226.58   43.20
 -10   0   6  206.48   38.50
 -10   0   6  163.58   36.50
  10   0   6  180.78   38.30
  10   0   6  280.47   39.40
  10  -1  -6   10.00   17.10
  -1 -10  -6    6.70   15.90
  -1 -10  -6    7.80   14.30
 -10   1  -6    2.80   15.60
  10  -1  -6   12.50   20.80
 -10   1  -6   24.00   23.50
  -1 -10   6   25.50   15.60
  -1 -10   6  -10.50   13.00
 -10   1   6   13.50   18.50
   1  10   6   -4.20   12.10
 -10   1   6   14.00   18.20
  10  -1   6    8.20   16.60
   1  10   6   29.30   13.90
  10  -1   6   29.10   20.80
  -2 -10  -6  198.28   35.60
  10  -2  -6  132.59   30.70
  -2 -10  -6  190.28   35.40
  10  -2  -6  147.29   33.90
 -10   2  -6  165.78   35.50
 -10   2   6  160.88   37.40
   2  10   6  199.88   29.30
   2  10   6  225.58   31.30
  10  -2   6  183.68   37.10
  -2 -10   6  190.48   31.40
 -10   2   6  181.78   35.70
  -2 -10   6  224.38   34.30
  10  -2   6  167.28   35.60
  -3 -10  -6   34.00   19.70
  10  -3  -6  -38.00   18.20
 -10   3  -6    1.20   16.60
  -3 -10  -6  -31.70   12.60
  10  -3  -6   20.00   21.80
 -10   3  -6    2.30   16.20
 -10   3   6    8.40   17.40
  10  -3   6   14.70   16.20
   3  10   6   18.80   14.80
  -3 -10   6   32.50   17.00
  -3 -10   6   22.20   15.30
 -10   3   6   -4.40   18.20
   3  10   6    1.80   13.30
  10  -4  -6  192.48   37.50
 -10   4  -6  141.99   30.90
 -10   4  -6  112.09   34.70
  -4 -10  -6  263.47   40.70
   4  10   6  281.57   34.20
   4  10   6  266.97   31.80
 -10   4   6  215.58   39.60
  10  -4   6  137.29   33.90
  -4 -10   6  250.27   35.70
 -10   4   6  136.09   33.10
  -4 -10   6  216.28   31.90
  -5 -10  -6   12.30   15.60
  10  -5  -6    5.40   17.70
 -10   5  -6    1.90   15.30
 -10   5  -6   -3.90   22.50
  -5 -10  -6  -11.70   14.90
 -10   5   6   28.90   20.90
   5  10   6  -21.50   12.10
  -5 -10   6   -1.60   16.80
  10  -5   6   24.10   19.80
  -5 -10   6   -8.60   13.50
  10  -5   6   19.80   20.70
 -10   5   6   55.79   23.90
   2 -11  -6   15.50   22.50
  11   2  -6    7.80   17.50
 -11  -2  -6  -30.10   16.50
  11   2  -6   -8.00   18.20
 -11  -2  -6   28.60   22.70
   2 -11  -6   12.50   18.50
   2 -11   6   23.50   17.30
 -11  -2   6    7.50   17.70
   2 -11   6    6.60   15.80
  -2  11   6   -7.10   13.90
  -2  11   6   11.30   13.80
 -11  -2   6   -2.30   25.60
  11   2   6    6.20   20.50
  11   1  -6   11.90   21.70
 -11  -1  -6   16.80   22.30
   1 -11  -6   29.40   17.40
 -11  -1  -6  -15.30   18.20
  11   1  -6  -32.40   14.20
  -1  11   6    7.50   14.70
 -11  -1   6   14.90   21.90
 -11  -1   6   25.00   19.10
  -1  11   6    7.60   13.20
   1 -11   6    9.90   14.40
   1 -11   6   11.40   15.20
  11   1   6   -3.70   17.90
   0 -11  -6   44.00   20.10
 -11   0  -6   49.50   21.00
  11   0  -6   42.70   21.50
  11   0   6   65.89   21.50
   0 -11   6   33.90   15.70
   0 -11   6   44.60   17.60
  11   0   6   55.79   26.30
   0  11   6    8.80   12.60
 -11   0   6    5.10   16.10
 -11   0   6   -7.10   14.00
   0  11   6   17.10   12.70
  11  -1  -6  -10.90   18.00
 -11   1  -6    9.60   14.60
  -1 -11  -6   13.10   17.60
  11  -1  -6   17.50   20.50
 -11   1  -6  -12.60   12.60
  11  -1   6    0.30   17.80
 -11   1   6   -2.30   17.10
   1  11   6   -9.20   10.60
  11  -1   6    9.50   21.20
   1  11   6    3.30   13.00
  -1 -11   6   23.10   15.90
  -1 -11   6    0.00   12.50
 -11   1   6    5.30   20.00
  11  -2  -6    5.90   14.90
 -11   2  -6   -0.80   18.20
  -2 -11  -6   12.00   17.50
  11  -2  -6  -36.20   16.70
 -11   2  -6   28.10   21.20
   2  11   6  -24.60   11.80
 -11   2   6   19.00   20.80
  -2 -11   6    5.60   13.40
  11  -2   6   -3.20   18.50
   2  11   6  -16.80   10.30
  -2 -11   6    2.50   15.80
 -11   2   6   -1.30   16.90
   0   0  -7   81.89   20.90
   0   0  -7   93.39   22.20
   0   0   7   72.99   22.00
   1   0  -7   19.00   15.10
   0   1  -7   13.00   14.70
  -1   0  -7   10.40   13.30
   0   1  -7   18.50   14.80
   0  -1  -7    0.50   12.50
   1   0  -7   11.30   13.20
   0  -1  -7   18.80   15.90
  -1   0  -7   17.40   11.30
   1   0   7   -0.10   12.90
   0   1   7   12.00   16.80
   1   0   7   -0.80    9.10
   0  -1   7   -3.60   13.60
   0   1   7   28.20   16.10
  -1   0   7  -17.90   12.40
   0  -1   7   30.20   16.30
  -1   1  -7   14.50   14.80
  -1  -1  -7   -1.20   14.00
   1  -1  -7    5.30   10.20
   1  -1  -7   11.00   14.10
   1   1  -7   13.60   13.20
   1   1  -7  -13.20   11.40
  -1  -1  -7   16.40   15.40
  -1   1  -7    5.00   13.20
   1   1   7   14.90   16.60
   1  -1   7   16.50   14.70
   1  -1   7    6.30   15.40
  -1  -1   7    1.30   10.00
   1   1   7    9.40   14.00
  -1  -1   7   16.30   14.40
  -1   1   7    8.30   13.70
  -1   1   7   13.00   13.80
  -1   2  -7   20.60   15.80
   2   1  -7   12.10   13.10
  -2  -1  -7    1.60   14.40
  -2  -1  -7    8.10   15.20
   1  -2  -7   16.90   16.50
   2   1  -7   21.60   16.90
   1  -2  -7   45.50   18.70
  -1   2   7   10.10   15.80
   1  -2   7   -4.70   15.40
  -1   2   7   14.10   14.80
   1  -2   7   27.50   17.60
   2   1   7   11.40   16.20
  -2  -1   7   14.90   12.30
  -2  -1   7    9.80   14.20
   2   1   7    9.00   14.70
   0  -2  -7  257.87   36.50
   0   2  -7  231.38   34.20
   0  -2  -7  284.17   37.70
  -2   0  -7  230.78   37.30
   2   0  -7  194.38   34.70
  -2   0  -7  182.88   34.00
   2   0  -7  232.58   37.60
   2   0   7  271.27   37.10
  -2   0   7  197.98   36.00
   0   2   7  250.57   36.20
   0  -2   7  215.18   37.60
   0  -2   7  227.88   37.70
   0   2   7  235.38   39.20
  -1  -2  -7   44.30   19.10
  -1  -2  -7   29.00   16.20
  -2   1  -7    3.40   12.90
  -2   1  -7    2.60   12.60
   2  -1  -7    2.30   10.10
   2  -1  -7   20.10   15.10
   1   2  -7   40.40   17.00
   1   2   7   15.80   15.20
  -1  -2   7   38.80   16.70
   2  -1   7   -6.00   12.10
  -2   1   7    5.40   13.80
   1   2   7   24.50   17.50
  -1  -2   7   25.80   18.40
  -2   1   7    9.50   14.50
   2  -1   7    0.90   14.60
  -2   2  -7   73.29   24.20
  -2  -2  -7   88.89   23.50
   2  -2  -7   43.40   20.40
   2   2  -7   62.49   19.40
  -2   2  -7   68.69   20.90
   2  -2  -7   40.20   17.10
  -2  -2  -7   86.59   23.50
  -2   2   7   82.69   22.80
   2   2   7   61.39   19.20
   2  -2   7   61.49   21.30
   2   2   7   39.70   21.10
   2  -2   7   68.39   21.10
  -2  -2   7   29.30   19.00
  -2  -2   7   56.99   20.30
  -2   2   7   45.00   21.40
   2  -3  -7    2.50   12.00
  -3  -2  -7   20.70   15.60
   2  -3  -7   20.90   16.30
   3   2  -7  -16.30   13.10
   3   2  -7   22.40   14.80
  -3  -2  -7   -0.20   13.70
  -2   3  -7    2.50   12.30
  -2   3   7    1.60   13.00
  -3  -2   7   22.00   18.20
   2  -3   7   22.40   16.00
   2  -3   7    8.80   11.70
   3   2   7   -0.20   14.10
  -2   3   7  -25.10   12.40
  -3  -2   7   -2.70   12.90
   3   2   7   35.50   17.60
  -3  -1  -7   -0.70   14.40
  -1   3  -7  -15.00    9.80
   3   1  -7   15.90   16.10
   1  -3  -7    3.40    9.40
  -3  -1  -7   23.50   17.00
   1  -3  -7    6.60   15.60
   3   1  -7   -5.40   12.80
  -3  -1   7   23.40   15.50
  -1   3   7  -15.30    7.80
   1  -3   7   -6.10   15.00
  -3  -1   7    6.60   14.60
  -1   3   7   -1.20   14.00
   1  -3   7   -2.80   12.50
   3   1   7   10.50   12.30
   3   1   7    7.20   11.10
   3   0  -7    0.80   13.10
  -3   0  -7   11.40   13.50
   0   3  -7   -7.10   11.40
   0  -3  -7   42.80   18.80
   0  -3  -7   28.30   16.00
  -3   0  -7  -13.10    8.60
   3   0  -7   -3.30   13.00
   0   3   7   11.80   12.10
   0  -3   7    5.90   16.20
  -3   0   7   19.20   15.90
   0   3   7   27.20   16.10
   3   0   7    8.70   10.70
   0  -3   7   34.40   17.60
  -3   0   7   13.40   14.80
   3   0   7   15.70   14.40
   3  -1  -7  -14.80   13.30
  -1  -3  -7   25.00   16.80
   3  -1  -7  -11.10   12.50
  -3   1  -7   22.20   16.20
  -1  -3  -7   11.40   14.00
  -3   1  -7   12.30   14.30
  -1  -3   7  -10.90   14.50
  -1  -3   7   17.30   14.30
   3  -1   7   -2.30   12.40
  -3   1   7   29.20   15.70
   3  -1   7   13.80   16.10
   1   3   7   -2.20   14.50
   1   3   7   12.50   13.00
  -3   1   7    0.40   14.60
  -2  -3  -7    3.80   14.80
  -3   2  -7    6.20   13.40
   3  -2  -7    0.50   13.80
  -3   2  -7   -2.90   13.90
   3  -2  -7    0.60   15.20
   2   3  -7   -4.80   11.90
  -2  -3  -7   15.20   14.40
   2   3   7   11.20   14.50
  -3   2   7  -15.10   12.80
  -2  -3   7   18.90   13.50
   3  -2   7    7.70   16.60
  -2  -3   7   20.60   16.00
   3  -2   7    1.90   11.10
  -3   2   7  -11.90   14.00
   2   3   7   11.10   15.30
  -3  -3  -7   -0.30   13.20
  -3   3  -7   21.80   16.00
   3  -3  -7   -1.90   14.10
  -3  -3  -7  -10.60   13.30
  -3   3  -7   18.70   14.60
   3  -3  -7   12.40   13.20
   3   3  -7    7.00   11.50
   3   3   7   -4.30   13.40
  -3  -3   7   -1.10   14.90
  -3  -3   7    5.10   13.60
   3  -3   7    8.50   12.70
   3  -3   7    1.00   13.40
  -3   3   7    2.60   13.20
  -3   3   7  -25.70   13.10
   3   3   7    9.50   16.40
   3  -4  -7    7.20   15.80
   4   3  -7   33.20   15.70
   3  -4  -7   -9.90   13.50
  -4  -3  -7   10.60   16.30
  -3   4  -7    8.70   13.00
  -4  -3  -7   10.70   12.70
  -3   4   7    4.70   14.90
  -4  -3   7   15.70   17.90
   4   3   7   27.30   17.80
   4   3   7   33.00   16.40
  -3   4   7   -9.30   15.70
  -4  -3   7   19.70   16.40
   3  -4   7    1.20   14.40
   3  -4   7   -7.10   15.30
   2  -4  -7   93.49   26.60
  -4  -2  -7  232.98   36.40
  -2   4  -7  104.79   23.20
   4   2  -7  230.88   35.40
   2  -4  -7  102.59   28.00
   4   2  -7  215.78   34.90
  -4  -2  -7  189.88   34.30
  -2   4   7   83.09   26.80
  -2   4   7  109.19   26.40
   2  -4   7  127.49   29.20
  -4  -2   7  203.08   35.60
   2  -4   7  115.99   28.10
   4   2   7  201.08   33.20
   4   1  -7   13.40   13.80
   1  -4  -7   16.40   15.90
  -1   4  -7   49.10   16.00
  -1   4  -7   -8.20   17.00
  -4  -1  -7   15.00   15.60
   1  -4  -7    2.60   15.60
   4   1  -7    7.40   15.30
  -4  -1  -7   28.60   14.80
  -4  -1   7   24.00   19.40
   4   1   7   29.40   17.90
   1  -4   7   18.80   17.00
   1  -4   7    8.00   13.40
  -1   4   7   11.60   13.30
  -4  -1   7   25.20   15.80
   4   1   7   30.40   19.20
  -1   4   7   28.20   20.80
   4   0  -7  138.19   29.80
   0   4  -7  195.98   32.50
  -4   0  -7  159.18   30.50
   0  -4  -7  238.68   32.80
  -4   0  -7  130.59   27.20
   0  -4  -7  124.59   30.00
   4   0  -7  137.39   30.00
   0   4   7  186.48   33.90
  -4   0   7  147.19   30.50
   4   0   7  178.08   32.70
   0  -4   7  219.38   35.30
  -4   0   7  120.89   27.70
   4   0   7  148.49   33.60
   0   4   7  172.88   31.40
   0  -4   7  167.48   32.70
   1   4  -7   12.70   15.00
  -1  -4  -7   16.00   12.30
  -1  -4  -7   13.60   16.50
  -4   1  -7   18.70   15.40
   1   4  -7   17.60   13.30
  -4   1  -7   10.70   15.50
   4  -1  -7    1.30   14.30
   4  -1  -7   19.10   16.40
   4  -1   7   25.50   18.20
   1   4   7   24.40   15.90
   1   4   7   29.30   16.70
  -4   1   7   21.20   16.60
  -1  -4   7   14.50   14.60
  -1  -4   7   -3.10   10.50
   4  -1   7   23.10   13.80
  -4   1   7    7.00   17.00
  -2  -4  -7   81.79   24.60
   4  -2  -7  148.29   30.30
  -4   2  -7  209.18   33.20
   2   4  -7  106.29   23.60
  -2  -4  -7   90.29   24.90
   2   4  -7  136.29   26.00
  -2  -4   7   95.49   24.20
   4  -2   7  161.38   32.20
  -2  -4   7   77.79   23.10
   4  -2   7  204.28   33.60
   2   4   7   92.39   25.20
   2   4   7   98.19   24.60
  -4   3  -7   49.30   17.40
   3   4  -7    9.10   13.60
   4  -3  -7   46.70   19.30
  -4   3  -7   11.30   14.70
   3   4  -7   -5.40   13.60
   4  -3  -7   27.60   16.50
  -3  -4  -7    3.70   14.10
  -3  -4  -7   -4.30   11.60
  -3  -4   7   11.20   15.50
   4  -3   7   20.30   16.30
  -4   3   7   26.90   16.30
   3   4   7  -13.30   14.90
   3   4   7   -2.30   12.50
   4  -3   7   35.40   17.60
  -4   3   7    7.60   18.10
  -3  -4   7   -4.30   11.20
   4  -4  -7  207.78   36.10
   4   4  -7  167.68   28.70
  -4  -4  -7  130.79   30.60
  -4   4  -7  132.59   26.60
  -4   4  -7  124.09   30.80
   4   4   7  142.29   30.50
  -4   4   7  169.68   33.40
  -4   4   7  191.78   34.70
   4  -4   7  181.58   32.40
  -4  -4   7  160.48   29.80
   4  -4   7  195.38   35.60
   4   4   7  148.69   29.70
  -4  -4   7  170.48   35.10
  -4   5  -7   -9.60   13.40
   4  -5  -7  -24.70   13.70
   5   4  -7  -15.80   11.30
   4  -5  -7  -20.10   14.80
  -5  -4  -7   21.30   17.50
  -5  -4  -7    2.50   15.80
   4  -5   7   -1.00   12.70
   5   4   7   -0.70   14.20
  -5  -4   7   -6.70   12.10
   5   4   7   34.80   20.20
  -4   5   7   -1.30   16.00
  -4   5   7   -1.50   14.30
   5   3  -7  -11.20   14.20
   3  -5  -7   -9.40   14.50
   5   3  -7    2.30   11.90
  -5  -3  -7   14.10   16.80
  -3   5  -7   -9.70   12.10
  -5  -3   7    4.10   14.10
  -5  -3   7   -0.50   17.30
  -3   5   7  -17.20   13.00
   5   3   7   14.10   15.80
   5   3   7   -1.00   17.30
  -3   5   7    7.40   17.50
   3  -5   7   26.80   19.10
   3  -5   7   14.20   13.20
   5   2  -7   22.70   15.70
  -2   5  -7   -5.40   11.30
   2  -5  -7   -7.90   15.20
  -5  -2  -7    0.50   14.10
  -5  -2  -7    5.20   14.40
  -2   5  -7    4.20   14.90
   5   2  -7    3.50   13.30
   2  -5  -7    5.50   16.50
   2  -5   7   18.10   17.60
   5   2   7  -21.70   14.00
   2  -5   7  -12.80   12.20
  -5  -2   7   -7.70   13.10
   5   2   7    3.30   14.50
  -5  -2   7   -6.20   16.30
  -2   5   7  -10.90   16.10
  -2   5   7   -5.20   12.70
   1  -5  -7    0.10   10.10
   5   1  -7   -1.80   13.40
   5   1  -7   44.90   19.40
  -1   5  -7  -12.50   11.30
  -5  -1  -7    3.30   14.70
  -5  -1  -7   15.70   15.60
   1  -5  -7   11.30   15.70
  -1   5  -7   -2.70   10.80
  -5  -1   7    5.90   16.50
   5   1   7   10.30   16.60
   1  -5   7  -19.10   12.60
   5   1   7   -2.40    9.90
  -1   5   7    3.80   17.30
  -1   5   7    9.10   13.50
  -5  -1   7   16.10   12.70
   1  -5   7  -15.40   14.60
   0   5  -7    5.90   14.40
   5   0  -7  -16.90   12.50
  -5   0  -7    0.50   12.90
   0  -5  -7   -6.90   10.50
   0  -5  -7    9.70   16.50
   5   0  -7   18.30   15.40
   0   5  -7   28.70   13.90
  -5   0  -7   12.20   12.00
   0  -5   7   28.30   16.10
   0  -5   7   -2.70   13.60
  -5   0   7   -6.40   13.60
   0   5   7    2.50   15.20
   0   5   7   11.60   14.10
  -5   0   7    1.80   16.90
   5   0   7   12.30   16.30
   5   0   7    5.30   14.80
  -1  -5  -7   10.60   16.60
  -5   1  -7    4.00   12.70
   1   5  -7   -1.80   11.00
   1   5  -7    4.20   13.20
  -5   1  -7   -3.90   12.60
   5  -1  -7    3.20   13.20
   5  -1  -7   -3.50   13.20
  -1  -5  -7    4.00   12.20
   5  -1   7  -11.80   13.00
  -5   1   7  -23.60   12.00
   1   5   7   -0.80   13.90
  -1  -5   7   -0.30   13.10
   5  -1   7    4.20   16.20
  -5   1   7  -20.60    9.60
  -1  -5   7   60.09   21.50
   1   5   7    5.20   13.70
  -5   2  -7   31.10   17.00
   5  -2  -7    4.20   14.80
  -2  -5  -7   12.70   17.40
  -2  -5  -7    0.80   10.20
   2   5  -7   10.70   13.30
  -5   2  -7    4.50   13.80
   5  -2  -7    0.80   13.30
   5  -2   7   13.60   12.80
   2   5   7   -1.80   15.10
  -2  -5   7   14.30   10.80
  -5   2   7   -5.90   14.10
   5  -2   7   16.60   19.20
  -5   2   7    7.60   14.20
  -2  -5   7   10.50   15.80
   2   5   7   -5.10   12.90
   5  -3  -7   -2.90   15.10
   3   5  -7   15.10   14.90
  -5   3  -7   -9.60   13.00
   3   5  -7    0.10   13.10
  -3  -5  -7    7.80   15.80
  -5   3  -7   16.70   14.90
   3   5   7   14.80   15.30
  -3  -5   7    0.50   13.10
   3   5   7  -23.40   13.40
  -5   3   7  -10.10   14.10
  -5   3   7    4.00   12.90
   5  -3   7   -9.50   12.90
  -3  -5   7    1.70   14.90
  -4  -5  -7    7.10   15.90
   5  -4  -7   -3.60   15.90
   4   5  -7   -3.80   14.20
   5  -4  -7    6.70   11.80
   4   5  -7  -12.80   11.00
  -5   4  -7   -2.20   11.90
  -4  -5  -7   16.00   17.00
   5  -4   7   -0.30   15.90
  -4  -5   7  -10.90   12.40
  -5   4   7   10.00   17.90
  -5   4   7   -4.40   14.40
  -4  -5   7   -1.20   16.10
   4   5   7    9.20   17.00
   4   5   7    4.20   13.20
  -5  -5  -7   20.00   17.00
  -5  -5  -7    3.00   11.80
   5  -5  -7    9.80   18.20
   5   5  -7   -0.40   14.00
   5   5  -7    5.50   14.00
  -5   5  -7   13.30   16.40
   5  -5  -7    7.10   16.00
  -5   5  -7   -4.10   12.20
  -5   5   7    5.10   18.60
   5  -5   7   -8.10   17.90
   5   5   7    0.70   14.40
  -5  -5   7   12.60   13.70
   5   5   7  -36.00   15.80
   5  -5   7   -1.20   14.90
  -5   5   7    7.80   14.80
   5  -6  -7  -12.50   18.60
  -6  -5  -7  -27.70   16.40
   6   5  -7  -10.00   15.00
  -5   6  -7   -5.20   15.40
  -5   6   7  -11.80   17.80
  -6  -5   7    6.30   14.80
   6   5   7   12.40   16.00
  -5   6   7   -4.10   13.30
   6   5   7    1.30   17.90
   5  -6   7    8.00   15.20
   5  -6   7  -20.20   17.30
  -6  -5   7  -31.70   16.90
   4  -6  -7  204.18   36.90
   6   4  -7   80.79   23.60
  -6  -4  -7   77.69   26.40
  -6  -4  -7   46.00   21.90
   4  -6  -7  171.08   33.70
   6   4   7   57.79   28.90
  -4   6   7  160.78   33.20
   4  -6   7  188.98   31.90
  -6  -4   7   73.19   23.40
  -4   6   7  143.49   28.30
   6   4   7   88.29   24.20
  -6  -4   7  106.49   26.00
   6   3  -7   -1.30   15.70
   6   3  -7   -4.10   14.40
  -6  -3  -7   10.40   16.30
   3  -6  -7    7.90   19.00
  -6  -3  -7    8.00   13.30
  -3   6  -7   10.90   16.80
  -6  -3   7   16.00   13.90
  -3   6   7   -5.10   16.90
  -6  -3   7    5.60   18.10
   3  -6   7    7.70   15.60
   6   3   7   14.70   22.20
   6   3   7   -6.70   15.00
   3  -6   7    3.80   16.30
  -3   6   7   25.50   16.40
   2  -6  -7  139.69   29.90
   6   2  -7  103.89   25.20
  -6  -2  -7   71.89   25.50
  -6  -2  -7  116.69   32.50
   6   2  -7   82.79   24.60
   2  -6  -7   97.59   30.20
   2  -6   7  112.99   25.80
  -2   6   7  172.38   30.80
  -2   6   7  116.99   28.20
   2  -6   7  109.49   27.90
  -6  -2   7  129.99   33.30
   6   2   7   63.69   22.20
  -6  -2   7   97.29   25.50
   6   1  -7   15.30   15.90
  -1   6  -7   11.20   14.00
   6   1  -7   20.20   16.70
  -6  -1  -7   -2.90   14.50
  -1   6  -7   24.10   14.70
   1  -6  -7   -7.60   10.90
  -1   6   7   24.40   15.40
   1  -6   7    1.40   14.60
  -6  -1   7   11.30   10.80
  -6  -1   7  -11.30   18.40
  -1   6   7   15.70   19.70
   1  -6   7   41.50   20.50
   6   1   7    2.60   16.30
   0   6  -7   80.69   19.80
   6   0  -7   49.70   19.60
  -6   0  -7   58.39   21.90
   0  -6  -7  122.49   28.20
   6   0  -7   70.89   19.90
   0   6  -7  112.29   24.60
  -6   0  -7   66.29   20.70
   0  -6   7   92.29   24.00
  -6   0   7   65.09   22.70
   0  -6   7  105.49   26.40
   0   6   7   78.49   24.30
   0   6   7  134.09   26.10
   6   0   7   81.49   24.60
  -6   1  -7    5.30   15.50
   6  -1  -7   14.10   13.70
   1   6  -7   17.00   15.90
  -6   1  -7  -11.00   13.90
   1   6  -7   15.90   14.50
   6  -1  -7   -0.20   15.80
  -1  -6  -7   15.90   17.10
   1   6   7    2.00   15.90
  -6   1   7   23.30   17.20
   6  -1   7   18.80   15.10
  -1  -6   7   23.10   16.50
  -1  -6   7   10.90   15.30
   1   6   7   -7.70   11.70
   6  -1   7    3.20   18.70
  -6   2  -7  100.59   25.20
  -6   2  -7  114.09   27.00
   2   6  -7   93.39   21.80
   6  -2  -7   92.49   27.20
  -2  -6  -7  103.39   25.80
  -2  -6   7  109.39   24.80
  -6   2   7   89.09   26.30
   6  -2   7   72.89   24.30
   2   6   7  115.09   26.20
  -2  -6   7   82.39   25.30
   2   6   7  105.69   24.30
   6  -2   7   75.29   25.50
   6  -3  -7   18.10   18.40
  -6   3  -7    6.30   14.10
   3   6  -7    7.80   13.00
  -3  -6  -7   35.70   18.70
   6  -3  -7  -12.40   15.70
  -3  -6  -7   10.00   15.00
  -6   3   7  -12.20   13.90
   3   6   7   16.40   14.20
  -6   3   7   36.40   22.80
  -3  -6   7   -9.10    8.80
   6  -3   7   29.20   19.20
   6  -3   7   -3.10   14.80
  -3  -6   7    1.90   15.20
   3   6   7   43.40   19.10
  -6   4  -7   82.09   23.30
   6  -4  -7   62.69   23.70
   4   6  -7  171.58   27.40
  -6   4  -7   72.49   22.20
   6  -4  -7   83.19   27.90
  -4  -6  -7  193.88   34.90
   6  -4   7   71.99   24.90
  -6   4   7  111.09   33.60
  -6   4   7  101.99   25.80
   6  -4   7   49.30   23.40
   5   6  -7   21.50   16.50
  -6   5  -7    7.80   12.70
   6  -5  -7    7.40   14.40
  -6   5  -7   -5.90   15.90
  -5  -6  -7   17.60   14.00
  -6   5   7  -29.90   20.30
   6  -5   7   -2.20   17.40
  -5  -6   7   37.30   17.50
  -5  -6   7    1.20   20.10
   5   6   7    0.70   12.90
   5   6   7   -4.40   18.40
  -6   5   7   -5.50   14.80
   6  -5   7   10.70   16.20
   6  -6  -7   54.79   24.10
  -6   6  -7   58.59   19.10
  -6  -6  -7   37.90   20.10
   6   6  -7   28.10   17.10
  -6  -6  -7   36.10   23.30
   6  -6  -7   63.69   27.80
  -6  -6   7   44.30   19.50
   6  -6   7   53.29   25.20
  -6   6   7   47.30   22.40
  -6  -6   7   77.09   25.30
   6   6   7   76.49   24.80
  -6   6   7   68.29   27.30
   6   6   7   62.99   19.70
  -7  -5  -7   18.30   19.70
  -5   7  -7   -4.90   14.70
   5  -7  -7  -10.60   16.80
  -5   7  -7  -23.20   17.20
   7   5  -7   -6.50   16.40
   5  -7  -7  -26.90   20.70
   5  -7   7  -17.80   16.00
  -5   7   7   26.90   21.80
  -5   7   7  -28.10   13.90
   5  -7   7   -6.50   16.70
  -7  -5   7   35.20   24.00
   7   5   7   32.70   21.70
   7   5   7   27.50   16.30
   7   4  -7    8.20   18.40
   7   4  -7   -7.90   16.20
  -7  -4  -7   -1.40   19.00
   4  -7  -7   51.99   19.90
  -4   7  -7   17.30   17.60
  -7  -4  -7    0.70   16.60
  -4   7  -7   14.60   16.80
   7   4   7    0.30   20.30
   7   4   7   20.80   17.50
  -4   7   7   49.10   25.30
  -7  -4   7  -33.60   17.40
  -7  -4   7   11.50   17.30
   4  -7   7  -11.50   17.80
  -4   7   7   26.90   17.80
   4  -7   7   32.00   18.00
   3  -7  -7   -8.50   18.10
   7   3  -7    9.80   15.60
  -3   7  -7   17.00   14.30
  -7  -3  -7   -9.30   11.40
   7   3  -7    3.60   14.40
   7   3   7   -0.50   20.20
  -3   7   7    6.20   18.60
  -3   7   7  -21.20   11.20
   3  -7   7    6.40   14.80
   7   3   7   17.40   16.90
  -7  -3   7    3.00   12.70
  -7  -3   7  -11.90   12.60
  -7  -2  -7    7.90   16.40
   7   2  -7   -1.40   14.60
   2  -7  -7   -6.00   11.60
   7   2  -7   15.90   16.80
  -2   7  -7   23.90   14.20
  -7  -2  -7   -4.60   11.90
   2  -7  -7   10.70   14.70
  -2   7   7    6.50   15.10
   2  -7   7    5.80   14.30
  -7  -2   7   36.40   18.20
   2  -7   7   -2.80   16.00
  -2   7   7  -17.90   16.10
   7   2   7    0.40   17.40
  -7  -2   7  -35.80   15.80
   7   2   7    2.00   15.00
   7   1  -7   36.60   19.00
   1  -7  -7   -2.10   15.10
   1  -7  -7  -19.00    9.90
  -7  -1  -7   30.90   19.60
   7   1  -7   27.40   19.50
  -7  -1  -7   42.70   18.80
  -1   7  -7    7.90   12.60
  -1   7   7  -10.10   16.50
[truncated: 400,926 more chars]
