# Supplementary material for: Order–disorder transition of a rigid cage cation embedded in a cubic perovskite
Source: Nat Commun. 2021 Jun 10;12:3548. doi: 10.1038/s41467-021-23917-z (PMC8192939; doi:10.1038/s41467-021-23917-z)
Supplement: Supplementary file 11 — Dataset 9 [file 41467_2021_23917_MOESM11_ESM.cif]

data_mo_szf_q_360k_0m
_audit_creation_date               2020-12-09
_audit_creation_method
;
Olex2 1.3
(compiled 2020.06.28 svn.raecde09e for OlexSys, GUI svn.r6132)
;
_shelx_SHELXL_version_number       '2018/3'
_audit_contact_author_address      ?
_audit_contact_author_email        ?
_audit_contact_author_name         ''
_audit_contact_author_phone        ?
_publ_contact_author_id_orcid      ?
_publ_section_references
;
Dolomanov, O.V., Bourhis, L.J., Gildea, R.J, Howard, J.A.K. & Puschmann, H.
 (2009), J. Appl. Cryst. 42, 339-341.

Sheldrick, G.M. (2015). Acta Cryst. A71, 3-8.

Sheldrick, G.M. (2015). Acta Cryst. C71, 3-8.
;
_chemical_name_common              ?
_chemical_name_systematic          ?
_chemical_formula_moiety           'Mn1 N9, 0.167(C48.121)'
_chemical_formula_sum              'C7 H14 Mn N10'
_chemical_formula_weight           293.22
_chemical_melting_point            ?
loop_
  _atom_type_symbol
  _atom_type_description
  _atom_type_scat_dispersion_real
  _atom_type_scat_dispersion_imag
  _atom_type_scat_source
 'C' 'C' 0.0033 0.0016 'International Tables Vol C Tables 4.2.6.8 and 6.1.1.4'
 'Mn' 'Mn' 0.3368 0.7283 'International Tables Vol C Tables 4.2.6.8 and 6.1.1.4'
 'N' 'N' 0.0061 0.0033 'International Tables Vol C Tables 4.2.6.8 and 6.1.1.4'
 'H' 'H' 0.0000 0.0000 'International Tables Vol C Tables 4.2.6.8 and 6.1.1.4'

_shelx_space_group_comment
;
The symmetry employed for this shelxl refinement is uniquely defined
by the following loop, which should always be used as a source of
symmetry information in preference to the above space-group names.
They are only intended as comments.
;
_space_group_crystal_system        'cubic'
_space_group_IT_number             221
_space_group_name_H-M_alt          'P m -3 m'
_space_group_name_Hall             '-P 4 2 3'
loop_
  _space_group_symop_operation_xyz
 'x, y, z'
 '-x, -y, z'
 '-x, y, -z'
 'x, -y, -z'
 'z, x, y'
 'z, -x, -y'
 '-z, -x, y'
 '-z, x, -y'
 'y, z, x'
 '-y, z, -x'
 'y, -z, -x'
 '-y, -z, x'
 'y, x, -z'
 '-y, -x, -z'
 'y, -x, z'
 '-y, x, z'
 'x, z, -y'
 '-x, z, y'
 '-x, -z, -y'
 'x, -z, y'
 'z, y, -x'
 'z, -y, x'
 '-z, y, x'
 '-z, -y, -x'
 '-x, -y, -z'
 'x, y, -z'
 'x, -y, z'
 '-x, y, z'
 '-z, -x, -y'
 '-z, x, y'
 'z, x, -y'
 'z, -x, y'
 '-y, -z, -x'
 'y, -z, x'
 '-y, z, x'
 'y, z, -x'
 '-y, -x, z'
 'y, x, z'
 '-y, x, -z'
 'y, -x, -z'
 '-x, -z, y'
 'x, -z, -y'
 'x, z, y'
 '-x, z, -y'
 '-z, -y, x'
 '-z, y, -x'
 'z, -y, -x'
 'z, y, x'

_cell_length_a                     6.6407(14)
_cell_length_b                     6.6407(14)
_cell_length_c                     6.6407(14)
_cell_angle_alpha                  90
_cell_angle_beta                   90
_cell_angle_gamma                  90
_cell_volume                       292.85(19)
_cell_formula_units_Z              1
_cell_measurement_reflns_used      1048
_cell_measurement_temperature      360.0
_cell_measurement_theta_max        26.19
_cell_measurement_theta_min        3.07
_shelx_estimated_absorpt_T_max     ?
_shelx_estimated_absorpt_T_min     ?
_exptl_absorpt_coefficient_mu      1.129
_exptl_absorpt_correction_T_max    0.7453
_exptl_absorpt_correction_T_min    0.6279
_exptl_absorpt_correction_type     multi-scan
_exptl_absorpt_process_details    
 'SADABS-2016/2 (Bruker,2016/2) was used for absorption correction. wR2(int) was 0.0513 before and 0.0474 after correction. The Ratio of minimum to maximum transmission is 0.8425. The \l/2 correction factor is Not present.'
_exptl_absorpt_special_details     ?
_exptl_crystal_colour              'clear light colourless'
_exptl_crystal_colour_lustre       clear
_exptl_crystal_colour_modifier     light
_exptl_crystal_colour_primary      colourless
_exptl_crystal_density_diffrn      1.663
_exptl_crystal_density_meas        ?
_exptl_crystal_density_method      ?
_exptl_crystal_description         cube
_exptl_crystal_F_000               151
_exptl_crystal_size_max            ?
_exptl_crystal_size_mid            ?
_exptl_crystal_size_min            ?
_exptl_transmission_factor_max     ?
_exptl_transmission_factor_min     ?
_diffrn_reflns_av_R_equivalents    0.0314
_diffrn_reflns_av_unetI/netI       0.0105
_diffrn_reflns_Laue_measured_fraction_full  0.949
_diffrn_reflns_Laue_measured_fraction_max  0.955
_diffrn_reflns_limit_h_max         8
_diffrn_reflns_limit_h_min         -8
_diffrn_reflns_limit_k_max         8
_diffrn_reflns_limit_k_min         -8
_diffrn_reflns_limit_l_max         6
_diffrn_reflns_limit_l_min         -8
_diffrn_reflns_number              1663
_diffrn_reflns_point_group_measured_fraction_full  0.949
_diffrn_reflns_point_group_measured_fraction_max  0.955
_diffrn_reflns_theta_full          25.242
_diffrn_reflns_theta_max           26.186
_diffrn_reflns_theta_min           3.068
_diffrn_ambient_temperature        360.0
_diffrn_detector_area_resol_mean   ?
_diffrn_measured_fraction_theta_full  0.949
_diffrn_measured_fraction_theta_max  0.955
_diffrn_measurement_device_type    'Bruker APEX-II CCD'
_diffrn_measurement_method         '\f and \w scans'
_diffrn_radiation_type             MoK\a
_diffrn_radiation_wavelength       0.71073
_diffrn_source                     ?
_diffrn_source_current             30.0
_diffrn_source_power               1.5
_diffrn_source_voltage             50.0
_diffrn_standards_number           0
_reflns_Friedel_coverage           0.000
_reflns_Friedel_fraction_full      .
_reflns_Friedel_fraction_max       .
_reflns_number_gt                  84
_reflns_number_total               84
_reflns_special_details
;
 Reflections were merged by SHELXL according to the crystal
 class for the calculation of statistics and refinement.
 
 _reflns_Friedel_fraction is defined as the number of unique
 Friedel pairs measured divided by the number that would be
 possible theoretically, ignoring centric projections and
 systematic absences.
;
_reflns_threshold_expression       'I > 2\s(I)'
_computing_cell_refinement         'SAINT v8.37A (Bruker, 2015)'
_computing_data_collection         ?
_computing_data_reduction          'SAINT v8.37A (Bruker, 2015)'
_computing_molecular_graphics      'Olex2 1.3 (Dolomanov et al., 2009)'
_computing_publication_material    'Olex2 1.3 (Dolomanov et al., 2009)'
_computing_structure_refinement    'SHELXL 2018/3 (Sheldrick, 2015)'
_computing_structure_solution      'SHELXT  (Sheldrick, 2015)'
_refine_diff_density_max           0.386
_refine_diff_density_min           -0.266
_refine_diff_density_rms           0.062
_refine_ls_extinction_coef         1.0(4)
_refine_ls_extinction_expression  
 'Fc^*^=kFc[1+0.001xFc^2^\l^3^/sin(2\q)]^-1/4^'
_refine_ls_extinction_method       'SHELXL-2018/3 (Sheldrick 2018)'
_refine_ls_goodness_of_fit_ref     1.277
_refine_ls_hydrogen_treatment      undef
_refine_ls_matrix_type             full
_refine_ls_number_parameters       14
_refine_ls_number_reflns           84
_refine_ls_number_restraints       0
_refine_ls_R_factor_all            0.0421
_refine_ls_R_factor_gt             0.0421
_refine_ls_restrained_S_all        1.277
_refine_ls_shift/su_max            0.000
_refine_ls_shift/su_mean           0.000
_refine_ls_structure_factor_coef   Fsqd
_refine_ls_weighting_details      
 'w=1/[\s^2^(Fo^2^)+(0.0723P)^2^+0.1226P] where P=(Fo^2^+2Fc^2^)/3'
_refine_ls_weighting_scheme        calc
_refine_ls_wR_factor_gt            0.1125
_refine_ls_wR_factor_ref           0.1125
_refine_special_details            ?
_olex2_refinement_description
;
1. Others
 Fixed Sof: C1(0.08333) C0AA(0.08375)
;
_atom_sites_solution_hydrogens     .
_atom_sites_solution_primary       dual
_atom_sites_solution_secondary     ?
loop_
  _atom_site_label
  _atom_site_type_symbol
  _atom_site_fract_x
  _atom_site_fract_y
  _atom_site_fract_z
  _atom_site_U_iso_or_equiv
  _atom_site_adp_type
  _atom_site_occupancy
  _atom_site_site_symmetry_order
  _atom_site_calc_flag
  _atom_site_refinement_flags_posn
  _atom_site_refinement_flags_adp
  _atom_site_refinement_flags_occupancy
  _atom_site_disorder_assembly
  _atom_site_disorder_group
 Mn01 Mn 0.500000 0.500000 0.500000 0.0381(13) Uani 1 48 d S T P . .
 N002 N 1.000000 0.500000 0.500000 0.0496(19) Uani 1 16 d S T P . .
 N003 N 0.8340(12) 0.500000 0.500000 0.125(4) Uani 1 8 d S T P . .
 C1 C 0.8869(17) 0.8869(17) 0.1131(17) 0.088(4) Uani 0.5 6 d S T P . .
 C0AA C 1.000000 1.000000 0.233(3) 0.142(10) Uani 0.67 8 d S T P . .

loop_
  _atom_site_aniso_label
  _atom_site_aniso_U_11
  _atom_site_aniso_U_22
  _atom_site_aniso_U_33
  _atom_site_aniso_U_23
  _atom_site_aniso_U_13
  _atom_site_aniso_U_12
 Mn01 0.0381(13) 0.0381(13) 0.0381(13) 0.000 0.000 0.000
 N002 0.045(4) 0.052(3) 0.052(3) 0.000 0.000 0.000
 N003 0.042(5) 0.167(7) 0.167(7) 0.000 0.000 0.000
 C1 0.088(4) 0.088(4) 0.088(4) 0.005(5) 0.005(5) -0.005(5)
 C0AA 0.184(17) 0.184(17) 0.059(10) 0.000 0.000 0.000

_geom_special_details
;
 All esds (except the esd in the dihedral angle between two l.s. planes)
 are estimated using the full covariance matrix.  The cell esds are taken
 into account individually in the estimation of esds in distances, angles
 and torsion angles; correlations between esds in cell parameters are only
 used when they are defined by crystal symmetry.  An approximate (isotropic)
 treatment of cell esds is used for estimating esds involving l.s. planes.
;
loop_
  _geom_bond_atom_site_label_1
  _geom_bond_atom_site_label_2
  _geom_bond_distance
  _geom_bond_site_symmetry_2
  _geom_bond_publ_flag
 Mn01 N003 2.218(8) 33_666 ?
 Mn01 N003 2.218(8) . ?
 Mn01 N003 2.218(8) 29_666 ?
 Mn01 N003 2.218(8) 9 ?
 Mn01 N003 2.218(8) 25_666 ?
 Mn01 N003 2.218(8) 5 ?
 N002 N003 1.102(8) 25_766 ?
 N002 N003 1.102(8) . ?
 C1 C1 1.50(2) 28_755 ?
 C1 C1 1.50(2) 26 ?
 C1 C1 1.50(2) 27_575 ?
 C1 C0AA 1.329(11) 33_766 ?
 C1 C0AA 1.329(12) . ?
 C1 C0AA 1.329(11) 29_676 ?

loop_
  _geom_angle_atom_site_label_1
  _geom_angle_atom_site_label_2
  _geom_angle_atom_site_label_3
  _geom_angle
  _geom_angle_site_symmetry_1
  _geom_angle_site_symmetry_3
  _geom_angle_publ_flag
 N003 Mn01 N003 180.0 33_666 9 ?
 N003 Mn01 N003 90.000(1) 25_666 29_666 ?
 N003 Mn01 N003 90.000(2) 5 . ?
 N003 Mn01 N003 90.000(1) 33_666 25_666 ?
 N003 Mn01 N003 90.000(1) 9 . ?
 N003 Mn01 N003 90.0 9 25_666 ?
 N003 Mn01 N003 90.0 9 29_666 ?
 N003 Mn01 N003 90.0 33_666 5 ?
 N003 Mn01 N003 90.0 33_666 . ?
 N003 Mn01 N003 90.000(1) 9 5 ?
 N003 Mn01 N003 180.0 25_666 . ?
 N003 Mn01 N003 90.000(1) 25_666 5 ?
 N003 Mn01 N003 90.0 29_666 . ?
 N003 Mn01 N003 90.000(1) 33_666 29_666 ?
 N003 Mn01 N003 180.0 5 29_666 ?
 N003 N002 N003 180.0 . 25_766 ?
 N002 N003 Mn01 180.0 . . ?
 C1 C1 C1 90.0 26 27_575 ?
 C1 C1 C1 89.999(2) 28_755 27_575 ?
 C1 C1 C1 89.999(5) 26 28_755 ?
 C0AA C1 C1 126.9(11) . 26 ?
 C0AA C1 C1 55.6(6) 33_766 28_755 ?
 C0AA C1 C1 55.6(6) . 27_575 ?
 C0AA C1 C1 55.6(6) 33_766 26 ?
 C0AA C1 C1 126.9(11) 29_676 28_755 ?
 C0AA C1 C1 55.6(6) 29_676 26 ?
 C0AA C1 C1 55.6(6) 29_676 27_575 ?
 C0AA C1 C1 55.6(6) . 28_755 ?
 C0AA C1 C1 126.9(11) 33_766 27_575 ?
 C0AA C1 C0AA 111.1(10) . 33_766 ?
 C0AA C1 C0AA 111.1(10) . 29_676 ?
 C0AA C1 C0AA 111.1(10) 33_766 29_676 ?
 C1 C0AA C1 106(2) 28_755 27_575 ?
 C1 C0AA C1 106(2) 2_775 . ?
 C1 C0AA C1 68.8(11) 28_755 . ?
 C1 C0AA C1 68.8(11) 27_575 . ?
 C1 C0AA C1 68.8(11) 27_575 2_775 ?
 C1 C0AA C1 68.8(11) 28_755 2_775 ?

loop_
  _geom_torsion_atom_site_label_1
  _geom_torsion_atom_site_label_2
  _geom_torsion_atom_site_label_3
  _geom_torsion_atom_site_label_4
  _geom_torsion
  _geom_torsion_site_symmetry_1
  _geom_torsion_site_symmetry_2
  _geom_torsion_site_symmetry_3
  _geom_torsion_site_symmetry_4
  _geom_torsion_publ_flag
 C1 C1 C0AA C1 -59.0(6) 26 . . 28_755 ?
 C1 C1 C0AA C1 0.000(3) 26 . . 2_775 ?
 C1 C1 C0AA C1 118.0(13) 28_755 . . 27_575 ?
 C1 C1 C0AA C1 -118.0(13) 27_575 . . 28_755 ?
 C1 C1 C0AA C1 59.0(6) 28_755 . . 2_775 ?
 C1 C1 C0AA C1 -59.0(6) 27_575 . . 2_775 ?
 C1 C1 C0AA C1 59.0(6) 26 . . 27_575 ?
 C0AA C1 C0AA C1 -121.1(8) 29_676 . . 28_755 ?
 C0AA C1 C0AA C1 -3(2) 29_676 . . 27_575 ?
 C0AA C1 C0AA C1 121.1(8) 33_766 . . 27_575 ?
 C0AA C1 C0AA C1 62.1(14) 33_766 . . 2_775 ?
 C0AA C1 C0AA C1 3(2) 33_766 . . 28_755 ?
 C0AA C1 C0AA C1 -62.1(14) 29_676 . . 2_775 ?

_shelx_res_file
;
TITL mo_szf_q_360k_0m_a.res in Pm-3m
    mo_szf_q_360k_0m.res
    created by SHELXL-2018/3 at 21:14:21 on 09-Dec-2020
REM Old TITL mo_szf_q_360k_0m_a.res in P-43m
REM SHELXT solution in Pm-3m: R1 0.187, Rweak 0.209, Alpha 0.062
REM <I/s> 0.000 for 0 systematic absences, Orientation as input
REM Formula found by SHELXT: C3 N6 Mn
CELL 0.71073 6.6407 6.6407 6.6407 90 90 90
ZERR 1 0.0014 0.0014 0.0014 0 0 0
LATT 1
SYMM -X,-Y,+Z
SYMM -X,+Y,-Z
SYMM +X,-Y,-Z
SYMM +Z,+X,+Y
SYMM +Z,-X,-Y
SYMM -Z,-X,+Y
SYMM -Z,+X,-Y
SYMM +Y,+Z,+X
SYMM -Y,+Z,-X
SYMM +Y,-Z,-X
SYMM -Y,-Z,+X
SYMM +Y,+X,-Z
SYMM -Y,-X,-Z
SYMM +Y,-X,+Z
SYMM -Y,+X,+Z
SYMM +X,+Z,-Y
SYMM -X,+Z,+Y
SYMM -X,-Z,-Y
SYMM +X,-Z,+Y
SYMM +Z,+Y,-X
SYMM +Z,-Y,+X
SYMM -Z,+Y,+X
SYMM -Z,-Y,-X
SFAC C Mn N H
UNIT 7 1 10 14

L.S. 10
PLAN  5
TEMP 86.85
CONF
list 4
fmap 2 53
MORE -1
ACTA
OMIT 0 1 0
REM <olex2.extras>
REM <HklSrc "%.\\mo_SZF_Q_360K_0m.hkl">
REM </olex2.extras>

WGHT    0.072300    0.122600
EXTI    0.957176
FVAR       1.40747
MN01  2    0.500000    0.500000    0.500000    10.02083    0.03813    0.03813 =
         0.03813    0.00000    0.00000    0.00000
N002  3    1.000000    0.500000    0.500000    10.06250    0.04471    0.05202 =
         0.05202    0.00000    0.00000    0.00000
N003  3    0.834023    0.500000    0.500000    10.12500    0.04200    0.16698 =
         0.16698    0.00000    0.00000    0.00000
C1    1    0.886888    0.886888    0.113112    10.08333    0.08754    0.08754 =
         0.08754    0.00531    0.00531   -0.00531
C0AA  1    1.000000    1.000000    0.233370    10.08375    0.18371    0.18371 =
         0.05937    0.00000    0.00000    0.00000
HKLF 4


REM  mo_szf_q_360k_0m_a.res in Pm-3m
REM wR2 = 0.1125, GooF = S = 1.277, Restrained GooF = 1.277 for all data
REM R1 = 0.0421 for 84 Fo > 4sig(Fo) and 0.0421 for all 84 data
REM 14 parameters refined using 0 restraints

END

WGHT      0.0699      0.1299

REM Highest difference peak  0.386,  deepest hole -0.266,  1-sigma level  0.062
Q1    1   1.0000  1.0000  0.0000  10.02083  0.05    0.39
Q2    1   1.0000  1.0000  0.2993  10.12500  0.05    0.27
Q3    1   0.6983  0.6983  0.6983  10.16667  0.05    0.13
Q4    1   1.0000  1.0000  0.5000  10.06250  0.05    0.10
Q5    1   1.0000  0.7691  0.5000  10.25000  0.05    0.10
;
_shelx_res_checksum                96239
_shelx_hkl_file
;
   0  -1   0  332.33    7.27
   0   1   0  341.74    7.28
   1   0   0  327.14    7.24
   1  -1   1  492.85   10.67
   1   1  -1  501.82   10.67
  -1   1  -1  517.19   10.80
   1  -1  -1  462.54   10.46
  -1  -1   1  482.44   10.55
  -1  -1   1  495.82   10.56
  -2  -1  -1   10.50    1.64
   2  -1   1   10.66    1.35
   2   1  -1   10.38    1.30
   1   1  -2    9.25    0.99
  -2   1   1   10.20    1.22
  -1  -2  -1    9.05    1.26
   1  -2   1    8.51    1.27
   1  -1   2    9.83    1.00
  -1   2   1   10.93    1.27
  -1  -2   1   10.27    1.33
  -1   2  -1   11.05    1.44
  -1  -1   2   10.64    0.78
   1  -2  -1    8.51    1.25
  -1   1  -2    9.57    1.13
   1  -1  -2    8.46    0.83
  -1  -1   2    9.86    0.82
  -2   1  -1   11.45    1.42
   2  -1  -1    9.67    1.25
  -2  -1   1   10.38    1.46
  -2  -1   1    9.74    1.23
  -2  -2   0  944.90   20.42
  -2   2   0  925.29   20.33
   0  -2  -2  897.43   19.62
   0  -2   2 1000.00   19.92
   2  -2   0  940.28   20.41
   2   0  -2  924.60   19.61
  -2  -2  -1  511.39   11.95
   2  -1   2  502.95   11.53
  -2  -1  -2  503.77   11.63
   2   1  -2  511.62   11.48
   2   2  -1  504.50   11.96
   2  -2   1  514.46   11.99
  -2   1   2  494.98   10.81
   1  -2   2  511.24   11.53
  -2   2   1  503.10   11.65
  -1  -2  -2  510.25   11.52
   1   2  -2  510.67   11.70
  -1   2   2  516.15   10.85
   2   1  -2  505.33   11.49
   1  -2  -2  497.76   11.44
  -1   2  -2  530.12   11.82
   2  -2  -1  503.96   11.84
  -2   1  -2  534.94   11.79
   2  -1  -2  491.59   11.41
  -2  -2   1  520.56   11.94
  -2   2  -1  522.41   12.08
  -2  -1   2  492.45   11.11
  -2  -1   2  504.27   11.11
   2   2  -2  217.68    6.12
   2  -2   2  220.15    6.17
  -2   2   2  217.90    5.48
  -2   2  -2  214.06    6.26
   2  -2  -2  205.98    5.81
  -2  -2   2  213.28    5.79
  -2  -2   2  205.02    5.79
  -1   0  -3  547.20   11.81
   0  -3  -1  568.53   13.06
   0  -3   1  554.89   13.01
   0   3  -1  566.29   13.18
   0   3   1  560.60   12.83
   3  -1   0  543.48   13.06
   3   1   0  562.14   13.10
  -3   1   0  564.54   13.08
  -3  -1   0  552.75   13.06
   3  -2   0  932.66   21.04
   0  -3   2  922.95   20.60
   0   3  -2  969.05   21.01
   2   0  -3  927.55   19.67
  -3   2   0  953.30   21.04
   0  -3  -2  943.96   20.61
  -3  -2   0  971.36   21.16
  -3  -2   0  959.06   21.11
  -2   0  -3  940.05   20.26
  -3   0   1  577.19   12.99
  -1  -3   0  560.80   13.31
  -1   3   0  559.33   13.25
  -3   0  -1  568.51   13.28
   3   0  -1  559.38   13.09
   0   1  -3  590.90   12.03
   1   3   0  565.21   13.29
   3   0   1  553.41   13.14
   1  -3   0  560.58   13.30
  -3   1   1  209.44    5.95
   1   1  -3  214.42    5.15
  -1   3   1  208.48    5.98
  -3  -1  -1  209.30    6.25
   3   1  -1  220.21    6.21
  -1  -3  -1  214.50    6.22
   3  -1   1  203.48    6.16
   1  -3   1  209.39    6.21
   1   3  -1  210.52    6.27
   1   3   1  219.14    6.12
   1  -1  -3  215.05    4.57
  -1   3  -1  206.98    6.26
  -3   1  -1  216.44    6.19
  -1  -3   1  203.75    6.16
  -1   1  -3  207.49    5.36
  -3  -1   1  215.56    6.10
   3  -1  -1  202.91    6.07
   1  -3  -1  205.31    6.10
  -3  -1   1  215.56    6.05
  -2  -1  -3  187.19    5.35
   2   1  -3  174.54    5.13
  -3   2   1  195.85    5.78
   1  -3   2  186.88    5.72
   1   3  -2  200.79    6.03
   2   1  -3  192.58    5.16
  -1  -3  -2  187.95    5.75
  -3  -2  -1  184.90    6.01
   3  -2   1  188.44    6.01
  -3   2  -1  186.08    6.04
  -1  -3   2  185.10    5.59
  -2   1  -3  193.55    5.52
  -3  -2   1  185.47    5.85
   2  -1  -3  187.28    4.91
   3  -2  -1  195.41    5.97
  -3  -2   1  193.23    5.88
  -1   3  -2  192.09    5.94
   1  -3  -2  184.83    5.60
  -3   0   2  961.48   20.95
   0  -2  -3  970.63   20.03
  -3   0  -2  948.83   21.12
   2   3   0  959.26   21.36
  -2  -3   0  965.03   21.41
   0   2  -3  939.69   20.51
   0  -2   3  991.79   19.81
  -3   0   2  944.33   20.35
   3   0  -2  935.21   20.78
   3   0   2  960.26   20.93
   2  -3   0  972.55   21.43
  -2   3   0  971.82   21.31
   3   1  -2  193.21    5.70
   3  -1   2  195.51    5.83
   2   3  -1  187.75    6.02
   1   2  -3  187.37    5.37
  -2  -3  -1  182.40    5.97
   2  -3   1  194.53    6.08
  -3  -1  -2  179.36    5.80
  -2   3   1  188.94    5.75
   1  -2   3  216.49    6.82
   3  -1  -2  189.28    5.67
   1  -2  -3  192.85    4.98
  -1  -2   3  190.07    4.65
  -1  -2   3  196.46    4.65
  -1   2  -3  180.55    5.47
  -3  -1   2  187.99    5.42
  -3  -1   2  189.08    5.38
  -3   1  -2  180.79    5.82
   2  -3  -1  193.92    6.00
  -2  -3   1  181.47    5.92
  -2   3  -1  188.57    6.08
  -3  -2  -2  542.50   13.13
   3  -2   2  526.78   12.96
   2   2  -3  525.62   12.51
   2   3  -2  527.88   13.10
  -3   2   2  531.61   12.30
  -2  -3  -2  540.93   13.03
   2  -2   3  533.21   12.34
   2  -3   2  524.90   12.96
  -2   2  -3  553.51   12.91
  -2   3  -2  532.08   13.23
   2  -3  -2  524.01   12.83
  -2  -2   3  534.39   11.74
   2  -2  -3  520.31   12.15
  -2  -3   2  534.78   12.83
  -3  -2   2  541.45   12.63
  -3   2  -2  539.38   13.23
   3  -2  -2  537.33   12.88
  -3  -2   2  542.27   12.71
  -3  -3   0  691.54   16.32
  -3   0  -3  703.57   15.81
  -3   0   3  647.91   13.99
  -3   0   3  666.16   14.03
  -3   3   0  673.98   16.18
   0  -3  -3  684.09   15.31
   0  -3   3  685.12   15.21
   0   3  -3  682.36   15.81
   3  -3   0  672.52   16.28
   3   0  -3  683.67   15.25
  -3  -3  -1  132.45    5.14
   3  -3   1  129.82    5.07
   1  -3   3  135.53    4.47
  -3  -1  -3  135.07    4.74
   3   1  -3  130.71    4.49
   1   3  -3  140.15    4.83
  -3   3   1  132.87    4.90
  -3   1   3  133.65    3.20
  -3   1   3  133.74    3.23
   3  -1   3  137.37    4.53
  -1  -3  -3  132.21    4.57
  -3   1  -3  134.52    4.84
  -1  -3   3  133.62    4.31
  -1   3  -3  136.77    4.96
   1  -3  -3  135.60    4.48
  -3  -3   1  125.02    5.03
  -3  -1   3  133.00    3.78
   3  -3  -1  125.14    5.01
  -3  -3   1  127.34    5.03
   3  -1  -3  133.98    4.40
  -3   3  -1  132.26    5.19
  -3  -1   3  127.77    3.74
  -3  -3  -2  220.10    7.17
  -2   3   3  227.21    5.47
   3  -3   2  230.73    7.32
  -3  -2  -3  230.68    7.04
   3  -2   3  229.45    6.79
   3   2  -3  225.14    6.79
   3   3  -2  226.38    7.29
  -3   2   3  223.04    5.44
   2  -3   3  234.32    6.82
  -3   3   2  225.42    6.59
  -2  -3  -3  224.48    6.87
   2   3  -3  229.13    6.97
  -2  -3   3  240.09    6.42
  -2   3  -3  229.49    7.24
  -3  -3   2  229.68    7.06
   2  -3  -3  234.40    6.72
  -3   3  -2  214.52    7.24
  -2  -3   3  222.19    6.38
   3  -3  -2  222.53    7.06
  -3  -3   2  224.04    6.84
   3  -2  -3  228.07    6.65
  -3  -2   3  228.72    6.21
  -3  -2   3  223.48    6.15
  -3   2  -3  220.46    7.06
  -3  -3  -3  131.65    5.18
   3  -3   3  122.72    4.95
   3   3  -3  131.73    5.32
  -3   3  -3  125.43    5.33
   3  -3  -3  136.30    5.00
  -3  -3   3  133.63    4.81
  -3  -3   3  131.36    4.71
  -4   0   0  685.54   15.81
   0  -4   0  665.84   15.86
   0   4   0  644.11   15.66
   4   0   0  657.85   15.76
  -1   0  -4  376.40    8.50
   0  -4  -1  389.79   10.28
   0  -4   1  370.43   10.12
   0   4  -1  384.78   10.27
   0   4   1  378.99    9.89
   4  -1   0  386.70   10.24
   4   1   0  379.31   10.19
  -4  -1   0  379.60   10.16
  -4   1   0  388.05   10.17
   2   0  -4  487.91   10.67
   4  -2   0  495.24   12.70
   0   4  -2  500.27   12.68
   0   4   2  501.71   11.88
   0  -4   2  487.76   12.31
  -4  -2   0  482.01   12.52
  -4  -2   0  494.29   12.68
  -4   2   0  487.76   12.55
  -2   0  -4  480.83   11.38
   0  -4  -2  479.88   12.36
   4  -3   0  150.94    5.93
   0  -4   3  150.11    5.23
   0  -4  -3  160.18    5.55
   0   4  -3  147.15    5.80
   3   0  -4  149.30    4.70
  -4  -3   0  159.80    5.99
  -4  -3   0  143.68    5.85
  -4   3   0  154.57    5.89
  -3   0  -4  150.77    5.27
  -1   4   0  380.23   10.20
  -4   0   1  374.73    9.88
  -4   0  -1  385.08   10.25
   4   0   1  372.08   10.11
  -1  -4   0  384.21   10.29
   4   0  -1  370.95   10.07
   1  -4   0  380.02   10.29
   1   4   0  402.69   10.35
   0   1  -4  395.07    8.55
  -4  -1  -1   42.74    2.92
  -1   4   1   45.44    2.73
  -4   1   1   41.35    2.70
   1   1  -4   42.59    1.80
   4  -1   1   42.56    2.91
   4   1  -1   45.73    2.94
  -1  -4  -1   39.92    2.86
   1   4  -1   44.01    2.96
   1  -4   1   37.48    2.82
   4  -1  -1   39.67    2.80
  -1  -4   1   40.94    2.90
   1   4   1   45.28    2.79
  -4   1  -1   44.22    2.95
   1  -4  -1   43.06    2.90
  -1   4  -1   45.27    3.04
  -4  -1   1   42.52    2.74
   1  -4   2  148.08    5.35
   1   4  -2  148.69    5.52
  -4  -2  -1  142.83    5.55
  -4   2   1  141.81    5.23
   4  -2   1  147.21    5.58
  -1   4   2  147.53    4.88
  -1  -4  -2  148.22    5.36
  -2  -1  -4  146.30    4.55
  -1   4  -2  146.60    5.56
   4  -2  -1  153.04    5.61
   2  -1  -4  140.97    3.93
  -1  -4   2  140.08    5.20
  -4  -2   1  139.26    5.29
  -4  -2   1  141.85    5.33
  -4   2  -1  145.76    5.57
   1  -4  -2  144.86    5.33
  -2   1  -4  144.28    4.69
   4  -3   1  174.21    6.47
   1  -4   3  171.23    5.92
   1   4  -3  164.28    6.14
  -4  -3  -1  175.97    6.49
  -4  -3  -1  178.68    6.59
  -1  -4  -3  168.71    5.92
  -4   3   1  166.26    6.10
  -3  -1  -4  172.72    5.81
  -1   4   3  208.93    7.04
   3   1  -4  170.43    5.36
  -3   1  -4  175.09    5.92
  -4  -3   1  183.01    6.42
  -1  -4   3  175.40    5.85
   4  -3  -1  173.54    6.43
   3  -1  -4  170.09    5.20
   1  -4  -3  179.23    6.06
  -4   3  -1  179.14    6.58
  -4  -3   1  171.32    6.30
  -1   4  -3  174.09    6.33
   2  -4   0  482.00   12.64
   4   0   2  478.37   12.25
  -2   4   0  469.73   12.46
   4   0  -2  497.32   12.25
   0  -2  -4  487.39   10.71
  -4   0  -2  503.50   12.61
  -2  -4   0  487.90   12.67
   0   2  -4  481.94   11.36
   2   4   0  502.83   12.69
  -4   0   2  491.39   11.83
   4  -1   2  147.18    5.40
   1   2  -4  143.61    4.60
  -2   4   1  150.22    5.37
   2   4  -1  153.13    5.69
   4   1  -2  143.30    5.30
  -4  -1  -2  150.17    5.58
   2  -4   1  156.67    5.71
  -4   1   2  150.26    4.99
  -2  -4  -1  149.58    5.66
  -4  -1   2  149.10    5.11
   1  -2  -4  149.02    4.06
  -2   4  -1  151.49    5.69
   4  -1  -2  139.45    5.22
  -2  -4   1  147.11    5.63
  -1   2  -4  146.22    4.79
  -4   1  -2  153.01    5.60
   2  -4  -1  147.00    5.61
  -4  -1   2  149.68    5.02
   2   4  -2  277.57    8.47
   2   2  -4  269.67    7.41
   4  -2   2  266.33    8.19
  -4  -2  -2  298.49    8.61
  -2  -4  -2  271.23    8.30
  -4   2   2  271.32    7.67
   2  -4   2  269.41    8.24
  -2   4   2  264.51    7.57
   4  -2  -2  278.60    8.22
  -4  -2   2  271.99    7.90
  -4   2  -2  262.58    8.38
  -2   4  -2  277.21    8.48
  -2  -4   2  270.66    8.22
   2  -4  -2  268.85    8.20
  -2   2  -4  285.20    7.88
  -4  -2   2  265.47    7.90
   2  -2  -4  263.01    6.89
   3  -2   4  140.70    4.80
  -3  -2  -4  133.58    5.19
   3   2  -4  134.61    5.00
   4  -3   2  142.05    5.70
  -2   4   3  132.17    4.35
  -2  -4  -3  141.81    5.59
  -4   3   2  137.82    5.20
   2  -4   3  135.98    5.25
   2   4  -3  144.04    5.69
  -4  -3  -2  134.88    5.76
  -4  -3  -2  140.54    5.86
  -4   3  -2  148.49    6.00
  -2  -4   3  140.89    5.20
   3  -2  -4  139.41    4.81
  -4  -3   2  143.97    5.49
  -2   4  -3  136.36    5.71
   2  -4  -3  132.95    5.37
   4  -3  -2  144.81    5.81
  -3   2  -4  139.67    5.39
  -4  -3   2  131.50    5.31
  -4   0   3  146.52    4.48
  -3   4   0  147.58    5.79
  -3  -4   0  144.45    5.81
  -4   0  -3  157.00    5.72
   0  -3   4  136.29    4.97
   0   3  -4  153.75    5.29
   3  -4   0  149.41    5.91
   4   0  -3  150.17    5.23
   0  -3  -4  151.27    4.77
  -3   4   1  175.33    6.27
   4   1  -3  167.57    5.92
  -1  -3  -4  173.03    5.46
   1   3  -4  165.34    5.66
  -3  -4  -1  174.66    6.49
  -4  -1  -3  161.18    6.09
   1  -3   4  178.04    5.04
   3  -4   1  170.63    6.43
   3   4  -1  172.99    6.48
  -4   1   3  176.93    4.96
   4  -1   3  178.86    6.03
   1  -3  -4  172.05    5.32
  -4  -1   3  171.44    5.26
  -1   3  -4  176.19    5.96
  -3  -4   1  169.42    6.39
  -3   4  -1  179.51    6.58
   3  -4  -1  170.35    6.43
  -4  -1   3  178.96    5.29
  -4   1  -3  182.07    6.46
   4  -1  -3  172.73    5.90
  -1  -3   4  180.72    4.54
  -1  -3   4  179.36    4.63
   3   4  -2  132.77    5.74
  -3   4   2  141.75    5.31
   4  -2   3  147.45    5.61
   3  -4   2  140.96    5.71
  -2  -3  -4  136.13    5.09
  -4  -2  -3  143.50    5.68
   2  -3   4  148.37    4.83
   2   3  -4  142.74    5.35
  -3  -4  -2  133.65    5.73
  -4   2   3  142.84    4.50
  -4   2  -3  140.26    5.76
  -3  -4   2  137.66    5.59
  -3  -4   2  150.15    5.64
  -3   4  -2  148.56    6.05
   4  -2  -3  128.89    5.19
   3  -4  -2  144.46    5.78
  -2  -3   4  145.49    4.08
  -2   3  -4  146.11    5.53
   2  -3  -4  138.84    4.85
  -4  -2   3  143.89    5.01
  -4  -2   3  146.22    4.97
  -4  -3  -3   80.30    4.55
   3  -3   4   86.37    4.06
   4  -3   3   86.74    4.63
   3   3  -4   87.60    4.36
  -4   3   3   84.75    3.61
  -3  -4  -3   85.85    4.65
   3   4  -3   93.60    4.72
   3  -4   3   85.80    4.44
  -3   4   3   86.44    3.59
  -3   3  -4   98.64    4.69
  -3   4  -3   92.10    4.89
  -3  -3   4   87.53    3.33
   3  -4  -3   80.54    4.32
  -4  -3   3   87.06    4.10
   3  -3  -4   85.01    3.96
  -3  -4   3   87.60    4.19
  -4   3  -3   90.23    4.98
  -3  -4   3   81.85    4.21
   4  -3  -3   92.57    4.45
  -4  -3   3   81.60    3.96
  -4  -4   0  330.50   10.16
  -4  -4   0  330.93   10.19
  -4   0  -4  334.50    9.62
  -4   4   0  315.02    9.90
   0  -4  -4  324.95    9.10
   0   4  -4  321.07    9.68
   4  -4   0  324.02   10.15
   4   0  -4  330.16    8.97
  -4  -4  -1   47.28    3.66
  -4   4   1   47.40    3.44
  -4  -1  -4   41.27    3.14
   1   4  -4   46.05    3.25
   4   1  -4   39.69    2.93
   4  -4   1   44.77    3.61
  -1  -4  -4   43.21    3.07
   1  -4   4   42.64    2.78
  -4  -4   1   43.51    3.74
   1  -4  -4   38.52    2.90
  -1   4  -4   41.44    3.27
  -4   1  -4   40.76    3.20
   4  -4  -1   42.11    3.59
  -1  -4   4   46.22    2.73
   4  -1  -4   40.92    2.83
  -4   4  -1   42.27    3.61
  -4  -4  -2  167.46    6.82
   2  -4   4  173.88    5.93
   4  -2   4  174.12    5.98
  -4  -2  -4  162.82    6.41
   4  -4   2  161.50    6.63
  -2  -4  -4  163.41    6.18
  -4   4   2  169.06    6.25
   2   4  -4  166.39    6.38
  -4   2  -4  178.13    6.63
  -4  -2   4  146.35    5.15
  -2  -4   4  164.17    5.44
  -2  -4   4  170.97    5.36
  -2   4  -4  157.18    6.42
   2  -4  -4  166.23    5.98
  -4  -4   2  170.31    6.63
  -4   4  -2  179.71    7.10
   4  -4  -2  163.74    6.65
  -4  -2   4  184.17    6.41
   4  -2  -4  168.42    5.98
  -4  -4   2  166.56    6.40
  -4  -4  -3   85.85    5.02
   3  -4   4   79.25    4.28
   4  -3   4   85.81    4.41
  -4  -3  -4   80.12    6.30
   4  -4   3   87.83    4.69
  -3  -4  -4   85.95    4.78
  -4   4   3   80.58    3.78
   3   4  -4   86.32    4.65
  -4   3  -4   76.59    4.66
  -4  -3   4   86.15    3.62
  -3  -4   4   83.28    3.83
  -3  -4   4   86.99    3.80
  -3   4  -4   85.71    5.01
   3  -4  -4   82.40    4.41
  -4  -4   3   76.64    4.17
  -4   4  -3   85.94    5.11
   4  -4  -3   90.81    4.80
  -4  -3   4   79.70    3.53
   4  -3  -4   86.37    4.35
  -4  -4   3   83.80    4.32
  -4  -4  -4   67.31    4.57
   4  -4   4   83.57    5.33
  -4   4  -4   65.82    4.85
   4  -4  -4   67.34    4.15
  -4  -4   4   65.13    3.61
  -5   0   0  288.31    8.80
   0  -5   0  296.98    9.00
   0   5   0  277.54    8.70
   5   0   0  286.51    8.83
   0  -5   1   58.87    3.72
   0   5  -1   52.28    3.57
   0   5   1   51.26    3.46
   5  -1   0   63.89    3.81
   5   1   0   50.44    3.49
   0  -5  -1   57.20    3.70
  -5  -1   0   53.99    3.57
  -5   1   0   53.24    3.54
  -1   0  -5   52.57    2.13
  -5   2   0  121.66    5.42
   2   0  -5  123.91    3.46
   5  -2   0  120.76    6.27
   0  -5   2  120.24    5.29
   0   5  -2  128.65    5.59
   0   5   2  127.82    5.00
  -2   0  -5  123.08    4.20
   0  -5  -2  122.37    5.38
  -5  -2   0  127.96    5.57
  -5  -2   0  119.48    5.34
   3   0  -5  106.28    3.76
  -5   3   0  108.33    5.27
  -5  -3   0  106.49    5.51
   0   5  -3  109.04    5.29
   0  -5  -3  108.22    5.00
  -5  -3   0  104.93    5.23
  -3   0  -5  107.31    4.42
   5  -3   0   89.93    5.39
   0  -5   3  106.66    4.80
   0  -5   4   36.55    3.12
  -5  -4   0   39.18    3.75
   0   5  -4   39.57    3.55
   4   0  -5   38.85    2.72
   0  -5  -4   38.79    3.34
  -5   4   0   34.12    3.49
  -4   0  -5   44.21    3.20
   1  -5   0   57.74    3.75
  -5   0  -1   57.00    3.70
  -5   0   1   57.02    3.45
   0   1  -5   53.33    2.16
   5   0   1   58.13    3.62
   1   5   0   62.03    3.77
  -1   5   0   56.53    3.63
  -1  -5   0   52.48    3.60
   5   0  -1   57.96    3.65
  -5   1   1   18.06    2.40
  -1  -5  -1   21.74    2.77
   1   5  -1   23.00    2.84
   5  -1   1   21.35    2.73
   1   1  -5   19.42    1.39
  -1   5   1   19.62    2.45
   5   1  -1   20.84    2.64
   1  -5   1   17.97    2.60
  -5  -1  -1   15.61    2.45
  -5   1  -1   16.72    2.51
   1  -5  -1   21.01    2.71
  -5  -1   1   18.17    2.41
   1   5   1   16.63    2.35
  -1   1  -5   19.46    1.68
  -1   5  -1   19.84    2.67
   5  -1  -1   21.57    2.78
  -1  -5   1   19.16    2.60
   2   1  -5   47.50    2.36
  -1   5   2   48.07    3.21
   1   5  -2   50.22    3.64
   1  -5   2   48.16    3.48
  -5   2   1   49.97    3.42
  -1  -5  -2   49.50    3.54
  -2  -1  -5   48.35    2.60
  -5  -2  -1   55.06    3.84
  -2   1  -5   48.87    2.74
  -1  -5   2   53.38    3.60
   2  -1  -5   49.28    1.99
  -5   2  -1   55.55    3.82
  -5  -2   1   51.30    3.49
  -5  -2   1   47.80    3.61
   5  -2  -1   50.50    3.71
   1  -5  -2   47.75    3.50
  -1   5  -2   51.76    3.77
   5  -3   1   16.28    2.57
   1  -5   3   12.07    2.28
   1   5  -3   15.86    2.58
  -1   5   3   10.13    1.66
  -5   3   1   13.88    2.37
  -3  -1  -5   10.85    1.92
  -5  -3  -1   12.05    2.61
  -1  -5  -3   11.59    2.23
  -5  -3   1   15.14    2.50
  -5  -3   1   14.64    2.48
  -3   1  -5   14.43    2.15
   5  -3  -1   13.71    2.57
  -5   3  -1   16.86    3.20
  -1   5  -3   14.50    2.65
   3  -1  -5   12.25    1.59
  -1  -5   3   12.77    2.24
   1  -5  -3    9.08    2.32
   1   5  -4   54.10    3.88
   1  -5   4   48.72    3.36
  -4  -1  -5   52.87    3.50
  -5  -4  -1   47.22    4.04
  -5   4  -1   44.64    4.00
  -5  -4   1   59.60    4.30
  -5  -4   1   57.83    4.15
   5  -4  -1   53.67    4.17
  -1   5  -4   47.50    3.85
   1  -5  -4   49.78    3.70
   4  -1  -5   51.75    3.13
  -4   1  -5   53.83    3.73
  -1  -5   4   51.89    3.29
  -2   5   0  130.11    5.58
  -5   0   2  130.38    5.00
   2   5   0  126.47    5.53
   0  -2  -5  125.53    3.61
   5   0  -2  121.81    5.30
   5   0   2  127.59    5.38
   0   2  -5  127.24    4.30
   2  -5   0  113.43    6.17
  -5   0  -2  128.15    5.58
  -2  -5   0  140.56    6.88
  -5  -1  -2   50.99    3.69
   5   1  -2   51.97    3.60
  -5   1   2   51.67    3.37
  -2   5   1   51.57    3.64
   1   2  -5   54.58    2.73
   5  -1   2   49.67    3.48
   2   5  -1   49.40    3.69
   1  -2  -5   50.90    2.05
  -2   5  -1   48.99    3.75
  -1   2  -5   51.59    2.87
  -5  -1   2   49.17    3.41
  -5   1  -2   56.03    3.78
   5  -1  -2   49.39    3.45
   2  -5  -1   56.31    4.38
  -5  -1   2   52.43    3.40
  -2  -5   1   57.15    4.02
   2   2  -5   90.84    3.73
   2  -5   2   95.73    7.68
  -2  -5  -2   90.52    5.46
  -2   5   2   90.45    4.32
  -5  -2  -2   93.85    4.94
  -5   2   2   94.83    4.48
   2   5  -2   90.90    4.89
   5  -2   2   67.89    6.86
  -5  -2   2   96.13    4.44
  -5  -2   2   89.43    4.53
   2  -5  -2   87.08    4.82
  -2  -5   2   82.94    4.53
  -2   2  -5   87.57    4.02
  -2   5  -2   94.96    5.14
   5  -2  -2   97.42    4.90
   2  -2  -5   88.91    3.22
  -5   2  -2   90.82    5.07
  -2   5   3   53.34    2.99
  -2  -5  -3   50.16    3.92
  -3  -2  -5   50.17    3.35
   2   5  -3   55.44    4.78
   2  -5   3   57.06    3.99
   5  -3   2   50.66    3.85
   3   2  -5   48.33    3.12
  -5  -3  -2   51.56    3.95
  -5  -3  -2   53.67    4.10
  -5   3   2   54.95    3.61
   3  -2  -5   54.41    2.88
  -5   3  -2   54.83    4.12
  -2   5  -3   50.37    4.00
  -3   2  -5   56.21    3.44
  -5  -3   2   54.36    3.66
  -2  -5   3   55.81    3.79
   5  -3  -2   53.50    3.96
  -5  -3   2   51.27    3.94
  -5   4   2   57.20    3.88
   2  -5   4   51.12    3.67
  -4  -2  -5   52.06    3.76
   2   5  -4   57.42    4.22
  -5  -4  -2   54.40    4.23
  -2  -5  -4   57.75    4.12
  -5  -4  -2   56.27    4.33
  -4   2  -5   57.71    4.78
   5  -4  -2   56.80    4.29
  -2  -5   4   61.73    3.71
  -5  -4   2   53.16    4.07
  -5   4  -2   58.73    4.44
  -2  -5   4   51.29    3.35
  -2   5  -4   51.19    4.07
   4  -2  -5   51.29    3.24
  -5  -4   2   56.38    4.29
   0  -3  -5  111.00    3.96
   0   3  -5  110.59    4.53
  -5   0  -3  110.19    5.29
   3  -5   0  100.91    6.08
   5   0  -3  107.50    5.05
  -3   5   0  110.64    5.37
  -5   0   3  107.89    4.26
  -5   0   3  115.07    4.42
  -3  -5   0  113.95    5.41
   5  -1   3   11.87    2.24
  -3  -5  -1   15.28    2.72
   3   5  -1   16.65    2.67
  -5  -1  -3   18.35    2.74
  -5   1   3    9.90    1.72
   5   1  -3   13.04    2.29
   1   3  -5   17.49    2.20
  -3   5   1   14.79    2.60
   3  -5   1   13.48    2.49
  -1  -3  -5   14.52    1.83
   5  -1  -3   15.72    2.50
  -1   3  -5   15.80    2.14
   1  -3  -5   12.85    1.63
  -5   1  -3   13.86    2.82
  -3   5  -1   14.77    2.80
   3  -5  -1   12.45    2.55
  -5  -1   3   14.83    2.01
  -5  -1   3   16.55    2.16
  -3  -5   1   13.52    2.55
   5  -2   3   42.04    4.19
   3  -5   2   53.56    3.91
   3   5  -2   54.00    4.02
  -5  -2  -3   53.03    3.92
  -3  -5  -2   49.89    3.96
  -2  -3  -5   54.89    3.17
  -5   2   3   54.76    3.15
   2   3  -5   52.12    3.26
  -3   5   2   55.76    3.62
   5  -2  -3   53.17    4.26
  -5   2  -3   56.53    4.01
  -2   3  -5   46.42    3.44
   3  -5  -2   51.88    3.93
  -5  -2   3   49.86    3.24
  -5  -2   3   53.37    3.37
   2  -3  -5   53.80    2.91
  -3  -5   2   48.60    3.73
  -3   5  -2   56.30    4.15
  -5   3   3   29.43    2.61
  -3   5   3   24.33    2.43
  -5  -3  -3   28.70    3.45
   3  -3   5   22.74    2.19
   3   3  -5   19.69    2.58
   3  -5   3   26.73    3.27
   3   5  -3   30.85    3.38
   5  -3   3   28.20    3.41
  -3  -5  -3   22.13    3.22
  -3  -5   3   38.10    3.98
  -3   3  -5   26.64    3.08
  -3   5  -3   24.13    3.29
  -5   3  -3   23.66    3.35
  -3  -5   3   27.92    2.84
   3  -5  -3   25.32    3.11
   3  -3  -5   22.43    2.30
  -5  -3   3   27.63    2.80
  -5  -3   3   33.16    2.91
   5  -3  -3   29.60    3.36
  -4  -3  -5   19.59    2.89
  -5  -4  -3   21.59    3.27
   3   5  -4   20.05    3.12
  -5   4   3   18.76    2.45
   4  -3   5   16.61    2.38
   3  -5   4   18.09    2.58
  -3  -5  -4   22.09    3.08
  -5  -4  -3   20.46    3.25
  -3  -5   4   19.11    2.48
   5  -4  -3   21.97    3.31
  -3  -5   4   16.65    2.37
  -5  -4   3   16.66    2.72
  -4   3  -5   21.20    3.18
   3  -5  -4   12.76    2.58
  -5  -4   3   24.26    2.84
  -3   5  -4   18.77    3.02
   4  -3  -5   18.08    2.41
  -5   4  -3   25.14    3.56
   0  -4  -5   39.35    2.90
  -5   0  -4   32.65    3.41
  -5   0   4   43.12    2.63
  -5   0   4   40.39    1.85
  -4   5   0   38.27    3.63
   0  -4   5   35.67    2.15
   0   4  -5   38.48    3.28
   5   0  -4   34.69    3.13
   1  -4   5   45.72    2.76
  -5  -1  -4   52.09    3.87
   5   1  -4   47.88    4.02
  -1  -4  -5   52.16    3.24
   1   4  -5   42.39    3.37
  -1   4  -5   48.95    3.48
  -4   5  -1   46.41    4.02
  -5   1  -4   50.10    3.81
  -5  -1   4   40.79    2.62
  -4  -5   1   48.39    3.91
   1  -4  -5   51.44    3.11
  -4  -5   1   50.50    4.92
  -5  -1   4   33.62    2.73
   4  -5  -1   53.84    4.22
   5  -1  -4   51.64    3.40
  -5  -2  -4   55.94    4.22
   2  -4   5   56.83    3.16
   2   4  -5   58.02    3.90
  -4   5   2   56.11    3.89
   5  -2   4   60.86    3.92
  -4  -5  -2   55.85    4.28
  -2  -4  -5   56.26    3.57
  -5  -2   4   53.01    3.02
   4  -5  -2   58.14    4.37
  -5  -2   4   59.06    3.00
  -4  -5   2   57.19    4.18
  -4   5  -2   61.88    4.74
  -5   2  -4   51.95    4.05
   2  -4  -5   61.19    3.60
  -4  -5   2   54.12    4.25
   5  -3   4   23.56    3.02
  -5  -3  -4   22.50    3.15
  -5   3   4   17.95    1.52
  -5   3   4   14.45    1.35
   3   4  -5   23.63    2.95
  -4  -5  -3   19.79    3.31
   3  -4   5   16.15    2.25
  -3  -4  -5   20.91    2.70
  -4   5   3   20.70    2.47
  -4   5  -3   26.60    3.52
  -3  -4   5   22.89    1.92
  -3  -4   5   20.08    1.30
  -3   4  -5   23.60    3.14
   3  -4  -5   20.92    2.64
  -4  -5   3   21.02    2.99
   5  -3  -4   18.44    2.91
   4  -5  -3   24.38    3.43
  -5  -3   4   20.54    2.36
  -5  -3   4   18.22    2.22
  -5   3  -4   20.63    3.32
  -5  -4  -4   37.45    3.85
  -5  -4  -4   42.08    3.89
   4   5  -4   38.06    3.84
  -4  -4  -5   44.82    3.88
  -4   5   4   52.66    3.59
  -5   4   4   34.79    2.12
  -4  -5  -4   43.10    4.30
   4  -4   5   47.02    3.64
  -4  -4  -5   45.19    3.97
  -5  -4   4   46.01    3.44
  -4  -5   4   41.48    3.31
  -4  -4   5   54.06    3.38
  -4  -4   5   49.56    3.10
  -4   4  -5   40.41    3.89
  -4   5  -4   41.02    4.05
  -5   4  -4   38.56    4.05
   4  -5  -4   37.97    3.84
   4  -4  -5   39.37    3.55
  -4  -5   4   51.79    4.27
  -5  -4   4   44.79    3.44
   5  -4  -4   34.07    3.78
  -5  -5   0   27.12    3.68
  -5  -5   0   30.29    3.76
  -5   0  -5   30.41    3.53
  -5   5   0   32.46    3.84
   0  -5   5   32.43    2.59
   0   5  -5   31.74    3.42
   5   0  -5   31.37    2.96
  -5  -5  -1    9.48    2.35
  -5  -5  -1    8.90    2.57
   5  -5   1    7.84    2.48
  -5   5   1    7.58    2.21
  -5  -1  -5    9.74    2.32
   1   5  -5    9.97    2.28
   1  -5   5    7.36    1.72
  -1  -5  -5    7.74    2.06
  -5  -5   1   10.91    2.66
  -1  -5   5    9.09    1.66
  -1  -5   5    7.47    1.49
  -1   5  -5   11.95    2.48
  -5   5  -1    9.53    2.58
  -5   1  -5    8.95    2.46
   5  -5  -1    7.78    2.60
  -5  -5   1    7.17    2.24
   5  -1  -5    9.35    2.32
  -5  -5  -2   22.11    3.37
  -5  -5  -2   19.71    3.40
   5  -5   2   19.75    3.17
  -5  -2  -5   16.68    2.89
   2  -5   5   12.65    2.15
   2   5  -5   15.15    2.78
  -5   5   2   14.49    2.51
  -2  -5  -5   15.85    2.79
  -2  -5   5   17.50    1.98
  -2  -5   5   19.89    2.08
  -2   5  -5   17.47    2.98
   2  -5  -5   19.79    2.87
  -5   2  -5   17.79    2.92
  -5   5  -2   15.76    3.06
   5  -5  -2   23.03    3.40
  -5  -5   2   20.71    3.08
   5  -2  -5   17.86    2.53
  -5  -5  -3   13.03    3.36
  -5  -5  -3   11.25    2.81
   5  -5   3   15.73    2.90
  -5  -3  -5   15.97    2.83
   5  -3   5    6.17    2.47
   3   5  -5   15.00    2.72
  -5   5   3   16.93    2.63
  -3  -5  -5   11.62    2.68
   3  -5   5   14.07    2.40
  -3  -5   5   12.19    1.73
  -3   5  -5   10.74    2.76
   3  -5  -5   12.33    2.37
  -3  -5   5    6.61    1.53
  -5   5  -3   12.01    2.85
   5  -5  -3   12.46    3.01
  -5  -5   3   10.58    2.24
   5  -3  -5   13.54    2.49
  -5   3  -5   12.64    2.64
  -5  -5  -4   14.48    3.29
  -5  -5  -4    5.65    2.42
   4  -5   5    7.85    2.27
  -5  -4  -5    9.89    3.12
  -5  -4  -5   12.61    2.70
   5  -4   5   15.16    2.79
   4   5  -5    7.73    2.45
  -5   5   4    7.86    1.45
  -4  -5  -5    8.25    2.69
   5  -5   4    9.38    2.70
  -4  -5   5    9.46    1.80
  -4   5  -5    8.42    2.53
   4  -5  -5    7.72    2.34
  -5  -5   4    4.76    2.09
  -5   4  -5    9.39    2.87
   5  -5  -4   10.44    2.83
  -4  -5   5    6.03    1.58
   5  -4  -5    4.21    2.16
  -5  -4   5    9.81    1.54
   0   0  -6  216.70    4.91
   0  -6   1  207.82    7.83
   0   6  -1  210.30    7.86
   0   6   1  202.56    7.43
   1   0  -6  207.09    4.47
  -6   1   0  189.47    8.66
   0  -6  -1  203.51    7.84
  -6  -1   0  196.13    7.78
  -6  -2   0  179.04    7.18
  -6   2   0  174.11    7.15
  -2   0  -6  172.61    5.46
   0  -6  -2  172.35    7.16
   0  -6   2  184.65    7.25
   0   6  -2  176.96    7.29
   0   6   2  171.82    6.51
   2   0  -6  176.79    4.56
  -6  -2   0  178.19    7.28
  -6   3   0   96.99    5.42
   0  -6  -3  100.81    5.34
  -6  -3   0  100.92    5.63
   3   0  -6   99.24    3.61
  -3   0  -6   92.21    4.26
   0   6  -3  100.21    5.57
   0  -6   3   94.91    5.02
  -6  -4   0   89.09    5.52
   6  -4   0   96.84    5.55
  -6   4   0   86.66    5.32
   4   0  -6   83.91    3.90
   0  -6  -4   96.63    5.43
   0   6  -4   86.30    5.34
  -4   0  -6   80.39    5.14
  -6  -4   0   85.36    5.33
   5   0  -6   36.06    3.77
   6  -5   0   35.48    4.30
   0  -6   5   38.97    3.36
  -5   0  -6   34.97    3.80
  -6  -5   0   29.48    4.81
  -6  -5   0   34.64    4.24
   0  -6  -5   35.62    3.92
  -6   5   0   31.30    3.85
   0   6  -5   36.24    3.97
   1   6   0  212.50    7.95
  -6   0   1  204.11    7.65
  -1   6   0  230.11    9.29
   6   0  -1  193.34    7.72
  -6   0  -1  207.25    7.99
   0   1  -6  252.28    7.02
   6   0   1  208.87    7.87
   1  -6   1   79.88    4.80
  -1   6   1   78.62    4.64
   1   6  -1   71.57    4.62
  -6  -1  -1   73.25    4.73
  -6   1   1   74.14    4.40
   6  -1   1   72.99    4.58
   6   1  -1   78.65    4.74
  -1  -6  -1   72.20    4.70
   1   1  -6   70.80    2.69
  -6  -1   1   73.38    4.65
  -6   1  -1   72.45    4.64
  -1   6  -1   65.33    4.49
  -1   1  -6   76.28    3.11
   6  -1  -1   78.73    4.74
   1   6   1   75.97    4.49
  -1  -6   1   73.31    4.73
   1  -6  -1   74.98    4.70
  -2  -1  -6  135.30    4.67
  -6  -2  -1  127.95    6.45
  -1   6   2  139.13    5.68
   1  -6   2  136.24    6.20
   2   1  -6  138.22    4.32
  -6   2   1  129.82    7.08
   1   6  -2  142.87    6.50
  -1  -6  -2  142.38    6.40
  -6   2  -1  137.51    6.56
  -6  -2   1  141.83    6.16
  -1   6  -2  132.11    6.49
   2  -1  -6  130.13    3.67
  -1  -6   2  140.29    6.37
  -2   1  -6  133.42    4.83
   1  -6  -2  128.80    6.18
  -6  -2   1  130.37    5.96
   6  -2  -1  137.69    6.34
  -6  -3  -1   56.11    4.48
   1   6  -3   54.01    4.34
   6  -3   1   62.64    4.33
  -6   3   1   52.36    4.03
  -3  -1  -6   55.03    3.43
   1  -6   3   56.26    4.05
  -1  -6  -3   58.10    4.50
  -1   6   3   53.85    3.42
  -6  -3   1   52.13    4.14
  -3   1  -6   58.79    3.51
  -1  -6   3   53.80    4.14
  -6   3  -1   47.77    4.23
   6  -3  -1   56.38    4.41
   3  -1  -6   55.05    2.67
   1  -6  -3   57.80    4.18
  -1   6  -3   55.59    4.38
  -6  -4  -1   55.61    4.50
   1   6  -4   54.20    4.37
  -1  -6  -4   56.66    4.22
   1  -6   4   50.58    3.89
  -6   4   1   50.19    4.41
  -6  -4  -1   54.95    4.64
   6  -4   1   55.92    4.59
  -6  -4   1   60.81    4.65
   4  -1  -6   57.31    3.17
   6  -4  -1   63.53    4.78
  -6   4  -1   56.36    4.71
  -1   6  -4   60.77    4.61
   1  -6  -4   53.59    4.26
  -1  -6   4   56.24    3.89
  -4   1  -6   62.35    4.16
  -6  -4   1   49.25    4.21
  -6  -5  -1   15.66    3.06
   1  -6   5   17.75    2.64
  -6   5   1   17.25    3.06
  -1  -6  -5   16.13    2.88
  -5  -1  -6   20.06    3.07
   6  -5   1   18.71    3.36
   1   6  -5   25.34    3.47
  -6  -5  -1   21.06    3.53
  -1   6  -5   18.58    3.37
  -6  -5   1   21.06    3.83
  -6   5  -1   15.29    3.08
   1  -6  -5   19.16    2.89
  -6  -5   1   19.12    3.41
   5  -1  -6   18.11    2.80
  -5   1  -6   18.77    2.98
   6  -5  -1   21.34    3.64
  -2   6   0  175.32    7.13
  -6   0   2  181.94    6.66
  -6   0  -2  161.29    7.12
   6   0  -2  174.45    7.06
   0  -2  -6  172.43    5.04
   2   6   0  184.26    7.31
   0   2  -6  175.17    5.49
   6   0   2  182.21    7.11
   6  -1   2  139.92    6.21
  -6  -1  -2  131.63    6.36
   2   6  -1  128.65    6.30
   1   2  -6  138.40    4.73
   6   1  -2  138.82    6.29
  -6   1   2  134.56    5.78
  -2  -6   1  153.30    8.04
  -1   2  -6  135.30    4.91
   1  -2  -6  139.82    3.85
   6  -1  -2  142.49    6.33
  -6  -1   2  137.06    5.87
  -6  -1   2  137.93    5.96
   2  -6  -1  145.80    6.63
  -6   1  -2  136.12    6.36
  -2   6  -1  124.82    6.30
   2   6  -2  128.29    6.22
   2   2  -6  125.22    4.58
  -6   2   2  118.54    5.52
  -2  -6  -2  133.28    6.29
  -2   6   2  112.64    5.36
  -6  -2  -2  119.39    6.14
  -2   6  -2  117.81    6.20
  -2   2  -6  122.44    5.00
  -6  -2   2  120.43    5.54
  -2  -6   2  122.77    5.99
   2  -6  -2  135.09    6.53
  -6   2  -2  117.37    6.09
   6  -2  -2  118.97    6.08
   2  -2  -6  125.18    3.90
  -6  -2   2  118.34    5.68
  -6  -3  -2   82.18    5.18
  -2  -6  -3   81.51    5.08
  -2   6   3   87.20    4.30
   3   2  -6   82.90    3.99
  -6   3   2   81.30    4.69
  -3  -2  -6   88.47    4.31
   2   6  -3   89.76    5.48
  -6  -3  -2   88.41    5.37
  -3   2  -6   80.56    4.47
   2  -6  -3   83.91    5.35
  -6  -3   2   84.83    5.01
  -2   6  -3   90.88    5.54
  -2  -6   3   83.81    4.77
   3  -2  -6   80.73    3.49
  -6  -3   2   74.61    4.79
   6  -3  -2   80.59    5.18
  -6   3  -2   85.37    5.36
   2  -6   4   60.65    4.32
  -6  -4  -2   61.87    4.78
  -2  -6  -4   66.94    4.58
   6  -4   2   64.56    5.02
  -4  -2  -6   60.68    4.06
  -6  -4  -2   62.04    4.93
   2   6  -4   65.72    4.76
  -6  -4   2   55.88    4.40
   6  -4  -2   54.56    4.70
  -2  -6   4   54.44    3.93
  -4   2  -6   56.61    4.12
   2  -6  -4   63.19    4.46
  -6   4  -2   59.79    4.88
   4  -2  -6   59.86    3.42
  -6  -4   2   67.27    4.48
  -2   6  -4   50.46    4.57
  -6   5   2   26.08    3.50
   6  -5   2   26.02    3.77
   2   6  -5   36.74    4.33
  -6  -5  -2   31.37    4.35
  -5  -2  -6   35.52    3.73
  -2  -6  -5   29.44    3.63
   2  -6   5   34.81    3.38
  -6  -5   2   33.95    4.32
  -6  -5   2   31.93    3.84
  -2  -6   5   32.69    3.05
  -2  -6   5   31.36    3.06
   2  -6  -5   31.53    3.77
  -2   6  -5   26.62    3.66
   6  -5  -2   31.18    4.20
  -5   2  -6   29.00    3.61
   5  -2  -6   33.80    3.05
   0  -3  -6  108.76    3.91
   0   3  -6   98.33    4.46
   6   0  -3  101.70    5.30
  -6   0  -3  105.09    5.71
  -3   6   0   89.97    5.31
   3  -6   1   57.82    4.26
   3   6  -1   60.87    4.47
  -6   1   3   59.53    3.50
  -3   6   1   57.57    4.13
   1   3  -6   52.15    3.32
   6  -1   3   50.54    4.05
   6   1  -3   50.19    3.99
  -6   1   3   58.02    3.54
  -6  -1  -3   55.26    4.34
  -1  -3  -6   59.13    3.05
   6  -1  -3   55.66    4.07
  -6  -1   3   58.50    3.63
  -6   1  -3   54.79    4.38
  -3   6  -1   51.45    4.42
  -1   3  -6   57.42    3.63
   3  -6  -1   52.95    4.33
   1  -3  -6   57.52    2.87
  -3  -6  -2   90.60    5.42
  -2  -3  -6   88.80    4.13
  -3   6   2   78.94    4.59
  -6   2   3   87.10    4.42
  -6  -2  -3   80.58    5.17
   3  -6   2   89.81    5.39
   3   6  -2   92.23    5.70
   2   3  -6   86.97    4.27
  -2   3  -6   85.66    4.56
  -6  -2   3   91.24    4.65
  -6  -2   3   81.11    4.54
   6  -2  -3   88.41    5.06
   3  -6  -2   74.92    5.31
  -6   2  -3   84.48    5.34
  -3   6  -2   84.44    5.37
   2  -3  -6   88.71    3.70
  -3  -6  -3   29.19    3.74
  -6   3   3   31.63    3.12
   3   6  -3   27.67    3.76
   6  -3   3   25.88    3.32
  -3  -3  -6   29.12    2.99
   3   3  -6   25.82    2.96
   3  -6   3   21.93    3.14
  -3   6   3   28.27    2.94
  -6  -3  -3   30.69    3.89
  -3   6  -3   29.19    3.87
  -6   3  -3   33.38    4.19
  -3   3  -6   26.74    3.30
   3  -3  -6   27.90    2.46
  -6  -3   3   24.65    3.19
   6  -3  -3   23.89    3.40
   3  -6  -3   21.49    3.24
  -6  -3   3   27.26    3.19
   3  -6   4   30.68    4.12
   3   6  -4   43.08    4.40
  -4  -3  -6   36.53    3.71
   6  -4   3   33.96    3.75
  -6  -4  -3   36.88    5.07
  -3  -6  -4   34.29    3.79
  -6  -4  -3   42.54    4.34
  -6   4   3   46.38    3.65
   6  -4  -3   44.06    4.22
   4  -3  -6   38.19    3.06
  -3  -6   4   41.70    3.86
  -3   6  -4   39.71    4.18
   3  -6  -4   39.94    4.19
  -6   4  -3   40.30    4.29
  -4   3  -6   40.27    3.86
  -6  -4   3   39.69    3.71
   6   0  -4   87.75    5.04
  -4  -6   0   84.12    5.49
  -6   0   4   88.56    3.51
  -6   0  -4   84.60    5.35
   0   4  -6   91.18    5.20
   4  -6   0   78.31    5.29
  -4   6   0   69.63    5.01
   0  -4  -6   86.53    4.04
  -6  -1  -4   69.74    4.77
  -1  -4  -6   54.90    3.49
   6   1  -4   62.31    4.35
  -6   1   4   51.80    3.14
  -6   1   4   54.72    2.96
  -4   6   1   51.41    4.18
   4  -6   1   59.49    4.74
   1   4  -6   60.99    4.05
  -4  -6  -1   60.85    4.69
   4  -6  -1   62.47    4.79
  -4   6  -1   63.54    4.82
  -6   1  -4   68.67    4.71
  -4  -6   1   55.60    4.53
  -1   4  -6   60.62    4.57
   6  -1  -4   39.64    3.60
  -6  -1   4   60.55    3.22
  -6  -1   4   56.93    3.20
   1  -4  -6   56.10    3.35
   4  -6   2   60.26    4.92
  -6  -2  -4   66.94    4.74
  -6   2   4   55.31    2.91
   6  -2   4   66.23    4.80
  -4  -6  -2   59.03    4.82
  -6   2   4   57.33    4.22
   2   4  -6   62.02    4.52
   2  -4  -6   61.53    3.54
  -4   6  -2   60.37    4.84
  -4  -6   2   66.87    4.77
  -6   2  -4   55.35    4.58
   6  -2  -4   60.86    4.40
  -4  -6   2   60.32    4.59
  -6  -2   4   61.39    3.58
  -2   4  -6   56.31    4.22
   4  -6  -2   57.29    4.72
  -4   6   3   37.56    3.45
  -6   3   4   42.78    3.52
   4  -6   3   39.07    4.42
  -6  -3  -4   46.21    4.21
  -3  -4  -6   44.89    3.58
   3   4  -6   36.10    3.59
  -6   3   4   38.89    2.36
   6  -3   4   46.88    4.30
   6  -3  -4   39.32    3.76
   3  -4  -6   39.88    3.19
  -6  -3   4   39.41    3.30
  -4   6  -3   48.08    4.48
  -3   4  -6   43.37    3.97
  -4  -6   3   37.23    3.59
  -4  -6   3   43.13    3.93
   4  -6  -3   39.09    4.11
  -6   3  -4   32.87    4.19
  -6   4   4   33.21    2.50
  -4  -6  -4   35.65    4.30
   4  -6   4   34.17    4.04
  -4  -4  -6   31.45    3.80
  -4  -4  -6   36.30    3.80
   6  -4   4   31.69    4.07
  -6  -4  -4   35.00    4.51
   4  -4  -6   33.93    3.27
  -6   4  -4   36.85    4.48
  -4   4  -6   33.56    4.07
  -6  -4   4   31.25    3.40
  -6  -4   4   30.06    3.21
  -4   6  -4   29.66    4.21
   6  -4  -4   32.49    4.53
  -4  -6   4   30.23    3.48
  -5   6   0   37.14    4.44
   6   0  -5   39.92    3.66
  -5  -6   0   32.58    4.26
  -6   0  -5   42.91    4.11
  -5  -6   0   36.60    4.35
   5  -6   0   40.08    4.24
   0   5  -6   40.85    3.66
   0  -5  -6   35.26    3.25
  -1  -5  -6   19.65    2.67
  -5  -6  -1   17.20    3.27
  -5   6   1   17.68    2.98
   5  -6   1   18.95    3.49
   1   5  -6   18.97    2.97
  -6  -1  -5   19.50    3.27
  -5  -6  -1   20.37    3.42
  -6   1  -5   18.46    3.21
   1  -5  -6   14.95    2.50
  -5  -6   1   10.01    4.59
  -5  -6   1   14.39    3.02
  -5   6  -1   10.93    3.22
   6  -1  -5   20.15    2.96
   5  -6  -1   16.23    3.13
  -1   5  -6   13.76    2.93
  -2  -5  -6   25.71    3.14
   5  -6   2   28.65    4.00
   2  -5   6   24.33    1.95
   2   5  -6   31.41    3.77
  -5  -6  -2   27.96    4.21
  -5   6   2   28.80    3.64
  -6  -2  -5   31.64    3.89
  -2   5  -6   34.59    3.58
   2  -5  -6   34.92    3.24
   5  -6  -2   20.07    3.60
   6  -2  -5   33.69    3.58
  -6   2  -5   36.58    4.01
  -5  -6   2   31.81    3.82
  -5  -6   2   28.22    3.78
  -7   0   0   44.15    4.02
   0   0  -7   44.09    1.72
   0   7   0   41.51    3.90
   1   0  -7   16.63    0.98
   0   7  -1   14.07    2.91
  -7  -1   0   16.22    2.99
  -7   1   0   14.41    2.79
  -1   0  -7   17.11    1.54
   0  -7  -1   18.27    3.15
   0  -7   1   16.49    2.96
   0   7   1   15.69    2.79
   0  -7   2   38.17    4.13
   0   7   2   38.98    3.32
   7  -2   0   38.47    3.97
   0   7  -2   41.71    4.16
  -2   0  -7   35.78    2.52
  -7  -2   0   37.70    3.93
  -7  -2   0   36.08    3.80
  -7   2   0   32.70    3.89
   0  -7  -2   31.79    3.94
  -7  -3   0   10.76    2.70
   0  -7  -3   10.36    2.68
  -7  -3   0   16.63    3.21
   0   7  -3   16.30    3.11
  -3   0  -7   16.93    2.29
  -7   3   0   11.57    2.78
   0  -7   3   14.10    2.77
   0  -7  -4   20.63    3.33
  -7   4   0   26.14    3.94
  -7  -4   0   25.40    3.78
  -4   0  -7   21.93    2.94
  -7  -4   0   16.64    3.28
   4   0  -7   25.44    2.32
   7  -4   0   21.25    3.63
   0   7  -4   20.22    3.40
   0  -7   4   18.52    3.09
  -1   7   0   16.65    3.04
   1   7   0   16.35    3.00
   7   0  -1   18.55    3.15
   7   0   1   16.85    3.07
  -7   0   1   19.09    2.94
   0   1  -7   17.51    1.60
  -7   0  -1   15.99    3.05
  -1  -7   0   12.81    2.65
  -7   1   1   13.39    2.83
  -1   7   1    9.59    2.52
  -7  -1  -1   12.84    2.84
  -1  -7  -1   16.43    3.04
   1   7  -1   12.71    2.79
  -1  -1  -7   11.10    1.32
   1  -7   1    8.63    2.77
   1   1  -7   11.25    1.30
   7  -1   1    6.47    2.44
  -1   1  -7    9.31    1.49
  -7  -1   1   11.24    2.57
   1   7   1   10.27    2.48
  -1  -7   1    6.74    2.35
  -1   7  -1   10.84    2.67
   7  -1  -1    9.66    2.77
  -7   1  -1    8.59    2.67
   1  -7  -1   14.47    2.98
  -1  -7  -2   11.72    2.93
   1  -7   2   13.24    2.79
  -7  -2  -1   14.09    2.99
   2   1  -7   15.46    1.59
   1   7  -2   15.85    3.06
  -2  -1  -7   15.37    1.86
   7  -2   1   19.30    3.33
  -1   7   2   18.26    2.79
  -7   2   1   12.52    2.54
  -7   2  -1   15.56    3.07
  -7  -2   1   14.16    2.68
  -2   1  -7   17.96    2.14
  -1   7  -2   17.31    3.18
   1  -7  -2   18.81    3.23
  -1  -7   2   13.65    2.85
   7  -2  -1   22.20    3.66
  -7  -2   1   16.21    2.97
   2  -1  -7   16.23    1.17
  -1   7   3    4.27    1.77
   1  -7   3    7.92    2.35
  -7   3   1    7.86    2.58
  -3  -1  -7    6.83    1.74
  -1  -7  -3    9.62    2.72
  -7  -3  -1   12.06    3.12
   1   7  -3    4.79    2.35
  -3   1  -7    9.35    2.00
  -7   3  -1   10.86    3.00
   3  -1  -7   10.22    1.37
  -7  -3   1    8.21    2.57
  -1  -7   3    7.69    2.40
  -1   7  -3   12.47    2.87
  -7  -3   1   13.86    2.99
   1  -7  -3    8.51    2.55
   1   7  -4   10.77    3.16
  -7  -4  -1    9.49    2.92
  -4  -1  -7    9.02    2.15
  -1  -7  -4   17.94    5.48
   1  -7   4    8.60    2.42
   7  -4   1   12.29    3.07
  -7   4   1   11.02    2.57
  -4   1  -7   10.91    2.34
  -7  -4   1    6.63    2.32
   1  -7  -4   10.61    3.35
  -1  -7   4   14.25    2.89
   7  -4  -1   11.58    3.08
   4  -1  -7   11.84    1.76
  -7  -4   1   11.19    2.80
   7   0  -2   37.00    3.90
  -7   0  -2   40.78    4.60
  -2  -7   0   39.93    4.08
   0  -2  -7   35.85    2.23
   0   2  -7   33.76    2.44
  -2   7   0   41.35    3.91
   2  -7   0   41.70    4.00
  -7   0   2   41.95    3.62
   2   7   0   34.50    3.73
   2   7  -1   15.16    3.01
  -7  -1  -2   15.68    3.15
   7   1  -2   19.96    3.22
  -7   1   2   17.82    2.74
   1   2  -7   16.02    1.88
   7  -1   2   19.00    3.23
  -2  -7  -1   14.11    3.07
   2  -7   1   13.87    2.91
  -2   7   1   11.88    2.48
  -1   2  -7   15.14    2.01
  -2   7  -1   17.10    3.16
  -7  -1   2   15.84    2.80
   2  -7  -1   12.92    2.83
  -7   1  -2   17.54    3.20
  -2  -7   1   14.32    2.94
   7  -1  -2   11.91    2.78
   1  -2  -7   17.15    1.28
  -7  -2  -2   35.47    4.29
   2   2  -7   30.75    2.44
  -2   7   2   28.59    3.04
  -2  -7  -2   38.59    4.39
   2   7  -2   37.23    4.40
  -7   2   2   35.52    3.83
   7  -2   2   33.19    3.95
  -2  -2  -7   31.14    2.53
   2  -7   2   30.75    3.92
   7  -2  -2   37.06    4.05
  -7  -2   2   27.22    3.54
   2  -7  -2   35.02    4.18
  -2   7  -2   31.81    4.04
   2  -2  -7   28.42    1.86
  -7  -2   2   22.80    3.77
  -2   2  -7   33.05    2.92
  -7   2  -2   24.32    3.59
  -2  -7   2   23.90    3.45
  -7  -3  -2   10.63    2.90
   2   7  -3    9.64    2.74
  -7  -3  -2    9.52    2.68
   2  -7   3   12.70    2.88
  -3  -2  -7   11.16    2.14
  -7   3   2   13.13    2.47
  -2   7   3   11.61    2.33
  -2   7  -3    7.78    2.68
   7  -3  -2   13.57    3.20
  -2  -7   3   14.95    3.02
   2  -7  -3   15.45    3.71
  -7  -3   2   10.02    2.37
   3  -2  -7   10.30    1.54
  -7  -3   2   11.68    2.56
  -3   2  -7   13.41    2.47
  -7   3  -2   12.77    2.94
  -3   7   0   15.13    3.02
  -7   0  -3   12.15    3.04
   0   3  -7   14.39    2.24
   7   0  -3   15.14    2.94
   0  -3  -7   11.95    1.61
  -7   0   3   17.47    2.70
  -7   0   3   12.49    3.04
  -7   1   3    8.76    2.17
   3   7  -1    3.96    2.26
   1   3  -7    7.46    1.81
  -3   7   1    9.07    2.34
  -3  -7  -1    8.61    3.00
  -7  -1  -3    6.25    2.43
  -1  -3  -7    9.34    1.59
   7  -1   3    6.91    2.47
   7  -1  -3   11.86    2.79
  -7  -1   3    7.72    2.48
  -7   1  -3    1.71    2.03
  -3  -7   1    7.99    2.65
  -3   7  -1    3.61    2.33
  -1   3  -7    6.61    1.88
   1  -3  -7    9.80    1.46
  -7  -1   3   11.67    2.43
   2   3  -7   11.58    2.08
  -7  -2  -3   15.27    3.19
  -2  -3  -7   11.62    1.95
  -3   7   2   11.20    2.42
  -3  -7  -2   11.29    3.04
  -7   2   3    8.50    2.20
   3   7  -2   11.90    2.84
   7  -2   3   12.76    2.87
  -7   2  -3   14.48    3.09
  -7  -2   3   10.06    2.38
   7  -2  -3    9.76    2.86
  -2   3  -7   11.59    2.27
   2  -3  -7   10.91    1.61
  -3   7  -2   21.53    3.69
   3  -7  -2    4.83    2.62
  -7  -2   3   10.62    2.46
  -3  -7   2   14.67    3.03
  -7  -3  -3    3.63    2.55
  -3  -7  -3    5.32    2.67
  -3  -3  -7    6.29    2.00
   3   7  -3    8.86    2.75
  -3  -7   3    3.94    2.43
   3  -3  -7    3.86    1.41
   7  -3  -3    7.34    2.82
  -7  -3   3    5.24    2.34
  -3   3  -7    4.68    1.99
  -3   7  -3    3.94    2.46
   3  -7  -3    9.69    2.77
  -7   3  -3    7.78    2.49
  -7  -3   3   10.29    3.95
   7   0  -4   22.90    3.53
   4  -7   0   20.13    3.59
  -4  -7   0   17.73    3.51
  -4   7   0   18.00    3.39
  -7   0  -4   20.86    3.55
  -7   0   4   19.59    2.38
   0   4  -7   26.23    3.12
   0  -4  -7   23.85    2.47
   4  -7   1   10.97    3.09
  -7   1   4    6.99    1.65
   1   4  -7   16.16    2.58
  -7   1   4    7.44    1.70
  -1  -4  -7   10.98    1.92
  -4   7   1   11.07    2.75
  -4  -7  -1    5.96    2.70
   4  -7  -1    8.19    2.80
  -7  -1   4   11.03    1.88
  -1   4  -7    9.09    2.22
   1  -4  -7   13.05    1.94
  -7  -1   4    7.41    1.72
  -4  -7   1    8.12    2.76
   7  -1  -4   13.63    2.84
  -8   0   0   46.53    4.51
   0  -8   0   37.63    4.60
   0   0  -8   42.44    1.86
   0   8   0   40.98    4.63
   8   0   0   39.57    4.26
   0   8   1   11.71    2.61
   1   0  -8   11.24    0.89
   8  -1   0   11.43    3.00
   0  -8  -1    6.20    2.81
   0  -8   1    7.37    2.74
   0   8  -1   12.14    4.96
  -1   0  -8   14.14    1.58
  -8   1   0   18.06    3.37
  -8  -1   0   12.68    3.02
   0  -8  -2   23.63    3.97
  -8   2   0   30.12    4.04
   0   8   2   27.57    3.59
   0  -8   2   27.47    3.88
   0   8  -2   29.37    4.12
  -2   0  -8   31.53    2.57
   8  -2   0   33.52    5.29
  -8  -2   0   38.17    4.51
   1  -8   0    9.47    3.16
   0  -1  -8   11.83    0.97
   0   1  -8   14.37    1.61
  -1  -8   0   11.08    2.97
  -1   8   0   11.23    2.81
  -8   0   1   13.04    2.72
  -8   0  -1   14.26    3.61
   1   8   0   15.85    3.33
   8   0  -1   13.88    3.23
   1  -8   1   14.73    3.10
  -8   1   1   15.87    2.81
  -1  -8  -1   18.06    3.37
   1   1  -8   15.28    1.56
  -1  -1  -8   18.41    1.62
   8  -1   1   23.30    3.63
  -1   8   1   15.05    3.04
   1  -8  -1   13.80    3.38
  -1   1  -8   17.21    1.93
  -1  -8   1   20.96    3.36
   1   8   1   11.66    2.68
   8  -1  -1   16.92    3.54
  -8  -1   1   20.03    3.17
  -8   0  -2   29.10    4.22
  -8   0   2   26.26    3.36
  -8   0   2   29.01    3.81
  -2  -8   0   16.53    5.83
  -2   8   0   28.34    4.06
   0  -2  -8   34.97    1.80
   0   2  -8   30.78    2.61
   8   0  -2   34.00    4.36
   0   0   0    0.00    0.00
;
_shelx_hkl_checksum                13165
_olex2_submission_special_instructions  'No special instructions were received'
